# Supplementary material for: Developmental emergence of first- and higher-order thalamic neuron molecular identities
Source: Development. 2024 Sep 30;151(18):dev202764. doi: 10.1242/dev.202764 (PMC11463969; doi:10.1242/dev.202764)
Supplement: Table S1. Apical progenitors, basal progenitors, early neurons and late neurons differentially expressed genes list (related to Fig. 1E). [file develop-151-202764-TableS1.xlsx]

## Sheet: AP genes
gene	p_val	avg_log2FC	pct.1	pct.2	p_val_adj	cluster
Vim	0	2.65929950026414	0.889	0.55	0	AP
Fabp7	0	2.6111048602853	0.922	0.54	0	AP
Id3	0	2.2581840373538	0.72	0.086	0	AP
Hes5	0	2.20336195046651	0.671	0.124	0	AP
Ptprz1	0	1.99518964669772	0.807	0.518	0	AP
Nfia	0	1.9068623296206	0.663	0.158	0	AP
Qk	0	1.88241206906742	0.907	0.451	0	AP
Ptn	0	1.87619407623981	0.977	0.897	0	AP
Sparc	0	1.83497957965198	0.725	0.098	0	AP
Nes	0	1.82514152575124	0.764	0.229	0	AP
Mdk	0	1.78072664161799	0.841	0.432	0	AP
Zfp36l1	0	1.77328626787474	0.809	0.09	0	AP
Adgrv1	0	1.76453619234206	0.63	0.167	0	AP
Sox6	0	1.73181660762491	0.466	0.108	0	AP
Ldha	0	1.70368480594005	0.823	0.419	0	AP
Hmgb2	0	1.68349930677119	0.824	0.384	0	AP
Cenpf	0	1.639364001812	0.614	0.165	0	AP
Phgdh	0	1.62333190997465	0.753	0.102	0	AP
Anp32b	0	1.60299585584351	0.839	0.471	0	AP
Wls	0	1.57084873470758	0.799	0.244	0	AP
Zbtb20	0	1.56151308093693	0.71	0.434	0	AP
H2afz	0	1.55265734116447	0.858	0.635	0	AP
Prdx1	0	1.54897243736261	0.84	0.522	0	AP
Rspo3	0	1.54734833764523	0.645	0.305	0	AP
Gng5	0	1.47575981616251	0.825	0.479	0	AP
Dek	0	1.47464334000955	0.822	0.487	0	AP
Siva1	0	1.45808591880469	0.751	0.249	0	AP
Nfib	0	1.44894115461609	0.731	0.242	0	AP
Dbi	0	1.44481586753072	0.868	0.505	0	AP
Eef1d	0	1.42442331446521	0.811	0.409	0	AP
Rpl41	0	1.41022704480151	0.895	0.736	0	AP
Mest	0	1.40737315784255	0.748	0.476	0	AP
Hist1h1b	0	1.39637938492793	0.516	0.169	0	AP
Serpinh1	0	1.38793487304347	0.704	0.143	0	AP
Gnai2	0	1.37676636201885	0.864	0.57	0	AP
Id2	0	1.36603126340726	0.613	0.1	0	AP
Hsp90b1	0	1.3393095081949	0.864	0.642	0	AP
Cenpw	0	1.33718495441235	0.667	0.228	0	AP
Slc1a3	0	1.32429530260692	0.441	0.049	0	AP
Cdca8	0	1.32210851433401	0.617	0.166	0	AP
Npm1	0	1.2969958780639	0.88	0.716	0	AP
Pax6	0	1.29117665136657	0.648	0.115	0	AP
Sox9	0	1.2831530278709	0.56	0.064	0	AP
Tuba1b	0	1.28293723542054	0.854	0.658	0	AP
Top2a	0	1.27692103654474	0.593	0.179	0	AP
Gsta4	0	1.27661653689402	0.645	0.097	0	AP
Rps2	0	1.26248732741278	0.874	0.678	0	AP
Hes1	0	1.25202649731289	0.558	0.061	0	AP
Tubb4b	0	1.25154476350531	0.797	0.498	0	AP
H2afx	0	1.24729702443416	0.724	0.358	0	AP
Ckb	0	1.24693740534473	0.9	0.706	0	AP
Otx2	0	1.24405551730626	0.721	0.224	0	AP
Ran	0	1.23302346654369	0.851	0.62	0	AP
Nasp	0	1.22563766594081	0.851	0.695	0	AP
Gapdh	0	1.22458994266672	0.881	0.704	0	AP
Rfx4	0	1.2153864560834	0.551	0.053	0	AP
Hnrnpf	0	1.20239495613283	0.852	0.541	0	AP
Smc4	0	1.19244640889869	0.666	0.21	0	AP
Ncl	0	1.1914562780973	0.876	0.702	0	AP
Cnbp	0	1.19037176361367	0.838	0.554	0	AP
H2afv	0	1.18894915861913	0.861	0.571	0	AP
Nr2f2	0	1.18659016548015	0.682	0.322	0	AP
Prdx4	0	1.18131237563036	0.751	0.296	0	AP
Rpl22l1	0	1.17860439823545	0.822	0.536	0	AP
Ranbp1	0	1.17379304735085	0.844	0.625	0	AP
Ezr	0	1.17111980625137	0.504	0.098	0	AP
Hspe1	0	1.16964717307107	0.835	0.571	0	AP
Ednrb	0	1.15627464351484	0.488	0.058	0	AP
Cenpa	0	1.15049450822252	0.553	0.143	0	AP
Rps27l	0	1.14507846246906	0.782	0.434	0	AP
Pclaf	0	1.14480558621117	0.549	0.149	0	AP
Birc5	0	1.14396014855409	0.597	0.152	0	AP
Cks2	0	1.14195979398737	0.611	0.18	0	AP
Ccnd2	0	1.13838905619299	0.753	0.316	0	AP
Hspa5	0	1.13836657304332	0.849	0.582	0	AP
Gm11808	0	1.13374943180833	0.726	0.363	0	AP
Igfbp2	0	1.13056134791714	0.799	0.381	0	AP
Fgf15	0	1.11211781070013	0.506	0.114	0	AP
Hmga2	0	1.10712701121086	0.477	0.048	0	AP
Pdia6	0	1.09669199873624	0.831	0.548	0	AP
Ube2c	0	1.09592135958421	0.588	0.201	0	AP
Pttg1	0	1.09505985214391	0.575	0.197	0	AP
Rpsa	0	1.08522054556109	0.895	0.759	0	AP
Rps20	0	1.08335366363184	0.87	0.682	0	AP
Fkbp3	0	1.08178903926945	0.844	0.605	0	AP
Ccnd1	0	1.08153612289277	0.72	0.213	0	AP
Plagl1	0	1.07404668980298	0.546	0.148	0	AP
Rpl12	0	1.0675144762769	0.842	0.594	0	AP
Prc1	0	1.06334721715912	0.487	0.133	0	AP
Fstl1	0	1.06277614781157	0.578	0.106	0	AP
Plpp3	0	1.06012625716295	0.55	0.162	0	AP
Rpl14	0	1.05126180365744	0.863	0.657	0	AP
Rplp1	0	1.04905719183475	0.868	0.667	0	AP
Tpi1	0	1.04749008730798	0.804	0.501	0	AP
Ybx1	0	1.04559760436333	0.898	0.801	0	AP
Mki67	0	1.04351178260085	0.529	0.149	0	AP
Selenoh	0	1.0366302991251	0.798	0.488	0	AP
Rpl36	0	1.03638240122609	0.863	0.645	0	AP
Rps28	0	1.03122465693046	0.854	0.639	0	AP
Pfn1	0	1.02737615634254	0.83	0.562	0	AP
Mif	0	1.02669116752918	0.845	0.622	0	AP
Hells	0	1.0261388468028	0.59	0.155	0	AP
Rpl22	0	1.0257518372333	0.847	0.613	0	AP
Rpl36a	0	1.02516319573253	0.834	0.589	0	AP
Rpl39	0	1.02515822715149	0.852	0.617	0	AP
Rpl38	0	1.0198753791376	0.869	0.67	0	AP
Set	0	1.01258706786189	0.87	0.72	0	AP
Tmem47	0	1.01051266882044	0.687	0.211	0	AP
Anp32a	0	1.00954044695069	0.848	0.596	0	AP
Dnajc9	0	1.00928988106629	0.717	0.335	0	AP
Rpl37a	0	1.00838072190095	0.873	0.671	0	AP
Rps12	0	1.00699574310568	0.86	0.652	0	AP
Hmgb1	0	1.00597259930601	0.888	0.737	0	AP
Gmnn	0	1.00587735266235	0.552	0.113	0	AP
Hist1h2ae	0	1.00550654800368	0.442	0.18	0	AP
Slc25a5	0	1.0048225714064	0.785	0.485	0	AP
Gpx8	0	1.0024075896871	0.593	0.068	0	AP
Nxn	0	1.00206112439347	0.629	0.186	0	AP
Pkm	0	0.999642367745637	0.861	0.639	0	AP
Tpx2	0	0.998197522939644	0.504	0.13	0	AP
Srsf9	0	0.997268282937891	0.802	0.454	0	AP
Hspd1	0	0.997252329582345	0.838	0.594	0	AP
Ift74	0	0.996712304538506	0.736	0.309	0	AP
Nucks1	0	0.996391831071215	0.825	0.618	0	AP
Hmgn2	0	0.995975779467359	0.782	0.391	0	AP
Lix1	0	0.995799749005386	0.518	0.064	0	AP
Tead2	0	0.995745062396132	0.733	0.19	0	AP
Rps8	0	0.993674613871643	0.911	0.802	0	AP
Rps21	0	0.991108056100054	0.855	0.645	0	AP
Pgam1	0	0.977701325087248	0.773	0.505	0	AP
Rps24	0	0.976832788456005	0.882	0.695	0	AP
Mir9-3hg	0	0.974555219560143	0.319	0.103	0	AP
Igfbp5	0	0.970900443771419	0.471	0.084	0	AP
Pdia3	0	0.966000445213408	0.851	0.621	0	AP
Rpl32	0	0.965979716352806	0.86	0.633	0	AP
Rpl9-ps6	0	0.965727203528101	0.611	0.182	0	AP
Cks1b	0	0.965551076910338	0.682	0.302	0	AP
Ctnna1	0	0.965281202855092	0.702	0.237	0	AP
Zeb2	0	0.965159045453601	0.682	0.226	0	AP
Tcf4	0	0.962884890124971	0.827	0.477	0	AP
Metrn	0	0.961716754457946	0.523	0.103	0	AP
Rbbp7	0	0.960446187184331	0.756	0.396	0	AP
Rpl31	0	0.960379151913628	0.834	0.582	0	AP
Mrfap1	0	0.958821673785073	0.832	0.55	0	AP
Nap1l1	0	0.957594327088561	0.873	0.714	0	AP
Dctpp1	0	0.956770450941274	0.719	0.378	0	AP
Rpl8	0	0.955686729754909	0.877	0.685	0	AP
Rps17	0	0.954314882177133	0.844	0.614	0	AP
Rps27a	0	0.953890352460284	0.882	0.7	0	AP
Rpl37	0	0.953574599149464	0.867	0.659	0	AP
Rps4x	0	0.953274253165787	0.874	0.672	0	AP
Rfc1	0	0.953052295468153	0.666	0.277	0	AP
Paics	0	0.951451386903232	0.707	0.32	0	AP
Mcm6	0	0.95100411040146	0.521	0.144	0	AP
Ttyh1	0	0.948522698018229	0.556	0.273	0	AP
Pgk1	0	0.943942450678992	0.806	0.482	0	AP
Rps19	0	0.9433492916595	0.857	0.645	0	AP
Lsm6	0	0.931214978240934	0.733	0.387	0	AP
Fam181b	0	0.928771633209937	0.418	0.096	0	AP
Rpl4	0	0.92715537901681	0.846	0.609	0	AP
Mcm7	0	0.924329438346279	0.658	0.26	0	AP
Rpl23	0	0.923059348007829	0.889	0.721	0	AP
Rps29	0	0.922712761875858	0.86	0.654	0	AP
Nusap1	0	0.916141991747739	0.493	0.161	0	AP
Rpl18	0	0.915483942191038	0.873	0.673	0	AP
Rps3	0	0.913242998733118	0.862	0.655	0	AP
Tmpo	0	0.912519488369262	0.795	0.504	0	AP
Sfrp2	0	0.911837543211634	0.485	0.056	0	AP
Tpbg	0	0.907179498438528	0.529	0.124	0	AP
Rps18	0	0.90649265356423	0.847	0.611	0	AP
Mcm3	0	0.906375630555041	0.522	0.08	0	AP
Snrpd2	0	0.906181153993065	0.819	0.551	0	AP
Wdr89	0	0.904552536157295	0.713	0.358	0	AP
Rps14	0	0.902963856942334	0.866	0.654	0	AP
Rpl13	0	0.9024435078659	0.893	0.74	0	AP
Rps26	0	0.901783613734823	0.876	0.702	0	AP
Pabpc1	0	0.899982913953115	0.835	0.593	0	AP
Serbp1	0	0.899077319225744	0.901	0.774	0	AP
Grb10	0	0.898670046221017	0.756	0.407	0	AP
Rps16	0	0.894452784756958	0.864	0.653	0	AP
Cdc20	0	0.893644252880081	0.475	0.121	0	AP
Usp1	0	0.891779592817315	0.641	0.248	0	AP
Ccnb2	0	0.887443180781045	0.491	0.12	0	AP
Ccdc34	0	0.887206746181732	0.785	0.522	0	AP
Txn1	0	0.883907303892347	0.825	0.567	0	AP
Clic1	0	0.883833654526326	0.697	0.282	0	AP
Serf2	0	0.883690715164582	0.865	0.64	0	AP
Rpl35a	0	0.881832907262687	0.863	0.641	0	AP
Rps27	0	0.881817635941391	0.851	0.642	0	AP
Alyref	0	0.881712046376961	0.744	0.387	0	AP
Rpl6	0	0.880898597233989	0.91	0.798	0	AP
Rps10	0	0.878995455986059	0.873	0.672	0	AP
Ccnb1	0	0.87756336978678	0.478	0.123	0	AP
Ptges3	0	0.877127913744989	0.865	0.659	0	AP
Rps15a	0	0.874279889535327	0.864	0.674	0	AP
Rpl27a	0	0.8742250079787	0.876	0.708	0	AP
Rpl3	0	0.873400979626165	0.87	0.669	0	AP
Snrpe	0	0.872938435784202	0.835	0.605	0	AP
Ppia	0	0.867272789810193	0.911	0.825	0	AP
Acot1	0	0.866067917888411	0.503	0.084	0	AP
Rplp2	0	0.865133540627847	0.858	0.655	0	AP
Tyms	0	0.864293966447284	0.582	0.198	0	AP
Rplp0	0	0.864183234545677	0.87	0.662	0	AP
Hmgn1	0	0.863963788063209	0.855	0.656	0	AP
Lig1	0	0.86367278271046	0.582	0.289	0	AP
Uqcr10	0	0.863639956405803	0.773	0.488	0	AP
Glo1	0	0.862978314709048	0.753	0.397	0	AP
Msi1	0	0.861526878558463	0.75	0.373	0	AP
Snrpb	0	0.860925951862129	0.836	0.592	0	AP
Hat1	0	0.860686000501151	0.614	0.205	0	AP
Sfr1	0	0.860567397946429	0.819	0.563	0	AP
Tomm7	0	0.854498506271029	0.796	0.512	0	AP
Smc2	0	0.853360684376971	0.668	0.329	0	AP
Rpl10a	0	0.852962662071629	0.877	0.708	0	AP
Rps3a1	0	0.852327825174607	0.871	0.663	0	AP
Nde1	0	0.852283482375382	0.55	0.105	0	AP
Hmgn3	0	0.851776919336091	0.746	0.384	0	AP
Mecom	0	0.849621729014518	0.355	0.032	0	AP
Hsp90ab1	0	0.848014447585882	0.932	0.869	0	AP
Rpl30	0	0.84757514320839	0.868	0.68	0	AP
Impdh2	0	0.847346425650729	0.696	0.303	0	AP
Hadh	0	0.847052206860694	0.562	0.072	0	AP
Dut	0	0.844647829382486	0.701	0.385	0	AP
Pdpn	0	0.843056329510246	0.547	0.079	0	AP
Rpl35	0	0.842374966661422	0.823	0.576	0	AP
Snrpa1	0	0.838194403037768	0.748	0.451	0	AP
Prdx6	0	0.837340635679638	0.674	0.286	0	AP
Pantr1	0	0.837193586609912	0.792	0.438	0	AP
Mfap2	0	0.836959367939331	0.734	0.407	0	AP
Rrm2	0	0.834146796375808	0.595	0.158	0	AP
Rps15	0	0.834129881474551	0.859	0.647	0	AP
Pa2g4	0	0.832142672166953	0.779	0.487	0	AP
Dkc1	0	0.831468306006921	0.645	0.284	0	AP
Gm11361	0	0.830739718453025	0.596	0.175	0	AP
Cenpe	0	0.830578493695938	0.462	0.13	0	AP
Rpl28	0	0.829681332626825	0.867	0.65	0	AP
Jun	0	0.828515485919387	0.542	0.19	0	AP
Rpl5	0	0.827760872404788	0.857	0.664	0	AP
Lsm5	0	0.826614860593389	0.694	0.329	0	AP
Rfc4	0	0.825512924469395	0.589	0.221	0	AP
Hist1h1e	0	0.82550989541555	0.662	0.383	0	AP
Rpl11	0	0.824874510565377	0.879	0.702	0	AP
Nop58	0	0.82421155863605	0.751	0.469	0	AP
Anp32e	0	0.82330420081115	0.798	0.459	0	AP
H2-Ke6	0	0.82317225284037	0.686	0.293	0	AP
Eif2s2	0	0.822787377448678	0.879	0.721	0	AP
Esd	0	0.821365202843124	0.776	0.48	0	AP
Rnaseh2c	0	0.820679787813397	0.714	0.348	0	AP
Tspan18	0	0.81914794888187	0.532	0.143	0	AP
Cd81	0	0.818331996794656	0.775	0.445	0	AP
Rcn1	0	0.813382557156976	0.644	0.228	0	AP
Rps13	0	0.812950328492961	0.87	0.682	0	AP
Mrpl58	0	0.808242795298348	0.72	0.422	0	AP
Larp7	0	0.807100019224361	0.665	0.311	0	AP
G3bp1	0	0.806308560801771	0.824	0.56	0	AP
Snrpg	0	0.803126539374332	0.812	0.575	0	AP
Cdca3	0	0.799227550989583	0.487	0.115	0	AP
Gm8186	0	0.798943139719983	0.6	0.204	0	AP
Ccna2	0	0.79722012286925	0.504	0.118	0	AP
Rrm1	0	0.795607334552709	0.586	0.24	0	AP
Ssb	0	0.792551095106287	0.871	0.695	0	AP
Rps12-ps3	0	0.791719816519507	0.431	0.088	0	AP
Selenof	0	0.789470646602636	0.819	0.55	0	AP
Snrpd1	0	0.788890634360825	0.838	0.629	0	AP
Sox1	0	0.788583121144219	0.483	0.075	0	AP
Naca	0	0.788494145760686	0.869	0.673	0	AP
1810058I24Rik	0	0.787854388321554	0.695	0.35	0	AP
Ddx39	0	0.787150247474341	0.699	0.364	0	AP
Nr2e1	0	0.786493212304486	0.472	0.046	0	AP
Supt16	0	0.786190152413414	0.816	0.597	0	AP
Canx	0	0.784600957199473	0.851	0.675	0	AP
Snrpf	0	0.78341093484108	0.808	0.542	0	AP
Ssrp1	0	0.782760185522043	0.757	0.477	0	AP
Cdk1	0	0.782449144958338	0.491	0.129	0	AP
Dock1	0	0.781468050936276	0.315	0.047	0	AP
Mcm5	0	0.780483389590958	0.485	0.101	0	AP
Hnrnpa0	0	0.779211057686293	0.83	0.575	0	AP
Mcm4	0	0.777438574085499	0.463	0.107	0	AP
Tkt	0	0.77712975204467	0.774	0.504	0	AP
Tipin	0	0.776777982944581	0.615	0.241	0	AP
Scd2	0	0.775259256802179	0.845	0.638	0	AP
Hnrnpd	0	0.775160206948235	0.862	0.688	0	AP
Gas1	0	0.773606707746661	0.405	0.057	0	AP
Ost4	0	0.770408534887374	0.729	0.399	0	AP
Ifitm2	0	0.769683857626064	0.525	0.183	0	AP
Cnn3	0	0.76675734541675	0.839	0.518	0	AP
Pdha1	0	0.764336497998362	0.616	0.284	0	AP
Fau	0	0.76213054460736	0.884	0.709	0	AP
Kif15	0	0.761798896351918	0.479	0.114	0	AP
Rack1	0	0.761000426725639	0.858	0.638	0	AP
Rps25	0	0.760085161810512	0.845	0.606	0	AP
Rps5	0	0.759022356982779	0.864	0.647	0	AP
mt-Cytb	0	0.755756135128241	0.831	0.562	0	AP
Rhoc	0	0.754780151677822	0.478	0.07	0	AP
Psat1	0	0.754143225774454	0.573	0.191	0	AP
Id1	0	0.752690728357846	0.324	0.039	0	AP
Lsm3	0	0.751643156206533	0.689	0.384	0	AP
Spcs2	0	0.750937099331425	0.832	0.604	0	AP
Gli3	0	0.750819125955827	0.422	0.061	0	AP
Magt1	0	0.7504047032267	0.567	0.145	0	AP
Rpl27-ps3	0	0.750231312773464	0.464	0.148	0	AP
Hmg20b	0	0.748496278489676	0.658	0.255	0	AP
H1fx	0	0.748401894180092	0.77	0.48	0	AP
Hdgf	0	0.748354336004311	0.764	0.479	0	AP
Barhl2	0	0.748179573244546	0.497	0.136	0	AP
Mrpl42	0	0.747715145041828	0.721	0.446	0	AP
Sem1	0	0.746606754485275	0.733	0.547	0	AP
Ccnd3	0	0.746452256290309	0.556	0.117	0	AP
Oaz1	0	0.746315441472005	0.868	0.67	0	AP
Cbx1	0	0.746015382626875	0.882	0.745	0	AP
Pdcd5	0	0.744820321184427	0.806	0.559	0	AP
Notch2	0	0.743958294701092	0.401	0.048	0	AP
Eif5a	0	0.743854177929229	0.839	0.613	0	AP
Hnrnpu	0	0.743394615601868	0.903	0.818	0	AP
Rps6	0	0.742830095569697	0.855	0.627	0	AP
Kpnb1	0	0.742313506491761	0.643	0.368	0	AP
Fst	0	0.742152247366308	0.336	0.034	0	AP
Rpl15	0	0.741260822256472	0.869	0.685	0	AP
Rpn2	0	0.74112513089801	0.696	0.365	0	AP
Nol7	0	0.736860604095205	0.785	0.505	0	AP
Uhrf1	0	0.736706247424941	0.494	0.097	0	AP
Rad51b	0	0.735375409507024	0.34	0.069	0	AP
Eno1	0	0.734993686190118	0.726	0.432	0	AP
H2afy	0	0.734820259546451	0.857	0.672	0	AP
Rspo2	0	0.734719037964109	0.171	0.013	0	AP
Rspo1	0	0.734507504808439	0.337	0.031	0	AP
Ascl1	0	0.734040151023411	0.277	0.069	0	AP
Atad2	0	0.733060212536274	0.473	0.114	0	AP
Rdx	0	0.732084877699344	0.841	0.584	0	AP
Aprt	0	0.730800878478321	0.71	0.413	0	AP
Pdlim3	0	0.730176153475793	0.235	0.037	0	AP
Hint1	0	0.727138409757155	0.866	0.705	0	AP
Gm10073	0	0.726572971971302	0.529	0.141	0	AP
Etfb	0	0.724882615963109	0.63	0.271	0	AP
Nop10	0	0.724251545390978	0.744	0.467	0	AP
Otx1	0	0.724162272898526	0.54	0.147	0	AP
Rpl9	0	0.723058463568699	0.88	0.696	0	AP
Sec61b	0	0.721538433818589	0.786	0.504	0	AP
Rps11	0	0.720394697419068	0.87	0.662	0	AP
Sf3b5	0	0.720393414780104	0.756	0.437	0	AP
Srsf3	0	0.719710900393435	0.892	0.747	0	AP
Rpl17	0	0.718865807371646	0.871	0.68	0	AP
Rhoa	0	0.71871756201362	0.845	0.627	0	AP
Nsmce4a	0	0.716958327400357	0.685	0.334	0	AP
Sox2	0	0.715776234046118	0.842	0.538	0	AP
Rpl10-ps3	0	0.713526838534079	0.652	0.32	0	AP
H2-K1	0	0.713073681000832	0.54	0.163	0	AP
Heg1	0	0.711802107201288	0.43	0.137	0	AP
Myl12a	0	0.71111296607136	0.675	0.314	0	AP
Nedd4	0	0.710642698030171	0.971	0.884	0	AP
Lyar	0	0.708823795115957	0.639	0.292	0	AP
Cdk4	0	0.708762898598359	0.839	0.592	0	AP
Ppp1ca	0	0.708608749759778	0.802	0.533	0	AP
Atp5e	0	0.708378174451127	0.831	0.594	0	AP
Tacc3	0	0.707953632637166	0.466	0.127	0	AP
Hirip3	0	0.707229725095465	0.559	0.213	0	AP
Atp5k	0	0.706562325664325	0.787	0.536	0	AP
Rpl34	0	0.706302053619114	0.869	0.657	0	AP
Racgap1	0	0.706091991752313	0.505	0.169	0	AP
Banf1	0	0.703831588318442	0.762	0.496	0	AP
Tcf3	0	0.703126961520158	0.67	0.274	0	AP
Tfdp2	0	0.702943610466731	0.641	0.265	0	AP
Cdk6	0	0.699619702316807	0.392	0.051	0	AP
1810037I17Rik	0	0.698704528536112	0.688	0.356	0	AP
Eif3i	0	0.697958329325252	0.782	0.517	0	AP
Emg1	0	0.696579275816293	0.708	0.394	0	AP
Rps9	0	0.693563064999789	0.885	0.693	0	AP
C1qbp	0	0.693484332715172	0.731	0.425	0	AP
Galk1	0	0.693077165518602	0.551	0.16	0	AP
Smc1a	0	0.692782213362679	0.8	0.578	0	AP
Cenpm	0	0.691800084743907	0.498	0.115	0	AP
Cct3	0	0.691498113496943	0.835	0.623	0	AP
Cdv3	0	0.691210663030694	0.779	0.518	0	AP
Mgst1	0	0.691124822201525	0.43	0.041	0	AP
Magoh	0	0.691114168170853	0.728	0.433	0	AP
Son	0	0.689553435238389	0.977	0.913	0	AP
Rsl1d1	0	0.689263195553012	0.742	0.484	0	AP
Cacybp	0	0.685999975377204	0.807	0.552	0	AP
Rpl7	0	0.685914929687897	0.861	0.64	0	AP
Tspan3	0	0.683854710457997	0.841	0.61	0	AP
Pbdc1	0	0.680584601447059	0.645	0.304	0	AP
Rpl21	0	0.680311482473983	0.862	0.651	0	AP
Iqgap2	0	0.678173431658871	0.5	0.117	0	AP
Eif3a	0	0.677347298848161	0.844	0.649	0	AP
Mrpl28	0	0.677180411595581	0.725	0.427	0	AP
Veph1	0	0.67688396643813	0.179	0.018	0	AP
Gins2	0	0.676820342730848	0.436	0.069	0	AP
Mrps14	0	0.676474400257889	0.72	0.421	0	AP
Notch1	0	0.676457739407928	0.456	0.087	0	AP
Rpl19	0	0.673988946049936	0.887	0.711	0	AP
U2af1	0	0.672875093206181	0.802	0.575	0	AP
Park7	0	0.672649942913252	0.829	0.6	0	AP
Ptbp1	0	0.672303781811798	0.566	0.151	0	AP
Rrbp1	0	0.671482716455068	0.63	0.309	0	AP
Ptp4a2	0	0.67118643118711	0.793	0.539	0	AP
Tcf7l1	0	0.670832288430685	0.225	0.013	0	AP
Sall3	0	0.668791557252572	0.321	0.026	0	AP
Gjc1	0	0.668459868425984	0.64	0.297	0	AP
Lsm2	0	0.668261758894756	0.708	0.433	0	AP
Psmg4	0	0.668214642966688	0.669	0.35	0	AP
Rpa2	0	0.667036808428581	0.469	0.112	0	AP
Slbp	0	0.666128677119222	0.649	0.349	0	AP
Arhgap5	0	0.664856437672868	0.813	0.563	0	AP
Wwtr1	0	0.664228528649983	0.351	0.029	0	AP
Rpl18a	0	0.663624531303802	0.868	0.654	0	AP
Knstrn	0	0.663513057469761	0.441	0.095	0	AP
Dtl	0	0.662101473037839	0.403	0.052	0	AP
Tmed10	0	0.661632640153546	0.786	0.537	0	AP
Rps27rt	0	0.661142117962839	0.649	0.329	0	AP
Atp5j2	0	0.66008805725211	0.837	0.616	0	AP
Spc24	0	0.659826543927993	0.486	0.111	0	AP
Eif1ax	0	0.658840388509198	0.77	0.516	0	AP
Smo	0	0.657429530670393	0.51	0.124	0	AP
Rps23	0	0.656546335624482	0.86	0.644	0	AP
Calr	0	0.656470961717967	0.814	0.583	0	AP
Zfp536	0	0.655796812456054	0.374	0.106	0	AP
Ddost	0	0.654172454150851	0.663	0.344	0	AP
Gdi2	0	0.653070193460797	0.828	0.619	0	AP
Hnrnpk	0	0.653045389865378	0.883	0.721	0	AP
Eef1a1	0	0.652382937133344	0.934	0.846	0	AP
Fgfr1	0	0.652311182091498	0.455	0.136	0	AP
Pdia4	0	0.651458404256001	0.614	0.267	0	AP
Bsg	0	0.649257709217389	0.833	0.601	0	AP
Zfp422	0	0.648894855074428	0.724	0.428	0	AP
Snrpd3	0	0.648484142959536	0.822	0.584	0	AP
Atp5h	0	0.647439236140673	0.844	0.616	0	AP
Cenpk	0	0.647358185020513	0.465	0.113	0	AP
Gm2000	0	0.647012053790968	0.532	0.181	0	AP
Cbx5	0	0.643786427259568	0.91	0.751	0	AP
Scaf11	0	0.643392495214764	0.698	0.398	0	AP
St13	0	0.642946806324872	0.844	0.637	0	AP
Hnrnpa3	0	0.642856016345711	0.88	0.71	0	AP
Higd1a	0	0.641957495870905	0.684	0.414	0	AP
Stoml2	0	0.641837468932595	0.677	0.352	0	AP
Zfp503	0	0.641807283365042	0.353	0.049	0	AP
Cct8	0	0.640738376557011	0.823	0.598	0	AP
Eef1b2	0	0.640006436380156	0.849	0.639	0	AP
Srsf2	0	0.639385556815319	0.832	0.633	0	AP
Hnrnpm	0	0.638076834994626	0.877	0.7	0	AP
Nudcd2	0	0.637740140937406	0.651	0.292	0	AP
Akr1b3	0	0.637405645711374	0.577	0.216	0	AP
Nhp2	0	0.637263947166824	0.668	0.375	0	AP
Nectin3	0	0.636644623350468	0.684	0.375	0	AP
Ppa1	0	0.636476931797448	0.759	0.521	0	AP
Eprs	0	0.636294403974789	0.767	0.57	0	AP
Gcsh	0	0.636045949314829	0.546	0.203	0	AP
Dtymk	0	0.635884866756124	0.687	0.394	0	AP
Mdh1	0	0.635425082431317	0.836	0.623	0	AP
Topbp1	0	0.634569701509801	0.524	0.177	0	AP
Cd63	0	0.634183246071366	0.604	0.294	0	AP
Trim28	0	0.632767377141238	0.735	0.483	0	AP
Tmem256	0	0.632412082814061	0.692	0.427	0	AP
Ssbp1	0	0.632358850379502	0.781	0.508	0	AP
Hmgn5	0	0.632090603119321	0.635	0.239	0	AP
Smim11	0	0.631662186611766	0.603	0.274	0	AP
Ppib	0	0.630863574163015	0.823	0.655	0	AP
Nudc	0	0.630549776551922	0.769	0.487	0	AP
Naa50	0	0.627953663287757	0.637	0.316	0	AP
Pcbp1	0	0.627777293385363	0.81	0.545	0	AP
Dhfr	0	0.626604001336293	0.423	0.093	0	AP
Rpl7l1	0	0.62658894638099	0.647	0.351	0	AP
Ybx3	0	0.625864781368722	0.649	0.338	0	AP
Srsf10	0	0.625529414620136	0.876	0.703	0	AP
H1f0	0	0.625431765849943	0.759	0.462	0	AP
Arpp19	0	0.624441001321267	0.732	0.512	0	AP
Hmmr	0	0.624417204888214	0.399	0.106	0	AP
Fkbp4	0	0.624299287238761	0.811	0.605	0	AP
Btf3	0	0.62378031466947	0.847	0.612	0	AP
Parp1	0	0.623122616230459	0.696	0.426	0	AP
Ndufs6	0	0.622210763145177	0.727	0.467	0	AP
Smarca5	0	0.621603262705966	0.833	0.619	0	AP
Rpl36al	0	0.621567635823557	0.791	0.524	0	AP
Ostc	0	0.620574544337669	0.726	0.475	0	AP
Ezh2	0	0.620463009648044	0.847	0.673	0	AP
Eif3c	0	0.620006634101103	0.849	0.678	0	AP
Nrarp	0	0.619972030644916	0.335	0.055	0	AP
Ckap2l	0	0.619215145940547	0.406	0.105	0	AP
Ndufa2	0	0.618903865562203	0.801	0.546	0	AP
Gar1	0	0.618482743296469	0.604	0.255	0	AP
Gng12	0	0.617542042179637	0.334	0.103	0	AP
Rif1	0	0.612926810170414	0.606	0.32	0	AP
Uqcr11	0	0.612789477826098	0.796	0.536	0	AP
Eef1g	0	0.612602079939594	0.865	0.696	0	AP
Scp2	0	0.612232670351458	0.691	0.395	0	AP
Asf1a	0	0.611524211780134	0.67	0.337	0	AP
Rfc3	0	0.611272928069991	0.591	0.319	0	AP
Hsd17b10	0	0.610789635008631	0.639	0.329	0	AP
Eny2	0	0.610031060835902	0.797	0.558	0	AP
Dpm3	0	0.608837163733508	0.603	0.277	0	AP
Dpy30	0	0.608608308233716	0.705	0.434	0	AP
Atp5d	0	0.607701815034119	0.827	0.598	0	AP
Phf5a	0	0.607203264023472	0.729	0.471	0	AP
Exosc8	0	0.60666855536727	0.62	0.346	0	AP
Pbk	0	0.605846374503094	0.466	0.119	0	AP
Knl1	0	0.605365789271609	0.414	0.103	0	AP
Snrpb2	0	0.605112937949464	0.674	0.413	0	AP
2810004N23Rik	0	0.604728114723198	0.684	0.393	0	AP
Eif3e	0	0.603824184449005	0.795	0.562	0	AP
Ndufb4	0	0.603741138468435	0.744	0.445	0	AP
Ddx18	0	0.603625520991271	0.663	0.346	0	AP
Pdap1	0	0.602902653330829	0.838	0.624	0	AP
Ipo5	0	0.599217958967041	0.583	0.285	0	AP
1810022K09Rik	0	0.598863903952125	0.71	0.415	0	AP
Igf2bp1	0	0.596527323164603	0.602	0.31	0	AP
Irx5	0	0.594472944349976	0.407	0.082	0	AP
B9d1	0	0.594432973760053	0.542	0.212	0	AP
Bola2	0	0.593992584730658	0.691	0.398	0	AP
2010107E04Rik	0	0.592509620698277	0.773	0.49	0	AP
Irx3	0	0.591858005111301	0.388	0.051	0	AP
Ak2	0	0.59115806451128	0.641	0.334	0	AP
Mis18bp1	0	0.588380742043262	0.372	0.098	0	AP
Cct4	0	0.588342027068987	0.812	0.602	0	AP
Suclg2	0	0.587895339042339	0.456	0.075	0	AP
Eif2s1	0	0.58762919106167	0.72	0.449	0	AP
Vamp3	0	0.586954335966207	0.474	0.136	0	AP
Knop1	0	0.586694468536412	0.757	0.489	0	AP
AC154683.1	0	0.585935473865861	0.312	0.074	0	AP
Eif3l	0	0.584386394357506	0.686	0.411	0	AP
Fzd10	0	0.583913228725555	0.443	0.122	0	AP
Fam181a	0	0.582693590760977	0.344	0.029	0	AP
Odc1	0	0.582646332825789	0.665	0.362	0	AP
Lage3	0	0.582605695302723	0.608	0.31	0	AP
Tmem14c	0	0.582174734736909	0.587	0.268	0	AP
Gm28050	0	0.58186206498931	0.311	0.072	0	AP
Incenp	0	0.581326408031954	0.428	0.139	0	AP
Parva	0	0.580739498766871	0.403	0.093	0	AP
Nfix	0	0.5806256243891	0.297	0.06	0	AP
Psip1	0	0.58029791396926	0.908	0.866	0	AP
Rest	0	0.579540553384888	0.405	0.044	0	AP
Ruvbl1	0	0.579273130600038	0.647	0.321	0	AP
Pomp	0	0.577956303837474	0.807	0.571	0	AP
Fzd2	0	0.574979910634478	0.471	0.121	0	AP
Npc2	0	0.572376208631796	0.743	0.464	0	AP
Rpl36a-ps1	0	0.570346641961944	0.414	0.136	0	AP
Gkap1	0	0.570073059292967	0.693	0.406	0	AP
Mcm2	0	0.569993552386635	0.419	0.082	0	AP
Trmt112	0	0.569401101220435	0.767	0.489	0	AP
Esf1	0	0.568350088138176	0.717	0.467	0	AP
Rfc2	0	0.568187614286976	0.6	0.337	0	AP
Spc25	0	0.568006950104277	0.436	0.121	0	AP
Sf3b2	0	0.567772774156698	0.862	0.682	0	AP
Oat	0	0.567211699804226	0.511	0.178	0	AP
Taf10	0	0.566596784797355	0.745	0.467	0	AP
Bzw1	0	0.566341392729707	0.839	0.646	0	AP
Lsm4	0	0.565918425477207	0.754	0.494	0	AP
Sf3a3	0	0.564802649665175	0.699	0.438	0	AP
Acadl	0	0.564462561834402	0.44	0.091	0	AP
Fat1	0	0.563597055515489	0.37	0.068	0	AP
Ppic	0	0.561917911102087	0.435	0.074	0	AP
Clspn	0	0.560370202308941	0.391	0.078	0	AP
Npm3	0	0.559189925950349	0.431	0.149	0	AP
Prelid1	0	0.558470611631358	0.726	0.462	0	AP
Luzp1	0	0.55838543073582	0.569	0.28	0	AP
Polr2m	0	0.557354057069157	0.752	0.494	0	AP
Slc25a3	0	0.557079330039692	0.867	0.676	0	AP
Bub1	0	0.55656909420283	0.409	0.091	0	AP
Kmt5a	0	0.556176976215284	0.659	0.371	0	AP
Nsa2	0	0.554874162646831	0.772	0.52	0	AP
Yap1	0	0.553668732617228	0.329	0.02	0	AP
Fbl	0	0.55360898003273	0.735	0.488	0	AP
Pcdh18	0	0.553094146224902	0.386	0.085	0	AP
Phb2	0	0.553052131852395	0.782	0.535	0	AP
Hnrnpa2b1	0	0.552738526425702	0.985	0.947	0	AP
Hnrnpdl	0	0.552154536598917	0.898	0.781	0	AP
Srrm1	0	0.551857795050167	0.878	0.759	0	AP
Krtcap2	0	0.550692951001952	0.744	0.489	0	AP
P4hb	0	0.550487200505534	0.606	0.334	0	AP
Fam60a	0	0.550008867559044	0.674	0.338	0	AP
Igdcc3	0	0.549802652583963	0.389	0.107	0	AP
Elof1	0	0.548615839330201	0.675	0.404	0	AP
Rnf7	0	0.54843777597741	0.755	0.493	0	AP
Rcc2	0	0.547717909887319	0.734	0.446	0	AP
D8Ertd738e	0	0.547545035353074	0.734	0.475	0	AP
Adh5	0	0.546763720946679	0.764	0.504	0	AP
Ptpn13	0	0.545861021895523	0.282	0.044	0	AP
Lbr	0	0.545550193576379	0.522	0.183	0	AP
Wbp11	0	0.545392248936599	0.67	0.395	0	AP
Mrpl54	0	0.54456814952371	0.669	0.388	0	AP
Mrpl36	0	0.543576593629744	0.57	0.282	0	AP
Col18a1	0	0.541947176383942	0.35	0.036	0	AP
Ano1	0	0.541100929891163	0.168	0.012	0	AP
Nudt21	0	0.541022314732783	0.785	0.555	0	AP
Ndufa12	0	0.54023372972169	0.787	0.53	0	AP
Mtap	0	0.539139787141429	0.454	0.12	0	AP
Kif4	0	0.539116640104495	0.369	0.085	0	AP
Gpc3	0	0.538094824088265	0.333	0.055	0	AP
Col5a2	0	0.537050433815354	0.321	0.058	0	AP
Fam162a	0	0.535452356809361	0.674	0.416	0	AP
Lockd	0	0.532221578324516	0.388	0.087	0	AP
Cetn2	0	0.531769585026735	0.608	0.325	0	AP
Mrpl17	0	0.531715151721869	0.667	0.382	0	AP
Lman1	0	0.531511888283273	0.578	0.28	0	AP
Gulp1	0	0.531330040755457	0.289	0.066	0	AP
Pax3	0	0.530412615992639	0.189	0.015	0	AP
Pnp	0	0.527983225363037	0.51	0.184	0	AP
Ildr2	0	0.527488275043809	0.403	0.106	0	AP
Nxt1	0	0.527320241710161	0.52	0.215	0	AP
Pole3	0	0.526018885581645	0.559	0.263	0	AP
Hist1h1a	0	0.525333070608383	0.287	0.067	0	AP
Aldh2	0	0.52520300552003	0.542	0.243	0	AP
Srp9	0	0.525178336096262	0.677	0.399	0	AP
Gm9493	0	0.52454507546691	0.584	0.289	0	AP
Spata6	0	0.524442816034889	0.284	0.057	0	AP
Ssr3	0	0.524351180409328	0.662	0.387	0	AP
Srsf1	0	0.523556058380065	0.779	0.55	0	AP
Exosc7	0	0.522676940156781	0.601	0.319	0	AP
Bola3	0	0.521818378110084	0.51	0.185	0	AP
Mrpl13	0	0.521784549928486	0.66	0.397	0	AP
Emc8	0	0.521644001364728	0.61	0.315	0	AP
Igf2bp2	0	0.520744962952616	0.438	0.147	0	AP
Mrpl12	0	0.519584823812983	0.701	0.429	0	AP
Tceal8	0	0.518787475968817	0.657	0.369	0	AP
Fgfr3	0	0.518479109578497	0.277	0.051	0	AP
Cdk2ap1	0	0.518099397567497	0.736	0.421	0	AP
Purb	0	0.516890904547776	0.538	0.234	0	AP
Aspm	0	0.516824816326563	0.331	0.075	0	AP
Col2a1	0	0.516448548789552	0.327	0.044	0	AP
Dnph1	0	0.515910527784218	0.416	0.076	0	AP
Mphosph10	0	0.513793158948814	0.569	0.27	0	AP
Tpm4	0	0.512834826276254	0.631	0.299	0	AP
Tk1	0	0.512724879383107	0.378	0.074	0	AP
Kdelr2	0	0.51261233226859	0.609	0.319	0	AP
Dhx32	0	0.511049269142766	0.514	0.187	0	AP
Hddc2	0	0.510828212568035	0.501	0.209	0	AP
Polr2h	0	0.510374297893908	0.605	0.331	0	AP
Axin2	0	0.506104143347038	0.512	0.221	0	AP
Serp1	0	0.505677484848559	0.513	0.204	0	AP
Kif20b	0	0.504978513474868	0.376	0.109	0	AP
Tomm5	0	0.503172319220045	0.654	0.376	0	AP
Plk1	0	0.502886413973263	0.337	0.083	0	AP
Ppid	0	0.502801496477885	0.703	0.445	0	AP
Dbf4	0	0.501717876190975	0.446	0.163	0	AP
Kif11	0	0.501569767396295	0.357	0.09	0	AP
Etfa	0	0.500291609107521	0.593	0.292	0	AP
Prim1	0	0.500206717812471	0.467	0.2	0	AP
Hist2h2ac	0	0.497972441827874	0.26	0.057	0	AP
Kif22	0	0.496775979585373	0.397	0.112	0	AP
Med25	0	0.496185064909276	0.59	0.292	0	AP
Dbx1	0	0.495041909712038	0.29	0.066	0	AP
Mlec	0	0.495021006473743	0.514	0.207	0	AP
Slc2a1	0	0.493110768628269	0.356	0.084	0	AP
Tnfaip8	0	0.492999743280981	0.254	0.031	0	AP
Itgb8	0	0.492688506417413	0.406	0.132	0	AP
Mad2l1	0	0.492592007577552	0.4	0.102	0	AP
Cenph	0	0.492347603199425	0.392	0.089	0	AP
Rbm39	0	0.492028352796285	0.987	0.954	0	AP
Kif23	0	0.491010241475901	0.35	0.091	0	AP
Wdr61	0	0.490347465373264	0.622	0.349	0	AP
Cenpq	0	0.484402949192556	0.399	0.105	0	AP
Anxa2	0	0.483911931509546	0.186	0.018	0	AP
Baz1a	0	0.482162301852356	0.425	0.116	0	AP
Jam3	0	0.481737994123633	0.552	0.268	0	AP
Cdt1	0	0.481655258755066	0.298	0.06	0	AP
Apool	0	0.48089195705842	0.433	0.127	0	AP
Wnt7b	0	0.479620759689825	0.231	0.019	0	AP
Med21	0	0.478296160322126	0.594	0.322	0	AP
Rcn3	0	0.478098786412686	0.367	0.072	0	AP
Bccip	0	0.476864492010391	0.578	0.288	0	AP
Ckap2	0	0.475851709815933	0.342	0.083	0	AP
Timm8a1	0	0.475129857674463	0.43	0.122	0	AP
E2f5	0	0.474209911879236	0.408	0.119	0	AP
Gja1	0	0.473186244327252	0.288	0.019	0	AP
Spry1	0	0.472369476273688	0.267	0.049	0	AP
Aurkb	0	0.471627939546467	0.339	0.078	0	AP
Spata13	0	0.470703338346577	0.357	0.108	0	AP
Prom1	0	0.470311743719462	0.39	0.123	0	AP
Nudt5	0	0.468676055795994	0.562	0.263	0	AP
Irx1	0	0.467096125258688	0.319	0.053	0	AP
Exosc3	0	0.466684974974945	0.526	0.209	0	AP
Msn	0	0.466628666211096	0.388	0.074	0	AP
Hist1h3c	0	0.466265317310027	0.296	0.07	0	AP
Prkd3	0	0.464578957982953	0.327	0.096	0	AP
Gm26669	0	0.464315522365574	0.261	0.015	0	AP
Prdm16	0	0.462399630960319	0.137	0.007	0	AP
Golim4	0	0.461226084327805	0.477	0.205	0	AP
Umps	0	0.459906654800743	0.415	0.119	0	AP
Ppih	0	0.456451605839066	0.534	0.25	0	AP
Slc39a1	0	0.456257197051045	0.411	0.126	0	AP
Sox3	0	0.454268931201256	0.328	0.034	0	AP
Krcc1	0	0.454172610783907	0.445	0.157	0	AP
Il17rd	0	0.452813933646747	0.26	0.063	0	AP
Pcna	0	0.452146501900425	0.42	0.166	0	AP
A430005L14Rik	0	0.452045769952976	0.515	0.24	0	AP
Chchd7	0	0.451907526580913	0.526	0.237	0	AP
Sp5	0	0.4501620312925	0.244	0.011	0	AP
Chaf1b	0	0.449885314925306	0.345	0.087	0	AP
Cyba	0	0.447714274226017	0.324	0.029	0	AP
Esco2	0	0.446989457650707	0.333	0.076	0	AP
Bcl2l12	0	0.445496431777725	0.36	0.036	0	AP
Mybbp1a	0	0.445029246253524	0.482	0.205	0	AP
Clu	0	0.444680652537999	0.251	0.052	0	AP
Gm10036	0	0.443956163117051	0.334	0.082	0	AP
Notch3	0	0.443888139701087	0.32	0.093	0	AP
Tcof1	0	0.44327132545406	0.472	0.21	0	AP
Dlgap5	0	0.442521741093682	0.337	0.079	0	AP
Efnb1	0	0.441360050233416	0.377	0.101	0	AP
Fen1	0	0.441297653421092	0.392	0.105	0	AP
Fbxo5	0	0.439167329700471	0.35	0.098	0	AP
Ect2	0	0.438466337960534	0.342	0.084	0	AP
Soat1	0	0.438452611042194	0.341	0.069	0	AP
Gm10076	0	0.434677655719801	0.438	0.178	0	AP
Melk	0	0.433694631071301	0.358	0.09	0	AP
Zcchc3	0	0.433620713998788	0.447	0.167	0	AP
Rad51	0	0.433100686383782	0.343	0.076	0	AP
Irx2	0	0.431677853801374	0.314	0.056	0	AP
Smad3	0	0.427965766603204	0.254	0.034	0	AP
Vcam1	0	0.427938632350412	0.226	0.022	0	AP
Ak3	0	0.427254994701472	0.373	0.117	0	AP
Tmem123	0	0.427039876952929	0.356	0.067	0	AP
Plk4	0	0.426309005757797	0.392	0.132	0	AP
Plin3	0	0.424416352723259	0.304	0.026	0	AP
Nuf2	0	0.424140576848794	0.342	0.075	0	AP
Smim15	0	0.423171240677886	0.457	0.174	0	AP
Pycr2	0	0.421928606921822	0.471	0.198	0	AP
Ppie	0	0.421809775851631	0.51	0.243	0	AP
Pon2	0	0.419934030657172	0.275	0.029	0	AP
Akr7a5	0	0.419778861514594	0.486	0.211	0	AP
Mettl1	0	0.418453107035254	0.404	0.132	0	AP
Haus1	0	0.417199995882881	0.391	0.133	0	AP
Chek1	0	0.416716267259255	0.323	0.054	0	AP
Sdf2l1	0	0.416403262635038	0.357	0.086	0	AP
Gpsm2	0	0.416130912538322	0.359	0.114	0	AP
Cd9	0	0.413015547016654	0.291	0.05	0	AP
Ackr3	0	0.412949981722738	0.287	0.069	0	AP
Gm3550	0	0.41156086491587	0.358	0.089	0	AP
Rfc5	0	0.410950751060079	0.383	0.116	0	AP
Pmf1	0	0.407743388648255	0.406	0.096	0	AP
Tmem97	0	0.407392287063222	0.371	0.105	0	AP
Ctsz	0	0.406910431338567	0.448	0.185	0	AP
Skp2	0	0.406145451993719	0.447	0.168	0	AP
Ung	0	0.398099890649284	0.245	0.033	0	AP
Shcbp1	0	0.394971995278304	0.344	0.081	0	AP
Ccnjl	0	0.391008188869031	0.319	0.094	0	AP
Gli2	0	0.389275158003564	0.217	0.027	0	AP
Ncapg	0	0.386817381145612	0.33	0.076	0	AP
Chaf1a	0	0.386241939404098	0.301	0.055	0	AP
Psrc1	0	0.385939016101733	0.31	0.079	0	AP
Trip6	0	0.384567169930418	0.303	0.026	0	AP
Foxb1	0	0.383639971858164	0.261	0.031	0	AP
1500011K16Rik	0	0.383173000608556	0.396	0.139	0	AP
Ncaph	0	0.382314799488944	0.309	0.068	0	AP
Lgals1	0	0.382000135462931	0.298	0.078	0	AP
Laptm4b	0	0.379118187362717	0.275	0.055	0	AP
Frem2	0	0.377076635158007	0.181	0.015	0	AP
Nme4	0	0.376365448243355	0.409	0.142	0	AP
Tmem55a	0	0.372909531755775	0.429	0.179	0	AP
Tgif1	0	0.372383599323448	0.284	0.025	0	AP
Wfdc2	0	0.369607296529855	0.253	0.027	0	AP
Ttc23	0	0.369418883476719	0.222	0.034	0	AP
Sgo1	0	0.368870912895995	0.256	0.057	0	AP
Sox21	0	0.36862615340176	0.17	0.01	0	AP
Mns1	0	0.367323830229482	0.3	0.071	0	AP
Xrcc1	0	0.36492743469105	0.442	0.185	0	AP
Cd164	0	0.364651063939128	0.349	0.119	0	AP
Peg12	0	0.364588618861396	0.386	0.125	0	AP
Cdca2	0	0.362902118802417	0.291	0.074	0	AP
Dtd2	0	0.361084229534598	0.361	0.115	0	AP
Boc	0	0.35885878696769	0.224	0.044	0	AP
Kif18a	0	0.356879383292159	0.28	0.075	0	AP
Rad51ap1	0	0.356510424544484	0.324	0.084	0	AP
Fignl1	0	0.356190962052254	0.301	0.063	0	AP
Txndc5	0	0.354658416271489	0.36	0.109	0	AP
Eci1	0	0.354626438232176	0.357	0.114	0	AP
Asf1b	0	0.354621050005941	0.316	0.073	0	AP
Slc9a3r1	0	0.353528540393678	0.26	0.037	0	AP
Ndc80	0	0.352433481000888	0.307	0.077	0	AP
Mfge8	0	0.35177547135544	0.242	0.03	0	AP
Spr	0	0.350523060362594	0.342	0.099	0	AP
Eif4ebp1	0	0.348550739789969	0.28	0.035	0	AP
Bub1b	0	0.347512552587529	0.274	0.063	0	AP
Exo1	0	0.344675652392519	0.283	0.047	0	AP
Hk2	0	0.340457581309297	0.255	0.042	0	AP
Crb2	0	0.333292972978727	0.232	0.019	0	AP
Trip13	0	0.333049018056771	0.329	0.095	0	AP
Tmem107	0	0.331359211996829	0.332	0.105	0	AP
B2m	0	0.330969089533538	0.286	0.052	0	AP
Pdzph1	0	0.330605790789562	0.215	0.009	0	AP
Sdc1	0	0.330449386711761	0.312	0.071	0	AP
Gins1	0	0.329614809072645	0.331	0.098	0	AP
Wee1	0	0.32652365385645	0.279	0.061	0	AP
Fkbp9	0	0.326271155197646	0.237	0.026	0	AP
Klf3	0	0.32408296497917	0.201	0.034	0	AP
Celsr1	0	0.32049939405026	0.224	0.036	0	AP
Ttk	0	0.317857977083214	0.279	0.068	0	AP
S100a11	0	0.317740775082256	0.295	0.074	0	AP
Rdm1	0	0.317196356676695	0.261	0.042	0	AP
Rpl7a-ps5	0	0.314421470686946	0.247	0.05	0	AP
Pdlim1	0	0.313966807585835	0.286	0.065	0	AP
Hsd11b2	0	0.311808452988171	0.283	0.076	0	AP
Kif2c	0	0.311443830916866	0.283	0.07	0	AP
Zfyve21	0	0.310883428223744	0.291	0.074	0	AP
Cox6b2	0	0.306909558281919	0.259	0.065	0	AP
Vamp8	0	0.302987842596417	0.223	0.028	0	AP
Napepld	0	0.301984227826029	0.238	0.038	0	AP
Aif1l	0	0.300170744172961	0.259	0.062	0	AP
Smco4	0	0.300052530583594	0.251	0.041	0	AP
Casp6	0	0.294863168938636	0.283	0.072	0	AP
Gcat	0	0.28938218565954	0.259	0.053	0	AP
Cdc25c	0	0.286956111850926	0.243	0.054	0	AP
Shmt1	0	0.28562445517576	0.25	0.047	0	AP
Cdc6	0	0.285281456501886	0.194	0.03	0	AP
Gm6563	0	0.284307634096573	0.348	0.112	0	AP
Lfng	0	0.267418275599676	0.189	0.011	0	AP
Gltp	0	0.266315386613995	0.305	0.088	0	AP
Eme1	0	0.265700356135474	0.247	0.046	0	AP
Hebp1	0	0.262874671815428	0.192	0.031	0	AP
Prelid2	0	0.262856222931474	0.191	0.023	0	AP
Ska1	0	0.262218622690229	0.258	0.062	0	AP
Trp53i13	0	0.259438474196059	0.248	0.053	0	AP
Rnaset2a	0	0.257636987928604	0.271	0.067	0	AP
Pold1	0	0.256140355994158	0.235	0.05	0	AP
Cdca5	0	0.254113696380767	0.237	0.051	0	AP
Copz2	0	0.251450581862071	0.195	0.017	0	AP
Malat1	0	-0.375791170890784	1	1	0	AP
Spock2	0	-0.379800332420359	0.052	0.289	0	AP
Celf6	0	-0.4112753925912	0.021	0.242	0	AP
Tmem145	0	-0.423237980810745	0.024	0.238	0	AP
Cacng2	0	-0.428653917979976	0.007	0.225	0	AP
Psd	0	-0.431238528874915	0.018	0.238	0	AP
Dmtn	0	-0.459487452651053	0.016	0.24	0	AP
Lmtk3	0	-0.465857182735168	0.057	0.313	0	AP
Plk2	0	-0.47664602832951	0.046	0.288	0	AP
Disp2	0	-0.476781563663265	0.02	0.26	0	AP
Trim46	0	-0.480590324084568	0.079	0.328	0	AP
Trim67	0	-0.48306461374969	0.02	0.264	0	AP
Chga	0	-0.483212689510519	0.062	0.306	0	AP
Atp2b2	0	-0.48768681985415	0.027	0.257	0	AP
Mapre3	0	-0.488396246483197	0.185	0.457	0	AP
Syp	0	-0.494644529924964	0.064	0.323	0	AP
Gdap1l1	0	-0.502966675230101	0.078	0.337	0	AP
Lingo1	0	-0.504522320471662	0.035	0.269	0	AP
Apc2	0	-0.504921306807132	0.112	0.391	0	AP
Trank1	0	-0.505555231762566	0.005	0.216	0	AP
Chgb	0	-0.508035362689266	0.03	0.267	0	AP
Rtn4rl1	0	-0.508743615043084	0.033	0.257	0	AP
Sdc3	0	-0.515796924517729	0.111	0.36	0	AP
Prkcz	0	-0.520498872735178	0.079	0.334	0	AP
Syt5	0	-0.522542794037822	0.053	0.298	0	AP
Prkar1b	0	-0.52387107143069	0.041	0.278	0	AP
Resp18	0	-0.527062222805468	0.026	0.259	0	AP
Grin1	0	-0.531487559434711	0.016	0.243	0	AP
Serpini1	0	-0.533727036102493	0.048	0.301	0	AP
Stk32b	0	-0.534493970966588	0.008	0.228	0	AP
Scrt1	0	-0.538386434414748	0.044	0.329	0	AP
Ttll7	0	-0.539967503941204	0.101	0.353	0	AP
Zbtb38	0	-0.541163132903876	0.12	0.387	0	AP
Tbc1d9	0	-0.541208970342015	0.095	0.347	0	AP
Camk2b	0	-0.546498673687568	0.015	0.269	0	AP
Zfp57	0	-0.549289099548066	0.163	0.427	0	AP
Dync1li1	0	-0.55195352640292	0.364	0.597	0	AP
Ankrd55	0	-0.552325113725302	0.007	0.216	0	AP
Ptprs	0	-0.555392334088922	0.729	0.864	0	AP
Myt1	0	-0.556576262247448	0.057	0.318	0	AP
Micu3	0	-0.557024954062423	0.206	0.484	0	AP
Caly	0	-0.565130667232508	0.034	0.297	0	AP
Dpf1	0	-0.566960443554692	0.15	0.414	0	AP
Syn1	0	-0.567229135561719	0.056	0.313	0	AP
Stx1a	0	-0.569115470154032	0.057	0.337	0	AP
B3gat2	0	-0.571057506049831	0.05	0.288	0	AP
Elmo1	0	-0.574201883824191	0.125	0.412	0	AP
Syne1	0	-0.574590668736056	0.063	0.361	0	AP
Nova2	0	-0.575490087017681	0.233	0.509	0	AP
Nol4l	0	-0.57657149497312	0.094	0.345	0	AP
Agap1	0	-0.576696404687993	0.375	0.644	0	AP
Jakmip1	0	-0.57793866115844	0.019	0.28	0	AP
Bsn	0	-0.585724841963707	0.034	0.305	0	AP
Fam219a	0	-0.58786009172432	0.1	0.364	0	AP
Gabra4	0	-0.588921775504291	0.046	0.281	0	AP
Zc2hc1a	0	-0.593782693536121	0.263	0.531	0	AP
Ppp1r13b	0	-0.593901440070894	0.052	0.321	0	AP
Srcin1	0	-0.594288237822559	0.138	0.407	0	AP
Arhgef28	0	-0.595928635715386	0.028	0.257	0	AP
Ap3b2	0	-0.598961390832534	0.135	0.415	0	AP
Jph4	0	-0.599963147007905	0.038	0.326	0	AP
Dop1a	0	-0.600190297098265	0.043	0.28	0	AP
Gdap1	0	-0.601699450392625	0.09	0.384	0	AP
Tubb4a	0	-0.602801206775766	0.175	0.463	0	AP
Mast1	0	-0.604049123730321	0.019	0.289	0	AP
Gm16105	0	-0.604579664710468	0.023	0.306	0	AP
Dmxl2	0	-0.604683799092165	0.116	0.379	0	AP
Rev3l	0	-0.607939406268126	0.393	0.649	0	AP
Wdr47	0	-0.610575123185948	0.176	0.479	0	AP
Bicdl1	0	-0.61139096646648	0.021	0.254	0	AP
Rap1gap2	0	-0.616387937482108	0.009	0.246	0	AP
Mapre2	0	-0.624208209987911	0.313	0.585	0	AP
Tspyl4	0	-0.62432967073554	0.2	0.448	0	AP
Ttc3	0	-0.62519514281782	0.959	0.985	0	AP
Sptbn1	0	-0.626260338421784	0.58	0.773	0	AP
Fam78b	0	-0.626936146323075	0.046	0.35	0	AP
Sptbn4	0	-0.62941549218246	0.011	0.247	0	AP
Kcnq2	0	-0.631075598997385	0.028	0.308	0	AP
Gnal	0	-0.631416720600009	0.057	0.296	0	AP
Sez6l2	0	-0.633956479380214	0.023	0.343	0	AP
Ebf1	0	-0.636143743606841	0.134	0.463	0	AP
Scn8a	0	-0.637198308605308	0.166	0.423	0	AP
March4	0	-0.642666936785242	0.008	0.25	0	AP
Clvs2	0	-0.642718417204994	0.008	0.274	0	AP
Fyn	0	-0.644706930362097	0.492	0.765	0	AP
Ndfip1	0	-0.644734435081819	0.3	0.583	0	AP
Rimbp2	0	-0.646779131946179	0.02	0.259	0	AP
Cd200	0	-0.647917866763649	0.246	0.499	0	AP
Cyfip2	0	-0.649711615981011	0.151	0.456	0	AP
Unc80	0	-0.65328195438251	0.021	0.264	0	AP
St6gal2	0	-0.654549109700887	0.073	0.354	0	AP
Svop	0	-0.655685907640739	0.009	0.302	0	AP
Rapgef4	0	-0.656480350222661	0.027	0.296	0	AP
Parp6	0	-0.657284800834759	0.178	0.527	0	AP
D630045J12Rik	0	-0.657577318899433	0.155	0.413	0	AP
Cadm3	0	-0.660617993232013	0.112	0.419	0	AP
Csmd2	0	-0.662534685971751	0.123	0.414	0	AP
Klf8	0	-0.662711806285914	0.043	0.28	0	AP
Sptan1	0	-0.66630799967324	0.394	0.634	0	AP
Scn1a	0	-0.670806554754461	0.052	0.297	0	AP
Tcaf1	0	-0.671693986820598	0.606	0.79	0	AP
Gng8	0	-0.672203333161517	0.038	0.265	0	AP
Osbpl8	0	-0.672605504966758	0.22	0.502	0	AP
Atp9a	0	-0.673367949318068	0.146	0.444	0	AP
Kif21b	0	-0.674606683971787	0.109	0.423	0	AP
Tulp4	0	-0.67592290524436	0.532	0.777	0	AP
Ica1	0	-0.677176175810704	0.052	0.303	0	AP
Fam57b	0	-0.677307016906116	0.104	0.425	0	AP
Sh3bp5	0	-0.677958412527081	0.134	0.432	0	AP
Maco1	0	-0.678391594502343	0.04	0.29	0	AP
Mcf2l	0	-0.67941890738006	0.114	0.433	0	AP
Bmerb1	0	-0.679435044730849	0.011	0.252	0	AP
Ttc9b	0	-0.67996473184168	0.109	0.372	0	AP
Agtpbp1	0	-0.680255554586543	0.179	0.456	0	AP
Pnmal2	0	-0.681067572075502	0.208	0.472	0	AP
Trim2	0	-0.686062807103919	0.467	0.717	0	AP
Lrfn2	0	-0.68656096623078	0.008	0.227	0	AP
Reps2	0	-0.687615245763768	0.02	0.26	0	AP
Lin7a	0	-0.690226255912227	0.031	0.274	0	AP
Abr	0	-0.690399669364365	0.166	0.453	0	AP
Afap1	0	-0.690589136058356	0.183	0.493	0	AP
0610010F05Rik	0	-0.691616906773464	0.324	0.603	0	AP
Atp6v0b	0	-0.695389164026146	0.665	0.824	0	AP
Dync1i2	0	-0.700910586788433	0.777	0.9	0	AP
Nnat	0	-0.702171929918414	0.951	0.98	0	AP
Fgd4	0	-0.705099053973978	0.224	0.594	0	AP
Trp53i11	0	-0.710669075804538	0.33	0.556	0	AP
Dnajc6	0	-0.711184287914157	0.022	0.333	0	AP
Prmt2	0	-0.711307380298615	0.338	0.604	0	AP
Scn3b	0	-0.713019873653706	0.028	0.345	0	AP
Atl1	0	-0.718103894387208	0.177	0.521	0	AP
Klc1	0	-0.719693367272746	0.517	0.698	0	AP
St7	0	-0.720242383618905	0.27	0.553	0	AP
Akap9	0	-0.721585204688661	0.768	0.897	0	AP
4930509J09Rik	0	-0.722927484192233	0.001	0.213	0	AP
Rundc3a	0	-0.723426596568635	0.146	0.447	0	AP
Cplane1	0	-0.728239859696145	0.088	0.36	0	AP
Rbfox3	0	-0.728657063864758	0.057	0.393	0	AP
Myo9a	0	-0.730843116569129	0.379	0.627	0	AP
Wnk2	0	-0.730863789490074	0.174	0.464	0	AP
Tmcc1	0	-0.735546661523196	0.452	0.699	0	AP
Syt4	0	-0.736067121191937	0.047	0.356	0	AP
Gnaq	0	-0.738799947678257	0.464	0.72	0	AP
Vezt	0	-0.739655114879944	0.312	0.604	0	AP
Ctif	0	-0.739959182162525	0.124	0.426	0	AP
Adam22	0	-0.740844908841199	0.128	0.412	0	AP
Podxl2	0	-0.742924404308643	0.354	0.638	0	AP
Plekha1	0	-0.744312783619667	0.233	0.501	0	AP
Gdi1	0	-0.745100844689945	0.445	0.635	0	AP
Zdhhc14	0	-0.745331974816815	0.033	0.296	0	AP
Actl6b	0	-0.746852048870259	0.029	0.399	0	AP
Sept3	0	-0.749064820293732	0.477	0.705	0	AP
Ncoa7	0	-0.750699432026085	0.256	0.508	0	AP
Cnksr2	0	-0.755796426578011	0.115	0.359	0	AP
Znrf1	0	-0.755839249686513	0.373	0.658	0	AP
Apbb2	0	-0.759554282730249	0.255	0.593	0	AP
Dgki	0	-0.760865941761829	0.117	0.408	0	AP
Gm40841	0	-0.761361125628533	0.019	0.274	0	AP
B830012L14Rik	0	-0.7649590964769	0.049	0.316	0	AP
Nrn1	0	-0.765076071211878	0.241	0.554	0	AP
Atcay	0	-0.765695036120295	0.059	0.444	0	AP
Hmgcll1	0	-0.768401944198951	0.054	0.345	0	AP
Cask	0	-0.768672595074267	0.399	0.675	0	AP
Tcerg1l	0	-0.769492747895525	0.017	0.251	0	AP
Dixdc1	0	-0.769573018153714	0.168	0.455	0	AP
Prkar2b	0	-0.772310689621262	0.317	0.6	0	AP
Fry	0	-0.774067979454762	0.115	0.527	0	AP
Ptprj	0	-0.778559218840991	0.087	0.359	0	AP
Stxbp1	0	-0.778829869902959	0.118	0.477	0	AP
4930402H24Rik	0	-0.781117440505012	0.285	0.63	0	AP
Atp6v0a1	0	-0.781713866744653	0.268	0.547	0	AP
Tnrc6c	0	-0.787263624674623	0.56	0.78	0	AP
Epb41l1	0	-0.788779311197102	0.094	0.407	0	AP
Scg3	0	-0.789067262611932	0.32	0.605	0	AP
Bach2	0	-0.790955689108782	0.247	0.538	0	AP
Sh3kbp1	0	-0.791005148627571	0.197	0.47	0	AP
Nrcam	0	-0.791012740967359	0.404	0.657	0	AP
Hivep3	0	-0.791463875266493	0.02	0.308	0	AP
Gphn	0	-0.792620912662165	0.334	0.6	0	AP
Plppr3	0	-0.794658157209814	0.3	0.64	0	AP
Slc8a3	0	-0.794936830301308	0.025	0.288	0	AP
Pak1	0	-0.797935612785479	0.436	0.709	0	AP
Gas7	0	-0.798666234650944	0.066	0.343	0	AP
Fmnl2	0	-0.801134080289053	0.331	0.606	0	AP
Raph1	0	-0.802235482374074	0.259	0.564	0	AP
Atp8a1	0	-0.803125489448935	0.187	0.485	0	AP
Sh3rf3	0	-0.803281301988027	0.017	0.269	0	AP
Syt7	0	-0.804608277773503	0.12	0.449	0	AP
Slc16a7	0	-0.804611933689397	0.027	0.301	0	AP
Unc13a	0	-0.804791513674947	0.081	0.419	0	AP
Kifap3	0	-0.805216435355398	0.582	0.797	0	AP
Miat	0	-0.806646676261097	0.316	0.612	0	AP
Cep170	0	-0.808717320975329	0.488	0.782	0	AP
Olfm2	0	-0.809833858385093	0.042	0.402	0	AP
Ralgps1	0	-0.811417110241744	0.142	0.474	0	AP
Hectd4	0	-0.813923338934163	0.144	0.49	0	AP
Lin28b	0	-0.814758233524866	0.217	0.48	0	AP
Ube2e2	0	-0.814778717418615	0.417	0.656	0	AP
Shank1	0	-0.815109117060588	0.069	0.449	0	AP
Ptpn5	0	-0.816414556079947	0.052	0.405	0	AP
Dennd1a	0	-0.816721678541161	0.27	0.562	0	AP
Strbp	0	-0.819793640939628	0.782	0.907	0	AP
Celf3	0	-0.821301583808546	0.057	0.474	0	AP
Clasp2	0	-0.822054190479036	0.35	0.633	0	AP
Slc4a10	0	-0.823747612283659	0.01	0.299	0	AP
Dclk2	0	-0.82422991961807	0.176	0.499	0	AP
Nrxn2	0	-0.824451276781781	0.267	0.609	0	AP
Pakap	0	-0.826944213333173	0.029	0.288	0	AP
Arfgef3	0	-0.827989958240417	0.04	0.371	0	AP
Gnao1	0	-0.828093916210789	0.386	0.752	0	AP
Tmem130	0	-0.828857632991658	0.027	0.386	0	AP
Polb	0	-0.829778582255085	0.377	0.681	0	AP
Efr3b	0	-0.830502704671531	0.109	0.455	0	AP
Astn1	0	-0.831849934373268	0.291	0.575	0	AP
Cdk5r1	0	-0.833961921034256	0.151	0.443	0	AP
Mgat5	0	-0.834010315442967	0.181	0.447	0	AP
Adam23	0	-0.834810571124073	0.159	0.399	0	AP
Rac3	0	-0.835186961405373	0.267	0.514	0	AP
Pex5l	0	-0.836246681279265	0.028	0.245	0	AP
Chd5	0	-0.837575696803079	0.026	0.361	0	AP
Nhlh2	0	-0.841039993603027	0.065	0.383	0	AP
Bicd1	0	-0.841394948256285	0.286	0.598	0	AP
Sema5a	0	-0.844274889354828	0.069	0.376	0	AP
App	0	-0.846501022524921	0.584	0.806	0	AP
Shtn1	0	-0.847743875929377	0.033	0.337	0	AP
Gls	0	-0.848511387606839	0.378	0.624	0	AP
Erc1	0	-0.851564839642406	0.309	0.584	0	AP
Btbd9	0	-0.853467258443402	0.358	0.609	0	AP
Rab6b	0	-0.855567959668025	0.223	0.553	0	AP
Ablim3	0	-0.856780115011322	0.005	0.316	0	AP
Gucy1a2	0	-0.861331221139255	0.152	0.432	0	AP
Macf1	0	-0.86457829460534	0.756	0.886	0	AP
Vcan	0	-0.864638652448316	0.232	0.496	0	AP
Phactr3	0	-0.865553809737316	0.068	0.479	0	AP
Dock11	0	-0.865879792933938	0.176	0.464	0	AP
Mtss1	0	-0.867309838389179	0.393	0.754	0	AP
Rgs17	0	-0.870856804356442	0.072	0.414	0	AP
A230057D06Rik	0	-0.873228347094673	0.145	0.448	0	AP
Nfasc	0	-0.87338339673237	0.08	0.429	0	AP
Igsf21	0	-0.874761779113132	0.058	0.374	0	AP
Cbln2	0	-0.875062503855032	0.038	0.342	0	AP
Nrep	0	-0.879399889943956	0.591	0.74	0	AP
Grik3	0	-0.880068991116261	0.034	0.304	0	AP
Sgk1	0	-0.881140532919903	0.033	0.32	0	AP
Hist3h2a	0	-0.886104249516916	0.127	0.368	0	AP
Mtus2	0	-0.889597809058431	0.036	0.35	0	AP
1700025G04Rik	0	-0.891536751732297	0.407	0.716	0	AP
Trio	0	-0.893354278427496	0.328	0.64	0	AP
Fbxl17	0	-0.894036822435383	0.264	0.529	0	AP
Slc1a2	0	-0.894115427616836	0.31	0.698	0	AP
Gm16083	0	-0.896472041119857	0.014	0.289	0	AP
Jazf1	0	-0.89700549351148	0.066	0.363	0	AP
Epha4	0	-0.897283522324348	0.298	0.538	0	AP
C1qtnf4	0	-0.899798909126781	0.209	0.507	0	AP
Pkia	0	-0.900630836562917	0.347	0.654	0	AP
Camta1	0	-0.901043127430473	0.64	0.836	0	AP
Ksr2	0	-0.904790708990215	0.041	0.354	0	AP
Farp1	0	-0.905606435590097	0.178	0.458	0	AP
Pde4dip	0	-0.909005363378973	0.177	0.471	0	AP
Kcnd2	0	-0.912014196827619	0.155	0.482	0	AP
Scaper	0	-0.915352349093332	0.303	0.621	0	AP
Rabgap1l	0	-0.916117275544259	0.153	0.477	0	AP
Kcnip1	0	-0.918158591149159	0.028	0.288	0	AP
Klf7	0	-0.920900296531492	0.277	0.696	0	AP
Gabrg2	0	-0.922064697092616	0.115	0.538	0	AP
Cpeb3	0	-0.924078535899811	0.041	0.366	0	AP
Rundc3b	0	-0.925760126818923	0.055	0.405	0	AP
Tmeff1	0	-0.927205211136633	0.417	0.724	0	AP
Slc24a3	0	-0.92808643658916	0.098	0.397	0	AP
Dpysl5	0	-0.930980039538624	0.455	0.737	0	AP
Mmp16	0	-0.93161838954863	0.197	0.452	0	AP
Kif1a	0	-0.932320097127475	0.274	0.632	0	AP
Ube3a	0	-0.939204377674168	0.781	0.922	0	AP
Cacnb4	0	-0.940229507786756	0.06	0.402	0	AP
Nln	0	-0.9453290554927	0.225	0.547	0	AP
Sbf2	0	-0.947312012851114	0.409	0.641	0	AP
Tmem150c	0	-0.952585254768454	0.036	0.407	0	AP
Mast2	0	-0.95653299444592	0.259	0.549	0	AP
Nmnat2	0	-0.95981822707235	0.038	0.434	0	AP
Atp1a3	0	-0.963212223540795	0.038	0.467	0	AP
Rere	0	-0.96374153941251	0.479	0.745	0	AP
Cmip	0	-0.963948341398661	0.285	0.685	0	AP
Chst1	0	-0.964325354329184	0.072	0.385	0	AP
Prkch	0	-0.966509856470798	0.016	0.312	0	AP
Nexmif	0	-0.972049088343736	0.059	0.412	0	AP
Pgm2l1	0	-0.972741100004175	0.194	0.567	0	AP
9530059O14Rik	0	-0.972862794598117	0.007	0.26	0	AP
Rab3a	0	-0.973931972634438	0.146	0.474	0	AP
Kcnj6	0	-0.974315647893147	0.006	0.285	0	AP
Kif5a	0	-0.974485672749489	0.09	0.527	0	AP
Nav1	0	-0.975535778544224	0.179	0.59	0	AP
Cers6	0	-0.977472298015643	0.141	0.463	0	AP
Enc1	0	-0.977588274025212	0.265	0.527	0	AP
Mical3	0	-0.979862503289087	0.166	0.48	0	AP
Smpd3	0	-0.988318440805974	0.085	0.518	0	AP
Soga3	0	-0.989204661916297	0.421	0.778	0	AP
Dlgap4	0	-0.991591227185389	0.457	0.774	0	AP
Camk4	0	-0.992378981698526	0.035	0.29	0	AP
Gabrb2	0	-0.99790944412195	0.068	0.37	0	AP
Dst	0	-1.00526410923888	0.416	0.749	0	AP
Frmd3	0	-1.00631749892759	0.049	0.378	0	AP
Pdzd4	0	-1.00965813017059	0.097	0.498	0	AP
Nwd2	0	-1.01348673577082	0.014	0.245	0	AP
Dapk1	0	-1.01768976672832	0.183	0.533	0	AP
Ssh2	0	-1.01953956765104	0.238	0.551	0	AP
Exoc6b	0	-1.01962290786048	0.279	0.575	0	AP
Ncald	0	-1.0224308585226	0.27	0.534	0	AP
Vwc2l	0	-1.023491815629	0.006	0.221	0	AP
9330159F19Rik	0	-1.02742252688878	0.126	0.563	0	AP
Mir124a-1hg	0	-1.02928019853296	0.043	0.532	0	AP
Ccdc85a	0	-1.03377571565773	0.071	0.361	0	AP
Zmat4	0	-1.04133935212902	0.009	0.257	0	AP
Ankrd12	0	-1.04275552624662	0.419	0.78	0	AP
Fstl5	0	-1.04400742252418	0.067	0.322	0	AP
Evl	0	-1.04616024626318	0.577	0.859	0	AP
Neto2	0	-1.04720294996973	0.298	0.661	0	AP
Nyap2	0	-1.04810547624728	0.008	0.339	0	AP
Clmp	0	-1.05050384144993	0.077	0.525	0	AP
Trpm3	0	-1.05362918154885	0.195	0.459	0	AP
Rnf121	0	-1.0550048710188	0.348	0.565	0	AP
Grid1	0	-1.05757260950749	0.087	0.383	0	AP
Thra	0	-1.06176288878407	0.518	0.77	0	AP
Hecw2	0	-1.0619604889736	0.07	0.407	0	AP
Nsg1	0	-1.06276979324839	0.522	0.703	0	AP
Stmn4	0	-1.06317402632078	0.418	0.636	0	AP
Kcnt2	0	-1.0652215417946	0.036	0.336	0	AP
Tnik	0	-1.0693401198094	0.258	0.618	0	AP
Rit2	0	-1.07004260324308	0.018	0.367	0	AP
Tmod2	0	-1.07508190408825	0.25	0.654	0	AP
Nav2	0	-1.07590837140903	0.29	0.728	0	AP
Kidins220	0	-1.07680486499766	0.278	0.676	0	AP
Ctnna3	0	-1.07874226379162	0.018	0.266	0	AP
Kcnmb2	0	-1.08049861662162	0.019	0.27	0	AP
Otud7a	0	-1.08336049764604	0.046	0.357	0	AP
Celf5	0	-1.08361230142196	0.12	0.61	0	AP
Add2	0	-1.08427684354876	0.141	0.608	0	AP
Aplp1	0	-1.08591419100067	0.422	0.686	0	AP
Dner	0	-1.09220443347029	0.135	0.578	0	AP
Gpr158	0	-1.09794457283103	0.007	0.316	0	AP
Garnl3	0	-1.09879048585043	0.09	0.408	0	AP
Rbfox2	0	-1.1018690914265	0.52	0.878	0	AP
Cacna1d	0	-1.10357697273198	0.047	0.38	0	AP
Nol4	0	-1.108355175956	0.091	0.465	0	AP
Elavl4	0	-1.11014305806036	0.367	0.774	0	AP
Rcan2	0	-1.11352912165916	0.041	0.496	0	AP
Apc	0	-1.11937121317672	0.56	0.87	0	AP
Aff2	0	-1.12019206422647	0.119	0.402	0	AP
Ahi1	0	-1.12298292978319	0.638	0.839	0	AP
Sorcs3	0	-1.12536052731724	0.034	0.307	0	AP
Nedd4l	0	-1.12536426316476	0.256	0.675	0	AP
Grin3a	0	-1.1276387740439	0.045	0.292	0	AP
Unc79	0	-1.12792881242203	0.048	0.452	0	AP
Jakmip2	0	-1.1304653993454	0.324	0.694	0	AP
Fgf14	0	-1.13301459499447	0.163	0.457	0	AP
Apba1	0	-1.14024701206715	0.077	0.451	0	AP
L1cam	0	-1.14071711762569	0.061	0.562	0	AP
Nalcn	0	-1.14418303747872	0.085	0.416	0	AP
Zfp423	0	-1.15238213271818	0.315	0.568	0	AP
Map1b	0	-1.15512202917045	0.923	0.989	0	AP
Gpm6a	0	-1.15534665992652	0.408	0.829	0	AP
Clstn2	0	-1.15733688513076	0.035	0.284	0	AP
Mapk10	0	-1.15961577751517	0.182	0.642	0	AP
Csrnp3	0	-1.16289603030386	0.38	0.737	0	AP
Sez6l	0	-1.16541912172886	0.047	0.527	0	AP
Kcnh8	0	-1.16633174039038	0.017	0.356	0	AP
Atxn1	0	-1.16645718776962	0.199	0.522	0	AP
Snap25	0	-1.1677994972631	0.088	0.569	0	AP
Dock4	0	-1.17166887322546	0.188	0.618	0	AP
Tmem132b	0	-1.1719818086837	0.036	0.33	0	AP
Cobl	0	-1.17278880018947	0.069	0.418	0	AP
Sobp	0	-1.17295730978824	0.323	0.746	0	AP
Asxl3	0	-1.17444954767157	0.201	0.636	0	AP
Eml6	0	-1.17840412996868	0.029	0.342	0	AP
Plxna2	0	-1.17986818979219	0.16	0.547	0	AP
Stau2	0	-1.18336599930134	0.386	0.684	0	AP
Pdzrn4	0	-1.18353101739759	0.076	0.463	0	AP
Ptpro	0	-1.18441894897735	0.064	0.465	0	AP
Gng2	0	-1.18567860223644	0.555	0.837	0	AP
Tagln3	0	-1.18682176130645	0.464	0.586	0	AP
Ryr3	0	-1.18895070029996	0.044	0.334	0	AP
Cacna1a	0	-1.19092112168235	0.235	0.552	0	AP
Map6	0	-1.19883286336399	0.161	0.635	0	AP
Ablim1	0	-1.2024327027543	0.067	0.429	0	AP
Clvs1	0	-1.21871373824067	0.016	0.455	0	AP
Samd5	0	-1.22027029312451	0.154	0.472	0	AP
Unc13c	0	-1.22320838596376	0.01	0.217	0	AP
St8sia2	0	-1.22509747794931	0.28	0.691	0	AP
Gm30382	0	-1.22802807253067	0.01	0.281	0	AP
Sp9	0	-1.23033213296359	0.049	0.43	0	AP
Ptprn2	0	-1.23250953898977	0.167	0.485	0	AP
Cntn3	0	-1.23273560042867	0.022	0.243	0	AP
Nsg2	0	-1.24496209343724	0.243	0.721	0	AP
Prox1	0	-1.24818862465544	0.144	0.434	0	AP
Atp8a2	0	-1.25255030342147	0.026	0.417	0	AP
Zfp804a	0	-1.26279092616518	0.014	0.293	0	AP
Fnbp1l	0	-1.26313659960022	0.755	0.947	0	AP
Cttnbp2	0	-1.26321231980073	0.141	0.601	0	AP
Syt16	0	-1.26558921514961	0.04	0.44	0	AP
Gbx2	0	-1.26919513636286	0.059	0.41	0	AP
Kalrn	0	-1.27175907824434	0.267	0.677	0	AP
Gng3	0	-1.27201572916325	0.444	0.635	0	AP
Scn2a	0	-1.27553414259822	0.061	0.516	0	AP
Lrrtm3	0	-1.27715477190747	0.044	0.33	0	AP
Srrm3	0	-1.2923048832777	0.042	0.615	0	AP
D430041D05Rik	0	-1.29536000240175	0.085	0.464	0	AP
Mycbp2	0	-1.29793086443398	0.648	0.861	0	AP
B3galt1	0	-1.29864301949861	0.19	0.578	0	AP
Pde10a	0	-1.30797083964661	0.142	0.545	0	AP
Dock3	0	-1.30855874224171	0.144	0.499	0	AP
Grip1	0	-1.30930232122517	0.218	0.539	0	AP
Pak3	0	-1.3153788298108	0.143	0.593	0	AP
Snrpn	0	-1.31988007850812	0.623	0.88	0	AP
Cnih2	0	-1.32318858614613	0.277	0.529	0	AP
Mir124-2hg	0	-1.3238009423857	0.534	0.873	0	AP
Rgs7	0	-1.32389830543253	0.108	0.513	0	AP
C530008M17Rik	0	-1.32557114426994	0.433	0.73	0	AP
Cpne4	0	-1.32970396395211	0.027	0.277	0	AP
Vav3	0	-1.33130668158323	0.109	0.567	0	AP
Ctnnd2	0	-1.33526214104342	0.304	0.639	0	AP
Crmp1	0	-1.33957785762984	0.447	0.776	0	AP
St6galnac5	0	-1.34423006264862	0.053	0.435	0	AP
Rufy3	0	-1.35747528382174	0.407	0.83	0	AP
Epha5	0	-1.36033508215289	0.319	0.628	0	AP
Akap6	0	-1.36900197249285	0.156	0.576	0	AP
Frmpd4	0	-1.37309137089697	0.026	0.29	0	AP
Scn3a	0	-1.37839709335894	0.215	0.716	0	AP
Tmem163	0	-1.38111680978533	0.048	0.493	0	AP
Snap91	0	-1.38181919204564	0.062	0.537	0	AP
Kcnq3	0	-1.38289295434715	0.203	0.517	0	AP
Galnt13	0	-1.3831987227057	0.039	0.321	0	AP
Aff3	0	-1.38868412060922	0.16	0.547	0	AP
Sgip1	0	-1.38984557067394	0.083	0.588	0	AP
Tox	0	-1.39098368447047	0.367	0.641	0	AP
Edil3	0	-1.39296853167859	0.197	0.587	0	AP
Shisa9	0	-1.39507299095915	0.074	0.41	0	AP
Asic2	0	-1.39590197996406	0.042	0.292	0	AP
Adgrl3	0	-1.40007485568501	0.479	0.758	0	AP
Galnt17	0	-1.40176246189053	0.038	0.387	0	AP
Reep1	0	-1.40348893586648	0.152	0.629	0	AP
Srrm4	0	-1.40361754219577	0.222	0.706	0	AP
Hs3st4	0	-1.415016780264	0.021	0.243	0	AP
Scn9a	0	-1.41603639118	0.026	0.456	0	AP
A230006K03Rik	0	-1.41777843671285	0.009	0.359	0	AP
Gabrg3	0	-1.4245353304994	0.061	0.317	0	AP
Spock3	0	-1.43066737354795	0.047	0.346	0	AP
Dip2c	0	-1.43187498608511	0.313	0.636	0	AP
Prickle2	0	-1.43591641731469	0.085	0.436	0	AP
Sorbs2	0	-1.43818334053862	0.351	0.705	0	AP
Tanc2	0	-1.44450076533036	0.208	0.58	0	AP
Plxna4	0	-1.44534623717285	0.118	0.489	0	AP
Thsd7a	0	-1.46454667816099	0.169	0.637	0	AP
Spock1	0	-1.46903445936934	0.04	0.401	0	AP
Tubb2a	0	-1.47007936487036	0.666	0.819	0	AP
Kif5c	0	-1.47079607838293	0.487	0.872	0	AP
Usp29	0	-1.47503207606842	0.206	0.603	0	AP
Nell2	0	-1.4773933845782	0.243	0.631	0	AP
Gm20642	0	-1.48048334518425	0.011	0.377	0	AP
Nrg3os	0	-1.49377083158549	0.008	0.374	0	AP
Tcf7l2	0	-1.4954159758659	0.908	0.986	0	AP
Chl1	0	-1.49705043015201	0.276	0.836	0	AP
Samd12	0	-1.50699106893042	0.042	0.429	0	AP
Syn3	0	-1.51301107055956	0.044	0.4	0	AP
Atp2c1	0	-1.51463665136214	0.389	0.693	0	AP
Glra2	0	-1.51735821793286	0.014	0.465	0	AP
Pou2f2	0	-1.52519794648106	0.099	0.651	0	AP
Dclk1	0	-1.52743212616569	0.549	0.835	0	AP
Fam189a1	0	-1.5323158813884	0.03	0.364	0	AP
Cacna1b	0	-1.54141820969747	0.027	0.506	0	AP
Myo16	0	-1.55060829457875	0.07	0.457	0	AP
Magi2	0	-1.5673828891063	0.399	0.707	0	AP
5730522E02Rik	0	-1.56982227183296	0.062	0.395	0	AP
Ctnna2	0	-1.5725963628537	0.283	0.702	0	AP
Srgap1	0	-1.57347744481211	0.312	0.709	0	AP
Inpp4b	0	-1.57621151820912	0.066	0.315	0	AP
Plppr1	0	-1.57642529793198	0.11	0.661	0	AP
Elavl2	0	-1.58891769322481	0.445	0.871	0	AP
Epha3	0	-1.5893356111585	0.296	0.519	0	AP
Nrg1	0	-1.59311874254276	0.091	0.436	0	AP
Pde4d	0	-1.5976418460145	0.174	0.502	0	AP
Gria1	0	-1.60521886557258	0.023	0.39	0	AP
Cacna1c	0	-1.60752125101835	0.1	0.464	0	AP
Pclo	0	-1.61013937551927	0.162	0.588	0	AP
Cacna2d1	0	-1.62092005084174	0.083	0.632	0	AP
Dcx	0	-1.62320882065099	0.145	0.738	0	AP
Nbea	0	-1.62492182364733	0.433	0.811	0	AP
Epha6	0	-1.62631837801664	0.01	0.282	0	AP
Gabra2	0	-1.63553392855241	0.109	0.539	0	AP
Chsy3	0	-1.64300351952596	0.022	0.307	0	AP
Grik1	0	-1.64313997794086	0.038	0.284	0	AP
Dnm3	0	-1.6527225201371	0.057	0.53	0	AP
Elavl3	0	-1.65273317026029	0.32	0.873	0	AP
Nell1	0	-1.65396714558059	0.008	0.276	0	AP
Syt13	0	-1.65528341267832	0.062	0.546	0	AP
Kcnc2	0	-1.66234943876143	0.055	0.353	0	AP
Phactr1	0	-1.66499757858731	0.094	0.545	0	AP
Klhl29	0	-1.66656230654002	0.097	0.414	0	AP
Hs3st5	0	-1.67895689333245	0.011	0.301	0	AP
Gabrb1	0	-1.68626613099086	0.073	0.529	0	AP
Nlgn1	0	-1.70066161165244	0.2	0.548	0	AP
Cntn1	0	-1.70644270675346	0.082	0.471	0	AP
Arhgap26	0	-1.70823533156136	0.087	0.42	0	AP
Fgf12	0	-1.71144511838247	0.125	0.447	0	AP
Tmem178b	0	-1.72275946349858	0.146	0.587	0	AP
Lhfpl3	0	-1.73203122980187	0.019	0.335	0	AP
Ncam1	0	-1.7387960549048	0.665	0.952	0	AP
Pcdh15	0	-1.74416491954701	0.036	0.32	0	AP
Grm5	0	-1.75029492740426	0.086	0.468	0	AP
Pfkp	0	-1.75392028883948	0.052	0.493	0	AP
Grm8	0	-1.75686865108541	0.056	0.367	0	AP
Rian	0	-1.77479233572363	0.107	0.467	0	AP
Slc17a6	0	-1.78052284557634	0.051	0.74	0	AP
Gm26871	0	-1.78480117765153	0.022	0.316	0	AP
Nkain3	0	-1.79677550383685	0.091	0.514	0	AP
Mllt11	0	-1.79896912957855	0.383	0.706	0	AP
Tmeff2	0	-1.80154030417451	0.025	0.368	0	AP
Tafa1	0	-1.81651509857679	0.05	0.283	0	AP
Dlgap1	0	-1.82112845610315	0.15	0.463	0	AP
Dpysl3	0	-1.82248368277805	0.644	0.944	0	AP
Pak7	0	-1.8226011775323	0.07	0.674	0	AP
Dscam	0	-1.82317213779423	0.026	0.439	0	AP
Nkain2	0	-1.82338337676867	0.085	0.432	0	AP
Gria2	0	-1.82922884091387	0.152	0.78	0	AP
Cdh8	0	-1.83735267073459	0.346	0.609	0	AP
Brinp1	0	-1.83797666891283	0.036	0.456	0	AP
Rtn1	0	-1.83824013285202	0.815	0.978	0	AP
Dpp10	0	-1.83828023194586	0.016	0.277	0	AP
Rbms3	0	-1.84192122695253	0.113	0.475	0	AP
Stmn3	0	-1.84359394941336	0.541	0.846	0	AP
Kitl	0	-1.84745521042459	0.127	0.546	0	AP
Kcnq5	0	-1.84774612891961	0.028	0.312	0	AP
Robo1	0	-1.85190737289765	0.32	0.846	0	AP
Auts2	0	-1.86338261182468	0.692	0.951	0	AP
Pcsk2	0	-1.87221869105337	0.047	0.558	0	AP
Kcnip4	0	-1.88350721828406	0.087	0.382	0	AP
Anks1b	0	-1.89093406512538	0.12	0.542	0	AP
Lhx2	0	-1.89980915398992	0.189	0.594	0	AP
Cacna1e	0	-1.9074800618973	0.043	0.5	0	AP
Hecw1	0	-1.90791617582565	0.054	0.627	0	AP
Map2	0	-1.91701881543449	0.393	0.931	0	AP
Zfhx3	0	-1.92849339902178	0.616	0.914	0	AP
Nrxn3	0	-1.93610836818952	0.091	0.451	0	AP
Astn2	0	-1.94149756673427	0.078	0.451	0	AP
Frmd5	0	-1.94226395783881	0.162	0.585	0	AP
Dpp6	0	-1.95947959217615	0.205	0.596	0	AP
Frmd4a	0	-1.97262457751038	0.371	0.741	0	AP
Schip1	0	-1.98206569246019	0.085	0.336	0	AP
Rab3c	0	-1.98508779584667	0.073	0.745	0	AP
Sntg1	0	-1.98634353983281	0.075	0.447	0	AP
Enox1	0	-1.98727753805129	0.094	0.522	0	AP
Cntn6	0	-2.02669107670091	0.035	0.376	0	AP
Ina	0	-2.03262835511457	0.142	0.65	0	AP
Hs6st3	0	-2.04964930578078	0.047	0.309	0	AP
Cadm2	0	-2.0628280097557	0.201	0.571	0	AP
Cntnap5a	0	-2.07670646679806	0.01	0.36	0	AP
Snhg14	0	-2.0831119094025	0.166	0.5	0	AP
Runx1t1	0	-2.10516513961436	0.281	0.88	0	AP
Lrrc4c	0	-2.10865693110026	0.121	0.421	0	AP
Gabrb3	0	-2.11871450176453	0.074	0.606	0	AP
Rasgef1b	0	-2.16343164541567	0.038	0.525	0	AP
Cadps	0	-2.16934909573681	0.076	0.592	0	AP
Rims2	0	-2.16984849196404	0.216	0.692	0	AP
Foxp2	0	-2.1719179164126	0.364	0.792	0	AP
Opcml	0	-2.18818870593012	0.133	0.405	0	AP
Cadm1	0	-2.19081010267341	0.462	0.726	0	AP
Egfem1	0	-2.21070690247932	0.147	0.4	0	AP
Robo2	0	-2.21753315707988	0.158	0.657	0	AP
Khdrbs2	0	-2.2367836921425	0.147	0.596	0	AP
Tenm4	0	-2.24177992983454	0.29	0.513	0	AP
Myt1l	0	-2.24500967758276	0.044	0.676	0	AP
Gria4	0	-2.29974512572753	0.08	0.498	0	AP
Ppfia2	0	-2.30047949003653	0.099	0.645	0	AP
Grin2b	0	-2.31190176758574	0.082	0.59	0	AP
Kirrel3	0	-2.31405689069269	0.102	0.435	0	AP
Slc8a1	0	-2.3156901789351	0.047	0.48	0	AP
Celf2	0	-2.32563168774526	0.68	0.944	0	AP
Fgf13	0	-2.32871909426548	0.24	0.596	0	AP
Lhx9	0	-2.33509247838969	0.163	0.801	0	AP
Pcdh9	0	-2.34443204784662	0.277	0.654	0	AP
Csmd3	0	-2.35594425496587	0.076	0.456	0	AP
Grik2	0	-2.36641016565647	0.154	0.513	0	AP
Mast4	0	-2.40388358683366	0.356	0.605	0	AP
Mdga2	0	-2.40792212513475	0.218	0.529	0	AP
Kcnma1	0	-2.43236533195667	0.043	0.525	0	AP
Gm20754	0	-2.44142136521618	0.011	0.395	0	AP
Lrrc7	0	-2.4438700358801	0.092	0.561	0	AP
Celf4	0	-2.45595943830841	0.241	0.828	0	AP
Tubb3	0	-2.45656911802624	0.816	0.953	0	AP
March1	0	-2.46664742663743	0.073	0.565	0	AP
Nxph1	0	-2.47243477323154	0.036	0.421	0	AP
Dlg2	0	-2.5336776218599	0.066	0.482	0	AP
Mapt	0	-2.55045558555046	0.153	0.817	0	AP
Negr1	0	-2.58754701772459	0.162	0.593	0	AP
Nrxn1	0	-2.6084975250179	0.412	0.917	0	AP
Kcnb2	0	-2.61656136494053	0.047	0.504	0	AP
Erc2	0	-2.62949215558654	0.172	0.688	0	AP
Cntn5	0	-2.64972041310935	0.211	0.508	0	AP
Tenm1	0	-2.65348152080961	0.028	0.477	0	AP
Ralyl	0	-2.6592257194392	0.153	0.582	0	AP
Kcnh7	0	-2.67210357281993	0.031	0.498	0	AP
Zfp804b	0	-2.6797056852162	0.024	0.303	0	AP
Ank2	0	-2.70547783867428	0.423	0.89	0	AP
Stmn2	0	-2.70641129195953	0.488	0.943	0	AP
Rims1	0	-2.72286223130057	0.037	0.529	0	AP
Arpp21	0	-2.772084796471	0.029	0.539	0	AP
Rnf220	0	-2.77502491699708	0.448	0.759	0	AP
Ank3	0	-2.77795327082724	0.329	0.859	0	AP
Nav3	0	-2.78164050833001	0.103	0.646	0	AP
Ntm	0	-2.83130199336393	0.259	0.654	0	AP
Gap43	0	-2.87252886041768	0.37	0.909	0	AP
Grm7	0	-2.92608467798916	0.037	0.435	0	AP
Galntl6	0	-2.92946028830451	0.029	0.397	0	AP
Car10	0	-2.93698671422159	0.015	0.474	0	AP
Meg3	0	-2.95945402396607	0.685	0.905	0	AP
Xkr4	0	-2.99863011961245	0.038	0.508	0	AP
Ccser1	0	-3.00601889281795	0.099	0.542	0	AP
Syt1	0	-3.06310063175538	0.131	0.669	0	AP
Lrrtm4	0	-3.07029839504421	0.064	0.412	0	AP
Lingo2	0	-3.11467816208337	0.072	0.471	0	AP
Lrfn5	0	-3.1471766461994	0.031	0.472	0	AP
Mgat4c	0	-3.2581274749759	0.04	0.44	0	AP
Fam155a	0	-3.35162200964212	0.052	0.556	0	AP
Cntn4	0	-3.38666627518838	0.043	0.435	0	AP
Rbfox1	0	-3.47703726425456	0.081	0.49	0	AP
Ntng1	0	-3.50028549701671	0.213	0.765	0	AP
Ptprd	0	-3.68281194858546	0.421	0.686	0	AP
Snhg11	0	-3.80953660703869	0.107	0.611	0	AP
Nrg3	0	-4.20942586392855	0.08	0.495	0	AP
Tenm2	0	-4.39662074582677	0.277	0.71	0	AP
Hdac9	7.28534964756459e-308	-1.24153157704694	0.149	0.409	2.03487101006126e-303	AP
Gm10260	1.08616039331984e-307	0.571902584548067	0.586	0.326	3.03375459458164e-303	AP
Txnl1	1.64406382458909e-307	0.516586876059388	0.768	0.542	4.5920346684598e-303	AP
Hdac1	1.65004215720599e-307	0.409810176709364	0.549	0.267	4.60873274929205e-303	AP
Srsf7	1.93120966800263e-307	0.516584521945032	0.894	0.84	5.39406172369816e-303	AP
Fbln1	2.34689215885262e-307	0.350439257223288	0.369	0.131	6.55510448889126e-303	AP
Sorcs2	3.72978968455614e-307	-0.88887107379756	0.238	0.489	1.04176755679337e-302	AP
Sptssa	1.24703806321019e-306	0.508585673893501	0.681	0.417	3.48310201435237e-302	AP
Smpd2	4.67892591979848e-306	0.306142497254027	0.317	0.098	1.30687079865891e-301	AP
Tuba1c	6.62398193707464e-306	0.47439692288707	0.304	0.095	1.85014439484432e-301	AP
Nipal2	1.14268753132994e-305	-0.562183132137787	0.011	0.213	3.19164054375765e-301	AP
Sgo2a	2.36791820486834e-305	0.382976934996168	0.262	0.064	6.61383233801775e-301	AP
Ywhag	5.01846982013557e-305	-0.659846276465838	0.562	0.719	1.40170880546207e-300	AP
Ppm1l	5.8596049836124e-305	-0.702153821792858	0.224	0.479	1.63664626797278e-300	AP
Polr1d	8.27609562065308e-305	0.515557752509124	0.714	0.45	2.31159626780461e-300	AP
Fth1	8.54860233358602e-305	0.613045279900612	0.876	0.669	2.38771011779391e-300	AP
Utp3	2.41019673561402e-304	0.484488006790724	0.618	0.348	6.73192050224353e-300	AP
Efna5	5.26727398632112e-304	-1.49529597275334	0.241	0.482	1.47120229711935e-299	AP
Rida	9.31529841861668e-304	0.294587822379537	0.288	0.084	2.60185600130383e-299	AP
Plcl2	1.57091968892808e-303	-0.684479362109357	0.095	0.339	4.38773578314502e-299	AP
Uchl1	1.81854114971341e-303	-1.21610647622633	0.727	0.787	5.07936728526452e-299	AP
Creb5	1.87543886992573e-303	0.460385576275903	0.182	0.027	5.23828830758956e-299	AP
Abi2	2.09889553475255e-303	-0.634071839533885	0.409	0.631	5.86242511811734e-299	AP
Ndufa3	7.30884680536206e-303	0.658019360473965	0.731	0.475	2.04143400120568e-298	AP
Rbm3	9.05942819188591e-303	0.610143842061783	0.826	0.614	2.53038888827565e-298	AP
Thop1	1.82762473758353e-302	0.329379820736902	0.4	0.154	5.10473865454455e-298	AP
Bend6	2.28532664919822e-302	-0.553447973553819	0.034	0.249	6.38314586387556e-298	AP
Nrm	3.34430377479866e-302	0.284593376368147	0.295	0.087	9.34097487339015e-298	AP
Efcab11	3.87641038268444e-302	0.344165107410152	0.247	0.059	1.08272018398759e-297	AP
Sub1	9.31225580032698e-302	0.591700124970356	0.836	0.627	2.60100616758933e-297	AP
Afdn	1.73195127888902e-301	-0.531321802388021	0.652	0.81	4.83751311706491e-297	AP
Cdc42ep3	2.00977795673542e-301	-0.394810324117393	0.044	0.269	5.61351081095769e-297	AP
Sae1	2.16316934521635e-301	0.546470099107619	0.72	0.496	6.04194829812377e-297	AP
C2cd5	2.80280020182846e-301	-0.716170957056665	0.233	0.478	7.82850124372708e-297	AP
Sri	4.44910875099968e-301	0.430098133641481	0.553	0.277	1.24268056524172e-296	AP
Cep55	8.94156297282031e-301	0.288278408618481	0.248	0.06	2.49746795393844e-296	AP
Mob3b	1.21741032521166e-300	0.326539172047891	0.166	0.021	3.40034877934868e-296	AP
Otx2os1	1.82308886391974e-300	1.54946041814657	0.23	0.052	5.09206950581423e-296	AP
Rbms1	2.08088940764446e-300	-0.92669934804442	0.196	0.444	5.81213220449174e-296	AP
Nup37	8.49803591203766e-300	0.373853949053412	0.404	0.158	2.37358641059124e-295	AP
Ulk2	9.7574579526425e-300	-0.639266707974257	0.319	0.566	2.72535558075258e-295	AP
Ankrd44	1.01752975091959e-299	-0.657556693438772	0.094	0.336	2.84206234729352e-295	AP
Chn2	1.96225848861801e-299	-0.605117304368713	0.067	0.301	5.48078418455897e-295	AP
Tub	2.71801670686415e-299	-0.46653224664996	0.075	0.308	7.59169246394226e-295	AP
Gm3764	2.35479040528264e-298	1.67414272695934	0.282	0.088	6.57716508099493e-294	AP
Osbpl6	2.71973849607998e-298	-0.695095975560222	0.122	0.371	7.59650159340099e-294	AP
Ier2	3.08346514909961e-298	0.395613435512834	0.407	0.161	8.61242650795011e-294	AP
Ptprn	3.25400648683633e-298	-0.399497369897898	0.015	0.217	9.08876551838256e-294	AP
Gm9801	5.24358458320736e-298	-0.588283219892968	0.108	0.361	1.46458560993565e-293	AP
Cdc45	6.58973650944291e-298	0.25540824948253	0.255	0.063	1.8405793044525e-293	AP
Susd4	1.14975452947909e-297	-0.564283845102934	0.057	0.281	3.21137937628804e-293	AP
Slit1	2.18895587311832e-297	-0.496482749251739	0.017	0.222	6.11397264920677e-293	AP
Gm7324	2.33219980749092e-297	0.369464557543236	0.34	0.118	6.51406728230289e-293	AP
Mpp5	3.10074815064436e-297	0.431146730985549	0.387	0.148	8.66069965956477e-293	AP
Chrac1	3.78351937597494e-297	0.435736571190068	0.535	0.269	1.05677479690356e-292	AP
Kif3c	1.30328939047402e-296	-0.427931012491291	0.103	0.358	3.64021759653299e-292	AP
Adsl	1.43581949084985e-296	0.36475228251662	0.418	0.171	4.01038741989271e-292	AP
Tgif2	3.03015764849734e-296	0.265294407594878	0.225	0.049	8.46353332801793e-292	AP
Spdl1	4.37816969148907e-296	0.265940562814287	0.241	0.057	1.22286657652981e-291	AP
Cib1	4.51355301206383e-296	0.306309240210884	0.321	0.105	1.26068049179955e-291	AP
Eif3d	4.60285714586292e-296	0.500738059363983	0.701	0.443	1.28562402941097e-291	AP
Golm1	4.7582543537243e-296	0.468648632698308	0.54	0.274	1.32902802353873e-291	AP
Ftsj3	9.95915680053984e-296	0.336758426624252	0.377	0.142	2.78169208595878e-291	AP
Kcnn2	1.79465114685258e-295	-0.874893614945596	0.083	0.321	5.01264011827393e-291	AP
Neil3	1.90305896672979e-295	0.308929000600335	0.257	0.066	5.31543399997296e-291	AP
Sh3gl2	2.52162546196859e-295	-0.573268550322509	0.084	0.332	7.04315207782447e-291	AP
Ssbp2	2.90104641819933e-295	0.74540941180406	0.717	0.44	8.10291275067255e-291	AP
Gm32509	7.43013902729789e-295	-0.580255276635164	0.004	0.195	2.07531213171457e-290	AP
Nedd1	8.98621621091769e-295	0.312747435674938	0.308	0.094	2.50994004987142e-290	AP
Scamp5	1.87603911449584e-294	-0.463199414724229	0.074	0.313	5.23996485069833e-290	AP
Srek1ip1	2.44133645422409e-294	0.529136011282807	0.586	0.327	6.81889685029329e-290	AP
Camk2n1	3.74945446039722e-294	-0.752787571022621	0.192	0.435	1.04726012533355e-289	AP
Gstm5	8.68030327867988e-294	0.525673948046438	0.738	0.468	2.42449550876808e-289	AP
Rhou	1.42358390296278e-293	-0.726279194121218	0.191	0.425	3.97621219936534e-289	AP
Uaca	3.00196792429316e-293	0.455029910053583	0.224	0.049	8.38479660934322e-289	AP
Polr2f	3.98953083470976e-293	0.5137239979672	0.724	0.472	1.11431585744278e-288	AP
Pard3b	4.66159118946145e-293	1.32748059158521	0.309	0.101	1.30202903512848e-288	AP
mt-Nd2	5.10017128422284e-293	0.723799677535789	0.827	0.555	1.42452884139628e-288	AP
Psmc3	5.39847873069195e-293	0.515173060078078	0.778	0.543	1.50784909426957e-288	AP
Dusp8	1.71421576488651e-292	-0.549497663091357	0.091	0.323	4.78797605290452e-288	AP
Mef2a	2.02229951139775e-292	-0.870491487212165	0.351	0.581	5.64848476528505e-288	AP
Crb1	2.95318406147181e-292	-0.532149071209906	0.033	0.247	8.24853840209691e-288	AP
Sec61g	4.91598582816781e-292	0.613384890457104	0.81	0.573	1.37308400166555e-287	AP
Pcnx2	7.333871386161e-292	-0.448537421754813	0.003	0.192	2.04842361686863e-287	AP
Slc25a27	8.43928255173164e-292	-0.574938624583676	0.101	0.342	2.35717600952416e-287	AP
Arl6ip1	9.66563567285443e-292	0.949116859297513	0.812	0.624	2.69970869978497e-287	AP
Psmb2	1.05279288243806e-291	0.538266818164863	0.808	0.64	2.94055579993775e-287	AP
Znrd1	1.31628185635139e-291	0.445824845365691	0.576	0.312	3.67650685297506e-287	AP
Hnrnpc	2.83330018036241e-291	0.498990202771882	0.887	0.751	7.91369073377024e-287	AP
Tra2b	4.0521992195965e-291	0.530978985139127	0.843	0.704	1.1318197640255e-286	AP
Ndrg4	4.06375654648791e-291	-0.446278375931476	0.038	0.251	1.13504784099954e-286	AP
Ptprk	4.16453046217944e-291	0.880657890901438	0.321	0.104	1.16319500339134e-286	AP
Tmtc2	5.39543004948992e-291	-0.92556388155474	0.212	0.475	1.50699756712303e-286	AP
Smim27	1.09577326284374e-290	0.277831105044547	0.227	0.052	3.06060430044886e-286	AP
Casp8ap2	1.54742034160466e-290	0.543177942155316	0.573	0.316	4.32209975613598e-286	AP
Apcdd1	4.05867305928411e-290	0.407400241705658	0.173	0.025	1.13362797218865e-285	AP
Hnrnpl	4.22330411345597e-290	0.496257155957797	0.801	0.591	1.17961107192939e-285	AP
Camkmt	1.68213196106858e-289	-0.716156254671497	0.081	0.319	4.69836278046065e-285	AP
Cdh12	2.2729120748706e-289	-1.14157311752982	0.009	0.201	6.34847071632108e-285	AP
Tpp1	3.04461695600933e-289	0.266218159172996	0.255	0.067	8.50391961982965e-285	AP
Six3	3.11940990892576e-289	0.408449379002459	0.164	0.023	8.71282381662053e-285	AP
Atp5a1	3.50380185489687e-289	0.529657057835944	0.867	0.702	9.78646896091245e-285	AP
Acaa2	4.03793639530693e-289	0.287502290308499	0.265	0.073	1.12783601457318e-284	AP
Pnrc2	4.11266929808647e-289	0.409833602602078	0.466	0.214	1.14870966164853e-284	AP
Gm1992	9.70568514659785e-289	-0.508490667736632	0.003	0.189	2.71089491829625e-284	AP
3110082J24Rik	1.36673323526602e-288	0.271235275017031	0.171	0.025	3.81742259942151e-284	AP
Gabra3	4.01881424186304e-288	-0.623635127582904	0.063	0.282	1.12249500589477e-283	AP
Sv2a	4.12461462934757e-288	-0.434107268763543	0.041	0.256	1.15204611212307e-283	AP
Fam96a	4.14515135059557e-288	0.405723874458192	0.447	0.201	1.15778222373485e-283	AP
Snca	5.59336911552022e-288	-0.558070577582476	0.067	0.297	1.56228392765595e-283	AP
Slc41a2	7.31092486544417e-288	-0.472925876537069	0.005	0.194	2.04201442416721e-283	AP
9330182L06Rik	7.9275271427319e-288	-0.58650588647896	0.048	0.264	2.21423760623645e-283	AP
Tmem132a	1.09999490617017e-287	-0.85043995808544	0.259	0.482	3.07239577242391e-283	AP
Col4a5	1.17702659192378e-287	0.340965012227707	0.127	0.008	3.28755297390231e-283	AP
Syngr3	1.50062733616966e-287	-0.479897024647623	0.073	0.299	4.19140221265548e-283	AP
Ormdl2	1.76609544331053e-287	0.29506805654031	0.377	0.138	4.93288118271064e-283	AP
Ndufb6	2.24689581423108e-287	0.50124380615948	0.708	0.451	6.27580469872882e-283	AP
Hdgfl3	1.38681850304858e-286	-0.576661748168606	0.551	0.729	3.87352276086498e-282	AP
Sorbs1	1.44457876123562e-286	-0.652345925422569	0.172	0.441	4.03485293800722e-282	AP
Fam168a	1.48926897151758e-286	-0.663073949053592	0.454	0.65	4.15967716434576e-282	AP
Rpn1	1.62660193407504e-286	0.446801343945059	0.57	0.306	4.543261862065e-282	AP
Gmip	2.65298191197514e-286	-0.444566450494101	0.037	0.247	7.41004377833775e-282	AP
Apba2	3.7254969632637e-286	-0.574196562261341	0.355	0.594	1.04056855680918e-281	AP
Gm1043	4.00931253806194e-286	-0.489321255477426	0.002	0.185	1.11984108500608e-281	AP
Igfbp4	8.43594244482844e-286	0.350966914315454	0.414	0.171	2.35624308426503e-281	AP
Slirp	1.94450984013605e-285	0.504244027131546	0.67	0.416	5.431210434484e-281	AP
Pls3	2.49630694080273e-285	0.302401338192536	0.265	0.072	6.97243491635612e-281	AP
Limd1	4.17742963199746e-285	0.349740579025348	0.31	0.101	1.16679787051321e-280	AP
Mgat5b	5.47982640571725e-285	-0.515606907377161	0.071	0.291	1.53057031338088e-280	AP
Gm29683	7.99679021141333e-285	0.888943510761058	0.145	0.015	2.23358347394986e-280	AP
Eif3m	8.00674926797755e-285	0.498006421801332	0.757	0.521	2.23636513803881e-280	AP
Pno1	9.50317874238039e-285	0.314973399795236	0.356	0.132	2.65433285453427e-280	AP
Psmc4	1.13623328344073e-284	0.503130662507614	0.768	0.54	3.1736131839783e-280	AP
Brinp2	1.15659402502836e-284	-0.574001875591222	0.03	0.235	3.2304827713067e-280	AP
E130114P18Rik	1.46435878365877e-284	0.476564149678469	0.194	0.036	4.09010051863731e-280	AP
Cenpn	1.47281022535292e-284	0.262647832073378	0.257	0.068	4.11370624043325e-280	AP
Adgrb3	1.73446114659005e-284	-0.511182784615166	0.39	0.657	4.84452342854068e-280	AP
Aurka	2.61740051650041e-284	0.351092036807478	0.286	0.085	7.31066138263729e-280	AP
Ncan	4.01947225915602e-284	-0.51985952624417	0.25	0.506	1.12267879670487e-279	AP
mt-Nd1	4.73782217842403e-284	0.725104033632188	0.829	0.559	1.32332111265562e-279	AP
Itgb5	6.10484175523588e-284	0.345940239838411	0.153	0.019	1.70514335065493e-279	AP
Rrs1	8.38978273498665e-284	0.329115389605946	0.388	0.154	2.34335021570912e-279	AP
Ctdsp2	1.04956998144824e-283	0.34133489458681	0.353	0.13	2.93155391518309e-279	AP
Cct5	4.33918221457626e-283	0.572417660295049	0.839	0.618	1.2119769843533e-278	AP
Cnih4	5.20199836116874e-283	0.460291363977841	0.613	0.349	1.45297016225804e-278	AP
Ssr2	6.16249590765712e-283	0.494859428596647	0.717	0.462	1.72124673196771e-278	AP
Naa38	6.96552835280531e-283	0.467773507846344	0.604	0.337	1.94554172422205e-278	AP
Psma4	7.53001540449855e-283	0.504467443677929	0.785	0.539	2.10320860263049e-278	AP
Stx7	2.10534744652837e-282	-0.617768470905176	0.325	0.542	5.88044595289839e-278	AP
Lsamp	5.08900374264096e-282	-1.78761782783473	0.38	0.596	1.42140963535705e-277	AP
Lrrc49	7.44763622525213e-282	-0.564733834132274	0.262	0.499	2.08019927407517e-277	AP
Tmem169	1.05272950548034e-281	-0.345187725890849	0.018	0.214	2.94037878175715e-277	AP
Herc1	1.2879862604961e-281	-0.586878941811295	0.542	0.729	3.59747442419165e-277	AP
Smim14	1.41946414850272e-281	-0.545037045290732	0.33	0.558	3.96470531318295e-277	AP
Arhgap24	1.45154111630282e-281	-0.88439966631586	0.036	0.245	4.05429949194541e-277	AP
Gm15594	1.50660492804969e-281	-0.46483580287005	0.033	0.245	4.2080982245356e-277	AP
Nedd8	1.91204283091923e-281	0.5452269128408	0.839	0.642	5.34052683104049e-277	AP
Anapc13	3.66449545994057e-281	0.574649878329243	0.681	0.428	1.023530226916e-276	AP
Atp5j	4.3483286871297e-281	0.583895378320461	0.844	0.615	1.2145316856022e-276	AP
Parp8	6.49705023547628e-281	-0.64070313502809	0.151	0.401	1.81469110127088e-276	AP
Cacna2d3	1.50816754866516e-280	-1.05361221441853	0.02	0.217	4.21246278017666e-276	AP
Pou3f2	1.60127298978473e-280	0.426384538583338	0.751	0.421	4.47251558776774e-276	AP
Tfam	2.02852502511589e-280	0.375855611575475	0.466	0.214	5.66587324765119e-276	AP
Sema6d	2.2022505044022e-280	-0.736893570756814	0.217	0.492	6.15110588384579e-276	AP
St8sia3	3.01663260612993e-280	-0.385942060423489	0.033	0.238	8.42575653218151e-276	AP
Nolc1	4.15388946973582e-280	0.485618015205093	0.584	0.333	1.16022286779191e-275	AP
Trim59	4.22412195011743e-280	0.456576624195496	0.468	0.217	1.1798395018873e-275	AP
Cpeb4	1.33978437024384e-279	-0.372487482278099	0.141	0.407	3.74215172452806e-275	AP
Apex1	1.34398614144326e-279	0.523571533045349	0.684	0.421	3.75388769166517e-275	AP
Cacnb2	2.16162299434933e-279	-0.926740510820187	0.151	0.391	6.03762918551711e-275	AP
Mrtfa	2.16849341439054e-279	-0.604490265171427	0.064	0.3	6.05681895573422e-275	AP
Tmem218	3.10981285042109e-279	0.347060672314921	0.311	0.104	8.68601827251114e-275	AP
Plppr4	3.65210580876788e-279	-0.427958849599021	0.012	0.203	1.02006967344696e-274	AP
Scg5	4.30780416245187e-279	-0.739064197747489	0.565	0.686	1.20321278061443e-274	AP
Cdr1os	9.73547974904042e-279	-0.62588229808872	0.034	0.247	2.71921684870448e-274	AP
Sumo1	3.21491242117662e-278	0.465279400832229	0.845	0.656	8.97957188358841e-274	AP
3632451O06Rik	3.95378358618773e-278	0.37459736348552	0.25	0.069	1.1043312934581e-273	AP
Snap23	4.02770404923244e-278	0.328877039010438	0.347	0.122	1.12497801799111e-273	AP
Dzip1l	4.45915774641866e-278	0.301068771178833	0.228	0.054	1.2454873501522e-273	AP
Sgcz	4.7753811088058e-278	-1.57185249823568	0.028	0.23	1.33381169750055e-273	AP
Nsrp1	7.81770407447178e-278	0.485887216794441	0.587	0.328	2.18356292504071e-273	AP
2900079G21Rik	8.29213048024057e-278	-0.417053484413517	0.005	0.188	2.31607496443599e-273	AP
Phf24	1.34840174771969e-277	-0.432825240505251	0.014	0.205	3.76622092155588e-273	AP
Spire2	1.39336902390193e-277	-0.443596830306053	0.024	0.223	3.89181902066047e-273	AP
Rbms2	2.09520793945926e-277	0.297014252877087	0.243	0.063	5.85212529570366e-273	AP
Fbxl2	2.30093961965538e-277	-0.515064551699154	0.078	0.31	6.42675445165945e-273	AP
Syt14	5.12283823591479e-277	-0.590571370499244	0.142	0.375	1.43085994767336e-272	AP
Bet1	5.42981292841413e-277	0.330151777116173	0.37	0.142	1.51660104903535e-272	AP
Kctd16	2.45802602325907e-276	-1.17365190780449	0.011	0.199	6.86551248556491e-272	AP
Insm1	2.4763388601785e-276	-0.775012077396135	0.158	0.391	6.91666207036457e-272	AP
Srsf6	1.12196626582685e-275	0.483935122098676	0.769	0.525	3.13376397708097e-271	AP
Mrps25	1.56110255991116e-275	0.425435287949131	0.538	0.283	4.36031556008787e-271	AP
Lcor	1.74148850563947e-275	-0.591857733995268	0.266	0.517	4.8641515451016e-271	AP
Dock9	1.9799290618687e-275	-0.589240340137442	0.066	0.287	5.53013986270546e-271	AP
Jakmip3	6.6231014883987e-275	-0.447803209154412	0.003	0.181	1.84989847672464e-270	AP
Snx5	8.54979399781528e-275	0.416601550173751	0.523	0.265	2.38804296152979e-270	AP
Oard1	1.30808102733044e-274	0.416476606846654	0.504	0.252	3.65360111743666e-270	AP
Snrpa	1.61970170829613e-274	0.49354288097154	0.764	0.523	4.52398884144192e-270	AP
Cmc2	2.29951706661725e-274	0.391342996599097	0.419	0.181	6.42278111876864e-270	AP
Hnrnpr	6.8294988403271e-274	0.462422058277186	0.894	0.776	1.90754732109176e-269	AP
Clic4	7.71086872930763e-274	0.423342993438091	0.475	0.222	2.15372274478291e-269	AP
Pcgf5	9.82939907770705e-274	0.315807708423789	0.186	0.034	2.74544945639435e-269	AP
Rnf150	1.09119225931116e-273	-0.562674414356451	0.069	0.292	3.04780909948199e-269	AP
Ptprr	2.01560858130512e-273	-0.549984476015943	0.012	0.2	5.62979632844333e-269	AP
Wdfy3	3.88842863285741e-273	-0.645603610249668	0.359	0.587	1.0860770014434e-268	AP
Pimreg	5.22329365988705e-273	0.432127383887057	0.31	0.104	1.45891815214305e-268	AP
Fam58b	5.29175581830817e-273	0.253434737900076	0.276	0.083	1.47804031761165e-268	AP
Psmc3ip	5.75564954319459e-273	0.329965866933015	0.401	0.163	1.60761047390968e-268	AP
Rtn4	6.64376501571373e-273	-0.488041076323134	0.885	0.93	1.855670006539e-268	AP
Tmem5	1.13456969032931e-272	0.320590123019047	0.355	0.136	3.16896660205879e-268	AP
Slco5a1	1.34270104940017e-272	-0.487528876238039	0.068	0.282	3.75029830107963e-268	AP
Rpl7a	1.68943225703298e-272	0.580652593009412	0.86	0.643	4.71875323711881e-268	AP
Nt5dc3	7.33519514803998e-272	-0.438051742417194	0.027	0.226	2.04879335679905e-267	AP
Rnaseh2b	2.09583261169883e-271	0.355825617472795	0.405	0.169	5.85387006773602e-267	AP
Slc6a7	3.15017032178545e-271	-0.401160491877355	0.003	0.179	8.79874072577894e-267	AP
Arhgap44	4.65328831725863e-271	-0.547749241126203	0.067	0.282	1.29970995989351e-266	AP
Lgi1	4.84559096265062e-271	-0.415131731634941	0.011	0.195	1.35342201177794e-266	AP
Mrpl33	6.14292883778115e-271	0.474161574269162	0.701	0.455	1.71578145368065e-266	AP
Msh6	9.47193339835292e-271	0.351989009354349	0.32	0.113	2.64560571749396e-266	AP
Nrg2	2.18937321309387e-270	-0.561792454601757	0.035	0.239	6.11513832149249e-266	AP
Eif3j1	2.34216510162187e-270	0.448338345840709	0.605	0.345	6.54190134534004e-266	AP
Atp5g2	2.57394524297057e-270	0.580755626816321	0.857	0.642	7.1892864581411e-266	AP
Tead1	3.90532444083135e-270	0.492926238027197	0.575	0.294	1.0907961695686e-265	AP
Vrk1	6.19986979117052e-270	0.368166698427114	0.451	0.204	1.73168563137184e-265	AP
Nefl	6.37980244895955e-270	-0.652992342487979	0.047	0.256	1.78194262201889e-265	AP
Hivep2	8.9881163021704e-270	-0.713127386201962	0.105	0.339	2.51047076435922e-265	AP
Snx3	1.0457084476658e-269	0.489891065226942	0.739	0.525	2.92076826517534e-265	AP
Mrps16	1.76114973712914e-269	0.44061056617682	0.59	0.335	4.9190673307754e-265	AP
5330434G04Rik	1.8633873069868e-269	-0.659948198632707	0.255	0.494	5.20462708714483e-265	AP
Sestd1	2.13930180489403e-269	-0.518048597004209	0.278	0.51	5.97528387124951e-265	AP
Ccdc86	2.6592709596873e-269	0.275318084450986	0.307	0.102	7.4276097175026e-265	AP
Dock7	7.30768785276035e-269	-0.637378707478877	0.526	0.701	2.04111029415449e-264	AP
Dab1	1.27943345124824e-268	-1.48450453037443	0.208	0.449	3.57358557268145e-264	AP
Myg1	2.49510694190145e-268	0.37661705611648	0.464	0.219	6.96908319942495e-264	AP
Tsn	2.99931960107574e-268	0.514418450186865	0.823	0.643	8.37739957776466e-264	AP
Vwc2	3.13155225291202e-268	-0.593948931713844	0.029	0.227	8.74673859760855e-264	AP
Arhgap23	4.66652714214998e-268	-0.438609086352143	0.036	0.239	1.30340769607391e-263	AP
Ppat	5.23794726435284e-268	0.299247055916821	0.328	0.115	1.46301105040639e-263	AP
Ndufaf8	7.01648942580521e-268	0.366890427554087	0.473	0.225	1.95977566152165e-263	AP
Mms22l	7.33149370980445e-268	0.287948635132967	0.273	0.081	2.04775950808548e-263	AP
Qars	1.73901961316419e-267	0.387007715160088	0.435	0.198	4.8572556815289e-263	AP
Grm1	1.82646005991201e-267	-0.840545083359535	0.026	0.224	5.10148559334023e-263	AP
Gm42439	2.8707590166651e-267	-0.576402476058591	0.042	0.253	8.01831700944729e-263	AP
Tal2	4.28570737422594e-267	0.299973926301746	0.146	0.018	1.19704092669505e-262	AP
Lsm7	6.86706357652031e-267	0.512782505833802	0.745	0.545	1.91803952755789e-262	AP
Pxk	1.50094971412777e-266	-0.467406975662731	0.091	0.315	4.19230264653028e-262	AP
Inpp4a	1.94474051918141e-266	-0.450168076770638	0.093	0.321	5.43185474412561e-262	AP
Rusc2	1.9657667346271e-266	-0.355776557100236	0.04	0.244	5.49058306648695e-262	AP
Gabpb2	2.23522845321653e-266	0.312578676345856	0.3	0.098	6.24321659267908e-262	AP
Brca1	3.205811998122e-266	0.285987744559765	0.236	0.061	8.95415349195456e-262	AP
Sfrp1	4.54299803018828e-266	0.468995488107481	0.157	0.023	1.26890477981189e-261	AP
Lmo1	7.45686236274547e-266	0.419520196456244	0.297	0.099	2.08277622653844e-261	AP
Prkce	8.01927215084108e-266	-0.59970494582101	0.136	0.386	2.23986290445142e-261	AP
Prokr2	4.59422237967917e-265	-0.52130956685176	0.022	0.211	1.28321225286819e-260	AP
Cdc26	5.6417938618206e-265	0.45800343492317	0.702	0.454	1.57580944354511e-260	AP
Ptch1	8.95247216570415e-265	0.823886189926338	0.481	0.25	2.50051500060283e-260	AP
Prdm5	9.51343964574163e-265	0.337590182259843	0.18	0.033	2.65719882745209e-260	AP
Amph	1.19308682644474e-264	-0.771055397730723	0.087	0.312	3.3324108149428e-260	AP
C330027C09Rik	1.40342687135198e-264	0.306345984877386	0.265	0.078	3.91991159437321e-260	AP
Prkg1	1.47788629230024e-264	-1.15390716253759	0.128	0.364	4.1278842030238e-260	AP
Sf3b4	1.84571935946407e-264	0.390692788346124	0.581	0.323	5.1552787429191e-260	AP
Gfod2	2.27626089490106e-264	-0.532918414423189	0.233	0.466	6.35782430554814e-260	AP
Cox7c	5.45856163686354e-264	0.514112030240325	0.882	0.751	1.52463085079235e-259	AP
Ncapd2	1.10833879795292e-263	0.325163170888926	0.332	0.121	3.09570109656229e-259	AP
Rcbtb2	2.32520040750271e-263	0.428880391902797	0.598	0.338	6.49451725819583e-259	AP
Slitrk2	2.34054366826052e-263	0.289721913257116	0.167	0.028	6.53737251981847e-259	AP
Aes	3.24733945038554e-263	0.519681082752955	0.788	0.506	9.07014381887187e-259	AP
Trps1	3.50445052382374e-263	0.955728845100352	0.506	0.243	9.78828075809208e-259	AP
Gemin6	4.12991351885556e-263	0.253124355797406	0.283	0.089	1.15352614495155e-258	AP
Kbtbd11	6.25097131234489e-263	0.390651536938604	0.291	0.098	1.74595879725105e-258	AP
Scube2	9.40894763933228e-263	0.299940103399899	0.167	0.027	2.6280131651419e-258	AP
Ypel2	1.21534882473771e-262	-0.409270807500805	0.041	0.242	3.39459080237489e-258	AP
Slc25a39	1.33203491039085e-262	0.400207570842046	0.506	0.263	3.72050670821267e-258	AP
Sfpq	1.36719321174737e-262	0.451412931091161	0.912	0.835	3.81870735973159e-258	AP
Galnt18	1.84703785918195e-262	-0.711860960188515	0.048	0.255	5.15896144448111e-258	AP
Trp53	2.11182371241146e-262	0.398399433194177	0.574	0.309	5.89853481113644e-258	AP
Il1rapl1	3.01488198483186e-262	-1.07415769742969	0.172	0.418	8.42086687183386e-258	AP
Phyhipl	4.64967601322611e-262	-0.322824320482155	0.123	0.366	1.29870100725419e-257	AP
Npdc1	5.44312764401388e-262	-0.610289435441744	0.414	0.599	1.52031998224952e-257	AP
Cenpx	5.68859725161803e-262	0.480133888777156	0.464	0.236	1.58888209834943e-257	AP
Tmbim6	6.30340077115238e-262	0.476837911204481	0.729	0.493	1.76060286939057e-257	AP
Polr2e	7.71299851956483e-262	0.477357370842662	0.69	0.446	2.15431761649965e-257	AP
Ncbp2	1.25117252787884e-261	0.46060049108719	0.652	0.408	3.49464998761839e-257	AP
Fbn2	1.35644317979883e-261	-0.724079266440721	0.076	0.283	3.78868144549612e-257	AP
Hspa4	1.36753707823153e-261	0.496366313346846	0.788	0.595	3.81966781320848e-257	AP
Fmo1	1.70235875139833e-261	0.320549925116011	0.129	0.012	4.75485822853068e-257	AP
Wdr7	2.89193091375028e-261	-0.536751719974157	0.135	0.372	8.07745223519591e-257	AP
Frmd4b	3.53610313164704e-261	-0.703196718862252	0.167	0.394	9.87668965700336e-257	AP
Xkr6	3.85934433965166e-261	-0.569299220027478	0.094	0.319	1.07795346750811e-256	AP
Rasgrf2	8.57310069491403e-261	-0.506289749750373	0.002	0.171	2.39455275509644e-256	AP
Stip1	9.96470980783665e-261	0.476212552146366	0.728	0.506	2.78324309642685e-256	AP
Lman2	1.41935935574785e-260	0.345287251432485	0.449	0.207	3.96441261653931e-256	AP
Gm32647	1.46112532828168e-260	-1.28081075519678	0.029	0.221	4.08106915442356e-256	AP
Hist1h1d	1.5935932481685e-260	0.370419856783272	0.255	0.073	4.45106530145943e-256	AP
A330076H08Rik	1.63951108744095e-260	-0.550236733050346	0.099	0.343	4.57931841833132e-256	AP
Timeless	2.06345556641261e-260	0.275987114428381	0.289	0.093	5.76343774254705e-256	AP
Atat1	2.84073222062467e-260	-0.595705475299949	0.461	0.627	7.93444916542675e-256	AP
Tmed2	5.23153478641556e-260	0.469960619291578	0.723	0.474	1.46121998119373e-255	AP
St3gal6	6.04797328269272e-260	0.333519333379359	0.191	0.039	1.6892594175889e-255	AP
Ggt7	1.05356486438696e-259	-0.397476598396124	0.061	0.271	2.94271202271923e-255	AP
Necab1	1.06243316009871e-259	-0.609028889332396	0.012	0.19	2.9674820594717e-255	AP
Fam20c	1.1922703066337e-259	-0.415067817310016	0.068	0.281	3.33013019345858e-255	AP
Abcc5	1.99203551111676e-259	-0.525480051374772	0.257	0.497	5.56395438610022e-255	AP
B230334C09Rik	2.22475461634073e-259	-0.408667374340981	0.025	0.213	6.21396211890129e-255	AP
Tut4	2.589184938375e-259	-0.564695130643222	0.111	0.366	7.23185245137521e-255	AP
Synpo2	3.28761919914521e-259	-0.679939002633616	0.019	0.203	9.18264918513249e-255	AP
Dnttip2	3.40615479317279e-259	0.448592626418412	0.607	0.352	9.51373095281091e-255	AP
Ppig	3.95147010035216e-259	0.512889321909156	0.783	0.606	1.10368511372936e-254	AP
Romo1	6.25060999690262e-259	0.500933293952674	0.767	0.522	1.74585787823487e-254	AP
Uqcrh	6.25413144378564e-259	0.526232424530708	0.834	0.615	1.74684145356377e-254	AP
Dpysl2	1.72865980827203e-258	-0.590229419020535	0.84	0.891	4.82831971048462e-254	AP
Snw1	3.4020575490669e-258	0.469771130526472	0.742	0.514	9.50228694029876e-254	AP
Gdpd5	5.22107279001156e-258	-0.416162727739387	0.068	0.28	1.45829784097813e-253	AP
Synj1	5.87340568049364e-258	-0.477924703865181	0.128	0.362	1.64050094061868e-253	AP
Ccdc88a	1.13927973251463e-257	-0.488083937154944	0.749	0.858	3.18212222088662e-253	AP
Rnf152	1.75052858662933e-257	-0.609712611384794	0.097	0.315	4.88940139531438e-253	AP
Mrps21	1.80277102703011e-257	0.494855198256359	0.706	0.475	5.03531975559781e-253	AP
Ech1	2.1714272081995e-257	0.376712518438171	0.45	0.214	6.06501333522202e-253	AP
Brca2	2.74648209700926e-257	0.32670783238123	0.336	0.123	7.67119914515657e-253	AP
Etf1	7.22748954558867e-257	0.466167318350195	0.603	0.362	2.01871010497837e-252	AP
Senp7	9.09132674498113e-257	-0.546496424163608	0.418	0.63	2.53929847314068e-252	AP
Actl6a	1.13586735062306e-256	0.433044352367488	0.702	0.442	3.17259109702526e-252	AP
Gdpd1	1.8392898884402e-256	-0.54739619637217	0.414	0.606	5.13732058740233e-252	AP
Elavl1	2.55036341080367e-256	0.472849853902422	0.787	0.597	7.12342004271573e-252	AP
Dlk1	2.63841575827358e-256	0.886338199043578	0.275	0.091	7.36935905443393e-252	AP
A830018L16Rik	4.15884200916326e-256	-0.735951892839497	0.02	0.202	1.16160616157939e-251	AP
Rpp25l	5.52737281206774e-256	0.388700892497643	0.551	0.295	1.54385050013864e-251	AP
Nudt1	5.6568330869281e-256	0.277524535943392	0.297	0.101	1.58001004950989e-251	AP
Rusc1	6.42465528698004e-256	-0.445586570537986	0.096	0.31	1.79447046820639e-251	AP
Dhx57	8.58677877602453e-256	-0.559748497407437	0.186	0.417	2.39837317993141e-251	AP
Snx32	1.14387956668322e-255	-0.383583374730204	0.063	0.274	3.19497001770291e-251	AP
Cdca7	1.58524976712182e-255	0.450293660834221	0.529	0.274	4.42776112454797e-251	AP
Ak5	1.68357180066415e-255	-0.552209870872995	0.012	0.188	4.70238439643504e-251	AP
Ctsl	2.45633780533741e-255	0.448345583651041	0.589	0.335	6.86079712408792e-251	AP
Tardbp	3.02502140342123e-255	0.54133784346087	0.728	0.518	8.44918728189584e-251	AP
Mrto4	3.75601370141984e-255	0.392215562907462	0.604	0.341	1.04909218694357e-250	AP
Scmh1	5.13048299302075e-255	-0.616327084118977	0.352	0.574	1.43299520478063e-250	AP
Slc24a2	9.47107217921665e-255	-0.644388081560052	0.012	0.186	2.645365170377e-250	AP
Nptn	1.04271528220724e-254	-0.610314990515909	0.322	0.535	2.91240805473303e-250	AP
Llph	1.12380981372075e-254	0.441986893289078	0.663	0.404	3.13891319070343e-250	AP
Tmem117	1.12491901989318e-254	-0.518156764235305	0.022	0.208	3.14201131446365e-250	AP
Syce2	1.93629926063143e-254	0.295259476977225	0.28	0.09	5.40827746486964e-250	AP
Frrs1l	2.26507546822768e-254	-0.458434521505567	0.07	0.277	6.32658229030674e-250	AP
Ebna1bp2	3.21350695075108e-254	0.417592135910753	0.673	0.415	8.97564626414283e-250	AP
Uqcrb	7.39511543099454e-254	0.525278474155912	0.797	0.564	2.06552969103108e-249	AP
Rnaseh2a	1.04755846357298e-253	0.381126758335025	0.449	0.213	2.92593554460569e-249	AP
Plcxd3	1.086877604455e-253	-0.713798553076631	0.103	0.314	3.03575783700325e-249	AP
Tmem63b	1.19728365506928e-253	-0.500175545394532	0.278	0.51	3.344132976974e-249	AP
Lamp1	1.29063459961084e-253	0.487446557757271	0.734	0.503	3.60487150017303e-249	AP
Meis1	2.90362942796543e-253	0.489903523277216	0.159	0.026	8.11012735525025e-249	AP
Pold2	3.59338461031734e-253	0.296832412390168	0.34	0.13	1.00366825550774e-248	AP
Rcc1	6.95083569229596e-253	0.269819355264333	0.326	0.118	1.94143791721519e-248	AP
Nip7	1.01079417923021e-252	0.384326900313918	0.526	0.279	2.82324922200791e-248	AP
Skp1a	1.03242319285996e-252	0.5444462415114	0.731	0.497	2.88366121997715e-248	AP
Rreb1	2.03813434207319e-252	0.458239513112699	0.161	0.027	5.69271303084462e-248	AP
Kcnc1	3.16860050209053e-252	-0.32950838046283	0.014	0.19	8.85021806238905e-248	AP
Tspan31	6.67064061692239e-252	0.369268619354934	0.501	0.255	1.86317663071259e-247	AP
Rabgap1	7.33232147979841e-252	-0.54792783762531	0.509	0.694	2.04799071252249e-247	AP
Fam133b	1.22002372281774e-251	0.477821574233095	0.718	0.488	3.40764826020222e-247	AP
Nefm	1.43552293391603e-251	-0.836720420847685	0.104	0.317	4.00955910672087e-247	AP
1700037H04Rik	1.77204079139065e-251	0.354924579137463	0.457	0.221	4.94948713443323e-247	AP
Psmb3	1.81650729412827e-251	0.490575485625681	0.806	0.579	5.07368652322967e-247	AP
Calb1	1.83372953597018e-251	-1.00564838251459	0.044	0.237	5.12178996691831e-247	AP
Fam110b	2.13720249114299e-251	-0.537575339463368	0.197	0.434	5.96942027801147e-247	AP
Umad1	3.07105336668686e-251	-0.533860324742347	0.152	0.388	8.57775915849307e-247	AP
mt-Nd3	3.27574276119606e-251	0.659255765935346	0.651	0.412	9.14947710629673e-247	AP
Tmed1	3.330236873432e-251	0.346473156791387	0.437	0.202	9.30168461118291e-247	AP
Pbx2	6.48663190201115e-251	0.33980413791544	0.5	0.249	1.81178115655074e-246	AP
Suv39h2	7.70364696736825e-251	0.256139031802922	0.301	0.103	2.15170563445563e-246	AP
Mrps24	8.06654532998761e-251	0.442794431751239	0.674	0.424	2.25306677611884e-246	AP
Napb	1.18940845819919e-250	-0.409230298066993	0.082	0.296	3.32213676459615e-246	AP
Zfhx2	2.29345892532722e-250	-0.558150490326995	0.266	0.476	6.40586012433145e-246	AP
Lrrc42	3.22425906838691e-250	0.379651683434155	0.498	0.253	9.00567800391147e-246	AP
Glrx5	3.81717543332534e-250	0.422569232887541	0.64	0.381	1.0661752702821e-245	AP
Psma1	5.01039983256838e-250	0.478849473262429	0.777	0.594	1.39945477723468e-245	AP
Pla2g12a	5.73174479411988e-250	0.287780616150839	0.329	0.124	1.60093363844562e-245	AP
Dcakd	6.43174903329582e-250	0.482674504940721	0.696	0.476	1.79645182248985e-245	AP
Xpr1	1.13443673895854e-249	-0.543183062315388	0.291	0.519	3.16859525558509e-245	AP
Shank2	1.5729403323831e-249	-0.416341942302945	0.092	0.319	4.39337964237923e-245	AP
Pam	1.82528107006203e-249	-0.801432239027586	0.272	0.484	5.09819255679025e-245	AP
Socs2	1.82892378059746e-249	-0.883426154373782	0.177	0.394	5.10836701158677e-245	AP
Glrx3	1.9142642572138e-249	0.44920918412532	0.807	0.607	5.34673149682385e-245	AP
Ppp1r12b	3.03044690525952e-249	-0.535004641831671	0.143	0.38	8.46434125108035e-245	AP
Tafa2	3.53290563459252e-249	-1.18152232846199	0.006	0.173	9.86775872798037e-245	AP
Polr2j	4.04556000110676e-249	0.455611294500036	0.717	0.467	1.12996536390913e-244	AP
Gabbr1	4.13250935131649e-249	-0.489050252147266	0.277	0.505	1.15425118691621e-244	AP
Relch	6.68920318702141e-249	-0.525901282569893	0.068	0.29	1.86836134216695e-244	AP
Tjp2	1.22323431253292e-248	0.305582103415976	0.2	0.046	3.41661575833569e-244	AP
Cpeb2	1.77125364079901e-248	-0.406660561406911	0.055	0.261	4.94728854411571e-244	AP
Tpd52l2	2.07989250123877e-248	0.396705116553622	0.555	0.306	5.80934774521001e-244	AP
Commd1	2.63698359248761e-248	0.456821326664864	0.712	0.49	7.36535887217713e-244	AP
Cdkn3	2.8833662407645e-248	0.290816122666917	0.227	0.061	8.05353024707931e-244	AP
Gnai1	2.89004695661833e-248	-0.575542280619722	0.192	0.408	8.07219015453065e-244	AP
Creld2	3.14537806012953e-248	0.351725006245049	0.408	0.183	8.78535545974779e-244	AP
Myo1d	3.67122489395881e-248	-0.52654448407332	0.014	0.187	1.02540982513163e-243	AP
Rsl24d1	3.86779262250668e-248	0.36898954027603	0.521	0.279	1.08031315739234e-243	AP
Rrp15	6.03165529860866e-248	0.322160967132518	0.411	0.181	1.68470164145438e-243	AP
Sap30	6.13274504590938e-248	0.38714616357309	0.572	0.312	1.71293701877295e-243	AP
Eif3k	7.47222548480745e-248	0.491132258031387	0.815	0.58	2.08706730016157e-243	AP
Sez6	7.67379872558685e-248	-0.384045770813682	0.024	0.205	2.14336872204366e-243	AP
Lrrc3b	9.13525070151247e-248	-0.495900166333018	0.017	0.191	2.55156687343945e-243	AP
Ppp4c	1.41701060682563e-247	0.408629861223873	0.619	0.379	3.95785232592467e-243	AP
Shox2	2.09044810458528e-247	-1.13390818461174	0.333	0.522	5.83883060091715e-243	AP
Cdk14	2.21173161559616e-247	-0.799056033019025	0.359	0.57	6.17758757552163e-243	AP
1110004E09Rik	2.29679443683948e-247	0.319367021416274	0.365	0.153	6.41517654153634e-243	AP
Ddt	2.47852573681696e-247	0.416566883628057	0.587	0.332	6.92277023550345e-243	AP
Tmem165	3.8799731426197e-247	0.415619030842795	0.634	0.372	1.08371529846511e-242	AP
Cnrip1	4.6241116374082e-247	-0.489700466257273	0.196	0.426	1.29156062144448e-242	AP
2310011J03Rik	5.49853745824441e-247	0.275988747505904	0.321	0.118	1.53579649746225e-242	AP
2610001J05Rik	6.09043260745683e-247	0.330257104753614	0.434	0.198	1.70111873158877e-242	AP
Amer2	1.12015707726377e-246	-0.679179090426282	0.279	0.489	3.12871073250543e-242	AP
mt-Nd4	3.65007910580282e-246	0.642126388777012	0.829	0.558	1.01950359504179e-241	AP
Vegfb	5.48687811072716e-246	0.355988410837381	0.462	0.223	1.5325399251072e-241	AP
Fam135b	7.04003816466802e-246	-0.495914472375354	0.007	0.172	1.96635305977343e-241	AP
Zfp219	5.15613703030794e-245	0.366823694450958	0.53	0.278	1.44016063393531e-240	AP
Brinp3	8.06541568985892e-245	-1.53994903427404	0.074	0.271	2.2527512563345e-240	AP
Rnf24	1.07057836213484e-244	-0.478029906694636	0.117	0.334	2.99023242327882e-240	AP
Shank3	1.16428601079696e-244	-0.403496822521185	0.031	0.218	3.25196725675698e-240	AP
Nt5dc2	1.49381814008008e-244	0.442738752505652	0.754	0.498	4.17238344705768e-240	AP
Cntnap5c	2.72998870331794e-244	-0.68225620375829	0.002	0.162	7.62513144723734e-240	AP
Pacsin1	4.68686479700198e-244	-0.43327181842201	0.04	0.228	1.30908820645062e-239	AP
Prmt8	5.76841227002493e-244	-0.426967434111295	0.037	0.222	1.61117523114066e-239	AP
Slc2a13	6.00713466728817e-244	-0.570640996336065	0.063	0.273	1.67785278392026e-239	AP
Tsen15	7.4529268694565e-244	0.317061122961089	0.393	0.172	2.08167700390789e-239	AP
Mrps28	2.37681492201257e-243	0.372142040388486	0.465	0.227	6.63868175867331e-239	AP
Anxa5	2.78063041087879e-243	0.274066441854609	0.222	0.059	7.76657880062555e-239	AP
Fabp3	2.89268713544981e-243	-0.472419129744442	0.045	0.237	8.07956443802486e-239	AP
Gsr	7.37990919441317e-243	0.306066982941356	0.329	0.124	2.06128243709154e-238	AP
Snrnp40	7.57353305790468e-243	0.443944525482257	0.673	0.444	2.11536351840336e-238	AP
Eif4g3	1.11391190474144e-242	-0.510986778599067	0.634	0.775	3.11126734113332e-238	AP
Pde4b	1.58244954668322e-242	-0.690434842911472	0.251	0.493	4.41993982884091e-238	AP
Ltv1	1.60442430794497e-242	0.326308470213287	0.389	0.169	4.48131753452108e-238	AP
Crtac1	2.56799580280704e-242	-0.449268404541758	0.014	0.185	7.17266907682035e-238	AP
Pak1ip1	3.04730620267166e-242	0.407751770008192	0.613	0.368	8.5114309546822e-238	AP
Ppm1h	3.36635510119841e-242	-0.519859935670607	0.057	0.258	9.40256643315729e-238	AP
Rpl24	3.68342141719489e-242	0.582761169106509	0.868	0.67	1.0288164360367e-237	AP
Chn1	6.47648327711406e-242	-0.457224473525457	0.272	0.501	1.80894654413073e-237	AP
Nagk	7.94240701452412e-242	-0.494443068125249	0.182	0.405	2.21839370322673e-237	AP
Slc22a15	1.98908575440872e-241	-0.41664899506554	0.045	0.233	5.55571542063901e-237	AP
Asrgl1	2.57463280280139e-241	0.404093229915861	0.263	0.085	7.19120688150457e-237	AP
Dok6	2.72824744217041e-241	-0.51374463136303	0.126	0.376	7.62026793072618e-237	AP
Alad	2.98516875022856e-241	0.42655822139237	0.527	0.289	8.33787483626338e-237	AP
Hsp90aa1	4.59220749966357e-241	0.521202497977831	0.893	0.809	1.28264947673103e-236	AP
Slc43a2	6.22004519686637e-241	-0.410122150123096	0.035	0.219	1.73732082393675e-236	AP
Psmb6	7.13282186770412e-241	0.523201736353139	0.824	0.592	1.99226847586844e-236	AP
Ndufc1	8.71661547182013e-241	0.506179201190771	0.781	0.543	2.43463786743408e-236	AP
Rgmb	1.62155481644613e-240	-0.509779922066984	0.116	0.328	4.5291647578157e-236	AP
Grwd1	1.80654220232771e-240	0.259824737618862	0.305	0.11	5.04585302532154e-236	AP
Morn2	2.37649326927724e-240	0.295107923490554	0.332	0.128	6.63778335041826e-236	AP
Rbl1	2.65083493073831e-240	0.251938736977136	0.257	0.078	7.40404704504519e-236	AP
Gm19938	2.823467657635e-240	-0.403407133739327	0.015	0.183	7.88622751454031e-236	AP
Sema5b	3.52403732668422e-240	0.457795209970793	0.278	0.095	9.84298865716171e-236	AP
Amy1	3.54714286177914e-240	-0.428164089257542	0.025	0.208	9.90752472723533e-236	AP
Rpl26	3.94217037195864e-240	0.568119654461957	0.842	0.606	1.10108760659177e-235	AP
Caln1	4.007093163197e-240	-0.564762626436139	0.015	0.185	1.11922119141255e-235	AP
Mesd	4.52324447866083e-240	0.425022945956248	0.458	0.234	1.26338741533476e-235	AP
Npas3	4.80119621620591e-240	2.347964327911	0.498	0.257	1.34102211514847e-235	AP
Smim18	1.38500980198083e-239	-0.30342154669126	0.015	0.186	3.86847087791264e-235	AP
Mir100hg	1.41173519467587e-239	-0.36169116367574	0.154	0.437	3.94311757224918e-235	AP
Lmnb1	1.72332537235778e-239	0.594365362582234	0.765	0.591	4.81342009753252e-235	AP
Jtb	9.81334281662437e-239	0.369827863491372	0.523	0.278	2.74096478211135e-234	AP
Megf10	2.76516702381969e-238	0.362548656570551	0.143	0.021	7.72338801423079e-234	AP
Ubxn1	4.93462246985185e-238	0.43550109313607	0.762	0.523	1.37828940205432e-233	AP
Psmg2	5.39284311151018e-238	0.402160720507345	0.568	0.326	1.50627500947591e-233	AP
Magi1	1.08873028224053e-237	-0.539614472123558	0.448	0.65	3.04093255132603e-233	AP
Upp2	2.0397188644584e-237	-0.546166472595003	0.097	0.307	5.69713876031876e-233	AP
Spcs1	3.84132453612192e-237	0.452265649449184	0.715	0.471	1.07292035618421e-232	AP
Nelfe	5.14388891709879e-237	0.370548299194697	0.49	0.253	1.43673961343486e-232	AP
Limd2	6.40652892294659e-237	0.39588529906019	0.636	0.379	1.78940759346821e-232	AP
Patj	6.54757078027217e-237	-0.611525125507805	0.074	0.274	1.82880199463782e-232	AP
Dph3	6.58903893217328e-237	0.417093592990755	0.562	0.323	1.84038446414532e-232	AP
Cdc34	8.73762395561033e-237	0.390764713277943	0.559	0.317	2.44050574704152e-232	AP
Dmd	1.57051181595906e-236	-0.790432458605397	0.216	0.448	4.38659655315525e-232	AP
Snrnp25	5.26421504556325e-236	0.350722038689164	0.411	0.191	1.47034790437627e-231	AP
Sumo3	5.31445031155634e-236	0.446902155693502	0.635	0.397	1.4843791165208e-231	AP
Anapc11	1.08119008655859e-235	0.437159398985387	0.72	0.492	3.01987203076681e-231	AP
Ywhae	2.02832530207671e-235	0.45044623064213	0.922	0.835	5.66531540123045e-231	AP
Dennd1b	3.35481980990316e-235	-0.507493268319931	0.286	0.514	9.37034721104052e-231	AP
Btg2	4.1391640142183e-235	0.405261748097684	0.501	0.243	1.15610990081131e-230	AP
Abca3	4.94803825837999e-235	-0.434838394395376	0.094	0.299	1.38203656594811e-230	AP
Dgkh	5.63717714975008e-235	-0.47261862007093	0.049	0.242	1.57451994969669e-230	AP
Fign	5.92733117937913e-235	-1.09501885737453	0.36	0.55	1.65556287171238e-230	AP
Hspa8	6.82759769920912e-235	0.537996882693875	0.905	0.798	1.9070163133661e-230	AP
Rpl23a	7.49529950757201e-235	0.547309701133289	0.838	0.598	2.09351210545994e-230	AP
Daam1	8.78231143323018e-235	-0.495434680734811	0.34	0.557	2.45298740641552e-230	AP
Kcnk10	1.32482735889908e-234	-0.679328069529286	0.402	0.595	3.70037529614102e-230	AP
Large1	1.52332874570042e-234	-0.769340402573621	0.2	0.423	4.25480951961586e-230	AP
Far2	1.60533622632522e-234	-0.520402074713056	0.054	0.238	4.48386461374898e-230	AP
Uqcrq	1.71093984880909e-234	0.46440116217952	0.805	0.568	4.77882609170867e-230	AP
Nfyb	1.93813974418391e-234	0.40301574361255	0.569	0.329	5.41341811948008e-230	AP
Rapgef6	2.13687442032145e-234	-0.72196335776958	0.307	0.51	5.96850394339985e-230	AP
March11	1.23236717501299e-233	-0.368986426343325	0.012	0.176	3.44212475652877e-229	AP
Klf12	1.31285489842347e-233	-0.582893894071203	0.208	0.462	3.66693501678658e-229	AP
Parp2	1.40357239270084e-233	0.425745091216241	0.534	0.298	3.9203180500527e-229	AP
Fut8	1.48320563804685e-233	-0.654767494455539	0.301	0.516	4.14274166762866e-229	AP
Dzip1	1.97828925876011e-233	-0.485027840405791	0.193	0.41	5.52555972864286e-229	AP
Psma5	2.55024585192206e-233	0.440025171966695	0.773	0.55	7.12309168900351e-229	AP
Immp1l	2.56639206085058e-233	0.476050188858175	0.638	0.416	7.16818966516175e-229	AP
Nars	2.71944265783612e-233	0.468232456289588	0.682	0.461	7.59567528760208e-229	AP
Radil	3.19167567453679e-233	-0.391093802075447	0.017	0.186	8.91466932654871e-229	AP
Dlgap3	3.40506226103701e-233	-0.376144326106066	0.025	0.198	9.51067940130248e-229	AP
Ndufa13	4.15899804609185e-233	0.477419382610634	0.809	0.581	1.16164974425391e-228	AP
Cebpz	6.09547826819762e-233	0.445446841635874	0.595	0.358	1.70252803509028e-228	AP
Osbpl10	6.57552925475565e-233	-0.439503159394431	0.014	0.179	1.8366110761458e-228	AP
Snrpc	8.93410719194949e-233	0.43891546905469	0.745	0.504	2.49538547978341e-228	AP
Map4	1.11124604527954e-232	-0.549368012455269	0.474	0.651	3.10382132907028e-228	AP
Trim27	1.57765801278179e-232	0.402598478117295	0.554	0.315	4.40655659550081e-228	AP
Fam117b	3.25592076224133e-232	-0.49698374078162	0.229	0.444	9.09411228101627e-228	AP
Kndc1	3.43429887642608e-232	-0.325221006275436	0.011	0.174	9.59234019174568e-228	AP
Atrnl1	4.12490957898173e-232	-0.848507284812199	0.174	0.397	1.15212849450539e-227	AP
Dnm1	6.15033692650925e-232	-0.330557133253071	0.024	0.196	1.7178506069433e-227	AP
Psd2	7.84471909353388e-232	-0.342728421351527	0.046	0.234	2.19110849001495e-227	AP
Lrig1	1.04010140468337e-231	0.59041524060616	0.199	0.051	2.90510723342112e-227	AP
2610318N02Rik	1.18663671617924e-231	0.312371600858743	0.339	0.136	3.31439501196023e-227	AP
Ank	2.79110838980401e-231	-0.463375826460479	0.057	0.25	7.79584484356157e-227	AP
Wdr77	4.99885965056298e-231	0.349755555321586	0.411	0.193	1.39623148899875e-226	AP
Tnfrsf19	6.29080699732261e-231	0.450556889027256	0.373	0.16	1.75708530242218e-226	AP
Epb41l4b	7.01339137016782e-231	-0.572179424509896	0.027	0.204	1.95891034360158e-226	AP
St8sia4	7.93050021207233e-231	-0.407971903779933	0.094	0.299	2.21506801423392e-226	AP
Fam49a	9.4440456147867e-231	-0.453695973438933	0.125	0.34	2.63781638066607e-226	AP
Msi2	3.11489112355204e-230	0.908515210291281	0.781	0.557	8.70020239719321e-226	AP
Sh3bgrl	4.28935714206937e-230	0.435805936661853	0.751	0.505	1.1980603433514e-225	AP
Taok3	4.48864806832383e-230	-0.386225078868842	0.152	0.377	1.25372429196353e-225	AP
Rbm17	4.78125556399081e-230	0.412719197994792	0.686	0.446	1.33545249157827e-225	AP
Sssca1	6.80261176816255e-230	0.387650423091961	0.582	0.333	1.90003749296548e-225	AP
Polr2d	9.87457992437456e-230	0.398964294452014	0.558	0.324	2.75806891867706e-225	AP
Gnl3	1.25796828137193e-229	0.466354986160643	0.615	0.382	3.51363120669994e-225	AP
Laptm4a	1.27093295190995e-229	0.483490813985938	0.765	0.541	3.54984282797968e-225	AP
Nmral1	1.95956907236595e-229	0.414065905416996	0.588	0.344	5.47327237602534e-225	AP
Chchd1	2.81934714601545e-229	0.504453814017167	0.732	0.512	7.87471851353575e-225	AP
E2f4	4.10211350967703e-229	0.295408764291162	0.415	0.191	1.14576132438789e-224	AP
Tmem63c	5.07460740588173e-229	-0.369400158637022	0.001	0.151	1.41738859453683e-224	AP
Smn1	5.26204307907035e-229	0.377139291521125	0.573	0.33	1.46974125241514e-224	AP
Raver2	5.66369395851512e-229	0.387394246446263	0.276	0.092	1.58192635955286e-224	AP
Clip2	1.08345645137101e-228	-0.363051266776462	0.063	0.26	3.02620221432438e-224	AP
Sipa1l1	1.5313915303561e-228	0.428240205515915	0.442	0.206	4.27732968343763e-224	AP
Hist1h1c	1.56370570999412e-228	0.29699042837785	0.287	0.1	4.36758641858458e-224	AP
Prkaa2	2.46290381191211e-228	-0.373293738511421	0.044	0.228	6.87913663705171e-224	AP
Atp5g1	3.05993283056567e-228	0.456774549277484	0.808	0.587	8.54669838905298e-224	AP
Ruvbl2	3.25859612770877e-228	0.3465956573129	0.543	0.298	9.10158484430338e-224	AP
Eif3g	1.07439926691239e-227	0.458643381163792	0.642	0.4	3.00090459241299e-223	AP
Ppp3ca	1.67098308031023e-227	-0.587033057805386	0.589	0.729	4.6672228416145e-223	AP
Megf9	1.73070678803117e-227	-0.561650382683498	0.265	0.47	4.83403712964986e-223	AP
Cuta	2.86803187368577e-227	0.403046805313641	0.65	0.403	8.01069982639173e-223	AP
Mrpl30	2.88845769540108e-227	0.461419154337719	0.708	0.465	8.06775118902476e-223	AP
Surf4	2.90425428372661e-227	0.325542112147893	0.386	0.176	8.11187263987679e-223	AP
Sdhd	4.31261214140689e-227	0.395313601470707	0.571	0.334	1.20455569721636e-222	AP
Ankrd49	6.4930425567197e-227	0.333421982073883	0.386	0.173	1.81357171651738e-222	AP
Eif5	7.09681747510806e-227	0.463578649996517	0.822	0.621	1.98221208897243e-222	AP
Rpa1	7.36453966927871e-227	0.360569917148794	0.332	0.134	2.05698957502624e-222	AP
Psma2	7.69077310692735e-227	0.463019557166123	0.798	0.593	2.14810983649588e-222	AP
Eif4a3	9.95127527025949e-227	0.465081760883717	0.677	0.452	2.77949069573618e-222	AP
Tmem108	1.00903008348488e-226	-0.580378579215243	0.115	0.327	2.81832192618163e-222	AP
Grb14	1.0545725961735e-226	-0.640945192982111	0.113	0.315	2.9455267183722e-222	AP
Rad50	1.7026711301073e-226	0.349567911913177	0.392	0.176	4.7557307335027e-222	AP
Gpr45	1.79165913854999e-226	-0.536946768299684	0.112	0.313	5.00428313988398e-222	AP
Cdc14a	2.31918275381778e-226	0.432440055306578	0.274	0.095	6.47770934968844e-222	AP
Cdo1	2.85701923547499e-226	-0.477902766665151	0.156	0.379	7.9799404266052e-222	AP
[truncated: 1,746 more rows]

## Sheet: BP genes
gene	p_val	avg_log2FC	pct.1	pct.2	p_val_adj	cluster
Gadd45g	0	2.23890339800876	0.857	0.238	0	BP
Neurog2	0	2.08747923043345	0.899	0.403	0	BP
Top2a	0	1.90171582933965	0.713	0.278	0	BP
Hmgb2	0	1.80952315252627	0.896	0.495	0	BP
Hes6	0	1.68381771662845	0.906	0.507	0	BP
Neurod1	0	1.68323251600652	0.734	0.135	0	BP
Shox2	0	1.65972585292189	0.838	0.42	0	BP
Igfbpl1	0	1.64674490651781	0.949	0.612	0	BP
Rrm2	0	1.64473699189266	0.7	0.265	0	BP
Btg2	0	1.52885082642167	0.825	0.28	0	BP
Spc25	0	1.4558737446483	0.587	0.19	0	BP
Insm1	0	1.42647073177932	0.804	0.263	0	BP
Nusap1	0	1.38681523022968	0.624	0.237	0	BP
Cenpe	0	1.36881083305118	0.586	0.207	0	BP
Smc2	0	1.36297762400152	0.78	0.409	0	BP
Tmsb4x	0	1.35166487635537	0.956	0.776	0	BP
Hmgn5	0	1.34575475985223	0.825	0.326	0	BP
Cdk1	0	1.33013955283849	0.608	0.214	0	BP
Fam110a	0	1.30831068103883	0.791	0.291	0	BP
Hmmr	0	1.25210715352475	0.537	0.171	0	BP
Smc4	0	1.21851461323885	0.73	0.326	0	BP
Abracl	0	1.1915918828072	0.846	0.48	0	BP
Pou3f2	0	1.18888606127801	0.907	0.494	0	BP
Pbk	0	1.17717110431466	0.59	0.2	0	BP
Anp32e	0	1.15422924729592	0.888	0.541	0	BP
H2afv	0	1.10528704489793	0.932	0.642	0	BP
Olig3	0	1.05513452261766	0.668	0.202	0	BP
Mfng	0	1.03870168209886	0.698	0.182	0	BP
Ckap2l	0	1.0198908231182	0.535	0.172	0	BP
Pou3f1	0	0.996083322668341	0.579	0.121	0	BP
St18	0	0.990396420325857	0.493	0.069	0	BP
Btbd17	0	0.984467037409087	0.681	0.229	0	BP
Hnrnpab	0	0.961787762180458	0.927	0.673	0	BP
Tfdp2	0	0.959194135279665	0.772	0.353	0	BP
Tpm4	0	0.956355338843945	0.762	0.375	0	BP
Mis18bp1	0	0.939221357607808	0.513	0.157	0	BP
Rnd2	0	0.914060974845619	0.71	0.307	0	BP
Spsb4	0	0.878614223679692	0.66	0.215	0	BP
Neurog1	0	0.866595767895414	0.383	0.032	0	BP
Dll3	0	0.834577272061031	0.533	0.141	0	BP
Mfap4	0	0.813257468685226	0.533	0.096	0	BP
Ebf3	0	0.795413572584987	0.426	0.047	0	BP
Zbtb18	0	0.785797233197622	0.557	0.165	0	BP
Rcor2	0	0.772619733291494	0.705	0.289	0	BP
Rgs13	0	0.752797976423673	0.486	0.1	0	BP
E2f1	0	0.67051479982629	0.465	0.121	0	BP
Akr1b8	0	0.639954495808673	0.431	0.095	0	BP
Ppp1r14a	0	0.609353186367139	0.317	0.037	0	BP
Nhlh1	0	0.577185857497349	0.414	0.05	0	BP
Crybg3	0	0.574061417935472	0.345	0.039	0	BP
Neurod4	0	0.574031785330715	0.262	0.011	0	BP
Ebf2	0	0.492277364174124	0.179	0.015	0	BP
Tead2	1.38168594012234e-306	0.764765101720024	0.775	0.332	3.85918699935569e-302	BP
Knl1	5.39931135028385e-306	0.924542674344923	0.536	0.174	1.50808165324778e-301	BP
Cdk2ap1	2.8447621186655e-305	0.88251627526015	0.862	0.492	7.9457050736446e-301	BP
Ccna2	4.19701586140214e-305	1.02975434813135	0.583	0.213	1.17226850024823e-300	BP
Lsm8	8.33310245318348e-304	0.940564732243751	0.827	0.488	2.32751884619868e-299	BP
Rai14	1.59791338640669e-302	0.623528756549587	0.494	0.147	4.46313187957253e-298	BP
Tpx2	4.23025126951861e-300	1.15894976218639	0.597	0.221	1.18155148208924e-295	BP
Sapcd2	1.66605100104279e-298	0.568668761266815	0.372	0.086	4.6534470510126e-294	BP
Mki67	6.18201019692147e-298	1.33345189163803	0.623	0.241	1.72669726810214e-293	BP
Kif11	2.54772551557452e-297	0.848238492497048	0.486	0.148	7.11605213755118e-293	BP
Prc1	3.87306329726363e-297	1.3066557293553	0.587	0.218	1.0817853095587e-292	BP
Cks2	3.33064504542475e-294	1.31473039516624	0.677	0.289	9.30282467637586e-290	BP
Bcl7a	1.4818026236651e-293	0.803187432717388	0.753	0.368	4.138822908159e-289	BP
Aurka	3.25829033703525e-293	0.805384018702206	0.44	0.123	9.10073074037315e-289	BP
Birc5	1.09514759927759e-291	1.22022134182252	0.647	0.267	3.05885675954223e-287	BP
Mxd3	2.70528962254687e-291	0.707674298640529	0.436	0.125	7.55614444473566e-287	BP
Ntng1	3.29842473839157e-291	-3.38719057774593	0.195	0.618	9.2128301368015e-287	BP
Cntnap2	5.56445773940326e-288	-4.05338446813907	0.158	0.602	1.55420869119272e-283	BP
Pclaf	3.24665913545208e-285	1.47440842475001	0.609	0.25	9.0682436312312e-281	BP
Ccnd1	6.62249718203075e-285	1.69484543707463	0.719	0.349	1.84972968791301e-280	BP
H1f0	1.93645646509937e-284	1.24423491306987	0.871	0.53	5.40871655266905e-280	BP
Bub1	1.75107258729383e-280	0.761917003819142	0.51	0.167	4.8909208435704e-276	BP
Cited2	3.67673001378033e-280	1.18266603150269	0.823	0.488	1.02694746014898e-275	BP
Ccnb1	1.63890934433496e-275	1.18773000719935	0.563	0.21	4.57763768966198e-271	BP
Plk1	2.18060278717967e-275	0.868777389844207	0.458	0.139	6.09064164487154e-271	BP
Kif23	3.44747728255357e-275	0.776006030292343	0.474	0.148	9.62914879790037e-271	BP
Hmgn2	5.91602429651979e-275	1.05752347268736	0.848	0.489	1.65240474626094e-270	BP
Cks1b	1.68581818828431e-274	0.87760776111261	0.78	0.394	4.70865878169692e-270	BP
Mapt	2.68599668289172e-274	-2.06853566912759	0.249	0.629	7.50225733498485e-270	BP
Kif22	1.56527306526473e-272	0.800799530256093	0.515	0.177	4.37196419859092e-268	BP
Ube2c	3.87440669466963e-272	1.77053344368287	0.662	0.297	1.08216053388817e-267	BP
Sgo2a	7.39712039744562e-272	0.856593599641486	0.39	0.104	2.06608969821054e-267	BP
Cdca2	4.20252731759471e-270	0.682745319082574	0.421	0.119	1.17380790507738e-265	BP
Anp32b	5.70454436355191e-270	1.00983867443351	0.908	0.563	1.59333628618368e-265	BP
Aurkb	3.35856425191278e-267	0.757267192997273	0.449	0.137	9.38080581201758e-263	BP
Kif2c	3.74729675011519e-267	0.693318323434605	0.409	0.115	1.04665745527467e-262	BP
Ank2	6.47986249598999e-265	-2.29120164732942	0.487	0.758	1.80989039375496e-260	BP
Ndc80	2.57845800017385e-264	0.673887948768717	0.428	0.126	7.20189104028558e-260	BP
Pcbp4	4.55501997270852e-264	0.896100063831116	0.894	0.661	1.27226262857722e-259	BP
Srgap1	1.0892585484943e-261	-1.78356355027918	0.208	0.613	3.04240805179942e-257	BP
Arhgap11a	1.66317800257267e-261	0.618029350055326	0.384	0.104	4.64542247898571e-257	BP
Cdca8	2.34177586439094e-261	1.09989014472366	0.656	0.283	6.54081416683033e-257	BP
Abcd2	3.37376004464486e-260	0.614591728358587	0.497	0.167	9.42324918069756e-256	BP
Cenpf	1.09163048011322e-259	1.38562791733256	0.651	0.282	3.04903309400423e-255	BP
Cdk4	1.32475355414829e-259	0.850780661276438	0.925	0.649	3.70016915209159e-255	BP
Ly6e	1.53778263368408e-259	0.732515536850589	0.613	0.257	4.295180674143e-255	BP
Marcks	3.10009390805138e-259	0.83073573627462	0.952	0.745	8.65887229457831e-255	BP
Rtkn2	5.12434967450946e-259	0.494060797638848	0.345	0.083	1.43128210758724e-254	BP
Fbxo5	4.54803395114217e-258	0.817373024668387	0.465	0.154	1.27031136289352e-253	BP
Dclk1	5.67078532006977e-258	-1.56745490871777	0.468	0.766	1.58390704774869e-253	BP
Ly6h	6.31779562883668e-257	-1.18730840104246	0.382	0.749	1.76462349709037e-252	BP
Smarca5	1.33611707984663e-256	0.83398223721654	0.917	0.668	3.73190861571963e-252	BP
Shcbp1	8.70045074060617e-256	0.635376043633487	0.451	0.141	2.43012289635871e-251	BP
Ranbp1	2.11318946642772e-254	0.925166306359017	0.923	0.676	5.90234949867927e-250	BP
Kif18a	2.54285289304303e-251	0.626132933834835	0.408	0.117	7.10244241555848e-247	BP
Esco2	4.680846895426e-251	0.770606146394199	0.434	0.135	1.30740734636144e-246	BP
Hist1h1b	2.70104915946704e-250	1.42152246570431	0.617	0.252	7.5443004073074e-246	BP
Prkg2	1.16155832649517e-248	0.476428420562816	0.358	0.09	3.24434856173366e-244	BP
Ran	1.50156627038151e-245	0.88347986185885	0.932	0.673	4.19402474980261e-241	BP
Srsf3	2.69588829253403e-244	0.770454880761906	0.957	0.779	7.52988558987679e-240	BP
Ccnd2	1.72321946949857e-243	1.38913282354364	0.791	0.43	4.81312430025645e-239	BP
H3f3b	2.63523849584396e-243	0.887571225465012	0.975	0.819	7.36048464274175e-239	BP
Rrm1	4.65594378654143e-243	0.836138577499858	0.683	0.323	1.30045165901889e-238	BP
Cbx1	2.28510928887959e-242	0.756074161817835	0.956	0.774	6.38253875476959e-238	BP
Incenp	2.5460961001712e-242	0.791930476287879	0.538	0.206	7.11150101738817e-238	BP
Tacc3	1.18966715039181e-241	0.837720506324995	0.544	0.21	3.32285931775935e-237	BP
Synpr	1.37974586601481e-241	0.657676461784931	0.342	0.084	3.85376817836596e-237	BP
Amer2	2.34090599056782e-239	0.914590897213238	0.727	0.388	6.53838452225497e-235	BP
Kif15	5.09166168175944e-239	0.751807072677906	0.544	0.205	1.42215202433223e-234	BP
Ncapg	1.67976031900124e-238	0.622482235122316	0.425	0.134	4.69173854700236e-234	BP
Meg3	6.78323102030979e-238	-2.93757867692222	0.705	0.844	1.89462425628273e-233	BP
Lhx2	1.41832233141683e-236	1.10118229291928	0.766	0.427	3.96151610388035e-232	BP
Hist1h1e	2.03580669960615e-236	1.23694600469336	0.788	0.445	5.68621169266993e-232	BP
Nasp	2.6283390203778e-235	0.898039893777357	0.932	0.729	7.34121371781722e-231	BP
Zeb2	4.30881195997849e-235	0.613072366222583	0.737	0.343	1.20349426854159e-230	BP
Racgap1	6.82325110626019e-234	0.849528263774136	0.589	0.251	1.90580226648953e-229	BP
Cdc20	7.41100750259632e-234	1.27473565183585	0.536	0.21	2.06996850555018e-229	BP
Tenm2	6.20980410951889e-233	-4.61945596098255	0.224	0.599	1.73446038582972e-228	BP
Fam60a	7.02267232085727e-233	0.742745625109767	0.781	0.417	1.96150260593864e-228	BP
Kifc1	2.92626490328817e-232	0.426811346284481	0.273	0.058	8.1733505013742e-228	BP
Rhbdl3	1.6221466913756e-230	0.374797912785966	0.327	0.079	4.53081792368119e-226	BP
Dlgap5	9.79184373526872e-229	0.690880962829993	0.428	0.139	2.73495987369791e-224	BP
Rgs16	7.13607678644787e-228	0.542667948704979	0.422	0.131	1.99317760722276e-223	BP
Troap	1.15605651795828e-227	0.39599746797677	0.266	0.056	3.22898146030927e-223	BP
H2afy	3.78118656445161e-227	0.735790971430544	0.933	0.714	1.05612321931698e-222	BP
Grin2b	3.97048283088528e-227	-2.2196931116303	0.054	0.457	1.10899555949457e-222	BP
H2afz	9.14761320431556e-227	1.10972362381657	0.934	0.687	2.55501984409738e-222	BP
Sgo1	1.92164101475709e-225	0.592400601755514	0.359	0.1	5.36733551831804e-221	BP
Ezh2	2.34147310967996e-225	0.777957079244957	0.924	0.712	6.5399685426471e-221	BP
Hmgn1	2.27385869153423e-224	0.781279787948402	0.937	0.701	6.35111471132427e-220	BP
Phf21b	5.40004761447791e-224	0.581720354457848	0.548	0.218	1.50828729919983e-219	BP
Kif4	6.51766410777133e-223	0.700827839525811	0.45	0.153	1.82044876194161e-218	BP
Nuf2	3.98443002840153e-222	0.549000800018488	0.426	0.138	1.11289115123283e-217	BP
Erc2	5.09632562399512e-222	-2.50478194603426	0.173	0.55	1.42345471003808e-217	BP
Neil3	2.17815498242514e-221	0.541932824025219	0.368	0.106	6.08380468141167e-217	BP
Top1	1.66195309039184e-220	0.696132756900674	0.98	0.888	4.64200117677344e-216	BP
Bub3	6.00833368911154e-220	0.949897718510088	0.811	0.524	1.67818768270575e-215	BP
Ube2s	9.20261274441454e-220	1.47528388625783	0.834	0.598	2.57038176564243e-215	BP
Rfc4	1.1696455389668e-219	0.791912511054625	0.657	0.313	3.26693695488816e-215	BP
Sorbs2	2.52687772440932e-219	-1.31870968736612	0.248	0.62	7.05782217204767e-215	BP
Ddx5	5.65707063234738e-219	0.627141616891403	0.981	0.872	1.58007639832095e-214	BP
Clspn	2.08459375551211e-218	0.691906721284506	0.452	0.156	5.82247881852088e-214	BP
Mdk	3.08237151245908e-218	0.673670575560031	0.914	0.535	8.60937187144946e-214	BP
Dbf4	7.40506581323515e-218	0.672885404047125	0.553	0.228	2.06830893229471e-213	BP
Snhg11	4.37010963654404e-216	-3.44955135763954	0.098	0.477	1.22061532258312e-211	BP
Ckap2	2.17256490390564e-215	0.597234820549306	0.43	0.143	6.06819103309883e-211	BP
Tmem2	3.41011383749462e-215	0.694035011476985	0.65	0.304	9.52478895950623e-211	BP
Kif14	4.8396505918725e-214	0.38992561170238	0.243	0.05	1.35176280681591e-209	BP
Ect2	3.27323839549074e-213	0.60641589339446	0.429	0.144	9.14248216244519e-209	BP
Dut	1.01116956132003e-212	1.05564615777063	0.751	0.465	2.82429770172296e-208	BP
Psrc1	1.26224530306207e-212	0.631916177400646	0.403	0.131	3.52557735598267e-208	BP
Asf1b	1.52876572197721e-212	0.600906017052618	0.399	0.13	4.26999553805455e-208	BP
Tyms	2.09440482316268e-212	0.926697411439815	0.624	0.296	5.84988211157568e-208	BP
Mad2l1	9.5604170382088e-212	0.607029805257882	0.477	0.174	2.6703200829421e-207	BP
Gap43	1.05585960766088e-211	-1.94876206921813	0.552	0.746	2.94912147015761e-207	BP
Spc24	1.63552024060973e-211	0.68218309341675	0.521	0.208	4.56817158404705e-207	BP
Ska1	1.958474651268e-211	0.479419101496673	0.357	0.104	5.47021554845665e-207	BP
Ntm	3.04687373300779e-211	-3.01164053195566	0.19	0.555	8.51022302366406e-207	BP
Aspm	5.30304077574013e-211	0.713925024204302	0.412	0.136	1.48119231907198e-206	BP
Plk3	5.67680183510632e-211	0.446061212254315	0.376	0.111	1.58558752056355e-206	BP
Gria2	9.43069786832467e-211	-1.54627734996468	0.255	0.601	2.63408822160176e-206	BP
Cdca3	1.02464510038939e-210	0.739900449171661	0.528	0.21	2.8619362298976e-206	BP
Rad51ap1	1.27709205031e-210	0.599395140282811	0.415	0.139	3.56704580572088e-206	BP
Hmgb1	3.85509165738201e-208	0.89297263238039	0.953	0.771	1.07676565082337e-203	BP
Hnrnpa2b1	8.21401456909019e-208	0.627815806978772	0.995	0.956	2.29425640929258e-203	BP
Snrpb	1.77218971543697e-207	0.699503253438158	0.917	0.649	4.94990309418701e-203	BP
Cenpa	2.62945176092197e-207	1.023702401107	0.581	0.251	7.34432171343116e-203	BP
Dek	4.13080248862091e-207	0.956703821930091	0.852	0.573	1.15377444309671e-202	BP
Cenpj	1.97057342113727e-206	0.514339106198838	0.398	0.13	5.50400862257852e-202	BP
Atad2	6.68862353398953e-206	0.878643091446453	0.51	0.207	1.86819943927862e-201	BP
Nucks1	1.43358421626767e-205	0.925989391938237	0.895	0.667	4.00414407445724e-201	BP
Ppp1r14b	2.1372731973034e-205	0.804194684854104	0.922	0.665	5.96961776738812e-201	BP
Selenoh	6.31930245949001e-205	0.873224724442598	0.855	0.566	1.76504436996015e-200	BP
Ube2t	2.24400777573567e-204	0.424138071140907	0.34	0.098	6.26773811840731e-200	BP
Pttg1	7.53029978526603e-204	1.01186652366296	0.631	0.293	2.10328803302265e-199	BP
Syt1	1.10317114602964e-203	-2.61757018077911	0.167	0.521	3.08126732797539e-199	BP
Npm1	2.73170107188351e-203	0.747455269782365	0.949	0.754	7.62991426387784e-199	BP
Hirip3	3.13082188848173e-203	0.72679135248198	0.627	0.299	8.74469861671832e-199	BP
Tipin	5.22255333444588e-203	0.782896126400176	0.661	0.337	1.45871137184408e-198	BP
Zfhx3	1.14824174984144e-202	-1.42080167187729	0.705	0.825	3.20715403148212e-198	BP
Hecw1	3.58870651524137e-202	-1.47780326466129	0.097	0.469	1.00236161677207e-197	BP
Ubald2	1.26389374589105e-201	0.768505648690189	0.747	0.424	3.53018162164829e-197	BP
Cdc45	8.25379167407208e-201	0.470017043601773	0.349	0.105	2.30536655248507e-196	BP
Nap1l1	9.22756969610934e-201	0.71150409284426	0.943	0.75	2.5773524918203e-196	BP
Kif20b	8.52686005292061e-200	0.679442420457256	0.461	0.172	2.38163728138126e-195	BP
Cenpm	7.55404771515449e-198	0.619019065074746	0.526	0.215	2.1099210673198e-193	BP
Rnd3	7.84080895096313e-198	0.699649088279969	0.864	0.563	2.19001634809351e-193	BP
Celf2	9.0272651685028e-198	-2.1513188896721	0.753	0.866	2.52140543421452e-193	BP
Nono	3.08186895170061e-197	0.653949447461558	0.924	0.715	8.60796816899497e-193	BP
Tcf4	5.26221533504488e-197	0.67887986463086	0.887	0.565	1.46978936523139e-192	BP
Ttk	5.66315240027853e-197	0.467452305894911	0.369	0.115	1.5817750969218e-192	BP
Ctnnd2	2.06773245318401e-196	-2.06873600784804	0.201	0.559	5.77538351498826e-192	BP
Robo2	1.08308971455241e-195	-2.0239480041022	0.172	0.522	3.02517788171632e-191	BP
Fgf13	1.60043525809482e-195	-2.00632766941893	0.154	0.509	4.47017571938464e-191	BP
Cdca7	2.62355415220133e-195	0.694323028828826	0.657	0.33	7.32784910251352e-191	BP
Ptma	3.43876955506471e-195	0.8191495432266	0.968	0.834	9.60482724425125e-191	BP
Ncam1	3.10284220057669e-194	-1.24315990699311	0.776	0.864	8.66654855043076e-190	BP
Ddx39b	5.03131008948453e-194	0.709533600931897	0.949	0.783	1.40529522109392e-189	BP
Gabra2	3.17173690860655e-193	-1.47887066529154	0.066	0.428	8.85897835942894e-189	BP
H2afx	4.64483132693206e-193	1.05335958936263	0.758	0.453	1.29734783792539e-188	BP
Pimreg	1.13694745055959e-192	0.789881277718503	0.415	0.149	3.17560792415798e-188	BP
Glrx3	1.49496122529997e-192	0.703376653761578	0.884	0.653	4.17557619838535e-188	BP
Srrm4	2.82000891709939e-192	0.667524032824815	0.856	0.512	7.8765669063503e-188	BP
Anln	3.31577123298729e-192	0.460137721094267	0.326	0.094	9.26128063085681e-188	BP
Reep1	4.3923572891896e-192	-1.22154157845144	0.152	0.501	1.22682931444355e-187	BP
Gabrb1	4.52124226496714e-192	-2.13655520313301	0.047	0.409	1.26282817702797e-187	BP
Cep55	5.25785360336359e-192	0.460387891582855	0.339	0.101	1.46857108995549e-187	BP
Lsamp	4.54581142044186e-191	-2.21599343617919	0.188	0.557	1.26969058784361e-186	BP
Ssb	3.28415953139987e-190	0.658952840611018	0.937	0.736	9.17298598715297e-186	BP
Eny2	3.65188635126312e-190	0.66096315052695	0.88	0.614	1.0200083767713e-185	BP
Nudcd2	3.38864112221114e-189	0.625410610496722	0.711	0.382	9.46481351844793e-185	BP
2310009B15Rik	9.7750012689534e-189	0.640845714037005	0.69	0.379	2.73025560443137e-184	BP
Tk1	1.71547578328026e-188	0.568822156332306	0.422	0.151	4.79149541028009e-184	BP
Lockd	1.83627663757921e-188	0.593199089679828	0.439	0.162	5.12890427642249e-184	BP
Samd5	8.57679483383106e-188	-1.35823206560896	0.041	0.398	2.39558456503735e-183	BP
Dnajc9	9.85039036847062e-188	0.796649913311551	0.743	0.435	2.75131253381753e-183	BP
Cbx5	2.05456944193674e-187	0.686304765809153	0.949	0.79	5.7386179082735e-183	BP
Negr1	2.66355409666109e-187	-2.51935231603007	0.123	0.481	7.43957294738408e-183	BP
Ccng2	3.11929174171297e-187	0.551114418860634	0.496	0.207	8.71249376377849e-183	BP
Nhlh2	3.28411615615266e-187	0.738059395463822	0.567	0.247	9.17286483574999e-183	BP
Hnrnpu	3.95289555317638e-187	0.624224481772151	0.968	0.834	1.10408325695769e-182	BP
Snrpd1	4.11522115563822e-187	0.700985708838597	0.919	0.677	1.14942242098131e-182	BP
Trim59	2.79848220785839e-186	0.693809770572235	0.577	0.273	7.81644065476927e-182	BP
Wscd1	5.57558150273539e-185	0.603482563388463	0.545	0.237	1.55731566952902e-180	BP
Rtraf	1.05455706671925e-183	0.867113908291903	0.774	0.541	2.94548334305355e-179	BP
Trpm3	1.45225770084825e-183	-2.40564575015663	0.048	0.403	4.05630098423925e-179	BP
Calm2	3.66309580468518e-183	0.675449147298683	0.958	0.848	1.02313928920662e-178	BP
Arpp21	4.60370122752262e-183	-2.37112567985075	0.052	0.4	1.28585978985934e-178	BP
Nmral1	7.74584894211694e-183	0.707741577082445	0.704	0.397	2.16349306802268e-178	BP
Ank3	7.45023160475735e-182	-1.87616146671731	0.473	0.702	2.08092418952477e-177	BP
Pdlim4	2.04535083956645e-181	0.591300743933037	0.474	0.191	5.71286942999305e-177	BP
Tanc2	6.91864225861784e-181	-1.58389453680166	0.144	0.487	1.93244596925455e-176	BP
Pou3f4	8.10218176539479e-181	0.677965162211385	0.632	0.314	2.26302038889242e-176	BP
Myo10	8.96201655394241e-181	0.486967348900654	0.53	0.219	2.50318084368165e-176	BP
Cenph	1.56891798073501e-180	0.521264521213116	0.441	0.166	4.38214481199096e-176	BP
Rcc2	1.66730922753699e-180	0.599366530197324	0.835	0.513	4.65696140343357e-176	BP
Kif20a	2.72861686486993e-180	0.412585499811734	0.319	0.094	7.62129976526819e-176	BP
Tcp1	3.39493428168941e-180	0.63149251786963	0.901	0.665	9.4823909421867e-176	BP
Ccnb2	6.65382238509736e-180	0.826641881214745	0.513	0.217	1.85847913038154e-175	BP
Pak7	1.14211795284122e-179	-1.32290411151997	0.161	0.503	3.19004965408082e-175	BP
Tenm4	1.55356202347459e-179	-2.32594723782687	0.133	0.469	4.33925408776687e-175	BP
Knstrn	3.18369494386564e-179	0.585547315135916	0.47	0.185	8.89237834771113e-175	BP
Baz1a	8.85514936707047e-179	0.498715073744443	0.481	0.193	2.47333176971645e-174	BP
Spdl1	1.63208358634293e-178	0.433060032359863	0.325	0.098	4.55857266501444e-174	BP
Eif4a1	2.24329533773467e-178	0.701292781728336	0.936	0.701	6.26574820782671e-174	BP
Sptbn1	2.94945065332906e-178	-0.962572703834322	0.486	0.731	8.23811061981339e-174	BP
Elavl4	4.94309975954315e-178	0.748980533593087	0.868	0.614	1.380657193838e-173	BP
Rbm8a	1.31194264042057e-177	0.647568466156867	0.861	0.579	3.6643869889587e-173	BP
Cenpw	1.32686862499559e-177	0.561289817910328	0.692	0.343	3.70607675647517e-173	BP
Sfpq	2.92623649901787e-177	0.590802156957686	0.962	0.851	8.17327116540682e-173	BP
Kcnma1	6.20240145351748e-177	-2.1249368617868	0.054	0.395	1.73239274998197e-172	BP
Anks1b	7.46699652128743e-177	-1.95932486149741	0.079	0.433	2.08560679836079e-172	BP
Rims1	1.13549406401139e-176	-2.26372522534021	0.055	0.395	3.17154847019022e-172	BP
Dnm3	2.2301838090063e-176	-1.29872439161761	0.055	0.403	6.22912639693549e-172	BP
Arl4a	2.95325756376733e-176	0.930819531702095	0.788	0.564	8.24874370135854e-172	BP
Melk	6.22255498719139e-176	0.52656162226373	0.419	0.156	1.73802183347243e-171	BP
Rab3c	1.11753900037448e-175	-1.3059527978686	0.251	0.547	3.12139818194595e-171	BP
Smc1a	1.42949793418144e-175	0.713607787616747	0.877	0.63	3.99273067996217e-171	BP
Atxn1	2.60360440010422e-175	-1.75611019720219	0.103	0.445	7.2721274499311e-171	BP
Rnf220	6.6602417116065e-175	-2.414654509515	0.441	0.676	1.86027211246881e-170	BP
Cadm1	9.89560877512947e-175	-2.0032237906757	0.403	0.661	2.76394248698141e-170	BP
Lrrc7	9.95564944141875e-175	-2.0343127030192	0.093	0.435	2.78071244548267e-170	BP
Tagln3	8.48582593798108e-174	0.56949491829118	0.857	0.514	2.3701760427375e-169	BP
Tubb2a	1.23741664120598e-173	-1.50099770466418	0.605	0.784	3.45622842055242e-169	BP
Cct2	1.38638154640023e-173	0.624015857419834	0.91	0.659	3.87230229725047e-169	BP
Dpp6	1.43726067397122e-173	-2.28759924051901	0.167	0.495	4.01441278846903e-169	BP
Pcdh9	5.25167818403599e-173	-2.74105151398997	0.238	0.556	1.46684623358309e-168	BP
Ppp3ca	1.64536633893944e-172	-1.09287630360209	0.443	0.706	4.59567272129174e-168	BP
C330027C09Rik	3.39815592383629e-172	0.458890348118547	0.357	0.119	9.49138931086713e-168	BP
Tmpo	3.6045753861163e-172	0.771572499499288	0.825	0.579	1.00679395109614e-167	BP
Cdc42ep4	5.78938143987769e-172	0.533171191902188	0.498	0.216	1.61703212997224e-167	BP
Hnrnpa0	1.80713898297542e-171	0.69223815895247	0.918	0.635	5.04751989334866e-167	BP
Rhobtb3	2.06487087935015e-171	0.629372171541241	0.749	0.454	5.7673908531129e-167	BP
Lrfn5	3.88657533438342e-171	-2.80130696872263	0.024	0.355	1.08555935664663e-166	BP
Cenpq	4.33897300333995e-171	0.522025670494927	0.451	0.179	1.21191854956288e-166	BP
Plxna4	6.94316777496615e-171	-1.61063853176286	0.057	0.396	1.9392961912258e-166	BP
Cycs	2.03996877161807e-170	0.640051847504867	0.842	0.566	5.69783677600644e-166	BP
Nav3	3.38950997480299e-170	-1.73681880159688	0.151	0.495	9.46724031062224e-166	BP
Cct7	3.73485351375907e-170	0.605492090271993	0.919	0.669	1.04318193492805e-165	BP
Cacna1e	5.55591881875289e-170	-1.62700795033325	0.044	0.377	1.55182368526587e-165	BP
Prdm8	6.75036943534166e-170	0.383482661560554	0.295	0.084	1.88544568698528e-165	BP
Hist1h2ae	8.31847330592507e-170	0.986081941449603	0.534	0.241	2.32343277907793e-165	BP
Cadps	1.00237679154642e-168	-1.74485293820042	0.119	0.449	2.79973861646831e-164	BP
Slc35f1	3.37240670231348e-168	-1.50274522021898	0.245	0.558	9.41946916023179e-164	BP
Cadm2	4.57062729261214e-168	-2.75880642254394	0.148	0.477	1.2766219090995e-163	BP
Nrg3	5.96638984809762e-168	-3.77044963276617	0.059	0.386	1.66647234847215e-163	BP
Thoc7	1.38720116097333e-167	0.609360340321405	0.887	0.646	3.87459156271462e-163	BP
Prdx1	1.40561017958845e-167	0.599682112738383	0.908	0.6	3.92600979260851e-163	BP
Cenpk	2.13446353791635e-167	0.539229730244008	0.49	0.205	5.96177010775417e-163	BP
Serbp1	2.58548444377227e-167	0.586391038559825	0.963	0.802	7.22151659990033e-163	BP
Tuba1b	2.72270306456028e-167	0.829590623535875	0.914	0.705	7.60478192962333e-163	BP
Ube2i	5.57660260898756e-167	0.653605286076475	0.917	0.692	1.55760087471632e-162	BP
Sgip1	1.32018549530981e-166	-1.15180654246852	0.113	0.449	3.68741010694984e-162	BP
Bub1b	1.62443482552102e-166	0.45860001786892	0.341	0.113	4.53720891116276e-162	BP
Khdrbs2	2.47433374803105e-166	-1.91195919854872	0.155	0.475	6.91106159162552e-162	BP
Csrp2	8.25378392794542e-166	0.738482167589377	0.785	0.524	2.30536438891444e-161	BP
Ncaph	1.81590742048327e-165	0.440880348390561	0.365	0.127	5.07201101615181e-161	BP
Trp53i11	7.19831490394764e-165	0.587618906656866	0.761	0.452	2.01056133582161e-160	BP
Ntrk2	8.27001536748213e-165	-1.16279913329341	0.09	0.427	2.30989799229143e-160	BP
Barhl2	9.36690368124981e-165	0.433868729719153	0.541	0.228	2.61626986720988e-160	BP
Cnbp	1.24696160957625e-164	0.608289494654577	0.896	0.624	3.48288847170744e-160	BP
Pfkp	5.23073679005466e-164	-1.45552759586017	0.054	0.374	1.46099709283017e-159	BP
Sema6d	7.54965414639014e-164	-1.79928673989861	0.09	0.431	2.10869389962823e-159	BP
Hnrnpa1	2.07525171046063e-163	0.694413130224043	0.942	0.74	5.79638555248757e-159	BP
Nt5dc2	4.35498426443348e-163	0.640278400654363	0.842	0.558	1.21639065489892e-158	BP
Apbb2	5.09948698106436e-163	-1.05145430703432	0.187	0.509	1.42433770868109e-158	BP
Grm5	9.24907097674863e-163	-2.16528265659318	0.041	0.37	2.58335801451566e-158	BP
Pclo	9.32486000120843e-163	-1.43916002721609	0.158	0.474	2.60452664693753e-158	BP
Gnao1	9.84659219494146e-163	-1.01174734841346	0.402	0.652	2.7502516659691e-158	BP
Scn2a	2.15460976285532e-162	-1.09204579470043	0.071	0.393	6.01804052863121e-158	BP
Myt1l	2.70069286471654e-162	-1.5081306180193	0.181	0.493	7.54330524043976e-158	BP
Gmnn	4.89921242733611e-162	0.593211117444214	0.53	0.233	1.36839902307925e-157	BP
Id4	1.52742642875844e-161	-1.79760520662267	0.228	0.53	4.2662547581652e-157	BP
Snrpf	4.25712947765919e-161	0.67054141115378	0.887	0.606	1.18905883440499e-156	BP
Chd7	1.4149994097298e-160	0.738275381018219	0.81	0.518	3.95223485131631e-156	BP
Car10	1.86824277557847e-160	-2.54180221841026	0.032	0.349	5.21818889646822e-156	BP
Mcm7	3.1166130951621e-160	0.598951435111746	0.683	0.364	8.70501203609725e-156	BP
Rpl3	3.40430804252221e-160	0.665869179319764	0.93	0.717	9.50857279356878e-156	BP
Ncl	8.34243412773957e-160	0.618771384285977	0.94	0.742	2.33012527621894e-155	BP
Glra2	8.54675102441746e-160	-1.24612568793496	0.027	0.342	2.38719302863004e-155	BP
Kitl	8.93051979871339e-160	-1.75561056681187	0.122	0.434	2.49438348497864e-155	BP
Actl6a	2.04772206296657e-159	0.569917869561828	0.798	0.502	5.71949249407193e-155	BP
Ebf1	2.06816165660913e-159	0.650484848247419	0.664	0.321	5.77658232307497e-155	BP
1810037I17Rik	4.33459376487118e-159	0.609823948119111	0.73	0.441	1.21069538446617e-154	BP
Otx2	4.59200404449337e-159	0.504943181816393	0.717	0.358	1.28259264966744e-154	BP
Anp32a	9.07554269144185e-159	0.643507881685625	0.897	0.659	2.53488982914662e-154	BP
Tox	9.86889801632508e-159	-1.58533640356345	0.28	0.576	2.75648190493976e-154	BP
Sox11	1.43061463230581e-158	0.637476687754812	0.946	0.823	3.99584972949337e-154	BP
Fabp5	1.63413853707421e-158	0.642016528035676	0.935	0.755	4.56431234790196e-154	BP
Banf1	1.76599951695346e-158	0.695857743136261	0.835	0.56	4.93261325080272e-154	BP
Tenm1	3.50526152620996e-158	-2.27031371215959	0.041	0.355	9.79054596885703e-154	BP
Ablim1	6.17429544622066e-158	-1.2235713160352	0.023	0.336	1.72454246108389e-153	BP
Hnrnpd	6.77290526356343e-158	0.677102657861848	0.937	0.727	1.8917401691659e-153	BP
Zfp91	7.18707626939306e-158	0.605828921644535	0.837	0.578	2.00742227280418e-153	BP
Akap6	2.58465682846432e-157	-1.42329330535519	0.14	0.465	7.2192049875837e-153	BP
Cox7c	7.36785520188882e-157	0.610152711367605	0.949	0.779	2.05791563643957e-152	BP
Nde1	7.36095376285213e-156	0.525889149535873	0.518	0.228	2.05598799550223e-151	BP
Ankrd12	2.18906419156804e-155	-0.905578108465828	0.436	0.681	6.1142751934687e-151	BP
Xkr4	5.25292901135516e-155	-2.37240010217401	0.066	0.379	1.46719560216161e-150	BP
Dlg2	5.33814101397391e-155	-2.17478372158591	0.055	0.371	1.49099616661305e-150	BP
Lingo2	1.30619894537309e-154	-2.92782980606207	0.053	0.365	3.64834427432156e-150	BP
Dll1	1.63098379242801e-154	0.443240394035882	0.309	0.098	4.55550083063067e-150	BP
Rps3	2.11305389911465e-154	0.668827469959094	0.931	0.703	5.90197084561714e-150	BP
Nlgn1	3.84670756476705e-154	-2.03270612436063	0.138	0.461	1.07442388991508e-149	BP
Igfbp2	5.65306909760226e-154	0.542424059662973	0.827	0.49	1.57895872965129e-149	BP
Rpsa	7.42450520272352e-154	0.663470464035924	0.949	0.79	2.07373854817271e-149	BP
Enox1	1.3598581358378e-153	-1.58437332169879	0.09	0.408	3.79821975920857e-149	BP
Csrnp3	2.4699105856846e-153	-1.10027603990583	0.384	0.641	6.89870725687566e-149	BP
Pde4b	3.22915333714731e-153	-1.26005326845216	0.116	0.441	9.01934818598615e-149	BP
Pdlim1	7.84983801911504e-153	0.375815077751924	0.342	0.119	2.19253825711902e-148	BP
Atp5g2	7.99475949421813e-152	0.673605737083582	0.926	0.693	2.23301627433007e-147	BP
Eif1	2.18260533649231e-151	0.595815795973353	0.944	0.736	6.09623496535667e-147	BP
G3bp1	3.46828534067429e-151	0.547776681359259	0.883	0.625	9.68726778503737e-147	BP
Hnrnpm	3.73654007305304e-151	0.539910157558428	0.929	0.743	1.04365300780445e-146	BP
Oaz1	4.04032845275449e-151	0.619633470620998	0.936	0.716	1.12850414013886e-146	BP
Grm7	5.2010077942282e-151	-2.75591376072936	0.026	0.329	1.45269348700588e-146	BP
Fam155a	1.23464820927759e-150	-2.36689874013928	0.105	0.415	3.44849591333324e-146	BP
Rbmx	1.28250985564209e-150	0.63073566426709	0.871	0.659	3.58217827779393e-146	BP
Sox4	4.66741864143314e-150	0.643510129150351	0.953	0.779	1.30365670073869e-145	BP
Rbm3	5.0215244516111e-150	0.668064490776468	0.892	0.664	1.4025619945795e-145	BP
Nkain2	9.90739663234025e-150	-2.45887938606738	0.038	0.344	2.76723495337896e-145	BP
Gng5	2.47111651601575e-149	0.570036832531705	0.884	0.566	6.90207554088359e-145	BP
Mgat4c	4.58807752081618e-149	-3.1364493587723	0.033	0.334	1.28149593233917e-144	BP
Mrfap1	5.49332974854372e-149	0.579387465058638	0.898	0.619	1.53434193206575e-144	BP
Arhgap19	9.71817241608861e-149	0.32113709261633	0.271	0.08	2.71438273753771e-144	BP
Carhsp1	1.1362575495227e-148	0.558967897168581	0.749	0.453	3.17368096157186e-144	BP
Cenpl	5.24658633588629e-148	0.409605350746122	0.298	0.096	1.4654240294764e-143	BP
Kcnh7	1.05298841039317e-147	-1.90258465981661	0.061	0.369	2.94110192906916e-143	BP
Kidins220	1.84266740354558e-147	-0.931504961889354	0.284	0.569	5.14675432484315e-143	BP
Dlgap1	2.34722454030364e-147	-2.1318187216089	0.077	0.386	6.5560328635221e-143	BP
Cobl	2.81809554150132e-147	-1.08825632394567	0.029	0.328	7.87122265696733e-143	BP
Pde4d	3.84088346795456e-147	-1.76304737358477	0.109	0.421	1.07279716143439e-142	BP
Tex30	4.43785335381847e-147	0.427556491910451	0.452	0.195	1.23953682025504e-142	BP
Zfp422	5.66121777398138e-147	0.524909092917931	0.801	0.5	1.58123473645074e-142	BP
Rian	6.68875206702569e-146	-1.74831177025451	0.075	0.374	1.86823533984095e-141	BP
D430041D05Rik	1.05617233397423e-145	-1.15081484006388	0.062	0.365	2.94999494602341e-141	BP
Rplp0	1.34188881983927e-145	0.66756365565012	0.946	0.71	3.74802966269306e-141	BP
Rbbp4	1.76900559111695e-145	0.599320635230538	0.89	0.676	4.94100951654874e-141	BP
Eif4g2	2.23767885052694e-145	0.568910918042024	0.943	0.781	6.25006079740679e-141	BP
Igsf8	2.44319918479378e-145	0.671638095401358	0.587	0.313	6.82409964304749e-141	BP
Scn9a	3.14968942642002e-145	-1.13735003797073	0.043	0.339	8.79739753693375e-141	BP
Lsm3	4.99609619094655e-145	0.582223099534207	0.742	0.46	1.39545962709328e-140	BP
Fgf14	7.01928272286803e-145	-2.07542888649659	0.075	0.387	1.96055585732427e-140	BP
Alyref	8.45464192854462e-145	0.548087763903224	0.777	0.48	2.3614660370618e-140	BP
Gpm6a	1.12605541698265e-144	-0.814978484723748	0.466	0.71	3.14518538517423e-140	BP
Prdx6	1.17977819107328e-144	0.534454563902133	0.694	0.388	3.29523846548679e-140	BP
Fgf12	2.01215561843128e-144	-1.63834980018808	0.063	0.366	5.62015185784042e-140	BP
Snap91	2.16165832591862e-144	-1.09614311948019	0.108	0.405	6.03772787012331e-140	BP
Ddx39	2.32522243502436e-144	0.543680438500479	0.751	0.448	6.49457878326653e-140	BP
Traf4	6.49542544147129e-144	0.480580889028257	0.662	0.356	1.81423728005735e-139	BP
Gria4	6.96257158610913e-144	-1.83727642558726	0.084	0.385	1.94471586971614e-139	BP
Depdc1a	8.32443428687935e-144	0.327996328541669	0.243	0.067	2.32509774066827e-139	BP
Foxm1	9.22461260024354e-144	0.290042021065642	0.261	0.077	2.57652654537402e-139	BP
Ncald	9.51449119948998e-144	-1.01294146264807	0.173	0.473	2.65749253692955e-139	BP
Timm50	9.77906615291768e-144	0.554546702339922	0.684	0.407	2.73139096717144e-139	BP
Lsm5	1.52987473114851e-143	0.573363380648809	0.716	0.425	4.2730931115709e-139	BP
Lyar	1.67560886159621e-143	0.519630378445999	0.68	0.381	4.68014311132437e-139	BP
Cacna1c	1.89895306034538e-143	-1.61698235428196	0.068	0.37	5.30396579285067e-139	BP
Pcsk1n	3.01718747039702e-143	-1.31477409892765	0.525	0.734	8.42730632356591e-139	BP
Lmnb1	4.03391646857048e-143	0.735193472344555	0.849	0.63	1.12671320883642e-138	BP
Sap30	5.6980541684729e-143	0.531964272306606	0.66	0.373	1.59152350979617e-138	BP
Shisa9	6.12384767481267e-143	-1.57320991327347	0.03	0.324	1.71045189405193e-138	BP
Syne2	6.76057085096151e-143	0.609293626856668	0.669	0.385	1.88829504438206e-138	BP
Hmgb3	8.40596254528043e-143	0.653350622425951	0.923	0.673	2.34786939852228e-138	BP
Rad21	8.99517079576349e-143	0.647079630972888	0.712	0.449	2.5124411549647e-138	BP
Nudt21	9.24134895208748e-143	0.528885985402567	0.866	0.609	2.58120117580755e-138	BP
Paics	9.50443332763628e-143	0.574525703694735	0.72	0.422	2.65468327274209e-138	BP
Lsm6	1.07062512590978e-142	0.580955816806342	0.77	0.476	2.9903630391786e-138	BP
Sez6l	1.89231441915101e-142	-0.887071716646975	0.087	0.394	5.28542340413069e-138	BP
Pif1	5.79361734109318e-142	0.300244042812755	0.2	0.048	1.61821525954074e-137	BP
Fen1	8.69997706449915e-142	0.407677144231726	0.429	0.178	2.42999059388526e-137	BP
Ctnna2	8.73468216810998e-142	-2.04615877781326	0.325	0.586	2.4396840763748e-137	BP
Srsf1	1.16184296454388e-141	0.540680346336947	0.859	0.604	3.24514358426752e-137	BP
Aig1	1.57501965463699e-141	-0.838723961683494	0.155	0.456	4.39918739736658e-137	BP
Ncapd2	2.41268506489946e-141	0.443814843435405	0.413	0.17	6.73887065477069e-137	BP
Usp29	3.75686302467097e-141	-1.18924973074068	0.206	0.497	1.04932941142085e-136	BP
Arhgap26	1.16840787839627e-140	-1.621141294344	0.044	0.334	3.26348004514861e-136	BP
Efs	1.43764660376064e-140	0.276343585019504	0.302	0.099	4.01549072896383e-136	BP
Pa2g4	1.96337387412765e-140	0.576391721352947	0.83	0.56	5.48389956782593e-136	BP
Cdca5	2.10349478686938e-140	0.329932537128586	0.292	0.095	5.87527128920486e-136	BP
Fam111a	2.98113782726015e-140	0.530430985802886	0.385	0.153	8.32661606532031e-136	BP
Lpar4	4.4819027524229e-140	0.32401357659711	0.326	0.114	1.25184025777924e-135	BP
Rpl18	9.06850087905751e-140	0.638463691998535	0.938	0.72	2.53292298052955e-135	BP
mt-Nd1	1.15582857608334e-139	0.719359340462947	0.914	0.623	3.22834479585836e-135	BP
Samd12	2.12679548943714e-139	-1.25492003043774	0.036	0.326	5.94035248154687e-135	BP
Hist1h2ap	3.03015740744006e-139	0.861252417339539	0.36	0.138	8.46353265472082e-135	BP
Med30	3.49163687356137e-139	0.534303984716176	0.624	0.353	9.75249095154427e-135	BP
Rbfox1	5.00387530758859e-139	-3.02260363426691	0.086	0.38	1.39763241216257e-134	BP
Snrpd3	5.31395686605366e-139	0.544503319455018	0.902	0.639	1.48424129225745e-134	BP
Nkd1	7.73439616895471e-139	0.631522123917722	0.635	0.348	2.16029419395074e-134	BP
Ppp2r2b	8.80398534960132e-139	-1.04463093396126	0.148	0.463	2.45904114799715e-134	BP
Tmem178b	1.05393377977961e-138	-1.36722845274927	0.173	0.465	2.94374244030244e-134	BP
Slc8a1	1.23912025365276e-138	-1.77441263463258	0.068	0.362	3.46098678047751e-134	BP
Pdap1	1.72641619356112e-138	0.569330428373408	0.914	0.674	4.82205307023558e-134	BP
Srsf6	1.84323800184041e-138	0.543017264600297	0.84	0.583	5.14834806294044e-134	BP
Magoh	2.1939315138029e-138	0.54040784549273	0.791	0.506	6.12787011120289e-134	BP
Hspd1	2.84144655719503e-138	0.56680948257294	0.908	0.652	7.93644437890144e-134	BP
Mrpl18	4.39886965102646e-138	0.579807552607198	0.799	0.54	1.2286482822282e-133	BP
Spag5	4.74798377574866e-138	0.338556992717696	0.265	0.082	1.32615934840436e-133	BP
Rgs7	8.01768258093656e-138	-1.51227275408869	0.108	0.404	2.23941892168139e-133	BP
Rps20	8.64222923390085e-138	0.657562298964491	0.941	0.725	2.41386104732085e-133	BP
Hist1h3c	9.6859576871978e-138	0.566483434992619	0.343	0.126	2.70538484161122e-133	BP
Depdc1b	1.43890360843935e-137	0.255697085618936	0.186	0.043	4.01900166873194e-133	BP
Rpl8	2.33426049103935e-137	0.62848925045486	0.942	0.73	6.51982297752201e-133	BP
Galntl6	3.54035107578201e-137	-2.6857618945739	0.018	0.3	9.88855458976675e-133	BP
Mdga2	3.71133761559722e-137	-2.29301381751445	0.167	0.451	1.03661370941246e-132	BP
Grip1	8.39029670639493e-137	-1.72429073742203	0.169	0.458	2.34349377306317e-132	BP
Mbd3	2.38146199628115e-136	0.543994538383985	0.835	0.578	6.65166150181289e-132	BP
Stip1	2.46217267478646e-136	0.522274868595025	0.817	0.556	6.87709449794606e-132	BP
Hist1h4d	2.52994318913001e-136	0.652847256211777	0.445	0.2	7.06638432155903e-132	BP
Cplx2	2.7516257921067e-136	0.533032163568267	0.39	0.156	7.68556599993322e-132	BP
Prim1	5.45314463434319e-136	0.574157906111707	0.526	0.265	1.5231178278184e-131	BP
Rbms1	8.94714237240785e-136	-1.13251843966548	0.097	0.388	2.49902633603724e-131	BP
Csmd3	1.16412931861439e-135	-1.78352492615897	0.059	0.356	3.25152959982184e-131	BP
Cntn5	1.48469023869993e-135	-3.00838271772576	0.154	0.434	4.14688830571279e-131	BP
Snrpe	2.06284581519094e-135	0.574724469901929	0.913	0.659	5.76173464640982e-131	BP
Psmc4	2.28548573634437e-135	0.536417450539273	0.849	0.593	6.38359021018347e-131	BP
Map6	2.89037258208933e-135	-0.836473596773305	0.227	0.501	8.0730996590337e-131	BP
Hnrnpa3	3.45616547126352e-135	0.588229806516404	0.936	0.75	9.65341577778614e-131	BP
Rdx	4.40533843874241e-135	0.55312540585098	0.881	0.648	1.23045507932514e-130	BP
Fry	7.22073528276027e-135	-1.04198738962499	0.124	0.416	2.01682357182777e-130	BP
Rps3a1	7.81523217263981e-135	0.651664728457784	0.937	0.712	2.18287249814003e-130	BP
Kirrel3	8.0966486890922e-135	-2.60634459630501	0.062	0.35	2.26147494535034e-130	BP
Gm20754	8.67881749249759e-135	-2.02829237785424	0.014	0.291	2.4240805138295e-130	BP
Hist1h1d	8.97700011436839e-135	0.506625065676808	0.323	0.115	2.50736590194423e-130	BP
Stau2	9.27660986552425e-135	-1.07359320098919	0.362	0.606	2.59104990153958e-130	BP
Polr2c	1.12817523524498e-134	0.532363367549076	0.731	0.462	3.15110624956277e-130	BP
Tubg1	2.16519751356295e-134	0.514748750763479	0.572	0.314	6.04761317513267e-130	BP
Slc25a5	2.78091231678608e-134	0.543274721371075	0.841	0.56	7.76736619201519e-130	BP
Larp7	3.04389462058721e-134	0.518088400918702	0.696	0.403	8.50190206476214e-130	BP
Mast4	3.09008128282453e-134	-2.56887906575699	0.307	0.543	8.6309060310572e-130	BP
Adgrb3	3.64034249734926e-134	-1.57511168936783	0.326	0.592	1.01678406293462e-129	BP
Ubb	4.32890047367854e-134	0.613578608158803	0.944	0.772	1.20910519130315e-129	BP
Usp1	4.50601470518763e-134	0.600879033494903	0.639	0.354	1.25857496730596e-129	BP
Rps11	9.61744506573422e-134	0.633202267471235	0.929	0.712	2.68624858131023e-129	BP
Scaper	9.69766350717327e-134	-0.940971251763434	0.26	0.54	2.70865439418857e-129	BP
Clic4	1.65748362939173e-133	0.457998301128741	0.555	0.282	4.62951752525403e-129	BP
Dner	3.00730029347423e-133	-0.927894445644951	0.163	0.456	8.39969044970286e-129	BP
Rnaseh2c	3.08930441776427e-133	0.496468116480232	0.749	0.442	8.62873616925738e-129	BP
Hnrnpf	8.18175984269694e-133	0.548787606578323	0.893	0.62	2.28524734166368e-128	BP
Mapk10	1.55700860829014e-132	-0.939935842913356	0.234	0.513	4.34888074381519e-128	BP
Kcnip4	2.76185473375341e-132	-2.39746262301157	0.03	0.309	7.71413645684665e-128	BP
Brinp1	2.91184658864896e-132	-1.46424459753671	0.058	0.341	8.1330787067554e-128	BP
L1cam	2.97724340784799e-132	-0.763413002644591	0.139	0.42	8.31573856246021e-128	BP
Rps4x	3.32001089658291e-132	0.631391545928133	0.939	0.72	9.27312243524572e-128	BP
Cdc25c	5.4278894477282e-132	0.392008633071917	0.292	0.1	1.51606380164496e-127	BP
Rps16	5.67143186938132e-132	0.622894271320456	0.938	0.702	1.5840876354369e-127	BP
Cntn1	5.72026234443563e-132	-1.1610032172243	0.074	0.367	1.59772647542432e-127	BP
Apba1	9.55973972528403e-132	-1.13582318776356	0.063	0.352	2.67013090266908e-127	BP
Topbp1	1.54056682628259e-131	0.497527098594003	0.537	0.269	4.30295720248991e-127	BP
Rpl28	1.89986707080757e-131	0.610537955175959	0.94	0.701	5.30651871547263e-127	BP
Mycbp2	1.97498946659586e-131	-1.13109685881901	0.691	0.799	5.51634307914889e-127	BP
Ccser1	2.56603024014287e-131	-2.22786899549271	0.138	0.419	7.16717906374306e-127	BP
Ppia	4.70961336629134e-131	0.630021653563187	0.964	0.843	1.31544210933884e-126	BP
Rps27l	6.34340809342915e-131	0.514331974587629	0.829	0.522	1.7717773145757e-126	BP
Kmt5a	7.53606483885036e-131	0.504537783702994	0.722	0.442	2.10489827013929e-126	BP
Rps5	1.04914890647142e-130	0.635466086595394	0.929	0.698	2.93037781066532e-126	BP
Rpl5	1.06298112537608e-130	0.593920840489659	0.933	0.708	2.96901258128792e-126	BP
Ccdc85a	1.33234100041448e-130	-1.13727183621023	0.017	0.289	3.72136164825768e-126	BP
Snhg14	2.52935478802387e-130	-1.81447477181001	0.144	0.412	7.06474085842946e-126	BP
Kif1b	3.15383543902857e-130	-0.663079674187989	0.727	0.855	8.8089777647507e-126	BP
Dgki	4.93103005365273e-130	-1.27385323183396	0.053	0.337	1.37728600428574e-125	BP
Gm20642	5.03018564627559e-130	-1.22163140863134	0.01	0.279	1.40498115286123e-125	BP
Hist1h1c	5.16226012149772e-130	0.485990878969998	0.36	0.143	1.44187087453553e-125	BP
Eif4e3	6.27251107851942e-130	0.358791921547448	0.422	0.177	1.75197506934126e-125	BP
Exoc6b	8.02022461829476e-130	-1.14106793609184	0.228	0.501	2.24012893813591e-125	BP
Kpna2	1.42397534340676e-129	0.657970141006022	0.442	0.211	3.97730553166943e-125	BP
Pde10a	1.61698288894552e-129	-1.09188726043354	0.155	0.436	4.51639490711374e-125	BP
Rbms3	2.82635830868542e-129	-1.90500034077088	0.098	0.38	7.89430139198924e-125	BP
Dbx1	2.89985837404417e-129	0.456659446585275	0.333	0.122	8.09959442454277e-125	BP
Kntc1	2.90847090420133e-129	0.279095835218227	0.222	0.062	8.12365008252475e-125	BP
Pabpc1	3.59212354048815e-129	0.503650812369719	0.887	0.653	1.00331602609374e-124	BP
Hist1h1a	4.67469592179929e-129	0.599744567752485	0.326	0.122	1.30568931791776e-124	BP
Aff3	5.02102666947119e-129	-1.24019208774871	0.159	0.443	1.40242295905e-124	BP
Dock3	1.05535146427114e-128	-1.15358039574645	0.121	0.406	2.94770217485573e-124	BP
Fau	1.10941142217883e-128	0.592873459108679	0.946	0.75	3.09869704328769e-124	BP
Rhno1	1.23555860648714e-128	0.457955813629183	0.555	0.29	3.45103874377924e-124	BP
Cnn3	1.4592607680097e-128	0.537711843037224	0.859	0.602	4.0758612511279e-124	BP
Plk4	1.50473527065902e-128	0.441245205145188	0.44	0.197	4.20287608447772e-124	BP
Asf1a	2.10801305069564e-128	0.464745607504165	0.708	0.423	5.887891251898e-124	BP
Dscam	2.20360555171934e-128	-1.20802864394878	0.045	0.326	6.1548906665073e-124	BP
Hdgf	2.29805481778263e-128	0.50989201907909	0.818	0.55	6.41869691154866e-124	BP
Nalcn	3.69609953765327e-128	-0.980597839294919	0.049	0.33	1.03235756186194e-123	BP
Jakmip2	4.01564131706727e-128	-0.893255834971106	0.35	0.592	1.12160877627006e-123	BP
Nrg3os	4.03811282406287e-128	-1.22160798719357	0.01	0.275	1.127885292889e-123	BP
Cd200	5.98292427247183e-128	-0.705470990658835	0.16	0.44	1.67109057854411e-123	BP
Prr11	7.51696355216325e-128	0.25572060373256	0.211	0.057	2.09956308975472e-123	BP
Lbr	1.07482655254856e-127	0.477686810283414	0.541	0.272	3.00209804392338e-123	BP
Ddah1	1.80167062743429e-127	-0.773145374628261	0.191	0.473	5.03224622948673e-123	BP
Cacna1b	1.99474646285969e-127	-1.14396917126306	0.098	0.371	5.57152634541341e-123	BP
Pnrc2	2.00231729155898e-127	0.475935330106357	0.537	0.274	5.59267242705338e-123	BP
Snrpg	2.48742540225378e-127	0.530221287705118	0.882	0.631	6.94762789103504e-123	BP
Rbmx2	2.63401694221088e-127	0.436271602111809	0.451	0.21	7.3570727212892e-123	BP
Syn3	2.7360362459731e-127	-1.26768390128881	0.035	0.305	7.64202283862745e-123	BP
B3galt1	3.73977787907902e-127	-1.39040506087739	0.196	0.474	1.04455735940556e-122	BP
Srsf11	5.12022883498529e-127	0.48339183937882	0.957	0.86	1.43013111589974e-122	BP
Flrt3	7.375905642905e-127	0.642587894711033	0.673	0.418	2.0601642051198e-122	BP
Snrpn	7.68175326231134e-127	-0.822673482750854	0.711	0.802	2.14559050369618e-122	BP
Il1rapl1	1.26091969352437e-126	-1.45582181283819	0.074	0.362	3.52187479598292e-122	BP
Supt16	1.36948375086214e-126	0.559208245438437	0.869	0.651	3.82510506453305e-122	BP
Rack1	1.52904836636937e-126	0.587926285098988	0.931	0.69	4.27078499210629e-122	BP
Sem1	2.2636995378181e-126	0.641904883867249	0.797	0.59	6.32273917907974e-122	BP
Srsf7	2.81715835085969e-126	0.482780485349155	0.957	0.848	7.86860498978619e-122	BP
Ddah2	3.47565750913328e-126	0.62162080432905	0.909	0.663	9.70785898876016e-122	BP
Cdca4	3.83223774603956e-126	0.405273687269154	0.404	0.175	1.07038232484631e-121	BP
Atp8a2	6.05609616326262e-126	-0.975313481394173	0.041	0.311	1.69152821936088e-121	BP
Pkm	6.27150758120899e-126	0.522406884522496	0.932	0.692	1.75169478250748e-121	BP
Rpl37a	6.50030552119157e-126	0.596692167411623	0.94	0.718	1.81560033512402e-121	BP
Syt16	6.72422176269859e-126	-1.00236394188544	0.059	0.33	1.87814238053934e-121	BP
Rbx1	1.05093869768202e-125	0.511508770038388	0.922	0.682	2.93537687649564e-121	BP
Mir100hg	1.1319040591857e-125	-1.25183509707601	0.071	0.37	3.16152122771159e-121	BP
Paip2	1.3241792411129e-125	0.5129119111761	0.923	0.756	3.69856503835245e-121	BP
Mrps33	1.36040816687224e-125	0.566788132953957	0.838	0.573	3.79975605089086e-121	BP
Haspin	1.39369271270442e-125	0.262662735222656	0.2	0.053	3.89272311585471e-121	BP
Psip1	2.0212262306064e-125	0.555885505744445	0.957	0.873	5.64548698470673e-121	BP
Rps24	2.0811966882347e-125	0.630570931817116	0.944	0.739	5.81299046990835e-121	BP
Tmem150c	3.19690794199214e-125	-0.764101048291005	0.039	0.307	8.92928357277824e-121	BP
Opcml	3.48768863646075e-125	-2.22200263106628	0.06	0.34	9.74146313049853e-121	BP
Macf1	4.87811044683919e-125	-1.06001340052527	0.755	0.851	1.36250502890665e-120	BP
Ptprd	5.1056119407265e-125	-3.3924250390354	0.423	0.614	1.42604847116432e-120	BP
Garnl3	1.18274842549374e-124	-1.02025107090926	0.058	0.326	3.30353462724657e-120	BP
Fgfr2	1.59857922118624e-124	-0.887371595680051	0.135	0.424	4.46499162269529e-120	BP
Frmd4a	2.09379432924554e-124	-1.73787801975657	0.44	0.635	5.84817694101571e-120	BP
Gapdh	2.39208950013361e-124	0.595969290890256	0.94	0.746	6.68134518282319e-120	BP
C1qtnf4	5.47858400739852e-124	-0.789983228654457	0.157	0.433	1.53022329910648e-119	BP
Cntn6	7.29263367298736e-124	-1.74397086241209	0.025	0.286	2.0369055112021e-119	BP
A230006K03Rik	8.53981666367816e-124	-1.15290184441719	0.008	0.265	2.38525619233195e-119	BP
Gria1	9.66678492540543e-124	-1.29132984302713	0.026	0.291	2.70002969751499e-119	BP
Srsf10	1.06808514968694e-123	0.500817318491121	0.922	0.745	2.98326863159059e-119	BP
Ssrp1	1.59538511280531e-123	0.519762927163372	0.806	0.547	4.45607015857651e-119	BP
Snrnp27	2.18284309215472e-123	0.496464917138875	0.774	0.516	6.09689904069735e-119	BP
Nedd4	2.65310314381129e-123	0.467877096227452	0.98	0.907	7.41038239097933e-119	BP
Cspg5	2.67529844502567e-123	-0.719458420525365	0.155	0.435	7.4723760868012e-119	BP
Kcnd2	5.30949011802636e-123	-1.37587537432031	0.116	0.398	1.48299368486594e-118	BP
Hspe1	5.6200749262186e-123	0.565475491425031	0.896	0.636	1.56974312764212e-118	BP
Ccnf	7.95677383284177e-123	0.346804911932769	0.276	0.094	2.22240649925103e-118	BP
Nek2	2.05014867353219e-122	0.282620946805785	0.22	0.064	5.72627026004275e-118	BP
Rps19	2.18932483851771e-122	0.593253831325243	0.934	0.694	6.11500320646381e-118	BP
Syne1	2.87004383404547e-122	-0.992967966540769	0.024	0.285	8.0163194328724e-118	BP
Fkbp3	2.92045295286752e-122	0.525838435948301	0.911	0.662	8.15711714265426e-118	BP
mt-Cytb	6.46157135931964e-122	0.668876867912672	0.915	0.626	1.80478149637157e-117	BP
Syt7	1.17236241880755e-121	-0.739432224109335	0.096	0.363	3.27452547197137e-117	BP
Tnik	1.71887561871664e-121	-1.08829888812306	0.259	0.521	4.80099149063745e-117	BP
Bzw1	2.04718478627982e-121	0.518817562367176	0.91	0.691	5.71799182655815e-117	BP
Uhrf1	2.31332356635697e-121	0.496919312219659	0.452	0.208	6.46134405319166e-117	BP
Rasal2	3.45745139235833e-121	-0.943909819337839	0.279	0.538	9.65700748399606e-117	BP
Ska3	5.71367238264417e-121	0.288319706935897	0.249	0.079	1.59588583319634e-116	BP
Nrxn1	6.77490672929435e-121	-2.50007090753541	0.67	0.755	1.89229919855921e-116	BP
Snu13	9.04049472355211e-121	0.609808064959508	0.745	0.524	2.52510058123534e-116	BP
Dab1	1.49762422246512e-120	-1.73991895806036	0.121	0.393	4.18301421576732e-116	BP
H1fx	1.58792743154998e-120	0.888268979486715	0.806	0.554	4.43524010906225e-116	BP
Igf2bp1	1.75916330570395e-120	0.473417461389938	0.661	0.382	4.9135190291617e-116	BP
Dok6	2.92427759693613e-120	-1.06778447591875	0.044	0.317	8.16779975600231e-116	BP
Rfc5	4.16145505058987e-120	0.337877197452336	0.418	0.184	1.16233601018026e-115	BP
Hnrnpdl	4.65144478946266e-120	0.483655307162365	0.944	0.808	1.29919504414481e-115	BP
Gabbr2	6.09724782163051e-120	-1.06843240458385	0.042	0.303	1.70302228905962e-115	BP
Cntnap5a	7.10755021473593e-120	-1.70236667558703	0.013	0.266	1.98520985047789e-115	BP
Mis18a	8.24686951213379e-120	0.318970064032115	0.334	0.131	2.30343312343409e-115	BP
Idh2	1.06340543046718e-119	0.535956140562549	0.826	0.605	2.97019770783789e-115	BP
Ago1	1.3431471381689e-119	0.508992980806372	0.725	0.471	3.75154427161955e-115	BP
Sumo2	2.58584756509285e-119	0.643871666689145	0.861	0.71	7.22253083406083e-115	BP
Atp5b	4.64281466897682e-119	0.52418367996783	0.932	0.723	1.29678456519192e-114	BP
Cntn4	7.22887156798677e-119	-2.75828275715329	0.068	0.327	2.01909611765438e-114	BP
Rit2	1.10524837622457e-118	-0.847434276294146	0.02	0.273	3.08706923963285e-114	BP
Myl12a	1.48298729287369e-118	0.439697833848313	0.702	0.408	4.14213180772551e-114	BP
Rps29	1.76395617366624e-118	0.578333121509422	0.933	0.702	4.92690598866718e-114	BP
Farp1	2.18920577650599e-118	-1.03269370115541	0.12	0.389	6.11467065435887e-114	BP
Cbfa2t3	5.62475806437951e-118	0.304827944292641	0.329	0.124	1.57105117496184e-113	BP
Tsc22d1	5.86687948752056e-118	-0.569745677426719	0.749	0.859	1.63867810965937e-113	BP
Actb	5.87465477495102e-118	0.547967061864113	0.983	0.917	1.64084982519157e-113	BP
Rora	1.15412494108098e-117	-1.54334662403137	0.152	0.427	3.2235863729333e-113	BP
Slc1a2	1.22691314022017e-117	0.541734106696391	0.812	0.543	3.42689109194896e-113	BP
Clasp2	1.32015877861437e-117	-0.923367067075427	0.319	0.56	3.68733548454779e-113	BP
Frmd5	1.42412371532422e-117	-1.6243848549686	0.219	0.466	3.97771994927207e-113	BP
Grm8	1.46647629586494e-117	-1.85309434689869	0.032	0.286	4.09601494198035e-113	BP
Rps26	1.49591459883915e-117	0.61214550521566	0.941	0.742	4.17823906601763e-113	BP
Naca	1.69821688218941e-117	0.557326597527105	0.938	0.719	4.74328957364323e-113	BP
Mycl	2.02845801975073e-117	0.445300035364909	0.612	0.349	5.66568609496577e-113	BP
Timm17a	2.60818536564454e-117	0.50068620920532	0.724	0.469	7.28492254478175e-113	BP
Cdh2	2.98773387427166e-117	-0.765723609953167	0.728	0.846	8.34503948422816e-113	BP
St6galnac5	2.9905861611297e-117	-1.16338436129134	0.07	0.331	8.35300620665136e-113	BP
Snrpc	3.9961406869878e-117	0.518829157206278	0.808	0.562	1.11616205528256e-112	BP
Rabgap1l	4.26862702861927e-117	-0.959804102073684	0.124	0.393	1.19227021536365e-112	BP
D030056L22Rik	4.27973357613772e-117	0.427752166945626	0.518	0.27	1.19537238515103e-112	BP
Gabrb3	5.75706712791288e-117	-1.51951549939244	0.208	0.45	1.60800641949735e-112	BP
Srgap3	6.12622069278969e-117	-0.860046017981884	0.393	0.623	1.71111470170309e-112	BP
Dtna	6.13402492149861e-117	-0.887388859580203	0.035	0.294	1.71329450082378e-112	BP
Stmn2	9.34531479991325e-117	-1.38401705221004	0.753	0.794	2.61023987676377e-112	BP
Pdzd4	1.0564520329736e-116	-0.774808242027954	0.124	0.388	2.95077617329856e-112	BP
Csmd2	1.55203095755747e-116	-1.10282286746281	0.071	0.341	4.33497766755376e-112	BP
Kifap3	2.84282455794303e-116	-0.717628740205725	0.589	0.738	7.94029327279067e-112	BP
Rps8	6.98916492312046e-116	0.593879613802281	0.963	0.826	1.95214365467678e-111	BP
Astn2	7.09835133864773e-116	-1.42147750435202	0.077	0.351	1.9826405123977e-111	BP
Rpl4	1.00153910802929e-115	0.51365175798717	0.918	0.665	2.7973988826366e-111	BP
Nell2	1.98983239828744e-115	-1.20710115746724	0.294	0.522	5.55780087165666e-111	BP
Cct8	2.97276143280768e-115	0.478583997371486	0.892	0.652	8.30321995797513e-111	BP
Rpl9	5.00436014382009e-115	0.588166158931293	0.946	0.739	1.39776783177039e-110	BP
Rpl14	8.22850761279702e-115	0.54896223533885	0.93	0.705	2.29830446133033e-110	BP
Grid1	1.48548998902435e-114	-1.11381378222824	0.046	0.308	4.14912208834392e-110	BP
Rac3	1.60408861158981e-114	-0.848674557225832	0.194	0.455	4.48037990103151e-110	BP
Nrxn2	1.79264468077232e-114	-0.711715679610794	0.274	0.517	5.00703585786515e-110	BP
Pcbp1	1.86374910525955e-114	0.495912654747119	0.882	0.609	5.20563762590046e-110	BP
Nrxn3	1.88093151841287e-114	-1.66654018436868	0.087	0.355	5.25362982407898e-110	BP
Camk2d	2.44275945369548e-114	-1.00742560116024	0.161	0.425	6.82287143011684e-110	BP
Rpl13	2.71569700399511e-114	0.598298638141622	0.955	0.775	7.58521330185875e-110	BP
Myo16	4.21836446626868e-114	-1.26494614643122	0.087	0.351	1.17823137907351e-109	BP
Hnrnpk	4.51925366999883e-114	0.510757758992031	0.954	0.758	1.26227274256737e-109	BP
Ndfip1	5.27733824695385e-114	-0.789426694900832	0.264	0.511	1.47401334575668e-109	BP
Rps6	8.57570992358575e-114	0.562743302083998	0.926	0.681	2.39528153875673e-109	BP
Erh	1.19620397888788e-113	0.487399546917887	0.82	0.567	3.34111733343173e-109	BP
Tmem132b	1.31854939006308e-113	-1.10704902003628	0.012	0.253	3.68284030138519e-109	BP
Cbx3	1.46411092643724e-113	0.554710973300151	0.947	0.769	4.08940822863185e-109	BP
Npc2	1.5648696351285e-113	0.510275762097243	0.797	0.533	4.37083737787741e-109	BP
Cox7a2	1.95952162735904e-113	0.526222781026212	0.911	0.678	5.47313985737653e-109	BP
Nmnat2	2.05574290965462e-113	-0.732662272971369	0.068	0.325	5.74189552095632e-109	BP
Klf7	2.09275064824616e-113	-0.755951074234041	0.34	0.577	5.84526183561635e-109	BP
Fignl1	2.19651032031374e-113	0.320885914278549	0.321	0.125	6.13507297566831e-109	BP
mt-Co1	2.59548972700476e-113	0.615561683186954	0.919	0.64	7.249462356497e-109	BP
Nbea	3.17437595977595e-113	-1.21993039741931	0.547	0.698	8.86634949325021e-109	BP
Tmod2	3.76564957903246e-113	-0.758739126383564	0.313	0.539	1.05178358391956e-108	BP
Rps9	4.60208413254181e-113	0.588669580572273	0.948	0.738	1.28540811906025e-108	BP
Phf5a	5.42478653281485e-113	0.468583632605368	0.807	0.532	1.51519712648052e-108	BP
Rpl10a	5.78894515341425e-113	0.577261259208609	0.941	0.747	1.61691027080013e-108	BP
mt-Nd5	1.00872233402743e-112	0.617393070150687	0.871	0.584	2.81746235117201e-108	BP
Zbtb41	1.10153331852288e-112	0.561684628332903	0.618	0.376	3.07669271196626e-108	BP
Nsmce4a	1.22572610350391e-112	0.503463035165928	0.688	0.428	3.42357557969676e-108	BP
Rps27a	1.53702785178302e-112	0.590475859516665	0.938	0.743	4.29307249281515e-108	BP
Gse1	1.8621966254668e-112	0.342337583443473	0.305	0.112	5.20130139459132e-108	BP
Nxph1	2.08819918794998e-112	-1.81203384270681	0.058	0.316	5.83254915186309e-108	BP
Rpl22	2.79642929750289e-112	0.547283728248798	0.919	0.669	7.81070667085534e-108	BP
Fnbp1l	2.93512516576084e-112	-0.726179946765459	0.85	0.886	8.19809810048661e-108	BP
Rpl38	3.50900202459259e-112	0.558119847873605	0.936	0.716	9.80099355488957e-108	BP
Myt1	3.68682134706201e-112	0.46139122399033	0.448	0.208	1.02976607044789e-107	BP
Galnt17	3.92866278017289e-112	-1.08297609358108	0.041	0.293	1.09731480113009e-107	BP
Tuba1c	4.57595808230459e-112	0.511102016803611	0.345	0.147	1.27811085196849e-107	BP
Serf2	6.08211731126032e-112	0.53834309277079	0.927	0.694	1.69879618620812e-107	BP
Rps15	7.30497235848234e-112	0.543114352563034	0.929	0.697	2.0403518294477e-107	BP
Zfp423	8.92424501442778e-112	-1.09637420770404	0.266	0.505	2.49263087497982e-107	BP
Dctpp1	9.24605937431996e-112	0.503111960855292	0.741	0.468	2.58251684384131e-107	BP
Kcnc2	1.56148167314016e-111	-1.41149156159185	0.032	0.276	4.36137446124779e-107	BP
Dock4	2.20803754211299e-111	-1.04571307700561	0.241	0.497	6.16726965887579e-107	BP
Ndufab1	2.77675498501355e-111	0.493207491563237	0.87	0.622	7.75575434864134e-107	BP
Lrrc4c	3.3007560168889e-111	-2.0302159589367	0.083	0.344	9.21934163077239e-107	BP
Rgs17	6.25375172837698e-111	-0.741938295505911	0.071	0.322	1.74673539525297e-106	BP
Tubb4b	1.41214433944111e-110	0.731954293068117	0.814	0.576	3.94426035449295e-106	BP
Lrrtm4	2.87934722675145e-110	-2.40834754022889	0.066	0.319	8.04230473903949e-106	BP
Emd	3.22306959587143e-110	0.462024644844892	0.671	0.419	9.00235568822849e-106	BP
Sf3b2	3.66984739577207e-110	0.46214708517871	0.918	0.725	1.0250250761131e-105	BP
Spock3	4.39465276572176e-110	-1.21750640409452	0.027	0.268	1.22747046399374e-105	BP
Rpl37	5.23292337362808e-110	0.567318764703568	0.939	0.708	1.46160782748806e-105	BP
Kif1a	7.13539944234771e-110	-0.725710172556059	0.297	0.534	1.99298841824214e-105	BP
Dixdc1	7.5968194963567e-110	-0.71209479021576	0.124	0.382	2.12186765352739e-105	BP
Coq7	8.17709411906865e-110	0.466037102675297	0.636	0.384	2.28394415839707e-105	BP
Ybx1	1.27451881506164e-109	0.525017935449263	0.956	0.821	3.55985850234868e-105	BP
Cacna1d	1.30246698418687e-109	-0.912282168018831	0.042	0.291	3.63792053353234e-105	BP
Notch1	1.39121899745237e-109	0.290294021453918	0.425	0.189	3.88581378178421e-105	BP
Rps15a	1.39304307832432e-109	0.58522287189752	0.938	0.718	3.89090862206766e-105	BP
Klhl29	1.5011523915864e-109	-1.41247570617115	0.081	0.33	4.19286874493998e-105	BP
Atp2c1	2.15456705307097e-109	-1.24094790238795	0.411	0.609	6.01792123593253e-105	BP
Chd5	2.21210519759789e-109	-0.671877388798011	0.03	0.271	6.17863102741067e-105	BP
Psmb6	2.543373766711e-109	0.491594313011761	0.905	0.646	7.10389726780051e-105	BP
Ilf2	2.89274884396915e-109	0.460764884550579	0.899	0.723	8.07973679609023e-105	BP
Rpl23	3.49161389390964e-109	0.568968524032803	0.942	0.76	9.75242676707902e-105	BP
Rab6b	4.83506292141129e-109	-0.721385692104912	0.222	0.465	1.35048142457939e-104	BP
Rpl39	5.21541316146071e-109	0.57768473624016	0.921	0.673	1.45671705012759e-104	BP
Nrg1	5.53099514820023e-109	-2.13657995756101	0.096	0.343	1.54486225484381e-104	BP
Rps21	5.73012243422108e-109	0.564070103187396	0.93	0.694	1.60048049710229e-104	BP
Rps28	6.99596001424414e-109	0.557083692759972	0.933	0.689	1.95404159157853e-104	BP
Rev3l	8.80372823416007e-109	-0.782294868126427	0.35	0.585	2.45896933308325e-104	BP
U2af1	1.38276927214446e-108	0.516553799732279	0.857	0.63	3.8622128540267e-104	BP
Celf5	1.58335604577942e-108	-0.697424158071685	0.227	0.467	4.42247177146649e-104	BP
Rps18	1.74276516430341e-108	0.531189227577545	0.918	0.667	4.86771738041585e-104	BP
Sntg1	1.82020494279222e-108	-1.12456771404865	0.086	0.346	5.08401442571296e-104	BP
Chchd2	2.44019581946142e-108	0.533222143078185	0.929	0.692	6.81571094333771e-104	BP
Dach1	2.79282060058746e-108	0.586044510077955	0.342	0.141	7.80062721950084e-104	BP
Nln	3.78175614096778e-108	-0.731676818793985	0.216	0.462	1.05628230773371e-103	BP
Frmd3	3.81395228762713e-108	-0.819321494146438	0.046	0.29	1.06527501345713e-103	BP
Cacnb2	4.73060139178847e-108	-1.07077606821977	0.078	0.334	1.32130427474044e-103	BP
Eif2s2	8.08020123645765e-108	0.498548522037798	0.926	0.759	2.25688100735498e-103	BP
Rpa3	8.68038286654509e-108	0.457555321224596	0.652	0.403	2.42451773845471e-103	BP
Ppp1r1a	9.22287305551677e-108	-0.640736291339431	0.165	0.419	2.57604067313639e-103	BP
Tenm3	1.03849233363727e-107	-1.46108750332491	0.334	0.572	2.90061293708225e-103	BP
Ptges3	1.08130492747877e-107	0.47708499971223	0.918	0.709	3.02019279294094e-103	BP
Epha5	1.10470372165675e-107	-1.48755045942173	0.323	0.545	3.08554796495946e-103	BP
Hint1	1.21229168551696e-107	0.504538995738879	0.929	0.742	3.38605190681743e-103	BP
Rpl19	1.43911162456509e-107	0.566256203896711	0.938	0.753	4.01958267857275e-103	BP
Bora	1.97086874887856e-107	0.345282748813987	0.32	0.129	5.5048335024927e-103	BP
Eif5a	2.13517726209296e-107	0.499514922914887	0.919	0.665	5.96376361075184e-103	BP
Sf3a3	2.85219049073022e-107	0.46559370440828	0.751	0.503	7.96645325965857e-103	BP
Pmf1	3.353120560008e-107	0.33224911864809	0.398	0.18	9.36560103615835e-103	BP
Prickle2	3.52393994514835e-107	-1.36159849796509	0.093	0.341	9.84271666079385e-103	BP
Pbdc1	3.57191040199604e-107	0.434889380633301	0.663	0.394	9.97670294381513e-103	BP
Dip2c	3.60683841196766e-107	-1.26224979043371	0.329	0.548	1.00742603684669e-102	BP
Cpeb3	4.05760802370326e-107	-0.792740741984024	0.037	0.279	1.13333049710056e-102	BP
Set	4.32338294846341e-107	0.48470235150492	0.946	0.753	1.20756409133532e-102	BP
Epb41l1	6.27404457398655e-107	-0.659922541221307	0.078	0.324	1.75240338996018e-102	BP
Parp1	6.4575950901439e-107	0.474352185407623	0.736	0.495	1.80367088462809e-102	BP
Mrpl51	8.22318293592608e-107	0.457516154209545	0.705	0.452	2.29681722583351e-102	BP
Polr2m	9.2084085667305e-107	0.448059504068791	0.822	0.556	2.5720005967735e-102	BP
Tsg101	1.18125208619811e-106	0.436401197923112	0.88	0.662	3.29935520195995e-102	BP
Slc24a3	1.38638394684931e-106	-1.10822953047982	0.067	0.32	3.87230900194482e-102	BP
Ralyl	1.4186850209136e-106	-2.07351422796926	0.232	0.459	3.96252913191376e-102	BP
Dsn1	1.44874463251016e-106	0.26704397528633	0.263	0.094	4.04648863306414e-102	BP
Atp1a3	2.34341254605315e-106	-0.716775340763076	0.105	0.345	6.54538558238106e-102	BP
Sorbs1	2.5265158815316e-106	-0.997567398250439	0.125	0.373	7.05681150870592e-102	BP
Rcan2	2.69640019131956e-106	-0.758002713867657	0.116	0.366	7.53131537437466e-102	BP
Kcnt2	2.9852244596846e-106	-0.993096996552419	0.024	0.257	8.33803043834505e-102	BP
Ewsr1	3.06093148756423e-106	0.427835100928103	0.924	0.773	8.54948773791566e-102	BP
Dnajc8	3.16853553868689e-106	0.489568710859404	0.826	0.603	8.85003661310635e-102	BP
Spock1	5.233185086883e-106	-1.03737187146959	0.057	0.302	1.46168092661729e-101	BP
Eml6	5.85657555008639e-106	-0.979258128311119	0.023	0.258	1.63580011689463e-101	BP
Olfm2	6.06303180834827e-106	-0.669405413631237	0.06	0.304	1.69346541438976e-101	BP
Prkg1	7.97826484299363e-106	-1.63728995685146	0.06	0.308	2.22840915329655e-101	BP
Cdkn1b	9.00433101096127e-106	0.46197743367769	0.633	0.382	2.51499969467159e-101	BP
Mrto4	1.10406498875799e-105	0.439781453423744	0.658	0.406	3.08376392009994e-101	BP
Cpe	1.16141645625835e-105	-0.678168616510221	0.593	0.757	3.2439523039752e-101	BP
Nxt1	1.94729075591912e-105	0.414255980149928	0.539	0.295	5.4389778103577e-101	BP
Cnih4	1.98777273077644e-105	0.431848613691045	0.67	0.414	5.55204801433168e-101	BP
Grik2	2.01872299313352e-105	-2.03650203898135	0.173	0.415	5.63849519212123e-101	BP
Mcm2	2.03845311722033e-105	0.369839177688983	0.393	0.175	5.6936034017081e-101	BP
Nexmif	3.26801241102625e-105	-0.778804851359864	0.071	0.316	9.12788546523743e-101	BP
Ppfia2	3.26893625524959e-105	-1.65041389063218	0.269	0.481	9.13046585453762e-101	BP
Snrpb2	4.07407018740249e-105	0.463386726479999	0.733	0.477	1.13792854404339e-100	BP
Rps14	4.71588801246512e-105	0.550542029303813	0.931	0.705	1.31719468076163e-100	BP
Psmc3ip	5.00240607265931e-105	0.396262429884869	0.449	0.222	1.39722204015447e-100	BP
Phactr3	6.64727416762776e-105	-0.646577968150601	0.118	0.364	1.85665014776011e-100	BP
Ube2e2	7.70714475010402e-105	-0.961683413377222	0.389	0.594	2.15268260015155e-100	BP
Gabrg3	8.91455078508424e-105	-1.47134139616514	0.02	0.253	2.48992317978188e-100	BP
Rpl30	1.39206056864575e-104	0.553105732149011	0.937	0.724	3.88816437428443e-100	BP
Rpl12	1.41688117571964e-104	0.542065354216114	0.915	0.653	3.95749081190254e-100	BP
March1	1.63261544914111e-104	-1.17092296629769	0.173	0.423	4.56005821099604e-100	BP
Mical3	2.07097294077632e-104	-0.819436452558506	0.15	0.397	5.78443452088234e-100	BP
Mmp16	2.09689407374836e-104	-0.775152167490494	0.135	0.39	5.85683483738654e-100	BP
Rpl36a	2.49303119547364e-104	0.505101810787396	0.906	0.648	6.96328543207744e-100	BP
Eif4a3	2.69809721020524e-104	0.486300822841059	0.742	0.506	7.53605531782425e-100	BP
Mcm6	2.84959296303021e-104	0.521277828601272	0.485	0.249	7.95919810503968e-100	BP
Sf3b5	3.45726286797731e-104	0.41740518204881	0.8	0.518	9.65648091654744e-100	BP
Rps10	4.002503033417e-104	0.569918562125389	0.934	0.72	1.1179391222637e-99	BP
Arl6ip1	4.56412356461903e-104	1.01138513446912	0.845	0.672	1.27480535283374e-99	BP
Tubb5	4.65806009079801e-104	0.495437006713926	0.975	0.911	1.30104276396079e-99	BP
Inpp4b	5.28747860772263e-104	-1.7301647300916	0.021	0.253	1.47684564992301e-99	BP
Snrpa1	5.95863651507728e-104	0.428578660678453	0.794	0.526	1.66430676502623e-99	BP
Shtn1	6.44207104539877e-104	-0.702244851523945	0.026	0.256	1.79933486369033e-99	BP
Ebna1bp2	7.61059783426082e-104	0.458345605913023	0.725	0.479	2.12571608108739e-99	BP
Fam189a1	8.28860175352645e-104	-1.26280778003632	0.04	0.273	2.31508935577747e-99	BP
Cdkn2d	8.73047694095851e-104	0.579522163560566	0.53	0.308	2.43850951437912e-99	BP
Aes	1.04425215095545e-103	0.441724575239232	0.876	0.573	2.91670068283366e-99	BP
Rps17	1.23291129917355e-103	0.509381206079359	0.921	0.668	3.44364454972165e-99	BP
Hecw2	1.94585424616043e-103	-0.903565307087398	0.07	0.317	5.43496549495068e-99	BP
Otx1	2.84641757170062e-103	0.424970097157014	0.502	0.256	7.950328919517e-99	BP
Rpl6	3.17956091057316e-103	0.542488991395441	0.961	0.823	8.8808315793219e-99	BP
Polr2k	3.60716562820276e-103	0.462850542918798	0.751	0.507	1.00751743161331e-98	BP
Rps27	8.98291386108153e-103	0.518447353998954	0.926	0.69	2.50901767053868e-98	BP
Prkch	1.69327768962872e-102	-0.818026761803361	0.011	0.233	4.72949391490197e-98	BP
Esd	2.03639728355972e-102	0.42563203796929	0.825	0.555	5.68786125271065e-98	BP
Eef1a1	2.10779286052821e-102	0.556602693547799	0.974	0.866	5.88727623874136e-98	BP
Cask	2.66388158588957e-102	-0.847158688322604	0.398	0.601	7.44048765754817e-98	BP
Rpl18a	2.72052234965243e-102	0.550403729170663	0.936	0.704	7.59869097481421e-98	BP
Eef1b2	2.81010286153045e-102	0.507095328304719	0.923	0.688	7.84889830254069e-98	BP
Ablim3	2.97802348528101e-102	-0.665577564487667	0.01	0.232	8.31791739673838e-98	BP
Hnrnpc	3.2450422038392e-102	0.422635085409925	0.93	0.783	9.06372737954328e-98	BP
Jazf1	4.47587597031407e-102	-0.828558623720002	0.047	0.285	1.25015691726842e-97	BP
Trp53	4.81922400343012e-102	0.414486052018658	0.63	0.374	1.34605745639807e-97	BP
Eme1	4.86537431201221e-102	0.263430213686387	0.266	0.098	1.35894769908813e-97	BP
Rundc3b	5.06366335124905e-102	-0.706274894812141	0.071	0.309	1.41433181063737e-97	BP
Wnt5a	6.77330353169135e-102	0.292148846046482	0.311	0.124	1.89185140943671e-97	BP
Wee1	7.38771482472641e-102	0.328411728026068	0.299	0.118	2.06346262769433e-97	BP
Erc1	9.05087972248282e-102	-0.796539525239671	0.287	0.512	2.52800121528668e-97	BP
Rplp1	1.04388273974176e-101	0.542742733887725	0.931	0.715	2.9156688803727e-97	BP
Mtus2	1.19113388705478e-101	-0.741701093750964	0.037	0.265	3.3269560599327e-97	BP
Gpr158	1.33906203214232e-101	-0.861980415614896	0.011	0.233	3.74013416197673e-97	BP
Vrk1	1.37445151934972e-101	0.380804044359649	0.499	0.266	3.83898053869571e-97	BP
Cacnb4	1.79929540480975e-101	-0.857382457361549	0.073	0.309	5.02561199517411e-97	BP
A230057D06Rik	1.88402525806054e-101	-0.821273346967053	0.112	0.37	5.26227094828888e-97	BP
Vdac2	2.04345221295302e-101	0.440811145153727	0.865	0.642	5.70756637599907e-97	BP
Lsm4	7.34895671456709e-101	0.435835516701968	0.817	0.557	2.05263709994573e-96	BP
Pakap	8.09990294859561e-101	-0.853419898642954	0.004	0.221	2.26238389257224e-96	BP
Sh3bgrl	2.03703699551966e-100	0.421816467599533	0.82	0.564	5.68964803218597e-96	BP
Rpl35	2.2466752330829e-100	0.491004689972566	0.891	0.635	6.27518859352384e-96	BP
Nuak2	2.27551297810558e-100	0.351095556793756	0.452	0.226	6.35573529914671e-96	BP
Asxl3	2.43066946994644e-100	-0.793063464453468	0.29	0.51	6.78910289650741e-96	BP
Adam23	2.97049096641636e-100	-0.738164971339723	0.102	0.34	8.29687831829755e-96	BP
Apba2	3.08774307903366e-100	-0.665105217796362	0.301	0.535	8.62437519404893e-96	BP
Eif3d	3.79093767455001e-100	0.411563106262954	0.773	0.505	1.05884680187856e-95	BP
Gpsm2	6.25044222933612e-100	0.353630182074149	0.386	0.177	1.74581101907587e-95	BP
Psmc6	6.58789855901675e-100	0.43891221266632	0.88	0.707	1.84006594651897e-95	BP
Cplane1	6.61686517907399e-100	-0.824438731329342	0.05	0.291	1.84815661316716e-95	BP
Gm8186	9.988438151641e-100	0.420417234530281	0.56	0.314	2.78987066013485e-95	BP
Peg3	1.10350548471637e-99	-0.64846034098787	0.317	0.541	3.08220116936129e-95	BP
Rplp2	1.57526140254346e-99	0.522695501397654	0.93	0.702	4.39986262344415e-95	BP
Gm11808	1.98029653542903e-99	0.555346061067542	0.714	0.461	5.53116625310683e-95	BP
Uqcrfs1	2.75486907311806e-99	0.433716391529518	0.831	0.579	7.69462480812605e-95	BP
Thra	2.81413678679264e-99	-0.809429583535964	0.563	0.697	7.86016545919053e-95	BP
Rnf165	2.87693183728249e-99	0.468950824362601	0.774	0.549	8.03555831471372e-95	BP
App	3.22103973267583e-99	-0.710129930970167	0.605	0.745	8.99668607733687e-95	BP
Mrps14	3.78416729632019e-99	0.422689657560517	0.761	0.497	1.05695576753519e-94	BP
Rpl35a	4.29555274258438e-99	0.528738298554683	0.933	0.693	1.19979083653124e-94	BP
Srsf2	5.01663358276394e-99	0.490175407413097	0.883	0.681	1.4011959260018e-94	BP
Rsrc1	5.03041997806859e-99	0.511583796876909	0.888	0.729	1.40504660407434e-94	BP
Numbl	5.65947060464607e-99	0.293883400646298	0.404	0.187	1.58074673458369e-94	BP
Psma2	5.91722213879694e-99	0.43853389940165	0.872	0.641	1.65273931558737e-94	BP
Dhx9	6.4343466612945e-99	0.466695373725623	0.838	0.631	1.79717736596617e-94	BP
Rpl32	6.88870342136232e-99	0.548176755777495	0.932	0.687	1.92408375262071e-94	BP
Raly	7.35277497599388e-99	0.484118151708102	0.728	0.494	2.05370357854485e-94	BP
Ckb	8.05761206086341e-99	0.452613252652245	0.952	0.752	2.25057162471976e-94	BP
Cox17	1.14115525820931e-98	0.404739485251475	0.606	0.367	3.18736075170443e-94	BP
G2e3	1.15200543057125e-98	0.446424939534608	0.5	0.271	3.21766636812856e-94	BP
Rsrc2	1.15805962797581e-98	0.426361060103508	0.91	0.738	3.23457634689924e-94	BP
Tceal9	1.30471613477514e-98	0.518742265051207	0.773	0.544	3.64420263604043e-94	BP
Rpl13a	1.99306459849817e-98	0.4298689773114	0.836	0.611	5.56682873006523e-94	BP
4930402H24Rik	2.53472414483456e-98	-0.90839435518815	0.319	0.534	7.0797380089374e-94	BP
Gas7	4.02834125100337e-98	-0.752657930013824	0.046	0.271	1.12515599481775e-93	BP
Wnk2	4.19572548355213e-98	-0.721266739037643	0.155	0.388	1.17190808481095e-93	BP
Fat3	4.76277372993704e-98	-1.43114565299639	0.241	0.462	1.33029033050872e-93	BP
Ptprj	5.28666605348318e-98	-0.801431573675602	0.053	0.29	1.47661869539839e-93	BP
Taf10	6.11434057033428e-98	0.421071255099418	0.807	0.535	1.70779646470007e-93	BP
Nudc	7.15899719255707e-98	0.441579676465424	0.811	0.559	1.99957950585311e-93	BP
Clmp	1.01238661429165e-97	-0.713252780987943	0.163	0.396	2.827697052378e-93	BP
Gm16083	1.1460853081342e-97	-0.807496725953021	0.005	0.217	3.20113087414964e-93	BP
Astn1	1.25617559079574e-97	-0.854748617378325	0.277	0.501	3.50862404265157e-93	BP
Ryr3	1.5835395167377e-97	-0.954673247224276	0.033	0.257	4.42298422420006e-93	BP
Rbbp8	1.91063544836589e-97	0.362479919513301	0.457	0.232	5.33659587083078e-93	BP
Hsp90aa1	2.08794265718263e-97	0.473506831638499	0.955	0.825	5.8318326357768e-93	BP
Syt13	2.51514013258751e-97	-1.14527073437018	0.18	0.404	7.02503790433018e-93	BP
Rpl7	2.80399786161e-97	0.530671716407683	0.935	0.692	7.83184642726289e-93	BP
Btg1	3.11816093032656e-97	0.393965867780513	0.688	0.428	8.70933529449512e-93	BP
Dscc1	5.3283740119821e-97	0.281334022139013	0.253	0.092	1.48826814528672e-92	BP
Tcf19	5.7251916014242e-97	0.315973939029015	0.217	0.073	1.59910326619379e-92	BP
Dmd	5.93480642961206e-97	-1.07791692795991	0.147	0.393	1.65765078385494e-92	BP
Rps23	6.19285531788449e-97	0.539137619439138	0.923	0.696	1.72972641883832e-92	BP
Dock9	6.41373829993278e-97	-0.690300403967234	0.017	0.232	1.79142124455423e-92	BP
Pbx1	6.64946880170776e-97	-0.639962470502538	0.742	0.846	1.857263131005e-92	BP
Strap	7.01142029743479e-97	0.406200554590025	0.778	0.529	1.95835980327651e-92	BP
Zcrb1	1.32921582371598e-96	0.455710550414748	0.82	0.603	3.7126327172211e-92	BP
Hs6st3	1.96818552802265e-96	-1.96350855867535	0.023	0.241	5.49733899832006e-92	BP
Vps37b	2.7899118944705e-96	0.377255194873845	0.483	0.25	7.79250291244555e-92	BP
Hist1h3e	3.54930039988233e-96	0.301688440119904	0.27	0.104	9.91355094691135e-92	BP
Csmd1	3.59869901764904e-96	-1.51286789933007	0.086	0.33	1.00515262261955e-91	BP
Zfp804b	4.23768652837073e-96	-2.3364368427075	0.015	0.229	1.18362822423923e-91	BP
Colec12	4.76339991976444e-96	-0.888689228971295	0.083	0.339	1.33046523158941e-91	BP
Kcnb2	5.06647041091457e-96	-1.45896676438248	0.136	0.372	1.41511585047255e-91	BP
2610001J05Rik	5.18496856689201e-96	0.379986518786518	0.479	0.257	1.44821357041861e-91	BP
Chsy3	6.60125366564918e-96	-1.42354615774839	0.017	0.231	1.84379616135247e-91	BP
Otud7a	6.92275455115597e-96	-0.853080489041039	0.046	0.273	1.93359457368337e-91	BP
B830012L14Rik	7.96894648559284e-96	-0.714309293338721	0.029	0.247	2.22580644289094e-91	BP
Cxxc5	8.03430663984454e-96	0.373044319870864	0.537	0.295	2.24406218757498e-91	BP
Kdm1a	8.7564254520147e-96	0.44351681159713	0.908	0.779	2.44575719300223e-91	BP
Mir99ahg	8.8506808429137e-96	-0.959075687647722	0.182	0.44	2.47208366623423e-91	BP
mt-Nd2	1.14043112708484e-95	0.544755133185478	0.914	0.619	3.18533818106067e-91	BP
Actg1	1.45088117406991e-95	0.573900902305676	0.957	0.865	4.05245620729466e-91	BP
Epha3	1.57376751384439e-95	-1.27690636415735	0.239	0.465	4.39569004291877e-91	BP
Rcbtb2	1.78895049437184e-95	0.416527759242451	0.647	0.403	4.99671762582998e-91	BP
Sybu	1.89385709561377e-95	-0.732020909944019	0.086	0.324	5.28973225375882e-91	BP
Gas2l3	2.2778181524027e-95	0.270815966424928	0.195	0.061	6.36217388147599e-91	BP
Rpl23a	2.57930244078657e-95	0.535006036504638	0.904	0.656	7.20424964736096e-91	BP
Polr2g	3.19201253605917e-95	0.436554407586617	0.693	0.461	8.91561021446687e-91	BP
Kcnq5	3.61440855267908e-95	-1.6774823576705	0.021	0.236	1.00954045284879e-90	BP
Stox2	4.10926390418605e-95	-0.602617240679253	0.467	0.666	1.1477585010782e-90	BP
Hdac1	4.11486393515983e-95	0.354417402371902	0.586	0.339	1.14932264572949e-90	BP
Nol7	4.82264013723274e-95	0.44284729520745	0.822	0.576	1.34701161673048e-90	BP
Osbpl6	4.88150361926276e-95	-0.712577977234005	0.079	0.308	1.36345277589628e-90	BP
Gucy1a2	5.46128866110615e-95	-0.930380397433208	0.125	0.36	1.52539253593356e-90	BP
Ppp1r13b	6.15630887104692e-95	-0.53853272075077	0.032	0.251	1.71951863077211e-90	BP
5730522E02Rik	6.15891444382193e-95	-1.29888736930723	0.077	0.304	1.7202463933039e-90	BP
Pdzrn4	6.56906326230896e-95	-0.897919217334854	0.122	0.354	1.83480505979552e-90	BP
Mgat5	6.93703858823319e-95	-0.906694560410143	0.151	0.379	1.93758424807941e-90	BP
Rims2	7.04725744356512e-95	-1.56681513836818	0.374	0.548	1.96836947656218e-90	BP
Nyap2	7.35203107880296e-95	-0.751407732619941	0.029	0.248	2.05349580062045e-90	BP
Tomm7	8.15656140980627e-95	0.434215904361723	0.857	0.582	2.27820916737299e-90	BP
Gspt1	8.3157212495172e-95	0.450888054039667	0.825	0.628	2.32266410220265e-90	BP
Khdrbs1	1.07752729536153e-94	0.41880006946004	0.923	0.772	3.00964148867429e-90	BP
Sp3	1.16604149985427e-94	0.457262565305148	0.68	0.457	3.25687051324296e-90	BP
Adam22	1.23288888158934e-94	-0.765577110806912	0.106	0.338	3.44358193516719e-90	BP
Sbf2	1.47797494667616e-94	-0.903817941564173	0.385	0.581	4.12813182356117e-90	BP
Mybl1	1.48844420686455e-94	0.260603896743408	0.19	0.058	4.15737351419338e-90	BP
Mrpl57	2.07752643382948e-94	0.409867339666182	0.689	0.439	5.80273908232913e-90	BP
Slc4a10	2.76348357253255e-94	-0.697997819097332	0.012	0.221	7.71868596644067e-90	BP
Cald1	2.9982260352893e-94	0.541578259384332	0.705	0.477	8.37434513916655e-90	BP
Fzd2	3.00656613479756e-94	0.290267595396238	0.445	0.218	8.39763987110306e-90	BP
Dclk2	4.03962166725389e-94	-0.733166824070075	0.175	0.412	1.12830672788068e-89	BP
Rpl15	4.2992742226217e-94	0.528174339124406	0.94	0.727	1.20083028312047e-89	BP
Snrnp40	4.81589491777881e-94	0.417467139583118	0.736	0.499	1.3451276094848e-89	BP
Hsf2	5.32103413743222e-94	0.420468320110677	0.693	0.46	1.48621804492619e-89	BP
Hivep2	1.76972490832718e-93	-0.767901621467931	0.056	0.281	4.94301864144864e-89	BP
Tmem130	1.8566017865424e-93	-0.625369513986006	0.065	0.286	5.18567444999157e-89	BP
Plcb4	2.25152343104966e-93	-0.779873740558942	0.22	0.455	6.28873009526481e-89	BP
Rps2	2.52188759547806e-93	0.472371546215784	0.936	0.724	7.04388424292978e-89	BP
Ksr2	2.62523724992456e-93	-0.6764863736151	0.048	0.269	7.3325501627643e-89	BP
Frmpd4	3.05545706743474e-93	-1.45555732045151	0.013	0.221	8.53419713505196e-89	BP
Rps13	4.04720665400842e-93	0.515849419039253	0.938	0.726	1.13042529053109e-88	BP
Utp3	4.10105406266085e-93	0.395136209317368	0.661	0.416	1.1454654102418e-88	BP
mt-Co3	4.15206293018951e-93	0.672571248907176	0.8	0.561	1.15971269703123e-88	BP
Rps12	4.34069847789917e-93	0.525089184670162	0.929	0.701	1.21240049186202e-88	BP
Pak3	5.55247582004096e-93	-0.77229536496168	0.229	0.464	1.55086202129564e-88	BP
Gamt	5.79416206647613e-93	0.338506678629548	0.316	0.136	1.61836740678745e-88	BP
Pkia	5.98413642522501e-93	-0.712857695540164	0.376	0.568	1.6714291449296e-88	BP
Kcnq3	1.00770034307335e-92	-1.36328577278569	0.22	0.431	2.81460782823819e-88	BP
Cct3	1.07233728080813e-92	0.412691105107638	0.9	0.673	2.99514525902519e-88	BP
Rpl7a	1.16114034613431e-92	0.509603343014708	0.93	0.694	3.24318110078773e-88	BP
Nav1	1.17406550581855e-92	-0.75007130999809	0.257	0.472	3.2792823643018e-88	BP
mt-Nd4	1.20977957731838e-92	0.551191937875525	0.916	0.622	3.37903533740796e-88	BP
Amotl2	1.53699383869881e-92	0.358298075876578	0.409	0.204	4.29297749086966e-88	BP
Hist1h2bm	1.69986800311307e-92	0.283614406535361	0.227	0.08	4.74790131949511e-88	BP
Cpne4	2.07701659906151e-92	-1.12072192826851	0.008	0.212	5.80131506283870e-88	BP
Cep57	2.12598726909517e-92	0.433789277642255	0.548	0.321	5.93809504130973e-88	BP
Gm30382	2.14037765896853e-92	-1.01801128368647	0.006	0.209	5.97828883926501e-88	BP
St6galnac3	2.43363900766946e-92	-0.854572498348404	0.098	0.328	6.79739711232157e-88	BP
Dnajc6	2.43407965992846e-92	-0.58062370706572	0.034	0.248	6.79862789814619e-88	BP
Kif5a	2.76547324807098e-92	-0.651429893877038	0.175	0.401	7.72424332918706e-88	BP
Cacybp	3.05662918059428e-92	0.42192872288221	0.852	0.615	8.53747096431789e-88	BP
Sgk1	3.21191235300674e-92	-0.692274850857462	0.031	0.244	8.97119239318313e-88	BP
Bach2	3.23858337383043e-92	-0.872016000881697	0.237	0.461	9.04568722144578e-88	BP
Tra2b	3.35923563891028e-92	0.427192307831701	0.893	0.736	9.3826810630403e-88	BP
Tpt1	3.5761628347771e-92	0.508121698841529	0.936	0.719	9.98858041381593e-88	BP
Rapgef2	3.95755633578673e-92	-0.630664639897595	0.132	0.371	1.10538506014859e-87	BP
Lhfpl3	4.2247208214767e-92	-0.738202422416614	0.029	0.249	1.18000677264666e-87	BP
Cenpu	5.01071608711028e-92	0.269404721498385	0.268	0.104	1.39954311029077e-87	BP
Eef2	5.67916109131602e-92	0.436552495666657	0.933	0.72	1.58624648441548e-87	BP
Ndufb4	6.08059081666051e-92	0.441219714833717	0.779	0.521	1.69836982100145e-87	BP
Mdh2	7.38767775597949e-92	0.424844211478165	0.894	0.662	2.06345227402263e-87	BP
Mex3a	8.17004988986978e-92	0.456833199741196	0.699	0.477	2.28197663473953e-87	BP
Shank1	1.23340754035216e-91	-0.591613529395583	0.118	0.342	3.44503060095763e-87	BP
Rps25	1.27394003282781e-91	0.501307161627066	0.92	0.662	3.55824190569135e-87	BP
Sh3gl2	1.28354941427526e-91	-0.644337608246655	0.048	0.269	3.58508186901223e-87	BP
mt-Co2	1.58113784733009e-91	0.661421903583743	0.798	0.554	4.41627612137766e-87	BP
Rpl21	1.60324177506924e-91	0.502215440709235	0.931	0.701	4.47801460194588e-87	BP
Kcnj6	1.69145249969036e-91	-0.764290554440311	0.007	0.21	4.72439597688514e-87	BP
Kcnh8	2.13910755417857e-91	-0.88157337277977	0.047	0.262	5.97474130957617e-87	BP
Gtf2a2	3.03591229701621e-91	0.41827735577528	0.758	0.535	8.47960663679597e-87	BP
Tut4	3.3983590063973e-91	-0.718581494193834	0.064	0.302	9.4919565407683e-87	BP
Lsm2	4.79596008513749e-91	0.429323484525711	0.744	0.504	1.33955961137975e-86	BP
Dnph1	5.61202688805434e-91	0.265537360197166	0.372	0.172	1.56749523010246e-86	BP
Cachd1	6.76443274968249e-91	-0.656349914387181	0.262	0.495	1.88937371131382e-86	BP
Agbl4	7.77265881451397e-91	-1.02992085337775	0.052	0.275	2.1709813334819e-86	BP
Eif3a	8.42002734246814e-91	0.438309129750952	0.889	0.697	2.35179783702478e-86	BP
Asic2	9.38850441193687e-91	-1.32187321577125	0.019	0.227	2.62230316729809e-86	BP
Eif2s1	1.13713711613052e-90	0.41562407482053	0.759	0.518	3.17613767906415e-86	BP
Lhfp	1.75322703754972e-90	-0.799346224216787	0.065	0.289	4.89693843858013e-86	BP
Myef2	2.28795317678942e-90	0.462710399664318	0.897	0.768	6.39048201809052e-86	BP
Dynlt1f	4.54401876215844e-90	0.358932661228239	0.579	0.341	1.26918988045847e-85	BP
Rpl31	5.55498270721185e-90	0.462314432376087	0.896	0.644	1.55156221995134e-85	BP
Tomm22	6.42522422974481e-90	0.366495071381469	0.719	0.465	1.79462937961002e-85	BP
Bhlhe22	6.43774895685814e-90	0.261125346188029	0.127	0.03	1.79812766114005e-85	BP
Ssna1	9.81422676024321e-90	0.425110865369119	0.694	0.459	2.74121167640353e-85	BP
Ptprt	1.31523581488149e-89	-1.05482373264464	0.079	0.312	3.67358515454549e-85	BP
Ssbp1	1.68908693060301e-89	0.415755757524407	0.806	0.578	4.71778870586727e-85	BP
Chaf1a	1.70832922574312e-89	0.291204409828103	0.295	0.122	4.77153436042311e-85	BP
Mef2a	5.13074648529054e-89	-0.932631259728147	0.323	0.522	1.4330688008065e-84	BP
Lzts1	5.9951376496288e-89	0.314436634830548	0.303	0.126	1.67450189691782e-84	BP
Dtymk	6.5113365225371e-89	0.40693570117093	0.711	0.47	1.81868140410984e-84	BP
Tmtc2	6.96835688838285e-89	-1.18639992522626	0.186	0.407	1.94633176249421e-84	BP
U2af2	9.67985938148401e-89	0.387587933543646	0.738	0.5	2.7036815238423e-84	BP
Ptprn2	1.08836174816067e-88	-1.11142844727225	0.181	0.398	3.03990319878756e-84	BP
Tomm20	1.33767163794558e-88	0.423948266847699	0.846	0.609	3.7362506519458e-84	BP
Cers6	1.49014226485236e-88	-0.745201144755756	0.152	0.375	4.16211635995912e-84	BP
Tspan7	1.64253531342463e-88	-0.64249041486551	0.224	0.453	4.58776538392633e-84	BP
Stmn1	2.58865908172754e-88	0.394928766937856	0.976	0.921	7.23038368117319e-84	BP
Ska2	2.87425066553462e-88	0.501040652693302	0.537	0.326	8.02806953390474e-84	BP
Ext1	3.43557430113995e-88	-0.960015368003716	0.267	0.483	9.59590258051398e-84	BP
Hells	3.8568856501297e-88	0.522643824182833	0.507	0.28	1.07726673093773e-83	BP
Chmp5	3.90369340022472e-88	0.422178759276064	0.755	0.529	1.09034060361677e-83	BP
Prmt1	4.78021669384971e-88	0.488992848332764	0.864	0.67	1.33516232475916e-83	BP
mt-Atp6	5.0360812905454e-88	0.643555980021034	0.799	0.545	1.40662786526224e-83	BP
Mcm3	5.62169528690411e-88	0.414492767471175	0.421	0.209	1.57019571058519e-83	BP
Ndufa2	7.79849405599528e-88	0.428581941096589	0.863	0.608	2.17819737478004e-83	BP
Cecr2	9.00389405645063e-88	0.312809066734199	0.37	0.172	2.51487764890722e-83	BP
Slc25a3	9.15453251192891e-88	0.425474549083196	0.923	0.722	2.55695247590686e-83	BP
Gins1	9.25121713975749e-88	0.306610280090532	0.345	0.159	2.58395745930567e-83	BP
Fam96b	9.84723823542522e-88	0.376451075988562	0.69	0.44	2.75043211153662e-83	BP
Zfp101	1.00686144857373e-87	0.280496838340806	0.359	0.167	2.81226471201127e-83	BP
Grb14	1.1567615615508e-87	-0.679965723403927	0.056	0.266	3.23095071756755e-83	BP
Mapkapk2	1.188768870371e-87	0.340709622536029	0.478	0.259	3.32035033183323e-83	BP
Fbxl17	1.25403399284191e-87	-0.995547664297992	0.247	0.46	3.50264234540675e-83	BP
Rbmxl1	1.41038493879328e-87	0.414634648204639	0.761	0.534	3.93934617254351e-83	BP
Pbx3	1.73277125921305e-87	0.305615383635956	0.617	0.37	4.83980340410797e-83	BP
Eif3m	2.02528017615392e-87	0.392634685558578	0.817	0.578	5.65681006001551e-83	BP
Mrpl28	2.43028935274868e-87	0.383207126371606	0.754	0.504	6.78804119116234e-83	BP
Hs3st5	2.59382744374101e-87	-1.33283325617942	0.022	0.222	7.24481943311301e-83	BP
Prkn	3.04026211149537e-87	-0.772869467057785	0.035	0.248	8.49175610361772e-83	BP
Lrrtm3	3.38378162435405e-87	-0.993314311136206	0.044	0.253	9.45124045498329e-83	BP
Unc79	3.72345901969989e-87	-0.793493300343078	0.117	0.336	1.03999933879238e-82	BP
Grid2	4.11140404826822e-87	-1.2219845339285	0.094	0.324	1.1483562647218e-82	BP
Agap3	4.33796312608066e-87	0.377221643484122	0.558	0.327	1.21163648074559e-82	BP
Ina	4.35296910399772e-87	-1.30470083353297	0.323	0.495	1.2158278004376e-82	BP
St6gal2	4.40616241485378e-87	-0.544903633933402	0.064	0.28	1.23068522409281e-82	BP
Scn3b	4.49698866762102e-87	-0.550666645478717	0.049	0.258	1.25605390475323e-82	BP
Sorcs2	4.80888937774934e-87	-0.967077813388085	0.217	0.424	1.34317089209917e-82	BP
Fstl5	5.12096548406554e-87	-1.11581442246472	0.048	0.255	1.43033686935434e-82	BP
Nell1	5.22285876119408e-87	-1.37929686635446	0.01	0.204	1.45879668058912e-82	BP
Ahi1	6.10449719278555e-87	-0.786747226341125	0.689	0.78	1.70504711091693e-82	BP
Acaca	7.66141548227353e-87	-0.761603558626501	0.283	0.493	2.13990995835382e-82	BP
Camkmt	7.85378113865085e-87	-0.750254453429219	0.048	0.258	2.19363960983657e-82	BP
Schip1	8.75522426532152e-87	-1.79362348238361	0.061	0.271	2.44542168954695e-82	BP
Cct4	9.17635204445894e-87	0.399242430879624	0.868	0.652	2.56304688953783e-82	BP
Vezf1	1.02346089980712e-86	0.405986285254069	0.74	0.513	2.85862863925127e-82	BP
Kcnip1	1.02457432392623e-86	-0.819509538120629	0.02	0.219	2.86173854415835e-82	BP
Mrpl33	1.05620022135073e-86	0.392938094433078	0.749	0.517	2.95007283825473e-82	BP
Raph1	1.21255655786516e-86	-0.731224197561183	0.267	0.481	3.38679172177319e-82	BP
Sf3b1	1.59307238134461e-86	0.397537507598665	0.942	0.822	4.44961046833364e-82	BP
Ldb2	1.991639325601e-86	-1.30455271538042	0.081	0.295	5.56284780033614e-82	BP
Cox6c	2.04208738795856e-86	0.44573557647167	0.915	0.689	5.70375428330705e-82	BP
Med28	2.25356775404257e-86	0.39906717807782	0.75	0.518	6.29444009381629e-82	BP
Brd3	2.64730493380538e-86	0.421809398091453	0.816	0.616	7.39418741061181e-82	BP
Emg1	3.25276491987194e-86	0.372021559016199	0.726	0.476	9.08529769769433e-82	BP
Atp8a1	3.3148842329187e-86	-0.75547018391851	0.184	0.405	9.25880315096523e-82	BP
Hdac2	5.16091883400378e-86	0.395716969960796	0.881	0.698	1.4414962395256e-81	BP
Phactr1	6.00445155015368e-86	-1.10704447960082	0.204	0.413	1.67710336247342e-81	BP
Pde4dip	6.53834971653034e-86	-0.708672508857684	0.175	0.392	1.82622645932409e-81	BP
Rbm39	7.69968426315006e-86	0.335481571977167	0.996	0.962	2.15059881154044e-81	BP
Rpl27a	9.30107253824993e-86	0.506196436218791	0.94	0.747	2.59788257065859e-81	BP
Tmeff2	1.32283994534901e-85	-1.38469402901823	0.065	0.272	3.69482425135431e-81	BP
Trim28	1.53910212979837e-85	0.391595897044765	0.787	0.545	4.29886615873983e-81	BP
Zmat2	1.59986847211501e-85	0.406196883717492	0.808	0.57	4.46859262946443e-81	BP
Mrpl20	1.64591632933694e-85	0.402355204263687	0.81	0.583	4.59720889947101e-81	BP
Usf1	1.70872818588879e-85	0.349102297002295	0.61	0.372	4.77264869600598e-81	BP
Hist2h2ac	1.8276284702528e-85	0.377048606141487	0.273	0.11	5.10474908026309e-81	BP
Apex1	2.23281443346421e-85	0.439168428507891	0.726	0.487	6.23647399410888e-81	BP
Rtn1	3.16037141921351e-85	-0.892068966142958	0.895	0.926	8.82723341100525e-81	BP
Scn3a	5.4332204354411e-85	-0.736027109404402	0.383	0.564	1.51755279982305e-80	BP
Gphn	8.13542603838498e-85	-0.879242623981424	0.332	0.529	2.27230584678131e-80	BP
Eif3f	8.31121275546212e-85	0.44266528910417	0.914	0.666	2.32140483472813e-80	BP
Acin1	9.72774717860595e-85	0.407531506828326	0.9	0.767	2.71705706445643e-80	BP
Zc3h12c	1.11663559910592e-84	0.380204430371135	0.543	0.302	3.11887489186274e-80	BP
Impdh2	1.38781979935099e-84	0.330545194389199	0.671	0.411	3.87631948156724e-80	BP
Rpl34	1.55355931019597e-84	0.485978286726117	0.933	0.708	4.33924650930836e-80	BP
Pin1	1.56698401059746e-84	0.394226232266794	0.763	0.517	4.37674303999976e-80	BP
Ncapg2	1.82991330068757e-84	0.305721163158628	0.28	0.117	5.11113084015046e-80	BP
Parp8	1.90028216663414e-84	-0.640795833119383	0.113	0.338	5.30767811962582e-80	BP
Grm3	2.0032347427264e-84	-0.791870395609899	0.037	0.246	5.59523495990909e-80	BP
Pfdn4	2.5771073466162e-84	0.368985718861302	0.66	0.43	7.19811852983372e-80	BP
Rapgef4	2.69346093879544e-84	-0.701913027898296	0.026	0.224	7.52310574814955e-80	BP
Aff2	4.13374865811859e-84	-0.948203806054488	0.11	0.327	1.1545973376991e-79	BP
Acvr2b	4.41520398464194e-84	0.377032982674859	0.606	0.383	1.23321062495034e-79	BP
Rpl11	5.5812285887723e-84	0.477072296855091	0.95	0.743	1.55889295712999e-79	BP
Ncam2	6.05945377551256e-84	-1.52889045976991	0.146	0.367	1.69246603403841e-79	BP
Amph	7.31692257896835e-84	-0.769347367045244	0.049	0.256	2.04368964553165e-79	BP
Chl1	8.71224701563434e-84	-0.760952070980654	0.51	0.662	2.43341771393683e-79	BP
Ralgps1	9.29989143793559e-84	-0.649249507904132	0.165	0.383	2.59755267752979e-79	BP
Rpl24	1.03227341094898e-83	0.517196387230474	0.933	0.716	2.88324286412161e-79	BP
Lig1	1.03438369733707e-83	0.621075663978377	0.578	0.368	2.88913710503217e-79	BP
Luzp2	1.06616282446763e-83	-1.25227234741916	0.051	0.266	2.97789938502055e-79	BP
Camk4	1.08725757716723e-83	-0.813508270084704	0.027	0.222	3.03681913878578e-79	BP
Sh3d19	1.61024633142444e-83	-0.690533144853271	0.082	0.296	4.49757902830161e-79	BP
Hspa8	1.95156494701502e-83	0.463398472840378	0.954	0.822	5.45091605350765e-79	BP
Ppp1r9a	3.29271142462974e-83	-0.668930631347754	0.395	0.586	9.19687228013332e-79	BP
Shank2	3.29667228896084e-83	-0.706010348075576	0.059	0.261	9.20793537029654e-79	BP
Celf4	3.74411822780359e-83	-1.345544948727	0.544	0.64	1.04576966220782e-78	BP
Prpf40a	4.03407744224269e-83	0.435604223260714	0.881	0.746	1.1267581703928e-78	BP
Trio	4.37557241170204e-83	-0.774061489313265	0.369	0.552	1.2221411303125e-78	BP
Phc2	4.38622938831272e-83	0.403840947453909	0.774	0.559	1.22511773044963e-78	BP
Cers4	5.0586467485947e-83	-0.543522257322065	0.154	0.371	1.41293062334999e-78	BP
Clic1	5.17723427919282e-83	0.330046033753627	0.67	0.396	1.44605330652135e-78	BP
Polr2j	6.92591275071211e-83	0.374874529892109	0.777	0.528	1.9344766904014e-78	BP
Slc16a7	7.41462986632784e-83	-0.595560635769187	0.03	0.227	2.07098026796403e-78	BP
Ciapin1	8.47683407269537e-83	0.374540659747375	0.722	0.493	2.36766452484454e-78	BP
Myo9a	8.58903526540098e-83	-0.753671895675102	0.378	0.561	2.39900343997915e-78	BP
Hmg20b	1.10921548961087e-82	0.346580513101718	0.61	0.368	3.09814978403211e-78	BP
Hnrnph1	1.38605462881027e-82	0.431310770394172	0.892	0.734	3.87138918372997e-78	BP
Ak2	1.5170101641231e-82	0.379648450788234	0.648	0.416	4.23716108941222e-78	BP
Pantr1	1.91460809164176e-82	0.326940635569219	0.82	0.53	5.3476918607646e-78	BP
Runx1t1	2.24372915990358e-82	-1.04158594349676	0.636	0.684	6.26695991652668e-78	BP
Sp9	2.33804522410845e-82	0.368975904655457	0.522	0.28	6.53039411545732e-78	BP
Gabarapl2	2.38277497525002e-82	0.376197717015413	0.862	0.623	6.65532878337084e-78	BP
Magohb	2.44966358059444e-82	0.321833982652006	0.436	0.236	6.84215534695832e-78	BP
Jakmip1	2.86736123734508e-82	-0.450317744451071	0.02	0.209	8.00882667202855e-78	BP
Ndufa12	2.93452398073098e-82	0.394918700397589	0.839	0.593	8.19641893057969e-78	BP
Btf3	3.9529122603945e-82	0.452504974993133	0.914	0.668	1.10408792345079e-77	BP
Ctbp2	4.17328949619114e-82	0.31225350769381	0.526	0.301	1.16564148918115e-77	BP
D630045J12Rik	4.60609228740255e-82	-0.565563741570377	0.132	0.346	1.28652763679441e-77	BP
Hivep3	4.80158720935489e-82	-0.574778463161055	0.032	0.229	1.34113132344492e-77	BP
Sgms1	4.86337694033937e-82	-0.621738813182795	0.062	0.269	1.35838981320619e-77	BP
Hectd4	5.03456144077023e-82	-0.637348108029423	0.181	0.393	1.40620335602153e-77	BP
Psmb1	5.17645684265033e-82	0.401524792263904	0.906	0.677	1.44583616072066e-77	BP
Gm4258	7.17035653259967e-82	-0.840213859794946	0.107	0.33	2.00275228312041e-77	BP
Xpr1	8.35429152385946e-82	-0.58796455884642	0.25	0.462	2.33343716552919e-77	BP
Nhp2	8.53790808792598e-82	0.39168853458671	0.691	0.452	2.38472310803861e-77	BP
9530059O14Rik	9.52418143239235e-82	-0.763831892783065	0.008	0.192	2.66019911588151e-77	BP
Sh3rf3	1.25874158512809e-81	-0.662441220985402	0.015	0.202	3.51579112142126e-77	BP
Smarce1	1.48083886437293e-81	0.374097298971032	0.902	0.699	4.13613103208002e-77	BP
Kcnn2	1.62430003030667e-81	-0.807632828258432	0.057	0.26	4.53683241464956e-77	BP
Grik3	1.6386478001435e-81	-0.670442133737517	0.035	0.231	4.57690717058081e-77	BP
Fhod3	2.11095202802001e-81	-0.782982619221199	0.113	0.322	5.89610010946269e-77	BP
Epha6	2.61661137057472e-81	-1.29869766967658	0.02	0.208	7.30845721915225e-77	BP
Vbp1	2.91822933681944e-81	0.39560531050963	0.696	0.473	8.15090636067037e-77	BP
Sae1	3.38707694279381e-81	0.433123455700972	0.755	0.552	9.4604446089174e-77	BP
Unc13b	3.75282293828015e-81	-0.711416228165052	0.226	0.435	1.04820097489103e-76	BP
Ruvbl2	3.83602655736892e-81	0.325822507730621	0.591	0.359	1.07144057773871e-76	BP
Wbp11	3.94358205704527e-81	0.370861172262152	0.695	0.466	1.10148190435332e-76	BP
Malat1	4.34018148073378e-81	-0.504316592827656	1	1	1.21225608938375e-76	BP
Smim11	5.77496884437839e-81	0.349469168093649	0.601	0.363	1.61300654792333e-76	BP
Rad51	5.91935394092535e-81	0.312257837953532	0.326	0.149	1.65333474923986e-76	BP
Slc8a3	6.9520760731322e-81	-0.616367928285953	0.026	0.217	1.94178436798655e-76	BP
Ccdc148	7.62821366052332e-81	-0.611987211812283	0.036	0.23	2.13063635752077e-76	BP
Ak6	9.71449193660844e-81	0.403796679917412	0.58	0.369	2.7133547428141e-76	BP
Mcm5	1.05210264067791e-80	0.374751131513558	0.412	0.211	2.93862788567746e-76	BP
Vav3	1.06328174788259e-80	-0.654855656977241	0.227	0.432	2.96985225001087e-76	BP
Sec61g	1.16282031819469e-80	0.424144926557261	0.879	0.63	3.24787343074959e-76	BP
1700020I14Rik	1.29289155048745e-80	0.402633838190358	0.651	0.414	3.6111753896665e-76	BP
Trmt112	1.34248861676846e-80	0.365680000221857	0.817	0.559	3.74970495549598e-76	BP
Cotl1	1.41349188560984e-80	0.435234059324958	0.696	0.482	3.94802418569684e-76	BP
Dnmt1	1.68078611967249e-80	0.447572867785578	0.572	0.365	4.69460371085723e-76	BP
1110004F10Rik	2.5154349434275e-80	0.39264398578027	0.898	0.693	7.02586134048735e-76	BP
Gm10260	2.56652913207225e-80	0.403509186937446	0.624	0.392	7.168572518791e-76	BP
Cyc1	2.83742013200579e-80	0.380481252151752	0.855	0.615	7.92519817070538e-76	BP
Polr3k	2.87581539834543e-80	0.39698488482056	0.727	0.498	8.03243998911862e-76	BP
D8Ertd738e	3.49687011979072e-80	0.378708904288675	0.788	0.539	9.76710793158745e-76	BP
Cdc37	3.97867221831849e-80	0.377129566801916	0.833	0.595	1.11128293729854e-75	BP
Prkce	4.24126395390745e-80	-0.747990214426675	0.111	0.321	1.18462743496589e-75	BP
Fam168a	4.62457096774332e-80	-0.642950224660759	0.43	0.6	1.29168891700039e-75	BP
Nabp2	4.99796506064332e-80	0.362536203744171	0.715	0.486	1.39598162108829e-75	BP
Ptpn5	5.25595710577434e-80	-0.571668176420769	0.1	0.306	1.46804137921383e-75	BP
Pcdh15	5.47557321817126e-80	-1.14149343994674	0.041	0.243	1.52938235556741e-75	BP
Dnaja1	5.69707471751542e-80	0.396456861889518	0.948	0.787	1.59124993934923e-75	BP
Dop1a	5.77867189034528e-80	-0.56980157617811	0.025	0.218	1.61404084569234e-75	BP
Ecpas	5.99203697425003e-80	-0.603918653303804	0.037	0.239	1.67363584727778e-75	BP
Atp6v1g1	7.38655185197577e-80	0.379051705822099	0.869	0.629	2.06313779777535e-75	BP
Syt5	8.54643595882183e-80	-0.456525954476674	0.041	0.234	2.38710502765853e-75	BP
Auts2	1.00841381842141e-79	-1.61147408489651	0.861	0.864	2.81660063623283e-75	BP
Pfn1	1.01169257432134e-79	0.374021639709492	0.887	0.629	2.82575852933693e-75	BP
Limd2	1.01659647290318e-79	0.38834114804143	0.673	0.445	2.83945560846587e-75	BP
Clstn2	1.15213764947873e-79	-1.15126943760095	0.028	0.218	3.21803566875903e-75	BP
Fbxl2	1.32778972854452e-79	-0.518765761436544	0.051	0.251	3.70864949079771e-75	BP
Tln2	1.33959928328309e-79	-0.585623970304922	0.128	0.339	3.741634758138e-75	BP
Sh3kbp1	1.34425964915415e-79	-0.667202001884201	0.186	0.398	3.75465162605245e-75	BP
Jund	1.44809561922247e-79	0.357282882806838	0.865	0.6	4.04467587405029e-75	BP
Mest	2.04797727059301e-79	-0.922044477672221	0.417	0.583	5.72020531449335e-75	BP
Ppib	2.36687733552656e-79	0.523976614814826	0.879	0.695	6.61092508585922e-75	BP
Fchsd2	2.40868398370919e-79	-0.644070883211179	0.267	0.474	6.72769523489813e-75	BP
Nav2	2.69967431410685e-79	-0.970351555149544	0.446	0.594	7.54046032673184e-75	BP
Rbpj	2.89400425113748e-79	0.387152695268298	0.652	0.42	8.08324327385209e-75	BP
Brca1	3.09807615721408e-79	0.288760280703761	0.257	0.106	8.65323651471465e-75	BP
Fbn2	3.62316828114229e-79	-0.668574578513249	0.039	0.231	1.01198713260585e-74	BP
A430005L14Rik	5.61779618378694e-79	0.349885862534178	0.528	0.313	1.56910665209353e-74	BP
4932438A13Rik	5.72952236818332e-79	-0.631607371191262	0.246	0.454	1.60031289265728e-74	BP
Cct5	5.86292853691195e-79	0.398312715430537	0.906	0.671	1.63757456964488e-74	BP
Eef1g	5.96879168089957e-79	0.407506894881777	0.928	0.735	1.66714320439206e-74	BP
Lzts2	6.32263393567358e-79	0.279625443948552	0.417	0.218	1.76597488457299e-74	BP
Cttnbp2	6.45528042151035e-79	-0.899705399745768	0.274	0.464	1.80302437453206e-74	BP
Tafa1	6.61420775218408e-79	-1.54688684876871	0.031	0.223	1.84741436726254e-74	BP
Peg12	7.96397401625299e-79	0.267391180815574	0.389	0.195	2.22441758247962e-74	BP
Gm3550	1.15409574247089e-78	0.282019468701443	0.341	0.163	3.22350481829545e-74	BP
Trip13	1.27961385651467e-78	0.288159815954353	0.333	0.157	3.57408946263113e-74	BP
Klf8	1.5858492816325e-78	-0.606007244262445	0.031	0.218	4.42943562852773e-74	BP
Relch	1.83101107411482e-78	-0.57874608881011	0.036	0.234	5.11419703111011e-74	BP
Cntn3	2.34213807846603e-78	-1.03792875601927	0.008	0.185	6.54182586696348e-74	BP
Spag7	2.57615274146274e-78	0.35180210801515	0.694	0.462	7.19545222217958e-74	BP
Kif5b	2.61770782254988e-78	0.387843902310859	0.866	0.731	7.31151971916406e-74	BP
Eif1ad	2.70876589583182e-78	0.317585053019715	0.477	0.27	7.56585402364786e-74	BP
Eif3k	2.76454430669249e-78	0.388116266823219	0.884	0.636	7.72164870302279e-74	BP
Phldb2	2.94174956333391e-78	0.323390686539964	0.357	0.173	8.21660070534795e-74	BP
C1qbp	3.00313846450435e-78	0.36584014723127	0.75	0.505	8.38806604520711e-74	BP
Sfr1	3.14533250297849e-78	0.369989397563165	0.879	0.626	8.78522821406921e-74	BP
Gnaq	3.42872658535932e-78	-0.637931101919393	0.501	0.647	9.57677622556712e-74	BP
Ubxn1	4.13941296105607e-78	0.375284711429209	0.815	0.582	1.15617943415257e-73	BP
Psmb5	4.16389213580664e-78	0.394441217359459	0.887	0.644	1.16301671245215e-73	BP
Tardbp	4.51173990811654e-78	0.421206834773653	0.775	0.569	1.26017407373603e-73	BP
Rpl26	5.00772500833939e-78	0.467187620122743	0.911	0.663	1.39870767207927e-73	BP
Smarcc1	5.21645212969223e-78	0.411131233921129	0.894	0.764	1.45700724434434e-73	BP
Epb41	6.01746318759934e-78	0.556265469312315	0.722	0.522	1.68073764292837e-73	BP
Exo1	6.12438772928693e-78	0.263776559918706	0.266	0.112	1.71060273666713e-73	BP
Sncaip	6.66322259078122e-78	-0.701927514038429	0.127	0.338	1.8611047018311e-73	BP
Atrnl1	6.70688407829966e-78	-0.961731595452651	0.133	0.341	1.87329979190988e-73	BP
Plppr1	7.14078868135417e-78	-0.860160881568407	0.318	0.492	1.99449368658903e-73	BP
Csnk2b	8.64712242254846e-78	0.374140974868079	0.79	0.552	2.41522776384201e-73	BP
Rimbp2	9.10867043189568e-78	-0.522392532938432	0.015	0.195	2.54414273833278e-73	BP
Cdc34	1.40933463755727e-77	0.320875919205064	0.609	0.377	3.93641257616122e-73	BP
Bmerb1	1.49617033924561e-77	-0.543672129641112	0.01	0.188	4.17895337454692e-73	BP
Ahsa2	2.33918736011797e-77	0.37380076096928	0.705	0.481	6.5335842155455e-73	BP
Mapre2	2.58340039852102e-77	-0.584983215332483	0.324	0.511	7.21569565310905e-73	BP
Arfgef3	2.8952090286582e-77	-0.575851497588576	0.081	0.278	8.08660833794523e-73	BP
Gtf2b	3.64283431489959e-77	0.339335602507509	0.628	0.407	1.0174800524946e-72	BP
Cisd1	3.65370572052063e-77	0.371018608899285	0.765	0.533	1.02051654479862e-72	BP
Rpl27	4.13221637419363e-77	0.414280062249583	0.892	0.663	1.15416935547602e-72	BP
Rpl9-ps6	4.38714914763147e-77	0.398126102309522	0.524	0.306	1.22537462842495e-72	BP
Sass6	4.57531892454102e-77	0.285559169679642	0.365	0.181	1.27793232881355e-72	BP
Atp5f1	4.62649131052184e-77	0.389919589878872	0.926	0.704	1.29222528794186e-72	BP
Ptpro	7.63197390123104e-77	-0.725393037613369	0.145	0.349	2.13168663035284e-72	BP
Afap1	9.43901931074212e-77	0.493268624931678	0.586	0.369	2.63641248368338e-72	BP
Rnps1	9.61861235443041e-77	0.411625331426615	0.804	0.619	2.68657461671596e-72	BP
Sema6a	9.79457077696661e-77	-0.807407725443927	0.266	0.47	2.73572156371454e-72	BP
Rbm17	1.21519439486924e-76	0.359151387872149	0.728	0.506	3.39415946430926e-72	BP
mt-Nd4l	1.27961550274219e-76	0.432486181880648	0.709	0.47	3.57409406070921e-72	BP
Hmgcll1	1.42834980924146e-76	-0.588059086079094	0.07	0.265	3.98952385219233e-72	BP
Reps2	1.52960059754266e-76	-0.537964735964206	0.016	0.196	4.27232742899639e-72	BP
Mcl1	1.56463830475704e-76	0.361495471829154	0.653	0.435	4.37019124901689e-72	BP
Psmc3	1.6919578569355e-76	0.374881926679113	0.831	0.601	4.72580749020655e-72	BP
Plekha5	2.42680547797594e-76	-0.982508043390001	0.337	0.512	6.7783103805346e-72	BP
Psmb4	2.43379078256417e-76	0.358888684389722	0.871	0.613	6.79782103477997e-72	BP
Arhgef28	2.48186018201523e-76	-0.537146499959383	0.018	0.197	6.93208367438673e-72	BP
Adgrl3	2.84727644952022e-76	-1.59393663241164	0.574	0.673	7.95272785115493e-72	BP
Patj	3.03679037555494e-76	-0.600155626265289	0.037	0.224	8.48205919796249e-72	BP
Pdia6	3.07533010218794e-76	0.323910503423217	0.864	0.62	8.58970450842113e-72	BP
Tjp1	3.23585030573283e-76	-0.905252329800156	0.298	0.478	9.03805348894237e-72	BP
Mrtfa	3.40804112251594e-76	-0.600310600008918	0.042	0.239	9.51899965929929e-72	BP
Atp5o.1	3.66917437343281e-76	0.402469651680844	0.749	0.49	1.02483709424352e-71	BP
Shmt1	3.90526807921638e-76	0.263267894449205	0.247	0.102	1.09078042720593e-71	BP
Macrod2	3.91649125405835e-76	-1.40376629128189	0.573	0.68	1.09391517217104e-71	BP
Snrpd2	4.28586934846847e-76	0.365894661744618	0.881	0.617	1.19708616772073e-71	BP
Zmat4	4.3220721418147e-76	-0.836070568892071	0.014	0.19	1.20719796993026e-71	BP
Gpc6	5.28384029197532e-76	-1.40493571820981	0.244	0.438	1.47582943195163e-71	BP
Rsl1d1	6.04994924363589e-76	0.408259293540131	0.768	0.551	1.68981132323994e-71	BP
Rassf4	6.09175382301173e-76	0.287966173731906	0.167	0.055	1.70148776030541e-71	BP
Adgrl2	8.20747393930228e-76	-0.915371217445779	0.276	0.466	2.29242954598652e-71	BP
Akr1b3	1.0417141481018e-75	0.278299336977836	0.547	0.316	2.90961178706315e-71	BP
Rpl36	1.05123172741113e-75	0.436714341265179	0.922	0.697	2.93619533783203e-71	BP
Zfp219	1.14455901321391e-75	0.30573432664434	0.568	0.341	3.19686777980778e-71	BP
Uba52	1.21611271244668e-75	0.38633366204516	0.789	0.551	3.39672441713484e-71	BP
Psmd7	2.40624464129436e-75	0.367774823138205	0.884	0.679	6.72088190759927e-71	BP
Cmc2	2.45881799912813e-75	0.348822249233491	0.439	0.243	6.86772455336478e-71	BP
March4	2.48455359914496e-75	-0.502381983662149	0.012	0.185	6.93960665777178e-71	BP
Psmd4	2.67135348799198e-75	0.365553206053828	0.872	0.69	7.4613574273104e-71	BP
Klf12	2.94356163670233e-75	-0.558941681477272	0.177	0.397	8.22166200747327e-71	BP
Ctnna3	3.37448126311546e-75	-0.902801591503339	0.02	0.199	9.42526361600779e-71	BP
Trim9	3.8425634345624e-75	-0.64161635090409	0.125	0.328	1.07326639290762e-70	BP
Nop10	3.98531985285982e-75	0.374385328135555	0.781	0.538	1.11313968810228e-70	BP
Hist2h2bb	4.32116493272139e-75	0.336160317410195	0.222	0.087	1.20694457735841e-70	BP
Kcnmb2	6.35849792584264e-75	-0.849553686956521	0.024	0.202	1.77599205566711e-70	BP
Hs3st4	6.48987451288403e-75	-1.21557800275472	0.012	0.184	1.81268685019364e-70	BP
Tbc1d12	6.82659544684401e-75	-0.535595307663052	0.094	0.296	1.906736374258e-70	BP
Camta1	1.04447149744334e-74	-0.600750190607387	0.694	0.778	2.91731333950899e-70	BP
Rnaseh2b	1.14339097396585e-74	0.323115666245131	0.425	0.23	3.19360532938403e-70	BP
Eif3i	1.39406946864657e-74	0.344546956910352	0.842	0.582	3.89377543287674e-70	BP
Clvs2	1.43991975463729e-74	-0.477652349960391	0.024	0.201	4.02183986667741e-70	BP
Atp6v0a1	1.74013160686526e-74	-0.62319860914783	0.281	0.471	4.86036159113535e-70	BP
Odc1	1.80381366992352e-74	0.327796192824821	0.681	0.442	5.03823196146338e-70	BP
Susd4	1.89223432022325e-74	-0.463314987509755	0.039	0.223	5.28519967981556e-70	BP
Pcsk2	2.11343446608923e-74	-1.25064169212188	0.226	0.403	5.90303380723382e-70	BP
Ahcyl2	2.13218727526088e-74	-0.572533050816262	0.133	0.341	5.95541227853116e-70	BP
Dhfr	2.34012510404341e-74	0.348472783515466	0.37	0.187	6.53620342810365e-70	BP
Prdx2	2.70750326597166e-74	0.406010044867584	0.941	0.755	7.56232737218543e-70	BP
Gramd1b	2.83196182433768e-74	-0.700362753543062	0.034	0.216	7.90995257155757e-70	BP
Zic5	3.8934938588247e-74	0.348771736113786	0.723	0.494	1.08749176970833e-69	BP
Psmb3	5.63935243250976e-74	0.369493115348824	0.879	0.632	1.5751275279243e-69	BP
Sobp	5.6458511161579e-74	-0.690100482090751	0.478	0.617	1.57694267525406e-69	BP
Pam	6.54024916171141e-74	-0.640767959217334	0.226	0.432	1.82675699335761e-69	BP
1110051M20Rik	7.53407971403828e-74	-0.50786924013712	0.346	0.535	2.10434380492803e-69	BP
Rapgef6	8.91127494182626e-74	-0.698696641607336	0.262	0.46	2.48900820400149e-69	BP
Mrpl32	9.45033582690733e-74	0.349665032141831	0.607	0.393	2.63957329981349e-69	BP
Ccne1	9.76888428248407e-74	0.260822865888289	0.231	0.093	2.72854706894063e-69	BP
Ralgps2	1.30345197781734e-73	-0.494144090707575	0.479	0.656	3.64067171924161e-69	BP
Psma5	1.30979415393459e-73	0.345984251519238	0.84	0.603	3.6583860513547e-69	BP
Ctif	1.32941811569016e-73	-0.59318855243798	0.146	0.343	3.71319773893417e-69	BP
Tcf3	1.89021735734708e-73	0.316814104876825	0.622	0.385	5.27956610080613e-69	BP
Haus3	1.9725183606447e-73	0.303169498352891	0.382	0.199	5.50944103311673e-69	BP
Dnajc21	2.11787194327333e-73	0.398697293902881	0.56	0.357	5.91542812475674e-69	BP
Cdkn1c	2.73663305795107e-73	1.06195278734114	0.741	0.532	7.64368979416313e-69	BP
Gm16105	2.84376637580527e-73	-0.43275407245251	0.044	0.228	7.94292386426171e-69	BP
Mbd5	2.89062971351656e-73	-0.718139847935258	0.213	0.413	8.07381785282309e-69	BP
Taldo1	3.03328194346957e-73	0.359079522717546	0.867	0.621	8.47225979630487e-69	BP
F2r	3.57220304983111e-73	0.301028870693375	0.403	0.216	9.97752033848327e-69	BP
Fuca1	3.57816291369302e-73	0.293299451503577	0.446	0.248	9.99416683423598e-69	BP
Gabra3	3.65351305622693e-73	-0.503395099837003	0.043	0.225	1.02046273173474e-68	BP
Atp2b1	4.12606951707625e-73	-0.575595013272189	0.475	0.638	1.15245247681457e-68	BP
Cdr1os	4.24775865392925e-73	-0.622687546435109	0.017	0.191	1.18644146962898e-68	BP
Arid5b	4.37596258404804e-73	-0.699732666271764	0.214	0.415	1.22225010935046e-68	BP
Eif3g	4.68902151693342e-73	0.366589642999069	0.685	0.461	1.30969059989467e-68	BP
Strbp	5.22344795077334e-73	-0.738893488836963	0.838	0.868	1.4589612471305e-68	BP
Kif5c	5.45865098906144e-73	-0.674095813148872	0.702	0.747	1.52465580775475e-68	BP
Sarnp	5.8971577067269e-73	0.371995279688895	0.86	0.695	1.64713511906589e-68	BP
Atp5k	6.083932556021e-73	0.377089235643945	0.842	0.598	1.69930320222223e-68	BP
Ppp2ca	6.59178542712601e-73	0.366522676198958	0.888	0.685	1.84115158765057e-68	BP
Rpl41	6.64815409798071e-73	0.39124042910773	0.949	0.773	1.85689592110699e-68	BP
Gnal	6.85286242363252e-73	-0.460534783007403	0.049	0.232	1.9140730035448e-68	BP
Stmn4	6.87762172887448e-73	-0.847287491600251	0.428	0.576	1.92098852509193e-68	BP
Uqcrb	6.99493513284258e-73	0.375856949254688	0.864	0.62	1.95375533195426e-68	BP
Msn	7.31510464829677e-73	0.262329461134854	0.337	0.163	2.04318187931577e-68	BP
Dpp10	7.32465050009783e-73	-1.34379653537769	0.026	0.206	2.04584813118233e-68	BP
Sptbn4	8.04896014353385e-73	-0.479817353547243	0.013	0.183	2.24815505769044e-68	BP
Prelid3b	8.36967102805722e-73	0.320413091796289	0.475	0.273	2.33773281484666e-68	BP
Skp1a	8.88449546654416e-73	0.443041924000478	0.785	0.554	2.48152842876045e-68	BP
Mphosph10	9.07913468957578e-73	0.327465219452673	0.567	0.351	2.53589311014541e-68	BP
Cdh11	9.28722215879755e-73	-1.01972760522711	0.135	0.326	2.59401402117374e-68	BP
Grin1	9.47037901390724e-73	-0.444975712075916	0.013	0.182	2.64517156237443e-68	BP
Sez6l2	9.93139361031939e-73	-0.441010761231751	0.065	0.253	2.77393754929831e-68	BP
Rnf152	9.97305716174568e-73	-0.5656434817693	0.071	0.259	2.78557459584719e-68	BP
Heg1	1.02765128397728e-72	0.339697212344248	0.41	0.217	2.87033280127695e-68	BP
Bend6	1.29454680507968e-72	-0.439908661576725	0.02	0.193	3.61579868126804e-68	BP
Gm26735	1.62821378260923e-72	0.360491744708446	0.554	0.328	4.54776391620583e-68	BP
Knop1	1.66009653424784e-72	0.359512062711149	0.781	0.558	4.63681562980763e-68	BP
Efna5	1.66557426523548e-72	-1.19380978041499	0.228	0.418	4.65211548022923e-68	BP
Prom1	1.7294559137476e-72	0.26499518102001	0.382	0.195	4.83054331268841e-68	BP
Srrm1	1.74507173474419e-72	0.377707546465536	0.911	0.787	4.87415986231401e-68	BP
Aopep	1.84699010871491e-72	-0.626175042884813	0.04	0.228	5.15882807265162e-68	BP
Gabbr1	1.93639717347628e-72	-0.556012557198554	0.261	0.445	5.40855094523659e-68	BP
Btbd9	1.98339200445837e-72	-0.806901372599972	0.368	0.54	5.53981220765267e-68	BP
Slco3a1	2.12345162588177e-72	-0.53394953998117	0.039	0.219	5.93101273625036e-68	BP
Rnf7	2.73234944841402e-72	0.348409646580634	0.797	0.559	7.63172524436521e-68	BP
Ube2l3	3.26080860342259e-72	0.349272222852242	0.814	0.607	9.10776451021963e-68	BP
Cdc25b	3.62716509826464e-72	0.298983339252479	0.299	0.138	1.0131034835963e-67	BP
Mast2	3.67186959062705e-72	-0.76205917451021	0.285	0.468	1.02558989535804e-67	BP
Rap1gap2	4.13853650878291e-72	-0.467422117552028	0.013	0.182	1.15593463226816e-67	BP
Prpf31	4.24949290323632e-72	0.346086282664596	0.64	0.424	1.18692586280294e-67	BP
Minos1	4.66526473726414e-72	0.359762342494856	0.801	0.543	1.30305509376525e-67	BP
Upp2	6.16408035193608e-72	-0.511685478864158	0.064	0.254	1.72168928309927e-67	BP
Ulk2	7.76672766805994e-72	-0.61574202769839	0.312	0.501	2.16932470496582e-67	BP
Srrt	8.18575808171465e-72	0.38363606924914	0.689	0.479	2.28636408980372e-67	BP
Baz1b	1.15109150760833e-71	0.378488840479426	0.722	0.518	3.21511368990083e-67	BP
Fam219a	1.20758293792494e-71	-0.528612263055144	0.1	0.293	3.37289990391815e-67	BP
Pakap.1	1.22828075273099e-71	-0.573011464076002	0.011	0.178	3.43071097045292e-67	BP
Prkar2b	1.66603741625854e-71	-0.575261861752099	0.354	0.521	4.65340910735174e-67	BP
Cwc15	1.99150858221372e-71	0.361354905165648	0.711	0.492	5.56248262098113e-67	BP
Nsa2	2.02388127217364e-71	0.368217802734732	0.807	0.584	5.65290278130819e-67	BP
Large1	2.38664447609463e-71	-0.798932057824992	0.17	0.366	6.66613668617992e-67	BP
Sptan1	2.95628237087456e-71	-0.614090598031	0.406	0.569	8.25719229008974e-67	BP
Cd63	4.31606011702338e-71	0.339205790658667	0.604	0.377	1.2055187512858e-66	BP
Zdhhc14	4.64222256438567e-71	-0.534976128473855	0.041	0.224	1.29661918445856e-66	BP
Rps7	4.81897255599835e-71	0.443153246236797	0.938	0.735	1.3459872246159e-66	BP
Sumo3	5.10099150386872e-71	0.346294776530518	0.686	0.456	1.42475793694557e-66	BP
Hnrnph3	5.18080910428485e-71	0.371173226213237	0.881	0.723	1.4470517909178e-66	BP
Vezt	7.87116408691168e-71	-0.575533545348787	0.339	0.523	2.1984948411153e-66	BP
Ica1	8.27434451116879e-71	-0.525095739360334	0.054	0.236	2.31110716541455e-66	BP
Lpin2	8.81707602615113e-71	-0.515160147081896	0.148	0.344	2.46269750486427e-66	BP
Rnf121	1.08658980925046e-70	-0.886384830695391	0.338	0.508	3.03495399621745e-66	BP
Rfc3	1.24901485545747e-70	0.427665468275647	0.593	0.391	3.48862339277827e-66	BP
Lonrf2	1.30713143887159e-70	-0.410296438935801	0.084	0.273	3.65094882191224e-66	BP
Cyth2	1.34122909090565e-70	0.291330641091736	0.743	0.493	3.74618697380858e-66	BP
Zcchc11	1.43824964739386e-70	0.326890077061833	0.736	0.493	4.01717509013578e-66	BP
Fut8	1.52727619907548e-70	-0.734596064611143	0.272	0.461	4.26583515163772e-66	BP
Pcdh19	1.61570215981232e-70	-0.620825612748745	0.083	0.274	4.51281770257179e-66	BP
Sec13	1.66199017880403e-70	0.330523002310188	0.635	0.418	4.64210476841754e-66	BP
Pfdn2	1.87757041507915e-70	0.341040040856198	0.832	0.6	5.24424192635758e-66	BP
Pbrm1	2.07988308076188e-70	0.419343157541401	0.888	0.763	5.80932143287602e-66	BP
5330434G04Rik	2.58191154076687e-70	-0.637485632292009	0.238	0.432	7.21153712451595e-66	BP
2610318N02Rik	2.7890328450165e-70	0.278987145360527	0.366	0.187	7.79004763941558e-66	BP
Rfx7	2.82418445760427e-70	-0.624729617509752	0.383	0.551	7.88822960853449e-66	BP
Dmtn	2.95348617486288e-70	-0.348560137830062	0.014	0.18	8.24938223500951e-66	BP
Uba2	3.90659927338804e-70	0.375026086934928	0.769	0.576	1.09115224305001e-65	BP
Csde1	4.11451883256668e-70	0.354007387310396	0.902	0.741	1.1492262551242e-65	BP
Mms22l	4.46295943489933e-70	0.285491759000258	0.286	0.131	1.24654919976173e-65	BP
Grm1	4.55775602902763e-70	-0.80930237589248	0.01	0.172	1.27302683646771e-65	BP
Lrfn2	7.6273984488369e-70	-0.540729928705684	0.007	0.169	2.13040866074464e-65	BP
Lrch1	8.69945319894706e-70	-0.602937113695217	0.068	0.254	2.4298442729979e-65	BP
Snw1	1.26743672954433e-69	0.358557894517454	0.785	0.571	3.54007752929027e-65	BP
Itsn1	1.29490312878491e-69	-0.630798875543198	0.354	0.524	3.61679392900912e-65	BP
Pgk1	1.52239160499775e-69	0.304772976235778	0.816	0.568	4.2521919919192e-65	BP
Sept7	1.96382860752018e-69	0.381355920355729	0.903	0.763	5.48516968366461e-65	BP
March5	2.00303475678811e-69	0.349575986241272	0.733	0.524	5.59467637918488e-65	BP
Gtf2h5	2.13065708108122e-69	0.354433935370437	0.815	0.595	5.95113829316795e-65	BP
Jph4	2.13146444772676e-69	-0.443239511789283	0.067	0.246	5.95339334894562e-65	BP
Caly	2.8905915178321e-69	-0.465498862008233	0.048	0.225	8.07371116845685e-65	BP
Trappc13	3.05081713013399e-69	0.32072939162778	0.513	0.311	8.52123732617724e-65	BP
Cmip	3.5512525209275e-69	-0.586004613357026	0.414	0.564	9.9190034162026e-65	BP
Fam96a	3.6757770061359e-69	0.287450403433922	0.463	0.266	1.02668127558382e-64	BP
Cox8a	3.8248508770227e-69	0.373669068636377	0.925	0.709	1.06831909846121e-64	BP
Stk39	4.06385555410751e-69	-0.595684438899852	0.243	0.437	1.13507549481777e-64	BP
Ppp1cc	4.13095068649696e-69	0.380306954506432	0.74	0.537	1.15381583624547e-64	BP
Eef1e1	4.82360590052641e-69	0.316949377576503	0.653	0.436	1.34728136407603e-64	BP
9330182L06Rik	5.68319175567822e-69	-0.500769286528006	0.036	0.207	1.58737228927848e-64	BP
Ndufa6	6.02909572652905e-69	0.364729617224759	0.83	0.599	1.68398672737683e-64	BP
Synpo2	6.3866908528871e-69	-0.603639817068791	0.001	0.155	1.7838666221199e-64	BP
Trim2	6.9967922014644e-69	-0.541504293398653	0.497	0.647	1.95427402979102e-64	BP
Rnaseh2a	8.03184547046183e-69	0.339426647477172	0.465	0.275	2.24337475835469e-64	BP
A330076H08Rik	9.19829389052927e-69	-0.503168422232056	0.082	0.279	2.56917546656373e-64	BP
Scaf11	1.03664851128199e-68	0.37392516572837	0.694	0.479	2.89546295686173e-64	BP
Nipal2	1.16986028252742e-68	-0.452530200968246	0.004	0.16	3.26753675512735e-64	BP
Dapk1	1.30811220610629e-68	-0.73104154924007	0.254	0.432	3.65368820287548e-64	BP
Ube2e3	1.35673668240762e-68	0.351037525679865	0.926	0.797	3.78950122763273e-64	BP
Nos1ap	1.3926112521385e-68	-0.54129038509266	0.066	0.249	3.88970248834805e-64	BP
Pdzd11	1.56631253417946e-68	0.333190411843958	0.632	0.417	4.37486753921664e-64	BP
Vps13b	1.6916986879223e-68	-0.590670954206416	0.136	0.332	4.72508360523577e-64	BP
Akirin2	1.91271477815059e-68	0.397347507029038	0.749	0.553	5.34240364685241e-64	BP
Adamtsl1	1.97966901151665e-68	-0.929521053371275	0.026	0.195	5.52941351606715e-64	BP
Srcin1	2.45538751332518e-68	-0.444705408046359	0.142	0.335	6.85814286346855e-64	BP
Vwc2l	2.5079030637042e-68	-0.829141694636698	0.007	0.163	7.0048240472322e-64	BP
Anapc13	2.68430339193716e-68	0.358720397838902	0.724	0.491	7.49752780401967e-64	BP
Plcl2	3.33986548892585e-68	-0.581943507434549	0.09	0.274	9.32857829711878e-64	BP
Golm1	3.45431620913117e-68	0.330971776645327	0.561	0.343	9.64825060372427e-64	BP
Galnt13	3.55122411594117e-68	-1.01702040140066	0.064	0.243	9.91892407823527e-64	BP
Gtpbp4	3.62649750247637e-68	0.372721187601601	0.762	0.562	1.01291701741667e-63	BP
B230118H07Rik	3.86055333573057e-68	0.359525039851932	0.554	0.348	1.07829115220291e-63	BP
Enc1	3.98029922523038e-68	0.347422618595127	0.646	0.419	1.1117373765991e-63	BP
Atp5j2	4.5224760908421e-68	0.365257935761605	0.913	0.667	1.26317279693311e-63	BP
Ube2d3	4.54889177375794e-68	0.33460612605048	0.886	0.728	1.27055096132833e-63	BP
Mat2b	5.22813109524991e-68	0.337580360872227	0.551	0.352	1.46026929621425e-63	BP
Uqcr10	5.49209781790186e-68	0.356091882731125	0.799	0.561	1.53399784151817e-63	BP
Dhrs4	5.50098674389661e-68	0.254739427893961	0.358	0.185	1.53648060743776e-63	BP
Fscn1	6.02672942745337e-68	0.366974357974724	0.84	0.631	1.683325796382e-63	BP
Grik1	6.33773642637537e-68	-1.27339716294869	0.043	0.217	1.7701931612509e-63	BP
Magi2	6.83471918363073e-68	-1.52920259454234	0.506	0.613	1.9090054151799e-63	BP
Sgcd	7.090109398528e-68	-1.27614661108279	0.077	0.263	1.98033845610286e-63	BP
Rtn4rl1	7.70282138797837e-68	-0.411226325023076	0.03	0.197	2.15147504187624e-63	BP
Ndufc1	9.04213069079664e-68	0.36542389083888	0.849	0.6	2.52555752324641e-63	BP
Oard1	9.43342002194489e-68	0.313776228437498	0.523	0.318	2.63484854632943e-63	BP
Vti1a	9.46951495865505e-68	-0.638162679784801	0.241	0.429	2.64493022310194e-63	BP
Psma4	9.64482133048953e-68	0.339995842392637	0.836	0.6	2.69389504581903e-63	BP
Ppil1	1.05488434550744e-67	0.315173975779537	0.543	0.339	2.94639746543684e-63	BP
Timm8b	1.07262196684135e-67	0.370223411087953	0.807	0.574	2.99594041558458e-63	BP
Wdr89	1.11515495196619e-67	0.384010407067563	0.672	0.457	3.11473929633676e-63	BP
4930509J09Rik	1.18765377172546e-67	-0.555472812170646	0.003	0.156	3.31723574980638e-63	BP
Wdfy3	1.49717651047321e-67	-0.595981962762275	0.35	0.527	4.18176371140273e-63	BP
Psmc5	1.7086340841504e-67	0.329483309788876	0.822	0.594	4.77238586044049e-63	BP
Tle3	1.84701602073048e-67	0.252645888632468	0.369	0.193	5.15890044750231e-63	BP
Fam98b	2.02988548748422e-67	0.298920782924233	0.67	0.446	5.66967315509218e-63	BP
Tle1	2.04378993813e-67	-0.493200508723634	0.148	0.343	5.70850967619091e-63	BP
Ppp1ca	2.19694600283702e-67	0.356331989313451	0.853	0.6	6.13628988052407e-63	BP
Ccp110	3.0693672215107e-67	0.325349362415245	0.471	0.278	8.57304958640154e-63	BP
Smc3	3.80278844552932e-67	0.404788835281249	0.879	0.722	1.06215684072079e-62	BP
Pacs1	4.14514969491549e-67	-0.601419480347436	0.158	0.349	1.15778176128685e-62	BP
Lingo1	5.74031247869427e-67	-0.394033868739954	0.036	0.206	1.6033266784241e-62	BP
2810474O19Rik	6.00086657531668e-67	0.296287691684914	0.472	0.275	1.6761020431517e-62	BP
H3f3a	6.94019176889845e-67	0.41998101973077	0.948	0.783	1.93846496297103e-62	BP
Cdh6	7.07846718686298e-67	-0.790265549392012	0.042	0.215	1.9770866699627e-62	BP
Vps72	7.22854460321579e-67	0.320142794177553	0.731	0.515	2.0190047931242e-62	BP
Psma7	7.90699177743157e-67	0.38062890207019	0.903	0.69	2.20850187335441e-62	BP
Pgam1	8.00398665596159e-67	0.355415438706869	0.799	0.575	2.23559351287663e-62	BP
Maco1	8.56802994510422e-67	-0.508980484344281	0.043	0.222	2.39313644396706e-62	BP
Abcf1	8.97934415645635e-67	0.352268261717442	0.777	0.575	2.50802061633982e-62	BP
Sh3bp5	9.03531291133793e-67	-0.483520131914898	0.161	0.349	2.5236532492658e-62	BP
Klhdc2	9.27504202791616e-67	0.344502357235363	0.818	0.634	2.59061198881726e-62	BP
Ube2m	9.58093255658846e-67	0.32496596440179	0.777	0.538	2.67605027238072e-62	BP
Efnb3	1.38935581020926e-66	-0.499217840277029	0.222	0.409	3.88060971349548e-62	BP
Gm32647	1.44542311608702e-66	-1.16038328592857	0.013	0.171	4.03721130554266e-62	BP
Adrm1	1.46251084229473e-66	0.30071287910116	0.614	0.399	4.08493903361342e-62	BP
Plxna2	1.49489660945265e-66	-0.842273159198277	0.262	0.433	4.17539571986218e-62	BP
Camk1d	1.66662210202043e-66	-0.546886279197498	0.036	0.206	4.65504219315326e-62	BP
Vta1	1.68237247976192e-66	0.374479468037348	0.749	0.554	4.69903457322301e-62	BP
Tcerg1l	1.70954680628106e-66	-0.593564709483832	0.026	0.187	4.77493518462363e-62	BP
Gm42439	1.92230704843401e-66	-0.523998235523206	0.029	0.198	5.36919581698103e-62	BP
Prdx4	2.12671118691621e-66	0.277042417732369	0.672	0.426	5.94011701617566e-62	BP
Scoc	2.15382252208529e-66	0.297570775753235	0.608	0.399	6.01584168643643e-62	BP
Marcksl1	2.31264324928746e-66	0.391550459177731	0.928	0.727	6.45944385958481e-62	BP
Nwd2	2.44727541833063e-66	-0.814945661766624	0.022	0.182	6.83548497093928e-62	BP
Txndc9	3.08266104117311e-66	0.346048652359015	0.744	0.539	8.61018055410061e-62	BP
Pi4ka	3.31053381133539e-66	-0.554078519813025	0.173	0.362	9.24665198844088e-62	BP
Dhx15	3.71364131904977e-66	0.334167815297408	0.746	0.555	1.03725715682379e-61	BP
Rpa2	5.23316048936379e-66	0.362249603193969	0.391	0.215	1.4616740562842e-61	BP
Hnrnpll	7.1509771901047e-66	0.329199481605618	0.652	0.453	1.99733943896814e-61	BP
Unc80	7.33563741196304e-66	-0.493412252116246	0.032	0.198	2.0489168855354e-61	BP
Sec61b	7.72173623868973e-66	0.313850409209476	0.828	0.575	2.15675814882843e-61	BP
Jarid2	8.83821513919153e-66	-0.567222587473549	0.375	0.544	2.46860187052759e-61	BP
Rgs6	8.97918984911884e-66	-1.0194217217007	0.01	0.164	2.50797751675738e-61	BP
Ambra1	9.64319694485383e-66	-0.607102299256908	0.146	0.339	2.69344133866712e-61	BP
Tor2a	1.21332803559261e-65	0.264792914168776	0.402	0.222	3.38894653621371e-61	BP
Grin3a	1.26648758661422e-65	-0.958050866419394	0.053	0.224	3.53742647817219e-61	BP
Nop58	1.41644789302122e-65	0.335240714975097	0.755	0.544	3.95628060999758e-61	BP
Ppm1h	1.46811584945511e-65	-0.475383801526572	0.037	0.206	4.10059437911307e-61	BP
Diaph3	1.58157160853607e-65	0.378535518365209	0.241	0.104	4.4174876598021e-61	BP
Brd7	1.79404897372956e-65	0.338312917295166	0.759	0.555	5.01095818852402e-61	BP
Unc13c	1.92647557155917e-65	-1.0193779110633	0.009	0.162	5.38083891892191e-61	BP
Wdr61	1.93161230172439e-65	0.321641466185805	0.638	0.421	5.39518631994641e-61	BP
Polr2a	1.98243438446697e-65	0.380597605903586	0.61	0.402	5.5371374792547e-61	BP
Ctbp1	2.25704905712286e-65	0.300849774681094	0.794	0.565	6.30416372144987e-61	BP
Gprasp1	2.51572006821515e-65	-0.548712440660853	0.403	0.561	7.02665772253173e-61	BP
Wapl	2.78378824630711e-65	0.341830638813446	0.745	0.552	7.77539895076038e-61	BP
Ttyh1	3.11924505865157e-65	-0.616722367064191	0.198	0.385	8.7123633733197e-61	BP
Zcchc7	3.33345836984269e-65	-0.636494910029342	0.458	0.604	9.31068257280763e-61	BP
Med22	3.68554899154754e-65	0.301106189422883	0.552	0.347	1.02941068882914e-60	BP
Stk32b	3.83263728560494e-65	-0.40101571987265	0.013	0.168	1.07049392024232e-60	BP
Kcnq2	4.83630408984677e-65	-0.445920579250943	0.06	0.229	1.3508280953351e-60	BP
Pkp4	4.86713752619424e-65	-0.679196213109515	0.222	0.403	1.35944018244131e-60	BP
Chtop	5.31940987353772e-65	0.294758632913946	0.684	0.466	1.48576437177782e-60	BP
Ankrd55	5.44645061697889e-65	-0.427260175901172	0.008	0.16	1.52124812182838e-60	BP
Dcakd	5.62925076046838e-65	0.350374089238138	0.731	0.532	1.57230602990642e-60	BP
Metap2	5.80119137891071e-65	0.353878817373685	0.885	0.721	1.62033076404355e-60	BP
Eif4h	6.40512624139878e-65	0.351141964236801	0.762	0.572	1.78901581048509e-60	BP
Actl6b	6.6308747110815e-65	-0.468653535075248	0.111	0.291	1.85206961555217e-60	BP
Zfyve9	7.52078006307526e-65	-0.495610356194357	0.168	0.359	2.10062907941755e-60	BP
Nudt5	7.83759721592084e-65	0.293404963947371	0.555	0.344	2.18911927837885e-60	BP
Scai	9.22507630492338e-65	-0.603103273818397	0.281	0.459	2.57665606272815e-60	BP
Nedd8	9.22522233161581e-65	0.356828112184559	0.908	0.688	2.57669684944361e-60	BP
Rspo3	9.67063456940279e-65	0.476657914560286	0.627	0.398	2.70110494157989e-60	BP
Kif3a	1.19979273371571e-64	-0.480663107060502	0.4	0.561	3.35114108454136e-60	BP
Nptn	1.21522027983422e-64	-0.570686704531505	0.304	0.48	3.39423176360497e-60	BP
Tmed4	1.23256618310213e-64	0.326941788642336	0.571	0.372	3.44268060602256e-60	BP
Pfdn6	1.2361309224645e-64	0.318511940394902	0.704	0.486	3.45263727953558e-60	BP
Ccdc25	1.39434136332379e-64	0.33527378416889	0.551	0.347	3.89453486189967e-60	BP
Mex3d	1.90227646734505e-64	0.275786271030496	0.529	0.325	5.31324840094146e-60	BP
Txnl1	1.92257978319625e-64	0.351357005431652	0.803	0.6	5.36995759244544e-60	BP
Pnrc1	2.03376868858162e-64	0.344505309506587	0.578	0.375	5.68051932407732e-60	BP
Fam49a	3.09512942946241e-64	-0.471726759041295	0.104	0.284	8.64500600943145e-60	BP
Cdc26	3.12948651581896e-64	0.325861483514611	0.73	0.518	8.74096878733393e-60	BP
Ncapd3	3.21822818436927e-64	0.426461766673149	0.492	0.313	8.98883314176181e-60	BP
Cdh10	3.46428504679357e-64	-0.765063699004137	0.052	0.226	9.67609456419912e-60	BP
Tsen15	3.87412029514606e-64	0.266787812325184	0.411	0.229	1.08208053963725e-59	BP
Usmg5	3.96540120288672e-64	0.346779934833772	0.823	0.566	1.10757620997829e-59	BP
Akap12	4.52837343657171e-64	-0.411939319515772	0.056	0.226	1.26481998456884e-59	BP
Gmds	4.68387960080297e-64	-0.741397790411473	0.165	0.343	1.30825441130028e-59	BP
Txn1	4.8935065333263e-64	0.338529081082883	0.859	0.633	1.36680530982337e-59	BP
Bola2	5.06234656799856e-64	0.312724174606885	0.709	0.475	1.41396401990768e-59	BP
Rap1gds1	5.25933177773519e-64	-0.591874892726223	0.188	0.372	1.46898395883922e-59	BP
Capza2	5.33904688852229e-64	0.339471081297569	0.808	0.604	1.49124918643316e-59	BP
Ndufs5	5.67617873470647e-64	0.332323735694289	0.845	0.625	1.58541348239086e-59	BP
Atp1b1	8.79332228304728e-64	-0.540339849896877	0.195	0.377	2.45606284687794e-59	BP
Exosc3	8.94039760337187e-64	0.268531237885461	0.499	0.297	2.4971424545978e-59	BP
Dmxl2	9.437134094783e-64	-0.506364843226592	0.125	0.307	2.63588592401384e-59	BP
Stx3	9.506728840328e-64	-0.351851426246742	0.044	0.211	2.65532443239201e-59	BP
Srsf4	9.65761432702361e-64	0.352519602863453	0.578	0.38	2.69746825768096e-59	BP
Tshz2	9.75461324707703e-64	-0.947695436231902	0.085	0.263	2.72456102604109e-59	BP
Pole3	9.99380072730676e-64	0.272219043997432	0.558	0.343	2.79136848114405e-59	BP
Cenpb	1.06946370391955e-63	0.284301084936423	0.506	0.312	2.98711907141769e-59	BP
Cdk14	1.21227941211725e-63	-0.821614361290283	0.352	0.514	3.38601762598469e-59	BP
Map4	1.30257631770768e-63	-0.580819839855424	0.46	0.605	3.63822591298932e-59	BP
C130073E24Rik	1.32440599287005e-63	-0.692006296803947	0.049	0.218	3.69919837868533e-59	BP
Bnip2	1.44290978549659e-63	0.312643827294945	0.602	0.403	4.03019132187051e-59	BP
Sumo1	1.54960357763652e-63	0.325866956947436	0.868	0.705	4.32819775269658e-59	BP
Ppm1e	1.6122938784793e-63	-0.637307628020427	0.142	0.329	4.50329803198054e-59	BP
Cox5a	2.1521409075011e-63	0.345384075221522	0.921	0.698	6.01114476874131e-59	BP
AC160336.1	2.29080344838695e-63	0.336303511321005	0.366	0.198	6.3984431116896e-59	BP
Mrpl13	2.62890651575459e-63	0.323821884726089	0.674	0.467	7.34279878915414e-59	BP
Gabra4	2.94333359167389e-63	-0.477890263328113	0.052	0.218	8.22102505490435e-59	BP
Camk2b	3.68227778045634e-63	-0.404039690126765	0.038	0.199	1.02849700685926e-58	BP
Arl6ip6	3.80199099282904e-63	0.325996198254602	0.579	0.377	1.06193410420708e-58	BP
Eloc	3.92094701812878e-63	0.386742391822487	0.716	0.525	1.09515971163355e-58	BP
Cdh12	4.20776792846848e-63	-0.934236332991514	0.005	0.15	1.17527166010053e-58	BP
Zfp804a	4.21107308427705e-63	-0.809152545581782	0.048	0.214	1.17619482316942e-58	BP
Fbl	4.36900032013796e-63	0.35337191631907	0.747	0.553	1.22030547941773e-58	BP
Klhdc10	4.48483754161935e-63	-0.681429587178877	0.331	0.493	1.2526599737497e-58	BP
Gabrb2	4.96298959022725e-63	-0.716214325424803	0.11	0.285	1.38621262244637e-58	BP
Tdg	5.33596273229221e-63	0.307176752208676	0.586	0.381	1.49038775075654e-58	BP
Aurkaip1	5.48885137236385e-63	0.294092910030099	0.65	0.429	1.53309107681495e-58	BP
Eif3h	5.82892372415256e-63	0.335075922108868	0.897	0.696	1.62807668539305e-58	BP
Nrg2	6.49345099116641e-63	-0.478835697457304	0.026	0.185	1.81368579634269e-58	BP
Exosc8	6.68368417450033e-63	0.352455946433595	0.617	0.42	1.86681982677969e-58	BP
Cox7a2l	7.56442315682755e-63	0.325526200571041	0.848	0.612	2.1128190319335e-58	BP
Arhgap24	7.82150206497801e-63	-0.824020742919711	0.03	0.189	2.18462374176901e-58	BP
Aimp1	8.59307730608645e-63	0.331367449916236	0.815	0.612	2.40013242236301e-58	BP
Pomp	9.23312957718418e-63	0.348752302725421	0.868	0.628	2.57890542220331e-58	BP
Fkbp4	9.50310296756539e-63	0.328809431318061	0.873	0.654	2.65431168987069e-58	BP
Rere	9.89366880356528e-63	-0.854965225352318	0.57	0.665	2.76340063352382e-58	BP
Rangap1	1.14934519760329e-62	0.428845502868801	0.59	0.408	3.21023607142575e-58	BP
Tmcc1	1.18455537044551e-62	-0.646186111231343	0.495	0.629	3.30858160519136e-58	BP
Atp5j	1.3152449114597e-62	0.371918446381279	0.913	0.67	3.67361056219807e-58	BP
Arhgap44	1.34569628508196e-62	-0.473439105333701	0.059	0.225	3.75866429386242e-58	BP
Tafa5	1.43495184073005e-62	-0.572161501599061	0.039	0.207	4.0079639863431e-58	BP
Trank1	1.51215084446656e-62	-0.390036516446892	0.012	0.159	4.22358852367955e-58	BP
Epb41l3	1.57024513342642e-62	-0.599458686268526	0.17	0.348	4.38585168217332e-58	BP
Pcnx	1.6673197729683e-62	-0.60968241957408	0.177	0.358	4.65699085787777e-58	BP
Prkrip1	1.73836708265359e-62	0.275422252532447	0.485	0.294	4.85543309855975e-58	BP
Rps27rt	1.79592840322702e-62	0.329427441621661	0.629	0.417	5.0162076230534e-58	BP
Rad18	2.0777852206028e-62	0.252797530395394	0.268	0.125	5.80346189966568e-58	BP
Mast1	2.22130073633857e-62	-0.40790942993381	0.049	0.214	6.20431508666726e-58	BP
Ralgapa2	2.32396817409756e-62	-0.607134720928035	0.19	0.377	6.49107550707189e-58	BP
Mapre3	2.34690815041953e-62	-0.429150167610289	0.199	0.382	6.55514915493679e-58	BP
Tceal8	2.73847455126921e-62	0.317655140750509	0.661	0.446	7.64883326915003e-58	BP
Sgsm2	2.83164007296354e-62	-0.390714149349002	0.052	0.219	7.90905388779447e-58	BP
Nfasc	3.00823850383349e-62	-0.52206482226354	0.148	0.328	8.40231096505732e-58	BP
Slc2a13	3.24288579210827e-62	-0.536880376441586	0.048	0.218	9.05770430593762e-58	BP
Gjc1	3.73698223031238e-62	0.30743299371493	0.605	0.393	1.04377650674855e-57	BP
Srp14	3.77719089975245e-62	0.328041670208874	0.852	0.617	1.05500719020986e-57	BP
Arhgap39	4.0014861268666e-62	-0.491637535488702	0.142	0.324	1.11765509009511e-57	BP
Cox5b	4.01028318428473e-62	0.342997182034185	0.891	0.659	1.12011219620257e-57	BP
Zfp24	4.36092375002761e-62	0.346609235294008	0.601	0.401	1.21804961262021e-57	BP
Pcna	4.61562258043051e-62	0.363866387794204	0.405	0.236	1.28918954294005e-57	BP
Agtpbp1	4.81296575504575e-62	-0.530882932338151	0.201	0.38	1.34430946504183e-57	BP
Gm40841	4.89912011458689e-62	-0.544481864259073	0.041	0.203	1.36837323920526e-57	BP
Arl15	5.50415613960166e-62	-0.743131857945658	0.237	0.415	1.53736585135214e-57	BP
Shroom3	5.90344823125425e-62	-0.623131063482224	0.055	0.222	1.64889212547163e-57	BP
Prkar1b	7.83283327139416e-62	-0.41153180871377	0.051	0.213	2.1877886610331e-57	BP
Rpl17	8.05171535947371e-62	0.404052170308201	0.93	0.725	2.2489246170546e-57	BP
Irf2bpl	8.33455458649699e-62	-0.446049069500011	0.204	0.386	2.32792444155447e-57	BP
Plppr4	9.13916617204288e-62	-0.349530703501644	0.007	0.152	2.5526605035133e-57	BP
Amy1	1.00602545503118e-61	-0.40992565705977	0.012	0.16	2.80992969844758e-57	BP
Ppp1r12b	1.02706160721772e-61	-0.594815960741502	0.139	0.317	2.86868577511983e-57	BP
Uqcrh	1.06675743397859e-61	0.345536830376253	0.896	0.668	2.97956018884561e-57	BP
Bud31	1.16557007398183e-61	0.317005892033021	0.628	0.42	3.25555377363866e-57	BP
Ttc28	1.20795742654072e-61	-0.586388674608961	0.3	0.482	3.37394588807089e-57	BP
Psmb7	1.35560342315978e-61	0.341934315564428	0.753	0.551	3.78633592122757e-57	BP
Dtnb	1.39034448006908e-61	-0.549455199263395	0.121	0.297	3.88337116728094e-57	BP
Csnk1e	1.42659846617479e-61	0.2892906589053	0.826	0.62	3.98463217587279e-57	BP
2010107E04Rik	1.51361458034121e-61	0.338587502862832	0.825	0.561	4.22767688435104e-57	BP
Kcnn3	1.8681299919133e-61	-0.448446638158668	0.014	0.162	5.21787388041304e-57	BP
Kcnk10	2.04731175339751e-61	-0.669550721348292	0.395	0.544	5.71834645841459e-57	BP
Osbpl9	2.40855643738599e-61	-0.610409006219828	0.325	0.486	6.7273389852628e-57	BP
Arpp19	2.52114837492397e-61	0.337392766871643	0.764	0.568	7.04181952600014e-57	BP
Usp34	3.66724119994731e-61	-0.492911568347512	0.705	0.793	1.02429713955728e-56	BP
Fam104a	3.7579976640494e-61	0.336504967070588	0.705	0.503	1.04964632754564e-56	BP
Bola1	3.94742429186763e-61	0.293828454627988	0.567	0.367	1.10255507896155e-56	BP
Ddx3x	4.24282642263117e-61	0.444207777749474	0.634	0.442	1.18506384810511e-56	BP
Nbeal1	5.32279311051762e-61	-0.519238268112098	0.276	0.455	1.48670934369868e-56	BP
2210408I21Rik	5.71123569892375e-61	-0.682802458729025	0.169	0.347	1.59520524306639e-56	BP
Cnot6	5.90171778626943e-61	0.373583768710561	0.683	0.49	1.64840879488291e-56	BP
Ncoa2	6.22503992468362e-61	-0.585331524667871	0.207	0.386	1.73871590136338e-56	BP
Phactr2	6.3812443303156e-61	-0.617988693883536	0.138	0.314	1.78234535390045e-56	BP
B3gat2	6.69457180666444e-61	-0.422601063884281	0.057	0.223	1.86986085131944e-56	BP
Abi2	7.81432100024576e-61	-0.557278107559064	0.433	0.569	2.18261799857864e-56	BP
Bicdl1	8.97025698971847e-61	-0.435638219280117	0.034	0.19	2.50548247979827e-56	BP
Atp5d	1.15888728068423e-60	0.323334952328477	0.89	0.653	3.23688806367912e-56	BP
Tmem200a	1.18312845611496e-60	-0.483721081130586	0.132	0.31	3.30459609077471e-56	BP
Elmo1	1.46523798887401e-60	-0.596326007286477	0.154	0.332	4.09255622672399e-56	BP
Psmc2	1.47274360465111e-60	0.321075823790835	0.776	0.561	4.11352016215101e-56	BP
Chaf1b	1.54184615587423e-60	0.301763489066344	0.312	0.159	4.3065304979723e-56	BP
Tusc3	1.62116144037996e-60	-0.453815992199232	0.473	0.61	4.52806601912527e-56	BP
Arhgef12	1.65495156828349e-60	-0.55214686127128	0.412	0.562	4.6224452253726e-56	BP
Fnip2	1.673264012392e-60	-0.46291591801798	0.096	0.271	4.6735937130121e-56	BP
Gm11361	1.85990658203826e-60	0.297261385900284	0.494	0.298	5.19490507429108e-56	BP
Ccdc30	1.8606932303541e-60	-0.462436334166485	0.096	0.27	5.19710226170202e-56	BP
Mis12	1.86477583927295e-60	0.288079970313806	0.39	0.218	5.20850539667327e-56	BP
Nt5dc3	1.91993959162531e-60	-0.372340434478969	0.022	0.173	5.36258327336864e-56	BP
5330438D12Rik	1.96160077218911e-60	-0.487979426831725	0.068	0.248	5.47894711680141e-56	BP
Psmd12	2.3067760925008e-60	0.33714535071205	0.811	0.605	6.44305630396397e-56	BP
Psma1	2.82043592253734e-60	0.336468403681647	0.823	0.638	7.87775957523905e-56	BP
Abhd10	3.06930892054956e-60	0.251392380645673	0.401	0.226	8.57288674598699e-56	BP
Sf3b4	3.88937664821225e-60	0.261156174340267	0.6	0.39	1.08634179161216e-55	BP
Rnf180	4.46995897612947e-60	-0.53324483886845	0.078	0.252	1.24850424162272e-55	BP
Phf24	4.48390607143823e-60	-0.351150979855452	0.012	0.154	1.25239980481341e-55	BP
Pdzd2	4.59598650836442e-60	-0.570229536007482	0.019	0.168	1.28370499165127e-55	BP
Blm	7.00280263312352e-60	0.297501566379801	0.381	0.211	1.95595280345773e-55	BP
Mboat2	7.78774182422826e-60	-0.506360108002605	0.201	0.383	2.1751941689252e-55	BP
Trappc1	8.02073018208933e-60	0.327564377278813	0.699	0.489	2.24027014715937e-55	BP
Ptprg	8.71420689630679e-60	-1.17434501581314	0.364	0.509	2.43396512820745e-55	BP
Tasor	1.11475715859889e-59	-0.498073981617703	0.044	0.209	3.11362821968257e-55	BP
Cyb5r3	1.16442819780224e-59	0.318804060259583	0.555	0.354	3.25236439928143e-55	BP
Apc	1.67323101155747e-59	-0.609818091460925	0.704	0.772	4.67350153838116e-55	BP
Fam49b	1.72496779101085e-59	-0.533037224162671	0.592	0.698	4.81800753707241e-55	BP
Fam110b	1.79351643642118e-59	-0.534857964701309	0.196	0.371	5.009470758568e-55	BP
Dtd1	1.84890468511146e-59	-0.46450846020136	0.241	0.414	5.16417567598482e-55	BP
Flnb	2.31922727876457e-59	-0.468979571438701	0.068	0.232	6.47783371231732e-55	BP
Sdk1	2.3863793848257e-59	-0.911011120507938	0.071	0.241	6.66539625975666e-55	BP
Orc6	2.77061326773102e-59	0.407369656341953	0.583	0.404	7.73859991809951e-55	BP
St8sia2	2.88983167065716e-59	-0.672238890545622	0.445	0.564	8.0715888393125e-55	BP
Ppa1	3.57989015648303e-59	0.315402284902497	0.792	0.582	9.99899119607276e-55	BP
Llph	3.61249102618748e-59	0.309976724974692	0.682	0.472	1.00900486852443e-54	BP
Zc3h15	3.98956367218802e-59	0.330677762040929	0.886	0.746	1.11432502927884e-54	BP
Emc6	4.11880930845753e-59	0.293659052207489	0.682	0.467	1.15042462794527e-54	BP
Mblac2	5.19271366634256e-59	-0.38945779777824	0.041	0.196	1.45037685414614e-54	BP
Ppdpf	5.96802588153171e-59	0.331798218198828	0.82	0.587	1.66692930897062e-54	BP
Gm9801	6.09195482808676e-59	-0.501969045389128	0.119	0.292	1.70154390303291e-54	BP
Slc41a2	6.49739539005402e-59	-0.363070692322934	0.006	0.143	1.81478750639599e-54	BP
Chchd1	6.61786103645813e-59	0.311565607347243	0.787	0.566	1.84843476609312e-54	BP
Dazap1	6.92506542760446e-59	0.327540578536609	0.747	0.552	1.9342400245842e-54	BP
Sox5	7.26328084913442e-59	-1.59711884855383	0.266	0.435	2.02870697397174e-54	BP
Tom1l2	7.4340068237825e-59	-0.483637889703845	0.083	0.251	2.07639244595069e-54	BP
Hsp90ab1	7.82958366360961e-59	0.398769189726058	0.969	0.882	2.1868810130828e-54	BP
Umad1	8.74824097851812e-59	-0.537692062696827	0.151	0.325	2.4434711877099e-54	BP
Dok5	8.76775610317805e-59	-0.332784024882978	0.019	0.164	2.44892195717866e-54	BP
Rab11fip4	1.05948168395122e-58	-0.378799349062182	0.106	0.276	2.95923829144414e-54	BP
Arhgap23	1.07940933303189e-58	-0.388609245609825	0.034	0.185	3.01489820809138e-54	BP
Eif1ax	1.19343079739363e-58	0.317171800324073	0.8	0.581	3.33337156020015e-54	BP
Epb41l4b	1.82494329183673e-58	-0.53221126098029	0.016	0.158	5.09724910842918e-54	BP
Bbs9	1.88186640115111e-58	-0.51371100539021	0.083	0.251	5.25624104505517e-54	BP
Cntn2	1.88502363865495e-58	0.293171502275224	0.203	0.085	5.26505952512713e-54	BP
Txnrd1	2.28746672536454e-58	0.334574382905344	0.745	0.547	6.38912331061568e-54	BP
Ndufb6	2.59468026189708e-58	0.30058239344449	0.745	0.516	7.24720143950473e-54	BP
Cggbp1	3.42544556288302e-58	0.31342881222461	0.673	0.472	9.56761200168857e-54	BP
Siva1	3.59099369842804e-58	0.256895797144165	0.628	0.396	1.00300044990794e-53	BP
Ubtf	3.66253243101974e-58	0.320142280107161	0.682	0.485	1.02298193330812e-53	BP
Gm1043	3.83706981852456e-58	-0.373910398427482	0.002	0.136	1.07173197101209e-53	BP
Hlf	4.08091016637215e-58	-0.40182365992102	0.016	0.158	1.13983901856941e-53	BP
Emc8	4.37277346557657e-58	0.276220621433973	0.6	0.395	1.22135935667019e-53	BP
Slc22a23	4.93685795903073e-58	-0.495284598048679	0.222	0.399	1.37891379653687e-53	BP
Svop	5.67064455417190e-58	-0.427455245527797	0.061	0.218	1.58386773042575e-53	BP
Brsk2	5.75257095392103e-58	0.281716284206561	0.514	0.321	1.60675059313968e-53	BP
Stx1a	6.5366990442411e-58	-0.432848918692659	0.093	0.258	1.82576541004698e-53	BP
A830018L16Rik	6.59628277171102e-58	-0.559517056510499	0.013	0.154	1.84240774096661e-53	BP
Tbpl1	7.4004683807889e-58	0.279183660357536	0.583	0.386	2.06702482343815e-53	BP
Plxnc1	7.49171398674738e-58	-0.414628133680545	0.077	0.243	2.09251063363841e-53	BP
Ccar1	8.1480136002983e-58	0.368639331700891	0.835	0.707	2.27582167869932e-53	BP
Atrn	8.24419633342283e-58	-0.497307176293371	0.167	0.339	2.30268647788833e-53	BP
Ralgapa1	8.99429275168565e-58	-0.599314555175849	0.337	0.496	2.51219590847332e-53	BP
Adcy1	9.50771564977103e-58	-0.38809148987201	0.039	0.19	2.65560005813755e-53	BP
Mak16	9.64229486232199e-58	0.269580236432178	0.526	0.334	2.69318937799515e-53	BP
Sorcs3	1.02650621128755e-57	-0.761005743825257	0.066	0.231	2.86713449874725e-53	BP
Unc5c	1.0477480248371e-57	-1.33229676340189	0.292	0.45	2.9264650081725e-53	BP
Ccne2	1.08920553246034e-57	0.32414000410024	0.231	0.105	3.04225997271498e-53	BP
Timp3	1.34827167987149e-57	-0.418654728831664	0.032	0.183	3.76585762904905e-53	BP
Syn1	1.38882898094235e-57	-0.438308728870299	0.081	0.241	3.87913822667007e-53	BP
Map2	1.53965361225558e-57	-0.648799530180161	0.723	0.753	4.30040650439106e-53	BP
Cdc123	1.57321172369174e-57	0.34144730942178	0.763	0.576	4.3941376654434e-53	BP
Gkap1	1.64500168689417e-57	0.310447229803271	0.694	0.483	4.59465421166412e-53	BP
Nebl	1.97699910776616e-57	-0.538071259627637	0.018	0.161	5.52195620790166e-53	BP
Nfat5	2.00310517479332e-57	-0.479899306144102	0.264	0.44	5.59487306371522e-53	BP
Slc4a3	2.05332325234601e-57	-0.40552537130763	0.116	0.286	5.73513717612764e-53	BP
Fut9	2.37483566454965e-57	-0.562057126387765	0.147	0.325	6.63315349465363e-53	BP
Nf1	2.41541719658371e-57	-0.553756441459075	0.356	0.516	6.74650177177795e-53	BP
Gab2	3.02635677257118e-57	-0.623475925049929	0.109	0.279	8.45291710146856e-53	BP
Mef2c	3.03317415344157e-57	-0.500549181971197	0.097	0.264	8.47195872797765e-53	BP
Gar1	3.12162998213735e-57	0.292298851123428	0.548	0.354	8.71902470310782e-53	BP
Wbp2	3.20574228678513e-57	0.287710142364111	0.493	0.308	8.95395878121954e-53	BP
Atp5l	3.25499611522222e-57	0.365985157667644	0.823	0.61	9.09152964942718e-53	BP
Rcn2	3.5180917167168e-57	0.328497912323804	0.839	0.686	9.82638197396169e-53	BP
Wdr7	3.6462722205621e-57	-0.505076980827793	0.138	0.308	1.0184402939252e-52	BP
Camk2a	3.68717844852528e-57	-0.346958717909324	0.012	0.149	1.0298658124576e-52	BP
Dock7	3.76330198217102e-57	-0.597470707433361	0.54	0.652	1.05112787664019e-52	BP
Rbm22	4.3553282250955e-57	0.271581153619583	0.598	0.396	1.21648672655143e-52	BP
Usp32	4.50430442514006e-57	-0.484467689709317	0.182	0.356	1.25809726898587e-52	BP
Psmb2	4.66990207896406e-57	0.294621798805489	0.866	0.68	1.30435034967545e-52	BP
Rpl10	4.79531690949258e-57	0.345838741698913	0.922	0.686	1.33937996599037e-52	BP
Tspan5	4.83954108781957e-57	-0.433413112847703	0.227	0.411	1.35173222123888e-52	BP
Rpl22l1	4.89956590413507e-57	0.260882461640557	0.854	0.609	1.36849775268397e-52	BP
Thsd7a	6.4393417863346e-57	-0.734460559861127	0.343	0.494	1.79857255434112e-52	BP
Blmh	7.49112042019467e-57	0.318181854236774	0.751	0.566	2.09234484456457e-52	BP
Eif5	8.10398548792285e-57	0.352766164368051	0.864	0.671	2.26352418663173e-52	BP
Neo1	8.24097265078178e-57	-0.467761032145831	0.364	0.526	2.30178607108986e-52	BP
Slc17a6	8.62131630412757e-57	-0.516117680206708	0.36	0.524	2.40801985690587e-52	BP
Adh5	8.65146414390795e-57	0.279511625938107	0.805	0.57	2.41644045003493e-52	BP
Pak1ip1	9.109032033659e-57	0.276642775697807	0.635	0.432	2.5442437373213e-52	BP
Ywhae	9.11346651257851e-57	0.332029114967317	0.966	0.854	2.5454823316283e-52	BP
Tmem163	9.91260733416378e-57	-0.760633972600148	0.196	0.359	2.76869035450529e-52	BP
Mcm4	1.19977427339338e-56	0.298361290360952	0.383	0.211	3.35108952301504e-52	BP
Ube2n	1.23060685686578e-56	0.301215472372533	0.867	0.663	3.43720801191182e-52	BP
Dkc1	1.55409983463642e-56	0.259227999077499	0.597	0.386	4.34075624812299e-52	BP
Gtf3c6	1.59622185751085e-56	0.296307590835034	0.67	0.459	4.45840727021355e-52	BP
Dhx57	1.83582701026742e-56	-0.476700037958525	0.184	0.355	5.12764842237794e-52	BP
Egfem1	2.39889258753473e-56	-1.40971176409981	0.166	0.33	6.70034688624326e-52	BP
Slc6a7	2.55149183967015e-56	-0.308734969538694	0.002	0.132	7.1265718573827e-52	BP
Ak5	2.69477814603925e-56	-0.442059056383353	0.007	0.141	7.52678483970222e-52	BP
Pcdh7	3.19308536346924e-56	-1.61498211537403	0.186	0.344	8.91860672870593e-52	BP
Chst1	3.54629277741932e-56	-0.697524988153168	0.135	0.295	9.90515035660989e-52	BP
Pex5l	3.81668413119519e-56	-0.619707579498474	0.038	0.186	1.06603804468413e-51	BP
Gm35188	4.12285329515445e-56	-0.514902599578736	0.041	0.198	1.15155415386959e-51	BP
Ppp1r2	4.59514592150255e-56	0.305999299529592	0.698	0.509	1.28347020733488e-51	BP
Brix1	5.00295177603041e-56	0.279787458762963	0.613	0.411	1.39737446056305e-51	BP
Snap25	6.24662447276207e-56	-0.551326002696085	0.266	0.422	1.74474468148717e-51	BP
Mrpl11	7.33667887420203e-56	0.286789200190527	0.688	0.482	2.04920777635337e-51	BP
Eif3l	7.83844699926667e-56	0.297552223367687	0.699	0.483	2.18935663136517e-51	BP
Snrpa	8.12470134591395e-56	0.290474937445032	0.798	0.584	2.26931033292722e-51	BP
Epha4	8.80952248056314e-56	-0.755453371215846	0.319	0.471	2.46058772404609e-51	BP
Dpf2	9.78716656541498e-56	0.250968182106102	0.529	0.338	2.73365349338606e-51	BP
Abcc5	1.04636283803853e-55	-0.529418818196479	0.27	0.431	2.92259604292543e-51	BP
Celsr2	1.05167455386842e-55	0.270408090155674	0.465	0.288	2.93743219640989e-51	BP
Trir	1.08052025790183e-55	0.357519976380498	0.709	0.525	3.01800113234559e-51	BP
Sergef	1.2341431036428e-55	-0.452547761427635	0.103	0.265	3.44708510278469e-51	BP
Slc25a12	1.35283270792866e-55	-0.509838650312163	0.182	0.349	3.77859703651553e-51	BP
Rpl29	1.4623268070819e-55	0.286524302344563	0.738	0.519	4.08442500486046e-51	BP
Slbp	1.46237145139632e-55	0.489781055541928	0.605	0.434	4.08454970089507e-51	BP
2900079G21Rik	1.47953605598347e-55	-0.320980217123323	0.007	0.139	4.13249215796744e-51	BP
Dlgap4	1.50604322196955e-55	-0.518775156977628	0.587	0.676	4.20652932328314e-51	BP
Fus	1.51915715854283e-55	0.311030233381425	0.965	0.912	4.24315785952598e-51	BP
Cenpv	1.90289169965791e-55	0.3476880831913	0.754	0.6	5.31496680631452e-51	BP
Miat	1.99100518119727e-55	0.541076159353733	0.676	0.496	5.56107657160209e-51	BP
Tmcc3	2.59259246878075e-55	-0.578254279094044	0.028	0.171	7.2413700245515e-51	BP
Etfa	3.0934206883077e-55	0.275011353305099	0.574	0.375	8.64023332451224e-51	BP
Rpp25l	3.22015769363202e-55	0.282093926200977	0.559	0.363	8.99422245408358e-51	BP
Ptp4a1	3.25996756538638e-55	0.271257258931945	0.663	0.452	9.10541540688069e-51	BP
Cdh18	3.50254993226643e-55	-0.784559676554518	0.005	0.134	9.78297221581336e-51	BP
Zswim6	3.75850642251805e-55	-0.641561745904266	0.113	0.279	1.04978842887352e-50	BP
Foxp2	3.83601249197113e-55	-1.35830439334856	0.601	0.653	1.07143664913246e-50	BP
Gm20275	4.45362524043033e-55	-0.407908792777708	0.037	0.19	1.2439420659046e-50	BP
Pacsin1	4.46617506292397e-55	-0.342452633378764	0.033	0.178	1.24744735682529e-50	BP
Pcnx2	4.60746531898047e-55	-0.334902079218942	0.009	0.141	1.28691113824443e-50	BP
Ube3a	4.66659769040544e-55	-0.520400826692222	0.867	0.876	1.30342740090714e-50	BP
Zfp664	5.37950693382353e-55	0.337318027802929	0.719	0.537	1.50255008168625e-50	BP
Trim46	5.40380867624198e-55	-0.371691191218622	0.095	0.259	1.50933780136115e-50	BP
Taok3	5.74606593118097e-55	-0.374096435815729	0.146	0.317	1.60493367523816e-50	BP
Armh3	5.87463359204406e-55	-0.413368216283482	0.03	0.178	1.64084390859383e-50	BP
Mrpl42	7.04507680572497e-55	0.304303734318245	0.731	0.519	1.96776040260704e-50	BP
Psmd8	7.23183281957816e-55	0.284404451870865	0.812	0.581	2.01992322483638e-50	BP
Abcf2	8.1449696390663e-55	0.258121414648698	0.518	0.332	2.27497146988761e-50	BP
Ppih	9.32827494139835e-55	0.251447509283578	0.517	0.328	2.60548047388197e-50	BP
Sf1	1.02545891582979e-54	0.303083075176126	0.635	0.443	2.86420929780418e-50	BP
Gm1992	1.15473792514674e-54	-0.36876628869932	0.007	0.138	3.22529849872735e-50	BP
Tmem117	1.19440651593444e-54	-0.42145874486383	0.02	0.158	3.33609683965647e-50	BP
Pcbp2	1.24150256468681e-54	0.311095488085054	0.825	0.659	3.46764081342674e-50	BP
St13	1.3845806030795e-54	0.304538494281809	0.869	0.69	3.86727208246136e-50	BP
Lrrc3b	1.70850115917195e-54	-0.387078804821861	0.012	0.144	4.77201458768316e-50	BP
Ndufb9	2.22836348791889e-54	0.29949529019463	0.891	0.651	6.22404205810624e-50	BP
Sgcz	2.33312049922689e-54	-1.0732134289968	0.03	0.176	6.51663886639063e-50	BP
Terf1	2.34813738051108e-54	0.290256224481005	0.42	0.247	6.55858251750551e-50	BP
Hjurp	2.37667893923247e-54	0.314901043686618	0.426	0.253	6.63830194517022e-50	BP
Tmem167	2.54235010605303e-54	0.308949504912062	0.777	0.592	7.10103808121671e-50	BP
Abca3	2.66287879484102e-54	-0.368653205091352	0.086	0.245	7.43768676187045e-50	BP
Pid1	2.96151029096372e-54	-0.501182634120449	0.099	0.269	8.27179439369076e-50	BP
Myo1d	2.98577902430953e-54	-0.431610021396517	0.01	0.141	8.33957939279895e-50	BP
Anapc15	3.04417200225228e-54	0.257779839916057	0.439	0.268	8.50267681949085e-50	BP
Rgs7bp	3.05546314179239e-54	-0.403949635310081	0.033	0.178	8.53421410134032e-50	BP
Vps8	4.09128099786786e-54	-0.41099547972506	0.093	0.254	1.14273569551447e-49	BP
Ccser2	4.28773904336514e-54	-0.403728019785153	0.176	0.349	1.19760839220232e-49	BP
Hnrnpl	5.14745660887923e-54	0.307733354065509	0.813	0.646	1.43773610542606e-49	BP
Gm47283	5.20743110320251e-54	0.46825147373336	0.759	0.633	1.45448758143549e-49	BP
Cdc5l	5.4657748943416e-54	0.309133409589181	0.714	0.517	1.52664558573855e-49	BP
Gm49797	5.76558567794583e-54	-0.427385288349233	0.036	0.186	1.61038573570705e-49	BP
Dpysl4	5.99855681751272e-54	0.33001953055674	0.462	0.292	1.67545690469948e-49	BP
Fkbp1a	6.23966313265519e-54	0.306923086067709	0.862	0.687	1.74280030958192e-49	BP
Mrpl12	6.66927981262049e-54	0.280408869790514	0.718	0.5	1.86279654446303e-49	BP
Phlpp1	6.76696612102579e-54	-0.508286487904258	0.138	0.31	1.89008130726371e-49	BP
Psma6	6.95358041961935e-54	0.290023738261212	0.834	0.616	1.94220454700388e-49	BP
Nckap5	7.53665896215196e-54	-0.567201810882316	0.204	0.377	2.10506421471866e-49	BP
Cebpg	7.6517070115824e-54	0.270534485670601	0.478	0.303	2.13719828540508e-49	BP
Msantd3	8.28233139609182e-54	0.253524752715433	0.482	0.302	2.31333798224241e-49	BP
Vps13d	8.91809096193257e-54	-0.437932147416347	0.104	0.265	2.49091198657739e-49	BP
Rasgrf2	1.02784282152548e-53	-0.385057670088096	0.002	0.126	2.87086778480283e-49	BP
Ing1	1.12817249819739e-53	0.291284940441543	0.598	0.409	3.15109860471512e-49	BP
Pak6	1.14300841070662e-53	-0.267647287405278	0.007	0.134	3.19253679194465e-49	BP
Kctd16	1.14757873357127e-53	-0.807405867785084	0.014	0.149	3.2053021607379e-49	BP
Focad	1.25133690393179e-53	-0.480855157843894	0.076	0.232	3.49510910637189e-49	BP
Gm11149	1.33128841492437e-53	-0.396678606977916	0.027	0.168	3.71842167172527e-49	BP
Med12l	1.45708006178035e-53	-0.538028919248174	0.053	0.204	4.06977032055869e-49	BP
Pigk	1.48631251100321e-53	-0.598228217600946	0.245	0.404	4.15141947448305e-49	BP
Rpl27-ps3	1.55183432218142e-53	0.330621725315882	0.403	0.239	4.33442844528493e-49	BP
Mrtfb	1.57861762525921e-53	-0.408748286298347	0.017	0.153	4.40923688911149e-49	BP
Hdac9	1.58705368293816e-53	-1.09757890429587	0.177	0.336	4.43279964181459e-49	BP
Fam169a	1.68995878041043e-53	-0.321386879713488	0.049	0.197	4.72022386956437e-49	BP
Ccdc34	2.03670339918987e-53	0.398467758478589	0.757	0.596	5.68871626427723e-49	BP
Hspa9	2.09152741773148e-53	0.330358405110825	0.713	0.536	5.84184523046579e-49	BP
Nsmce1	2.22199108676634e-53	0.318679636961027	0.583	0.396	6.20624330444708e-49	BP
Gfod2	2.29484835613579e-53	-0.435865591535498	0.238	0.403	6.40974094352289e-49	BP
Inip	2.52240638162537e-53	0.265995996484429	0.433	0.26	7.04533326451781e-49	BP
Prkcz	3.11349989357123e-53	-0.369534469221421	0.104	0.263	8.6963165527338e-49	BP
Zic3	3.1896872803899e-53	0.257796232589874	0.539	0.345	8.90911554285703e-49	BP
Ndufs2	3.30471815167712e-53	0.271166323820196	0.788	0.565	9.23040826944935e-49	BP
Robo1	3.38422187531215e-53	-0.880653391857722	0.62	0.675	9.45247011993436e-49	BP
Etf1	3.46118059991028e-53	0.297873860121594	0.616	0.425	9.66742353360941e-49	BP
Rnf150	3.65013558909649e-53	-0.494791458369054	0.079	0.231	1.01951937139054e-48	BP
Socs2	3.65797657089674e-53	-0.711803659369473	0.175	0.336	1.02170943601717e-48	BP
Polr2e	3.97166092460838e-53	0.253780415486125	0.726	0.508	1.10932461285237e-48	BP
Tmem258	4.19463339607018e-53	0.29927753009725	0.648	0.444	1.17160305385636e-48	BP
Zfp326	4.29758331693419e-53	0.297179906220796	0.785	0.602	1.20035799625289e-48	BP
Hmgcs1	4.58191953807074e-53	-0.552092874174374	0.717	0.756	1.27977594617854e-48	BP
Sdhb	6.42337678734921e-53	0.290462886545036	0.841	0.622	1.79411337047451e-48	BP
Smim14	7.3125212085604e-53	-0.432976789346059	0.343	0.496	2.042460298763e-48	BP
Gm32509	1.04234005000963e-52	-0.386378163231166	0.012	0.143	2.91135999368189e-48	BP
Jakmip3	1.10322497657407e-52	-0.337076757964364	0.007	0.133	3.08141768206903e-48	BP
Tmem135	1.16345835951364e-52	-0.423498200444525	0.109	0.274	3.24965554395755e-48	BP
Nedd4l	1.1987813740018e-52	-0.661891358664213	0.433	0.544	3.34831625572442e-48	BP
Atp6v0c	1.23140880328789e-52	-0.436989366589104	0.038	0.184	3.43944792846342e-48	BP
Gm37240	1.23683767667667e-52	-0.429271729121268	0.045	0.198	3.45461131472561e-48	BP
Hnrnpr	1.31770478870471e-52	0.293856295031319	0.917	0.805	3.68048124533113e-48	BP
0610010K14Rik	1.43639749264748e-52	0.266169484890008	0.468	0.295	4.01200183671369e-48	BP
Ptprr	1.7182926390189e-52	-0.428371872398149	0.017	0.149	4.79936317004369e-48	BP
Fnbp1	2.01098961572019e-52	-0.495545142716183	0.135	0.297	5.61689509566805e-48	BP
mt-Nd3	2.02936799973742e-52	0.31933680106628	0.693	0.472	5.6682277600666e-48	BP
Nop53	2.13338997578508e-52	0.273909011152793	0.498	0.317	5.95877154136532e-48	BP
Elof1	2.32819093606541e-52	0.261168640034251	0.689	0.476	6.50287010352431e-48	BP
Cox6a1	2.51730752431121e-52	0.280723925249236	0.876	0.655	7.03109164615365e-48	BP
Psmd13	2.56138450549635e-52	0.292059441529536	0.777	0.583	7.15420306230186e-48	BP
Lrba	2.57294200479889e-52	-0.473248241481931	0.12	0.285	7.18648431360378e-48	BP
Osbpl10	2.61161293448476e-52	-0.357108015830048	0.009	0.135	7.29449608730939e-48	BP
Mzt1	2.64822110737843e-52	0.282717459310096	0.519	0.343	7.3967463750187e-48	BP
Gnb4	2.75547333427038e-52	-0.405784233501856	0.191	0.359	7.69631256995059e-48	BP
Arhgap20	2.82038662381476e-52	-0.375666359371847	0.014	0.145	7.87762187897701e-48	BP
Chrm2	2.90322389701635e-52	-0.506382753971647	0.006	0.131	8.10899466675636e-48	BP
Tnrc18	3.33889181707809e-52	-0.465975832250827	0.303	0.463	9.32585873428083e-48	BP
Necab1	3.38746635741415e-52	-0.501940868127221	0.014	0.142	9.46153228289347e-48	BP
Smndc1	3.55496164039919e-52	0.265023164806701	0.586	0.398	9.92936335779897e-48	BP
Rhoa	3.87570278344177e-52	0.288034007512523	0.866	0.683	1.08252254444312e-47	BP
Eif6	4.03626155048175e-52	0.278451010305602	0.684	0.476	1.12736821366506e-47	BP
Nolc1	4.15903739393684e-52	0.300002972037592	0.586	0.4	1.1616607345005e-47	BP
Ssh2	4.27398042708101e-52	-0.659238466687466	0.312	0.46	1.193765473088e-47	BP
Eif3e	4.27972477502423e-52	0.287178647235276	0.819	0.622	1.19536992691202e-47	BP
Pxk	4.38034928043686e-52	-0.381319241057002	0.097	0.255	1.22347535751882e-47	BP
Man2a1	4.42396277345671e-52	-0.518147284460438	0.071	0.22	1.23565704225419e-47	BP
Dcaf6	4.76540206849883e-52	-0.428132480542717	0.09	0.248	1.33102445175241e-47	BP
Lgi1	5.63986031077827e-52	-0.316269623448687	0.016	0.145	1.57526938340348e-47	BP
Ube2a	6.54358202005893e-52	0.283925688347751	0.551	0.37	1.82768789402266e-47	BP
Dpy30	6.87630317364481e-52	0.292500299326481	0.702	0.507	1.92062023943073e-47	BP
Ybx3	7.50383912714111e-52	0.291961324802292	0.614	0.425	2.09589730660178e-47	BP
Radil	8.00593794241172e-52	-0.331210006518524	0.014	0.141	2.23613852669502e-47	BP
Smyd3	9.53687586923697e-52	-0.579216171100824	0.139	0.3	2.66374479903658e-47	BP
Ntrk3	1.07181134011166e-51	-0.840647390381486	0.079	0.233	2.99367625406588e-47	BP
Atp9b	1.07245918429992e-51	-0.477586281378344	0.192	0.358	2.9954857476681e-47	BP
Ptrh2	1.18088127462476e-51	0.27380974878693	0.541	0.356	3.29831948815441e-47	BP
Zfr2	1.21463724393401e-51	-0.330752842241563	0.035	0.174	3.39260328603208e-47	BP
Pcyt2	1.32235975199592e-51	-0.454708657153027	0.185	0.346	3.69348302329981e-47	BP
Klhl3	1.71622964515492e-51	-0.29629419594478	0.013	0.141	4.7936010218822e-47	BP
1500004A13Rik	1.72148159171562e-51	-0.441298220519303	0.075	0.228	4.80827023382089e-47	BP
Uchl5	1.77038159280452e-51	0.288832816307855	0.453	0.285	4.94485282686232e-47	BP
Nhs	2.0000119703703e-51	-0.56951734191065	0.095	0.25	5.5862334344413e-47	BP
Dazap2	2.05759681452428e-51	0.269634101441907	0.49	0.311	5.74707366264778e-47	BP
Pitpnc1	2.16008206717728e-51	-0.628902537627962	0.284	0.444	6.03332522183286e-47	BP
Tceal3	2.47908061108954e-51	-0.36065875333809	0.166	0.33	6.92432005483419e-47	BP
A330023F24Rik	2.69222952902904e-51	-0.355627510776685	0.014	0.144	7.51966629753102e-47	BP
Elovl6	2.92791143540309e-51	-0.460317891235555	0.311	0.465	8.17794943022436e-47	BP
4921524J17Rik	3.18425980482642e-51	0.251905718962801	0.518	0.336	8.89395606086066e-47	BP
Tafa2	3.40683399118238e-51	-0.924871839809569	0.006	0.128	9.51562802077151e-47	BP
Mrpl15	3.9160810216708e-51	0.287549334750509	0.646	0.454	1.09380059016287e-46	BP
Slc44a1	3.95589430433439e-51	-0.369303964635406	0.067	0.216	1.10492083814364e-46	BP
Dop1b	4.16620167989265e-51	-0.335487904863645	0.014	0.144	1.16366179121082e-46	BP
Casp8ap2	4.51773924527968e-51	0.380669295301652	0.558	0.386	1.26184974859907e-46	BP
Rrp1	4.79384711349312e-51	0.261337328579451	0.82	0.592	1.33896943726976e-46	BP
Maz	4.97150016676441e-51	0.31354627799418	0.658	0.466	1.38858971157897e-46	BP
Ncoa7	5.14180591713398e-51	-0.570148083820048	0.286	0.438	1.43615781071469e-46	BP
Vps35l	5.40375437591447e-51	-0.354059437491206	0.018	0.15	1.50932263473667e-46	BP
Pin4	5.64266207926833e-51	0.261535961675399	0.65	0.449	1.57605194536044e-46	BP
Atxn7l3b	6.98011916890353e-51	0.303151163794364	0.941	0.772	1.94961708506645e-46	BP
Smpd3	7.01629230414962e-51	-0.538205526519093	0.24	0.386	1.95972060347203e-46	BP
Hnrnpul1	7.76678488856867e-51	0.281608935159045	0.65	0.465	2.16934068722612e-46	BP
Mrpl17	7.93672347143772e-51	0.287293724439118	0.658	0.459	2.21680623280727e-46	BP
Rbbp7	9.41909317197788e-51	0.261430652339135	0.712	0.497	2.63084691386514e-46	BP
Bclaf1	1.06972454581746e-50	0.303077964171757	0.88	0.769	2.98784762892275e-46	BP
Nnat	1.2750335900126e-50	-0.681628922065076	0.982	0.969	3.56129632026419e-46	BP
Btrc	1.67390874167011e-50	-0.45692657980611	0.223	0.388	4.67539450635879e-46	BP
Efr3b	1.76086136886656e-50	-0.524938290101096	0.199	0.353	4.91826188938118e-46	BP
Cdh13	1.88369402292144e-50	-0.961926740356404	0.06	0.206	5.26134577542188e-46	BP
Fmnl2	1.9212129761219e-50	-0.642864262765725	0.395	0.526	5.36613996360608e-46	BP
Exoc4	1.96559500286725e-50	-0.640723583852834	0.436	0.556	5.4901034025085e-46	BP
Imp3	2.07785017499619e-50	0.289497158992075	0.56	0.379	5.80364332378186e-46	BP
Fam13c	2.11888737772611e-50	-0.381377562733953	0.101	0.258	5.91826433472681e-46	BP
Smu1	2.2253639478073e-50	0.269504879102979	0.614	0.424	6.21566404262058e-46	BP
Prpf38a	2.23323790112376e-50	0.282277009121145	0.593	0.412	6.23765678162877e-46	BP
Cntnap5c	2.38902063777247e-50	-0.520250261444503	0.002	0.119	6.67277354336227e-46	BP
Srp19	2.49763930049183e-50	0.279630010265481	0.687	0.494	6.97615633020373e-46	BP
Atp9a	2.50396138491034e-50	-0.470973039465546	0.204	0.358	6.99381454419308e-46	BP
Dis3l2	2.63455474859199e-50	-0.472696527233646	0.203	0.363	7.35857486829227e-46	BP
Ldlrad4	2.71724678575977e-50	-0.489177655955246	0.066	0.22	7.58954199730563e-46	BP
Dnttip2	3.2352691797439e-50	0.276260672236695	0.609	0.42	9.0364303459427e-46	BP
Scamp1	4.04162189500247e-50	-0.363061880328631	0.148	0.31	1.12886541149314e-45	BP
Ssr2	4.07173616138274e-50	0.258487381985295	0.741	0.528	1.13727662723581e-45	BP
Supt4a	4.39426213267005e-50	0.269661539355873	0.649	0.444	1.22736135627607e-45	BP
Sox2ot	4.39696555002192e-50	-0.771370541562696	0.123	0.284	1.22811644777662e-45	BP
Ost4	4.43715047704123e-50	0.254637979226385	0.708	0.49	1.23934049974239e-45	BP
Atcay	5.22413786926447e-50	-0.420219809568543	0.173	0.329	1.45915394826426e-45	BP
4732471J01Rik	5.23676085220078e-50	-0.360853274454945	0.014	0.14	1.4626796736282e-45	BP
Pdzrn3	5.60724581831591e-50	-0.593960382435424	0.102	0.25	1.56615982951382e-45	BP
Brd8	7.06157396742533e-50	0.364172542477121	0.731	0.585	1.97236822484157e-45	BP
Ube2b	7.13621054327705e-50	0.286406444281136	0.827	0.68	1.99321496684271e-45	BP
Pik3r1	7.38197892236175e-50	-0.37324565003342	0.164	0.327	2.06186053280486e-45	BP
Pcsk5	7.88853074148148e-50	-1.10860301713528	0.075	0.218	2.20334552140319e-45	BP
Mmadhc	8.19478893145903e-50	0.275689335366321	0.514	0.341	2.28888649644582e-45	BP
Ppip5k2	8.35489427333225e-50	-0.479873304605741	0.312	0.458	2.33360551948443e-45	BP
Galnt3	8.6182376545843e-50	-0.303546656961018	0.003	0.119	2.40715995930194e-45	BP
Far2	8.71796682694707e-50	-0.426122950465201	0.053	0.189	2.43501531443459e-45	BP
Srm	9.26601024670653e-50	0.318149182723108	0.531	0.359	2.5880893220076e-45	BP
Dipk1a	9.56592611720332e-50	-0.347540357252232	0.02	0.15	2.67185882379606e-45	BP
9330159F19Rik	9.64604123852436e-50	-0.52279338584138	0.283	0.43	2.69423577833224e-45	BP
Sub1	1.18648774792439e-49	0.300932548547181	0.9	0.676	3.31397892872762e-45	BP
Gm26691	1.19089503775638e-49	-0.444235088818384	0.01	0.132	3.32628892995734e-45	BP
Slc24a5	1.2605704292101e-49	0.394901611689644	0.68	0.54	3.52089926582673e-45	BP
Mrps18c	1.3206378124957e-49	0.338682761572335	0.612	0.433	3.68867347408175e-45	BP
Cox4i1	1.45469937177779e-49	0.356671550120347	0.94	0.758	4.06312081531256e-45	BP
Fer	1.46249266181368e-49	-0.50637818273934	0.333	0.48	4.08488825371179e-45	BP
Snx29	1.71898483881225e-49	-0.397986207179445	0.079	0.231	4.80129655328648e-45	BP
Gm48749	1.7381365048576e-49	-0.352830101750024	0.002	0.117	4.85478907171775e-45	BP
Atp5a1	1.74655519576382e-49	0.288203884265242	0.924	0.74	4.87830331728791e-45	BP
Rif1	2.0066396077613e-49	0.307289967731468	0.583	0.399	5.60474508843808e-45	BP
Mrps17	2.12288184976073e-49	0.282978281677029	0.654	0.459	5.9294212945667e-45	BP
Zdhhc2	2.3440072078789e-49	-0.456773946466034	0.138	0.292	6.54704653232655e-45	BP
Eda	2.42641768914586e-49	-0.595991706792683	0.033	0.167	6.7772272475533e-45	BP
Ano6	2.51369265063396e-49	-0.43351641086866	0.139	0.298	7.02099494248572e-45	BP
Fbxw4	2.75452307761208e-49	-0.363783878823402	0.067	0.214	7.69365840807829e-45	BP
Rab30	3.01209227129007e-49	-0.429331021193956	0.131	0.286	8.41307492294029e-45	BP
Eif4g3	3.10311185078052e-49	-0.451770566195574	0.657	0.735	8.66730171041506e-45	BP
Atf4	3.17660873458469e-49	0.283735574455587	0.64	0.455	8.87258585656849e-45	BP
Ube2q1	3.22529588768018e-49	0.264187253383017	0.537	0.365	9.0085739438795e-45	BP
Ptprn	3.23592069207423e-49	-0.285559883515345	0.03	0.161	9.03825008503253e-45	BP
Wwox	3.58283300918235e-49	-0.648813576643267	0.139	0.3	1.00072108779472e-44	BP
Slc9a7	3.60923257747641e-49	-0.355372475400871	0.019	0.146	1.00809475121494e-44	BP
Mirg	3.98044565592633e-49	-0.365553936285303	0.047	0.184	1.11177827615678e-44	BP
Brcc3	4.4197855171654e-49	0.273063687313878	0.516	0.343	1.23449029279947e-44	BP
Tpr	4.63958772797004e-49	0.316996430051333	0.906	0.796	1.29588324829931e-44	BP
Shank3	4.67023725048457e-49	-0.363242189798889	0.036	0.167	1.30444396643285e-44	BP
Trpc1	4.7271304230784e-49	-0.348548309102279	0.051	0.192	1.32033479847003e-44	BP
Leo1	4.83956565880392e-49	0.255311831535302	0.594	0.402	1.35173908416052e-44	BP
Gm26871	5.02172472109758e-49	-1.22943932404809	0.087	0.23	1.40261793184977e-44	BP
Cnih2	5.15473188812793e-49	-0.951763305597721	0.339	0.455	1.43976816367301e-44	BP
Ube3c	5.6633061460164e-49	-0.477684969710337	0.323	0.469	1.58181803964384e-44	BP
Camkk2	5.81299960090054e-49	-0.359013719392807	0.11	0.263	1.62362891852753e-44	BP
Swi5	6.32283399437078e-49	0.289530926025822	0.88	0.669	1.7660307629677e-44	BP
Neto2	7.80179380310663e-49	-0.591403992795579	0.433	0.55	2.17911902714571e-44	BP
Kansl1	8.33914515881971e-49	-0.637763975655739	0.524	0.617	2.32920663430993e-44	BP
Zfp704	8.88898812671877e-49	-0.442745617090615	0.294	0.448	2.48278327367382e-44	BP
Slc1a1	9.9029378815737e-49	-0.268989340734396	0.009	0.127	2.76598957970235e-44	BP
Cdv3	1.04197466214624e-48	0.286364133739847	0.785	0.588	2.91033942884067e-44	BP
Mtmr7	1.12656033229225e-48	-0.328772811112935	0.047	0.183	3.14659566412549e-44	BP
Caln1	1.12991837193068e-48	-0.417727107314525	0.016	0.139	3.15597500463959e-44	BP
Ablim2	1.60788043849176e-48	-0.28364918495323	0.001	0.112	4.49097085275133e-44	BP
Plcxd3	2.00813041891907e-48	-0.549634721230594	0.109	0.257	5.60890907308286e-44	BP
C2cd5	2.26861180213302e-48	-0.536822587550204	0.26	0.41	6.33645962453773e-44	BP
[truncated: 960 more rows]

## Sheet: EN genes
	p_val	avg_log2FC	pct.1	pct.2	p_val_adj	cluster
Hist3h2ba	0	2.39446438954901	0.81	0.354	0	EN
Tubb3	0	2.20655165917778	0.976	0.878	0	EN
Id4	0	2.17471452869118	0.759	0.392	0	EN
Tuba1a	0	1.94089941989606	0.997	0.993	0	EN
Cd24a	0	1.86679072436314	0.846	0.506	0	EN
Ina	0	1.84895240362149	0.798	0.342	0	EN
Lhx9	0	1.84591434993282	0.919	0.443	0	EN
Stmn1	0	1.79318374187382	0.971	0.906	0	EN
Gap43	0	1.7572113345919	0.96	0.628	0	EN
Lhx2	0	1.70497172346399	0.824	0.3	0	EN
Tubb2b	0	1.67632093111766	0.977	0.922	0	EN
Mllt11	0	1.66761351062693	0.872	0.479	0	EN
Syt13	0	1.65888723320111	0.658	0.265	0	EN
Gbx2	0	1.64544260185701	0.692	0.119	0	EN
Sox11	0	1.62933717856996	0.93	0.793	0	EN
Cnih2	0	1.62213250143943	0.783	0.298	0	EN
Stmn3	0	1.6099759283032	0.927	0.664	0	EN
Stmn2	0	1.58186994554353	0.976	0.711	0	EN
Tagln3	0	1.54585486986014	0.82	0.426	0	EN
Hist3h2a	0	1.52538938714133	0.675	0.12	0	EN
Sox4	0	1.50735982195438	0.91	0.745	0	EN
Tmsb10	0	1.50278217918055	0.924	0.812	0	EN
Gng3	0	1.49365315850329	0.842	0.454	0	EN
Uchl1	0	1.47211936717133	0.905	0.707	0	EN
Pcsk1n	0	1.42487182343328	0.876	0.645	0	EN
Rtn1	0	1.40904818833076	0.992	0.894	0	EN
Pafah1b3	0	1.39501118690361	0.861	0.607	0	EN
Ptms	0	1.38900203429739	0.89	0.703	0	EN
Actg1	0	1.35219398473499	0.937	0.845	0	EN
Calb1	0	1.34919770042858	0.362	0.09	0	EN
Basp1	0	1.32080533752036	0.964	0.914	0	EN
Sp9	0	1.29478075240648	0.677	0.14	0	EN
Dpysl3	0	1.29392585107554	0.966	0.791	0	EN
Tmem132a	0	1.2418233952563	0.666	0.296	0	EN
Nnat	0	1.24099901633921	0.988	0.963	0	EN
H3f3a	0	1.2377134514912	0.897	0.756	0	EN
Aplp1	0	1.23373695142903	0.853	0.487	0	EN
Tubb2a	0	1.22700930088872	0.917	0.703	0	EN
Actb	0	1.21268731128546	0.967	0.904	0	EN
Tcf7l2	0	1.20098747081137	0.992	0.946	0	EN
Chst1	0	1.18659002573163	0.531	0.172	0	EN
Crmp1	0	1.17364898092883	0.872	0.576	0	EN
Stmn4	0	1.16285927854507	0.796	0.462	0	EN
Nsg1	0	1.15744997077998	0.859	0.549	0	EN
Socs2	0	1.15532870758204	0.517	0.236	0	EN
6330403K07Rik	0	1.14716560522969	0.844	0.598	0	EN
Serf1	0	1.14315508620387	0.812	0.528	0	EN
Calm1	0	1.1275760591759	0.915	0.791	0	EN
Rhou	0	1.12730512297962	0.652	0.214	0	EN
Gng8	0	1.11222081799376	0.506	0.052	0	EN
Zic1	0	1.10464691856939	0.897	0.705	0	EN
Kif5c	0	1.10214715471709	0.926	0.664	0	EN
Cdk5r1	0	1.10049073012057	0.665	0.206	0	EN
Ndn	0	1.09736673765418	0.793	0.597	0	EN
Cyth2	0	1.09307319391482	0.778	0.403	0	EN
Cfl1	0	1.09250082856432	0.885	0.71	0	EN
Ftl1	0	1.09127994063112	0.884	0.72	0	EN
Dmrtb1	0	1.08842227404177	0.554	0.116	0	EN
Gm42418	0	1.08139590881884	0.918	0.928	0	EN
Jpt1	0	1.07651072132497	0.842	0.748	0	EN
Map1b	0	1.06699496184339	0.99	0.957	0	EN
Prdx2	0	1.05628356643371	0.882	0.724	0	EN
Nsg2	0	1.05145747728657	0.838	0.44	0	EN
Calm3	0	1.05082904991455	0.849	0.626	0	EN
Enc1	0	1.04179827792415	0.682	0.335	0	EN
Enho	0	1.04084340648727	0.721	0.339	0	EN
Thra	0	1.03849976555989	0.879	0.601	0	EN
Rab3a	0	1.03251853607543	0.707	0.215	0	EN
Bex2	0	1.02731191584775	0.865	0.658	0	EN
Gng2	0	1.02385439830703	0.904	0.672	0	EN
Cbln2	0	1.00468736885976	0.502	0.127	0	EN
Cirbp	0	1.00341765758026	0.781	0.491	0	EN
Gm26735	0	1.00300828230889	0.607	0.237	0	EN
H3f3b	0	0.987620039055234	0.917	0.797	0	EN
Rufy3	0	0.983605168766763	0.894	0.599	0	EN
Ppp1r14b	0	0.978181421312313	0.843	0.622	0	EN
Gstm7	0	0.964841728798736	0.544	0.114	0	EN
Map1lc3b	0	0.964537510620369	0.794	0.511	0	EN
Ldhb	0	0.960829754317098	0.812	0.562	0	EN
Tubb5	0	0.953518989079322	0.964	0.896	0	EN
Pfn2	0	0.941469997363793	0.826	0.576	0	EN
Ctxn1	0	0.939573469719641	0.783	0.517	0	EN
Nrep	0	0.938847298618139	0.84	0.625	0	EN
Nrp2	0	0.931978372053639	0.473	0.127	0	EN
Nhlh2	0	0.930975390621746	0.587	0.142	0	EN
Thsd7a	0	0.928873829122857	0.79	0.346	0	EN
Gdi1	0	0.928633851221898	0.772	0.485	0	EN
Camk2n1	0	0.921296130870178	0.632	0.234	0	EN
Gm1673	0	0.920747581788841	0.852	0.634	0	EN
Gnb2	0	0.911906495582126	0.87	0.682	0	EN
Csnk1e	0	0.905946201858669	0.819	0.561	0	EN
Dctn3	0	0.905171372089174	0.769	0.488	0	EN
Pnmal2	0	0.9012001305578	0.656	0.266	0	EN
Rundc3a	0	0.900563660163882	0.638	0.22	0	EN
Scg5	0	0.897665628184827	0.829	0.566	0	EN
Slc25a4	0	0.891135258218932	0.897	0.766	0	EN
Mkrn1	0	0.886002740676757	0.752	0.422	0	EN
Prokr2	0	0.885479279055101	0.383	0.046	0	EN
Rnd3	0	0.880083342116091	0.75	0.522	0	EN
Tpt1	0	0.864692022253111	0.868	0.683	0	EN
Eid1	0	0.863979702518168	0.868	0.697	0	EN
Gabarap	0	0.863318755489634	0.827	0.599	0	EN
Dcx	0	0.862390234165491	0.756	0.445	0	EN
Scg3	0	0.856255085957319	0.743	0.408	0	EN
Crip2	0	0.852541519765679	0.778	0.526	0	EN
Mtch1	0	0.851826092882332	0.838	0.627	0	EN
Zic2	0	0.848038055644768	0.718	0.404	0	EN
Tmem176b	0	0.844838138168419	0.607	0.257	0	EN
Fabp5	0	0.84386187145322	0.885	0.722	0	EN
Snrpn	0	0.842991312219352	0.93	0.735	0	EN
Nme1	0	0.841304163046937	0.865	0.668	0	EN
Shox2	0	0.840958391220013	0.677	0.364	0	EN
Atp6v1g1	0	0.838042507507692	0.824	0.576	0	EN
Gabarapl2	0	0.833054428311227	0.813	0.572	0	EN
Pou2f2	0	0.828159317377759	0.695	0.366	0	EN
Idh1	0	0.825477621430594	0.797	0.569	0	EN
Sbk1	0	0.822946506296692	0.7	0.405	0	EN
Atpif1	0	0.818993270969172	0.908	0.796	0	EN
Arpc5	0	0.818889535587736	0.748	0.473	0	EN
Vps28	0	0.817281065588166	0.646	0.369	0	EN
Maged1	0	0.813200142570745	0.845	0.637	0	EN
Bex3	0	0.81227551200152	0.851	0.64	0	EN
Pnmal1	0	0.809638406783609	0.573	0.197	0	EN
Mir124-2hg	0	0.809634253503007	0.896	0.701	0	EN
Selenok	0	0.808815147979369	0.828	0.61	0	EN
Ypel3	0	0.80760007339051	0.664	0.306	0	EN
Ddah2	0	0.805998026526705	0.841	0.619	0	EN
Chd3os	0	0.802551694072297	0.594	0.255	0	EN
Rpl10	0	0.798447812550714	0.851	0.645	0	EN
Tmem57	0	0.791619231193024	0.634	0.283	0	EN
BC031181	0	0.785042912378465	0.77	0.507	0	EN
Runx1t1	0	0.777363833943901	0.903	0.583	0	EN
Ap2m1	0	0.777164932525246	0.812	0.587	0	EN
Zic5	0	0.774176151804117	0.695	0.438	0	EN
Dynlrb1	0	0.772468922628697	0.789	0.544	0	EN
Rgmb	0	0.771746633308372	0.499	0.152	0	EN
Selenow	0	0.765584092918187	0.874	0.722	0	EN
Dbn1	0	0.761158042913856	0.882	0.707	0	EN
Trappc4	0	0.755536833859802	0.813	0.595	0	EN
Chchd2	0	0.754834713576539	0.86	0.651	0	EN
Cited2	0	0.754456064024998	0.696	0.441	0	EN
Arpc3	0	0.753465974306122	0.719	0.49	0	EN
Ccdc28b	0	0.752581523876713	0.64	0.327	0	EN
Slc1a2	0	0.752442190486852	0.788	0.473	0	EN
Atxn7l3b	0	0.751750404220469	0.89	0.744	0	EN
Myl6	0	0.750252748640294	0.848	0.646	0	EN
Tceal9	0	0.749932207689099	0.722	0.497	0	EN
Top2b	0	0.749197417978171	0.877	0.734	0	EN
Jund	0	0.744125753809568	0.792	0.551	0	EN
Marcksl1	0	0.744120791437111	0.875	0.689	0	EN
Mien1	0	0.743038409627003	0.676	0.375	0	EN
Rnf187	0	0.742659089005473	0.813	0.602	0	EN
Eef2	0	0.740256289399071	0.868	0.684	0	EN
Bax	0	0.740111128254083	0.768	0.537	0	EN
Ttc9b	0	0.739102342372362	0.572	0.159	0	EN
Cmas	0	0.738891687158249	0.731	0.449	0	EN
Trappc2l	0	0.736584251328738	0.637	0.338	0	EN
Zfp428	0	0.735464541146924	0.751	0.492	0	EN
Dnaja1	0	0.733535565058108	0.897	0.761	0	EN
Fis1	0	0.730782397661468	0.799	0.568	0	EN
Celf3	0	0.727933044193594	0.606	0.217	0	EN
Atp6v1f	0	0.725533899399311	0.748	0.496	0	EN
Tmeff1	0	0.724577045262879	0.802	0.543	0	EN
Ndufb5	0	0.723913314670276	0.79	0.561	0	EN
Rnf5	0	0.72388047990971	0.693	0.407	0	EN
Atat1	0	0.723217581721829	0.748	0.495	0	EN
Ttc3	0	0.716651159105038	0.987	0.972	0	EN
Rtl8a	0	0.714970681460968	0.532	0.207	0	EN
Nrn1	0	0.713881866552584	0.665	0.356	0	EN
Npdc1	0	0.712378546566908	0.737	0.45	0	EN
Bzw2	0	0.711985604805385	0.895	0.751	0	EN
Prmt1	0	0.711004440632965	0.812	0.635	0	EN
Ncan	0	0.70777075102726	0.651	0.32	0	EN
Gpm6a	0	0.707746400873111	0.891	0.6	0	EN
Traf4	0	0.707298211231538	0.602	0.289	0	EN
Arl4a	0	0.701017677993918	0.757	0.511	0	EN
Fez1	0	0.699561540101076	0.833	0.651	0	EN
Cox4i1	0	0.699547165727947	0.89	0.724	0	EN
Smarce1	0	0.698340624097858	0.849	0.661	0	EN
Arpc1a	0	0.698008134969781	0.814	0.631	0	EN
Fam57b	0	0.696435746058623	0.566	0.21	0	EN
Atp6v1e1	0	0.696138630010321	0.713	0.451	0	EN
Igfbpl1	0	0.696023812688052	0.836	0.559	0	EN
Amer2	0	0.691635322056665	0.64	0.323	0	EN
Clcn4	0	0.686107049982845	0.612	0.319	0	EN
Ddx5	0	0.683934196371723	0.932	0.861	0	EN
Tspyl4	0	0.680265772887042	0.605	0.26	0	EN
Mex3b	0	0.678515031874099	0.623	0.345	0	EN
Zfhx3	0	0.678157638532938	0.939	0.761	0	EN
Tsg101	0	0.670725773707847	0.813	0.625	0	EN
Cdo1	0	0.669075858594256	0.525	0.208	0	EN
Ndufb9	0	0.668055113945315	0.829	0.606	0	EN
Dusp8	0	0.666600380438906	0.478	0.145	0	EN
Myl12b	0	0.659429442808257	0.78	0.567	0	EN
Scand1	0	0.658997832746977	0.757	0.523	0	EN
Ubqln2	0	0.657551848659445	0.696	0.437	0	EN
Trp53i11	0	0.657435859445905	0.676	0.396	0	EN
Hcfc1r1	0	0.650821129180714	0.561	0.293	0	EN
Map1lc3a	0	0.650020700886699	0.691	0.419	0	EN
Actl6b	0	0.648886094050309	0.514	0.171	0	EN
Podxl2	0	0.648509484753495	0.739	0.458	0	EN
Akap9	0	0.64618649764287	0.922	0.824	0	EN
Dpysl2	0	0.644891107465653	0.922	0.853	0	EN
Arl8a	0	0.644170073313398	0.656	0.329	0	EN
Psma7	0	0.64330238799901	0.851	0.648	0	EN
Klhl13	0	0.642518338019488	0.536	0.27	0	EN
Tmx4	0	0.639776580315442	0.751	0.548	0	EN
Tbcb	0	0.639242402106171	0.782	0.567	0	EN
Dctn2	0	0.638450198176191	0.784	0.57	0	EN
Ap2s1	0	0.635807138398047	0.752	0.51	0	EN
Insm1	0	0.634967084742448	0.569	0.202	0	EN
Dnajb6	0	0.632378035491692	0.821	0.638	0	EN
Rgs2	0	0.632165971641692	0.518	0.254	0	EN
Clta	0	0.631214344609597	0.851	0.677	0	EN
Klc1	0	0.628255674635306	0.776	0.577	0	EN
Cox7a2	0	0.628205682840445	0.843	0.637	0	EN
Fam96b	0	0.62536233167816	0.643	0.385	0	EN
Rab2a	0	0.625232453338127	0.861	0.731	0	EN
Zfhx2	0	0.624673993294167	0.583	0.329	0	EN
Sept3	0	0.621539382421179	0.778	0.564	0	EN
Tmem2	0	0.621272442915798	0.531	0.251	0	EN
Akr1a1	0	0.618527785227948	0.817	0.627	0	EN
Wbp1	0	0.618445619715117	0.675	0.425	0	EN
Efnb3	0	0.614141238574107	0.576	0.312	0	EN
Cox7a2l	0	0.613239261706172	0.79	0.566	0	EN
Ywhaq	0	0.612917697400037	0.888	0.769	0	EN
Elavl3	0	0.612558487422041	0.884	0.603	0	EN
Dynll2	0	0.611993778552881	0.705	0.458	0	EN
Ptov1	0	0.611178355894975	0.851	0.66	0	EN
Pdzrn3	0	0.608975848531147	0.489	0.127	0	EN
Nap1l5	0	0.608928227615296	0.444	0.134	0	EN
Carhsp1	0	0.607666711504116	0.658	0.403	0	EN
Atp5f1	0	0.605832334702848	0.858	0.667	0	EN
Scrt1	0	0.604835790118083	0.46	0.135	0	EN
Fam32a	0	0.60436310824352	0.685	0.45	0	EN
Gdap1l1	0	0.603397355279637	0.48	0.151	0	EN
Ywhaz	0	0.602252051952168	0.879	0.77	0	EN
Casp3	0	0.595714075952678	0.735	0.521	0	EN
H2afy2	0	0.594589106315865	0.828	0.665	0	EN
Tmem50a	0	0.594277533277445	0.7	0.484	0	EN
Mdh2	0	0.590575217941752	0.829	0.62	0	EN
Dda1	0	0.59010197723066	0.616	0.358	0	EN
L1cam	0	0.586229900039984	0.611	0.3	0	EN
Cotl1	0	0.572408553142557	0.671	0.428	0	EN
Wdr6	0	0.569270899619034	0.588	0.334	0	EN
Apbb1	0	0.568831936120872	0.568	0.308	0	EN
Tram1l1	0	0.567681832426726	0.445	0.183	0	EN
Leprotl1	0	0.561304987249179	0.617	0.376	0	EN
Stx7	0	0.561129320255306	0.652	0.391	0	EN
Zfand5	0	0.560587786532183	0.776	0.578	0	EN
Fam69b	0	0.560173277987989	0.505	0.231	0	EN
Prmt2	0	0.559248233342926	0.687	0.441	0	EN
Akirin2	0	0.55626309619273	0.732	0.502	0	EN
Grina	0	0.545912398103424	0.601	0.317	0	EN
Celf5	0	0.537197074245312	0.668	0.349	0	EN
Tax1bp3	0	0.53670642671575	0.447	0.186	0	EN
Dync1i2	0	0.534251507643758	0.924	0.83	0	EN
Coro1a	0	0.531013922996015	0.418	0.143	0	EN
Mex3d	0	0.530268951783966	0.526	0.265	0	EN
Sema5a	0	0.529064094634124	0.494	0.177	0	EN
Bend5	0	0.52880295811681	0.473	0.216	0	EN
Atp6v0b	0	0.528231898116928	0.873	0.726	0	EN
Cdkn1c	0	0.516972155843567	0.728	0.474	0	EN
Shd	0	0.513720259084033	0.53	0.274	0	EN
Tmem35a	0	0.507098882041246	0.525	0.256	0	EN
Rtn2	0	0.502266243440545	0.514	0.256	0	EN
Chgb	0	0.49937973694233	0.372	0.108	0	EN
Lbh	0	0.494008467799775	0.46	0.206	0	EN
Gpr85	0	0.487172546903098	0.461	0.209	0	EN
Rab33a	0	0.483063842429996	0.425	0.173	0	EN
Neurog2	0	0.465408118180771	0.679	0.349	0	EN
Dusp26	0	0.463598284355493	0.356	0.117	0	EN
Camk2n2	0	0.455909535598948	0.515	0.236	0	EN
Rem2	0	0.432293652266123	0.305	0.083	0	EN
Calm2	0	0.430816732284916	0.923	0.83	0	EN
Ypel2	0	0.428036234926106	0.338	0.104	0	EN
A730017C20Rik	0	0.426896378445754	0.297	0.085	0	EN
Vamp2	0	0.426550274159081	0.517	0.244	0	EN
2900011O08Rik	0	0.419776258101576	0.334	0.099	0	EN
Nap1l2	0	0.394421334533806	0.304	0.088	0	EN
Smim18	0	0.386087474580558	0.277	0.065	0	EN
Tesc	0	0.335943583738232	0.157	0.014	0	EN
Nacad	0	0.330274399981038	0.257	0.063	0	EN
Pdpn	0	-0.550441231815793	0.057	0.314	0	EN
Iqgap2	0	-0.600102072069792	0.048	0.33	0	EN
Lims1	0	-0.619590567454067	0.247	0.549	0	EN
Gpx8	0	-0.629472989756641	0.046	0.33	0	EN
Nde1	0	-0.653816575047251	0.069	0.335	0	EN
Hat1	0	-0.663401224326944	0.158	0.422	0	EN
Kif15	0	-0.685760417035057	0.065	0.31	0	EN
Mcm3	0	-0.689539751929274	0.045	0.308	0	EN
Arhgap5	0	-0.694789972141785	0.459	0.728	0	EN
Tead2	0	-0.742940538265667	0.176	0.457	0	EN
Tfdp2	0	-0.746467645429935	0.196	0.476	0	EN
Hmgn3	0	-0.753245637007125	0.284	0.601	0	EN
Nectin3	0	-0.754407200239199	0.268	0.569	0	EN
Fgfr2	0	-0.771578369560077	0.185	0.489	0	EN
Phactr2	0	-0.776707438528042	0.075	0.394	0	EN
Rfx4	0	-0.786387894438726	0.036	0.299	0	EN
Hes1	0	-0.786727391375964	0.048	0.305	0	EN
Tjp1	0	-0.799180788828556	0.242	0.556	0	EN
Gsta4	0	-0.801530500169116	0.092	0.362	0	EN
Ccna2	0	-0.805974716635016	0.075	0.321	0	EN
Ehbp1	0	-0.809264111235448	0.391	0.738	0	EN
Gmnn	0	-0.823129398854746	0.07	0.342	0	EN
Tmem47	0	-0.829340301252405	0.117	0.48	0	EN
Pax6	0	-0.888492374758791	0.098	0.378	0	EN
Adgrl2	0	-0.913241888061047	0.252	0.533	0	EN
Hells	0	-0.914422267577349	0.085	0.394	0	EN
Trps1	0	-0.935489456291429	0.131	0.418	0	EN
Grb10	0	-0.988803428747516	0.25	0.642	0	EN
Wls	0	-0.994375869894021	0.251	0.508	0	EN
Phgdh	0	-1.09607474130755	0.071	0.428	0	EN
Sparc	0	-1.16431804176982	0.097	0.4	0	EN
Rrm2	0	-1.18620390920329	0.119	0.385	0	EN
Birc5	0	-1.18934236285652	0.128	0.376	0	EN
Zfp36l1	0	-1.20152363367073	0.074	0.443	0	EN
Macrod2	0	-1.27340959614327	0.487	0.75	0	EN
Cdca8	0	-1.2916692288383	0.136	0.396	0	EN
Gpc6	0	-1.34147824136098	0.154	0.535	0	EN
Ccnd1	0	-1.43462970576546	0.19	0.467	0	EN
Fat3	0	-1.46269704721335	0.243	0.528	0	EN
Id3	0	-1.48393491407681	0.095	0.387	0	EN
Pcdh7	0	-1.50262623572417	0.131	0.415	0	EN
Cntnap2	0	-1.51612500491712	0.358	0.649	0	EN
Il1rapl1	0	-1.54468913319754	0.143	0.418	0	EN
Qk	0	-1.58472741859305	0.346	0.715	0	EN
Cenpf	0	-1.91211437867532	0.143	0.39	0	EN
Eif3h	1.00640976925283e-307	0.592790564668791	0.841	0.659	2.81100312650009e-303	EN
Hadh	1.60483426788399e-307	-0.489667321471445	0.063	0.311	4.48246259362677e-303	EN
Adk	1.93540565062326e-306	-0.510440145914872	0.133	0.415	5.40578152275582e-302	EN
Eif4a1	1.67739084089465e-305	0.679007493548786	0.861	0.663	4.68512035770284e-301	EN
Snap47	2.34152053395186e-305	0.591728587238624	0.677	0.445	6.54010100338093e-301	EN
Smarcd3	9.52531913863891e-305	0.610537158696479	0.657	0.428	2.66051688861323e-300	EN
Ubc	1.91966148401484e-304	0.611103785034181	0.815	0.584	5.36180649100184e-300	EN
Trpm3	1.75233674013501e-303	-1.3873396253108	0.169	0.457	4.89445174887109e-299	EN
Pola1	3.55214060881915e-303	-0.559701200254523	0.104	0.373	9.92148393449277e-299	EN
Suclg2	6.06262576719336e-302	-0.398724941999478	0.037	0.275	1.69335200303478e-297	EN
Cenpk	6.84097365336612e-302	-0.549396750253081	0.06	0.304	1.91075235112169e-297	EN
Gpx4	3.81120675575385e-301	0.642327556633715	0.798	0.574	1.06450815894961e-296	EN
Paip2	4.28786958085619e-300	0.545911207692209	0.862	0.732	1.19764485262894e-295	EN
Eif1b	4.4773949481292e-300	0.608308073126469	0.797	0.592	1.25058118296197e-295	EN
Hmga2	1.40086240514923e-299	-0.702378128334095	0.034	0.26	3.91274878382231e-295	EN
Sox9	1.53412944978265e-299	-0.754667527698966	0.062	0.303	4.28497696618793e-295	EN
Id2	1.66019510197989e-299	-0.854497474658662	0.1	0.347	4.63709093934003e-295	EN
Add3	2.95120485046004e-298	-0.445233776731332	0.06	0.311	8.24301026781993e-294	EN
Smc4	1.54785938132526e-296	-1.19938179147495	0.198	0.434	4.3233260379796e-292	EN
Ube2e3	2.09580639659173e-296	0.522668650164186	0.882	0.777	5.85379684632036e-292	EN
Epha7	5.69552034098657e-296	-1.13103365751107	0.256	0.525	1.59081578644096e-291	EN
Ap1s1	6.14444358646315e-296	0.579005928454679	0.708	0.499	1.71620453813502e-291	EN
Rtn4	7.73505915853114e-296	0.461677475482995	0.948	0.901	2.16047937356933e-291	EN
Tpx2	2.46910789908007e-295	-1.05488979633217	0.089	0.327	6.89646527292054e-291	EN
Tmod2	1.556899299212e-294	0.559846080563136	0.704	0.438	4.34857543262904e-290	EN
Nefm	2.16243582287714e-293	0.843735118672929	0.411	0.174	6.03989949687815e-289	EN
Bbc3	5.93433655769718e-293	0.357984044729521	0.293	0.091	1.6575195439304e-288	EN
Atad2	2.03204376463615e-292	-0.731109850697729	0.069	0.306	5.67570143900523e-288	EN
Clmp	4.8764222826277e-292	0.457360433645175	0.582	0.285	1.36203350776074e-287	EN
Ubb	5.2913211227068e-292	0.683025586071186	0.894	0.742	1.47791890278324e-287	EN
Vat1	3.79209855412002e-291	0.434989632633237	0.436	0.19	1.05917104715126e-286	EN
Inpp4b	6.12948041522363e-291	-1.5324032176224	0.062	0.305	1.71202517477611e-286	EN
Gprin1	1.04299490186777e-290	0.438778101979038	0.386	0.155	2.91318906040688e-286	EN
Dpf1	1.39767425567302e-290	0.48974671887898	0.502	0.249	3.9038439635203e-286	EN
Mki67	2.08014508892397e-290	-1.17635745333503	0.11	0.348	5.81005324787354e-286	EN
Usp1	5.86698112051538e-289	-0.744817986676057	0.206	0.455	1.63870649677115e-284	EN
Trir	1.1140497638091e-288	0.613848821784685	0.695	0.476	3.1116523952952e-284	EN
Gm34923	1.12896962973641e-288	0.347208731831318	0.23	0.053	3.15332507281677e-284	EN
Fjx1	1.14653031839886e-288	0.6337744776742	0.657	0.415	3.20237383231985e-284	EN
Smdt1	1.78613084125862e-288	0.578265431947238	0.791	0.577	4.98884205271945e-284	EN
Cenpm	1.12071604785793e-287	-0.564006127534662	0.076	0.316	3.13027199327198e-283	EN
Gm8797	1.14199881346493e-287	0.598266809703416	0.767	0.543	3.18971688588889e-283	EN
Magt1	2.62698704065749e-287	-0.498805448039969	0.106	0.365	7.33743750326043e-283	EN
Knl1	2.80351717515439e-287	-0.654474084100421	0.049	0.276	7.83050382192374e-283	EN
Hes5	1.30345701129143e-286	-1.5364448412187	0.137	0.381	3.64068577823809e-282	EN
Clspn	1.50762691575579e-286	-0.523598949447922	0.03	0.249	4.21095273839749e-282	EN
Sfrp2	2.26196953727044e-286	-0.54372936849109	0.041	0.269	6.31790711455006e-282	EN
Rtl8b	2.94626950730563e-285	0.429882889966494	0.356	0.138	8.22922536085534e-281	EN
Spc24	3.72431864352747e-285	-0.569518288426972	0.072	0.308	1.04023944032366e-280	EN
Taf1d	4.27216220991659e-285	-0.545855469930998	0.493	0.73	1.1932576268518e-280	EN
Rhoc	4.69002253223263e-285	-0.465857985727694	0.046	0.276	1.30997019347789e-280	EN
Slc17a6	9.73383989848437e-285	0.447292385541524	0.757	0.402	2.71875882204567e-280	EN
Chmp5	1.51055466680042e-284	0.546560040310924	0.706	0.482	4.21913023984027e-280	EN
Eif4a2	3.54892116596151e-284	0.545465992550157	0.698	0.473	9.9124917086471e-280	EN
Camk2d	7.26430561954331e-284	-0.852241411655328	0.212	0.482	2.02899320259464e-279	EN
Pclaf	7.72933662581969e-284	-1.34527978272284	0.118	0.354	2.1588810129577e-279	EN
Pja1	1.2355406955645e-283	0.575352784077099	0.633	0.409	3.45098871678121e-279	EN
Stxbp6	1.97990939442798e-283	-0.788053496922336	0.042	0.27	5.53008492957678e-279	EN
Rab3c	2.20112143755769e-283	0.516466847989566	0.754	0.419	6.14795228724239e-279	EN
mt-Co1	8.46510213491065e-283	0.60053373970389	0.829	0.594	2.36438767730189e-278	EN
Uhrf1	5.31637175133468e-282	-0.569116072503954	0.068	0.3	1.48491579386529e-277	EN
Grm5	1.20297765463083e-281	-1.58293673126268	0.163	0.417	3.36003688714937e-277	EN
2700081O15Rik	5.80341364674025e-281	0.501689818590761	0.513	0.273	1.62095146567102e-276	EN
Ube2d1	1.39512697217168e-280	0.531585326078671	0.732	0.524	3.89672914597273e-276	EN
Klhl35	2.34132143930579e-280	0.404551626834909	0.185	0.034	6.53954491212501e-276	EN
CT025619.1	2.51330851278308e-280	0.606382661033713	0.483	0.252	7.01992200705443e-276	EN
Ptp4a1	3.53544998043179e-279	0.532828938720695	0.641	0.398	9.87486534034404e-275	EN
Arf4	4.06335682292287e-278	0.511353885201111	0.832	0.678	1.13493619421059e-273	EN
Fstl1	6.41645263327336e-278	-0.661140175434449	0.098	0.336	1.79217938499958e-273	EN
Dusp1	1.03587092434863e-277	0.382617149701293	0.337	0.126	2.89329107879815e-273	EN
Csmd1	1.5208441006569e-277	-1.70153943296703	0.13	0.384	4.24786965754478e-273	EN
Ext1	2.69949034481635e-277	-0.988825519586925	0.281	0.542	7.53994648210655e-273	EN
Bub1	3.31272559744962e-277	-0.538672380723394	0.044	0.265	9.25277386623654e-273	EN
D430019H16Rik	4.77968935984523e-277	0.507498885633817	0.425	0.195	1.33501503509837e-272	EN
Nusap1	1.61527017862923e-276	-1.16032262891573	0.112	0.342	4.51161113592929e-272	EN
Tipin	1.95271294466753e-276	-0.722374485819864	0.197	0.439	5.45412252575087e-272	EN
Pfdn5	4.49518072496048e-276	0.568584534882769	0.823	0.616	1.25554892828871e-271	EN
Dtl	9.28097051271814e-276	-0.474739652416399	0.024	0.233	2.5922678739073e-271	EN
Dynll1	1.24757375911827e-275	0.565163233969172	0.862	0.673	3.48459826659325e-271	EN
Svbp	3.62419766007414e-275	0.553483647819897	0.737	0.517	1.01227464843531e-270	EN
Cit	3.16690721180294e-274	-0.567408545865531	0.092	0.339	8.84548853328679e-270	EN
Tubb4a	3.42643905634543e-274	0.441726080017612	0.548	0.288	9.57038692827843e-270	EN
Hsbp1	4.17241523161921e-273	0.558461869355531	0.795	0.598	1.16539729834356e-268	EN
Mapt	4.88619059770186e-273	0.49714497432396	0.835	0.49	1.36476189584411e-268	EN
Commd3	5.60273124631229e-273	0.570945785486469	0.615	0.395	1.56489886440749e-268	EN
C1qtnf4	6.9889519007514e-273	0.586451325093671	0.581	0.332	1.95208415539887e-268	EN
Sema6a	4.20955828688902e-272	-1.00363483766765	0.275	0.528	1.17577172511097e-267	EN
Top2a	3.91091860945296e-271	-1.92343249026584	0.164	0.384	1.09235867680631e-266	EN
Prc1	6.32699840199736e-271	-1.21982970203438	0.093	0.32	1.76719392366188e-266	EN
Dlgap1	7.26802511975528e-271	-1.31383180491318	0.177	0.436	2.03003209619885e-266	EN
Atp5b	1.90175978016445e-270	0.541074780688044	0.866	0.688	5.31180524197731e-266	EN
Nr2e1	2.35825150512782e-270	-0.448105658257023	0.038	0.254	6.58683227897251e-266	EN
Tbl1x	2.52948330625795e-270	-0.506734312101716	0.334	0.613	7.06509982270908e-266	EN
Lbr	8.30385540079238e-270	-0.490333066446031	0.123	0.372	2.31934985199532e-265	EN
Fgf12	1.51621009507909e-269	-1.06302280437639	0.155	0.418	4.2349264165654e-265	EN
Nt5c	1.66117184879193e-269	0.509345333581809	0.584	0.351	4.63981909086073e-265	EN
Kcnq1ot1	2.04405739719351e-269	-0.61750306979177	0.658	0.846	5.7092567161012e-265	EN
Pbk	3.1413438260575e-269	-0.728823184207717	0.079	0.304	8.7740874405612e-265	EN
Rfc1	1.75688170977516e-268	-0.682064371439592	0.234	0.482	4.90714630357299e-264	EN
Mrpl34	3.25613189862089e-268	0.572953319322403	0.712	0.484	9.09470200603801e-264	EN
Igfbp5	6.50639160096386e-268	-0.614903971600137	0.057	0.281	1.81730023806522e-263	EN
Eif4g2	2.60973040556122e-267	0.53936667189544	0.89	0.755	7.28923799577305e-263	EN
Maged2	3.15942799989737e-267	0.526541167077204	0.696	0.475	8.82459834651334e-263	EN
Tk1	3.49321353332759e-267	-0.454807331980657	0.031	0.239	9.75689471993729e-263	EN
Gins2	3.5781712414293e-267	-0.469063766431426	0.043	0.257	9.99419009443618e-263	EN
Ccnb2	3.65774144451303e-267	-0.778073034236585	0.083	0.313	1.02164376286694e-262	EN
Atp6v1d	3.8347090896976e-267	0.547217001239776	0.633	0.414	1.07107259584344e-262	EN
Frmpd4	4.91606380923408e-267	-1.35012260009488	0.047	0.268	1.37310578255717e-262	EN
Lix1	1.01035657887193e-266	-0.575859793673323	0.06	0.283	2.8220269604472e-262	EN
Atp6v0d1	4.63762975159848e-266	0.502710086321606	0.658	0.438	1.29533636591897e-261	EN
Srgap3	1.05204460701276e-265	-0.68378004447213	0.43	0.676	2.93846579184734e-261	EN
Hmgb3	1.44758474378053e-265	0.565449464721291	0.849	0.629	4.04324894785339e-261	EN
Ckap2l	2.62612264729277e-265	-0.702791726098019	0.055	0.27	7.33502316615345e-261	EN
Cox6b1	4.67301115527158e-265	0.558409063034933	0.845	0.656	1.30521874577891e-260	EN
Pdxp	6.90336718895947e-265	0.445195210307038	0.406	0.183	1.92817948954827e-260	EN
Mcm6	6.90411291010685e-265	-0.749902635217175	0.11	0.34	1.92838777692194e-260	EN
Fabp3	7.86767724178919e-265	0.318860465091484	0.323	0.108	2.19752093040414e-260	EN
Cdk1	1.15254353454993e-264	-0.95038915207558	0.094	0.318	3.21916934635141e-260	EN
Dgcr6	3.2724530438945e-264	0.518058137287103	0.607	0.388	9.14028859690172e-260	EN
Sipa1l1	1.28924316685252e-263	-0.48772356595576	0.11	0.361	3.60098508933579e-259	EN
Slc1a3	1.00790135997256e-262	-0.861226677834609	0.034	0.244	2.81516928853937e-258	EN
Pkn2	1.40431658607927e-262	-0.521082157556261	0.453	0.705	3.922396656578e-258	EN
Nyap1	2.64955887761788e-262	0.422788297149504	0.41	0.182	7.40048290107449e-258	EN
Kcnd2	8.99254608527673e-262	-1.50440266955334	0.197	0.448	2.51170804707864e-257	EN
Notch1	1.25586538635185e-261	-0.452103111791172	0.056	0.278	3.50775761061934e-257	EN
Alg2	1.53320226445811e-261	0.492631950606573	0.512	0.283	4.28238724485794e-257	EN
Hes6	5.91870322706504e-261	0.363616356190355	0.728	0.464	1.65315299835154e-256	EN
Tspan18	6.74887435137844e-261	-0.55128444905139	0.108	0.345	1.88502809508351e-256	EN
Ednrb	2.144448346177e-260	-0.700609227999644	0.052	0.267	5.98965867570697e-256	EN
Tacc3	5.19391744260014e-260	-0.670671913801191	0.085	0.308	1.45071308089265e-255	EN
Psme1	6.23742988314689e-260	0.561300718814025	0.665	0.455	1.74217654066176e-255	EN
Soga3	1.3639042956142e-259	0.492259442348156	0.806	0.595	3.80952108808003e-255	EN
Cox5a	1.78308614380565e-259	0.563281131710398	0.851	0.661	4.98033790826357e-255	EN
Ndufb7	2.55542128204174e-259	0.544249478671734	0.801	0.575	7.13754718287078e-255	EN
Dtna	3.87847640026387e-259	-0.742763733138149	0.101	0.343	1.0832972433577e-254	EN
Tm2d2	5.65792980930327e-259	0.510100646305995	0.647	0.421	1.5803163750365e-254	EN
Cks2	8.53470411377062e-259	-1.21886980549731	0.167	0.393	2.38382820601727e-254	EN
Ncam2	1.67369945929679e-258	-1.39338788473218	0.17	0.423	4.67480995976188e-254	EN
Chmp2a	1.69670912894425e-258	0.553567414608625	0.684	0.47	4.7390782680542e-254	EN
Prkar1a	1.70087533044576e-258	0.538460779955463	0.711	0.516	4.75071488546806e-254	EN
Epb41l2	4.39654245910887e-258	-0.510308381636465	0.085	0.321	1.2279982742537e-253	EN
Dstn	2.0538550817455e-257	0.544743531262346	0.806	0.633	5.73662262882336e-253	EN
1500009C09Rik	3.18193477605257e-257	0.324212888711604	0.256	0.079	8.88746202299243e-253	EN
Gli3	4.60141806878759e-257	-0.611944020616259	0.038	0.244	1.28522208079306e-252	EN
Notch3	6.13909878609695e-257	-0.430283163619057	0.027	0.23	1.71471168194474e-252	EN
Map9	7.2960571084017e-257	0.443766295873453	0.476	0.23	2.03786171094768e-252	EN
Sema6d	1.36503298094198e-256	-1.39542087219138	0.232	0.472	3.81267361906904e-252	EN
Cdca3	2.45565892068699e-256	-0.679718269401306	0.086	0.306	6.85890093137084e-252	EN
mt-Atp6	2.61895153997405e-256	0.650364657652416	0.739	0.495	7.31499354630152e-252	EN
Hs3st5	5.55054995452967e-256	-1.33568042181592	0.054	0.268	1.55032410779968e-251	EN
Gsto1	4.98613389256999e-255	0.554592265122096	0.427	0.21	1.39267705753372e-250	EN
Cenpe	7.06719682376507e-255	-1.02419803412191	0.09	0.307	1.97393874484582e-250	EN
Ildr2	5.02443388102175e-254	-0.436840431672931	0.053	0.271	1.40337462730818e-249	EN
Srp14	2.04716554252038e-253	0.52438097977779	0.79	0.573	5.71793807681369e-249	EN
Ezr	7.10471585401903e-253	-0.783464541823189	0.08	0.301	1.98441818518606e-248	EN
Rhob	4.41749207862497e-252	0.452075528183238	0.456	0.232	1.23384971248074e-247	EN
Kif22	6.23034213298543e-252	-0.522556043804623	0.059	0.272	1.74019686116416e-247	EN
Knstrn	6.77583087810632e-252	-0.535123584698818	0.062	0.276	1.89255732256388e-247	EN
Wsb2	8.74462205114362e-252	0.409611335851761	0.485	0.246	2.44246038510492e-247	EN
Psmb4	1.15082008149955e-251	0.530227180097476	0.795	0.568	3.2143555696364e-247	EN
Plekha7	2.36515527658461e-251	-0.44372704994988	0.025	0.226	6.60611520302847e-247	EN
Nxf1	8.61972832240247e-251	0.541749602412754	0.748	0.548	2.40757631773023e-246	EN
Pkp4	2.80196777853159e-250	-0.602594257298403	0.205	0.465	7.82617620221658e-246	EN
Notch2	3.16019283054383e-250	-0.455285082887997	0.026	0.227	8.82673459499198e-246	EN
Serpinh1	3.92528821408523e-250	-0.793885814552661	0.171	0.4	1.09637225107615e-245	EN
Plk4	4.52203135316873e-250	-0.418146784012726	0.066	0.285	1.26304857725356e-245	EN
Plekha5	1.92951327025536e-249	-0.823630189617016	0.323	0.571	5.38932351515023e-245	EN
Heg1	2.50240830073222e-249	-0.587756370337963	0.08	0.302	6.98947662477516e-245	EN
Rpa2	6.48823106635211e-248	-0.495586069743136	0.079	0.298	1.81222781914281e-243	EN
Uba1	5.2426053933973e-247	0.586150129862709	0.678	0.477	1.4643121124298e-242	EN
Ndufa8	6.2168956571519e-247	0.500301160624524	0.685	0.466	1.7364411259991e-242	EN
Mgst1	1.03443139201889e-246	-0.3900632705099	0.032	0.232	2.88927032104797e-242	EN
Actr10	1.66941823559813e-246	0.47705735909661	0.702	0.504	4.66285207384913e-242	EN
Fgf14	3.49793365300014e-246	-1.33634412356374	0.188	0.432	9.7700784861947e-242	EN
Rps7	4.18447390866231e-246	0.588988220404393	0.879	0.7	1.16876540742847e-241	EN
Rpl7a	5.15290951050053e-246	0.574714442797636	0.86	0.653	1.4392591553779e-241	EN
Klhdc2	6.83972768328255e-246	0.505375705229364	0.773	0.598	1.91040433921765e-241	EN
Rap1gds1	3.84441826170416e-244	-0.616029289314374	0.184	0.428	1.07378446467659e-239	EN
Dbndd1	4.41976518042062e-244	0.351597924780399	0.317	0.122	1.23448461254328e-239	EN
Skp2	5.70207966211105e-244	-0.400791705427224	0.101	0.331	1.59264787042424e-239	EN
Fam241b	1.6014905014609e-243	0.378925228537015	0.329	0.127	4.47312311963044e-239	EN
Lhfp	2.07772728971561e-243	-0.937730039149917	0.113	0.336	5.80330009290468e-239	EN
Ccnb1	2.11451003765446e-243	-0.949427679957869	0.094	0.306	5.90603798617267e-239	EN
Eif3f	3.16826091460418e-243	0.538726117282592	0.831	0.627	8.84926956058093e-239	EN
Kif4	5.26267775473549e-243	-0.519008010120911	0.042	0.24	1.46991852367517e-238	EN
Usp22	9.02270218878703e-243	0.536377936981709	0.756	0.591	2.5201309483501e-238	EN
Rbms3	9.26221346141592e-243	-1.48437516848826	0.199	0.42	2.58702884190808e-238	EN
Prdx4	1.10020816225338e-242	-0.751289958675996	0.309	0.509	3.07299141798992e-238	EN
Hs6st3	1.54471445526235e-242	-1.66161565989897	0.07	0.287	4.31454194499328e-238	EN
Magi1	1.54661062970997e-242	-0.821457003025339	0.42	0.653	4.31983814984293e-238	EN
Magee1	2.51287944195366e-242	0.425314282284696	0.382	0.173	7.01872356932076e-238	EN
Cenpa	2.57669477873031e-242	-1.03261585369748	0.128	0.347	7.19696618647162e-238	EN
Dnph1	3.36614760293504e-242	-0.350735939449441	0.047	0.252	9.40198686975785e-238	EN
Kdm6b	4.49421501690921e-242	0.528972881741966	0.635	0.424	1.25527919637291e-237	EN
Tmem169	5.67048531535227e-242	0.309019487324002	0.278	0.092	1.58382325343104e-237	EN
Ndufb10	7.40217329934808e-242	0.514204294707915	0.715	0.494	2.06750102424091e-237	EN
Rbfox2	1.63391314217352e-241	0.401111089704843	0.889	0.701	4.56368279740487e-237	EN
Arhgap26	2.12801637277769e-241	-1.14210411283666	0.148	0.377	5.94376253080538e-237	EN
Cox5b	2.91463611282252e-241	0.53789681578783	0.823	0.618	8.14087012672458e-237	EN
Pam16	2.81354209843156e-240	0.492098861085119	0.567	0.352	7.85850443512918e-236	EN
Ctnna1	1.21717605453544e-239	-0.62951744444573	0.23	0.463	3.39969443792294e-235	EN
Psmb1	9.22859176308546e-239	0.506896120214436	0.832	0.64	2.5776379653474e-234	EN
Maml2	1.22397039545783e-238	-1.32150357841043	0.081	0.299	3.41867171155325e-234	EN
9530059O14Rik	1.36142126133435e-238	-0.758446046457395	0.036	0.235	3.80258572503297e-234	EN
Spc25	2.33972343342271e-238	-0.846071776715179	0.082	0.289	6.53508152189296e-234	EN
Kif23	2.63256140996894e-238	-0.521314904717125	0.042	0.237	7.35300727418425e-234	EN
Rbx1	3.71727496456991e-238	0.510475370993668	0.84	0.646	1.03827207035402e-233	EN
Chd3	7.39560207796291e-238	0.539876154989326	0.757	0.595	2.06566561639582e-233	EN
Dmd	9.42484620235451e-238	-0.970909209384048	0.201	0.443	2.63245379277964e-233	EN
Shcbp1	1.50751389336403e-237	-0.393136308015327	0.034	0.228	4.21063705555506e-233	EN
Mis18bp1	2.51485925855799e-237	-0.627451461481555	0.051	0.25	7.02425339507833e-233	EN
Galk1	3.91665888242326e-237	-0.435822586959077	0.127	0.362	1.09396199244964e-232	EN
Hdac2	4.06976532987171e-237	0.482296219331953	0.817	0.671	1.13672615428647e-232	EN
Mcm5	5.2947797911433e-237	-0.552135671397491	0.083	0.293	1.47888494346423e-232	EN
Tenm3	1.58943008603276e-236	-1.02532338563771	0.379	0.625	4.4394371732981e-232	EN
Ywhag	1.81727634342257e-236	0.505850004344887	0.782	0.616	5.07583455481359e-232	EN
Dok6	2.20044497627925e-236	-0.864266716812078	0.127	0.363	6.14606286324557e-232	EN
Fat1	3.60087047528704e-236	-0.409584598897505	0.034	0.228	1.00575913245242e-231	EN
Eif1	1.59197149681988e-235	0.525797280452068	0.876	0.703	4.4465355877676e-231	EN
Ccdc85a	1.60502831425623e-235	-0.845613899454413	0.106	0.333	4.48300458454907e-231	EN
Kif11	1.82260144157712e-235	-0.539680656178721	0.044	0.238	5.09070808646906e-231	EN
Mcm2	5.0608510451761e-235	-0.413784833046599	0.054	0.256	1.41354630542814e-230	EN
Psmd8	6.94317697593596e-235	0.486607636733013	0.756	0.536	1.93929876114867e-230	EN
Cenph	7.38872432294448e-235	-0.408480678020962	0.05	0.252	2.06374459064162e-230	EN
Mir124a-1hg	7.6367954595082e-235	0.449586594048185	0.546	0.291	2.13303333979523e-230	EN
Plekhg1	8.75417222243294e-235	-0.610092449581193	0.036	0.232	2.44512784344775e-230	EN
Pdzd2	9.75793607998799e-235	-0.711906992182591	0.024	0.211	2.72548912650145e-230	EN
Mex3a	1.07512983677894e-234	0.527590414172422	0.638	0.437	3.00294514710726e-230	EN
Lrp1b	4.90185148029958e-234	-1.10680631919339	0.165	0.412	1.36913613696248e-229	EN
Kcnq5	1.03192825287071e-233	-1.33468560283732	0.068	0.28	2.88227880309319e-229	EN
Aurkb	1.59360942103043e-233	-0.487719570010554	0.034	0.223	4.45111047388008e-229	EN
Ldha	3.34537848202975e-233	-1.1874467794204	0.468	0.592	9.34397663815729e-229	EN
Rad51	3.46298833406087e-233	-0.363780087700659	0.033	0.223	9.67247271586541e-229	EN
Tmsb4x	3.85295445704121e-233	0.512839303165992	0.895	0.749	1.07616870939618e-228	EN
Nuf2	3.97879265700797e-233	-0.383448626893313	0.033	0.222	1.1113165770289e-228	EN
Mecom	9.53901203017838e-233	-0.532371920975319	0.016	0.194	2.66434145014912e-228	EN
Tspyl1	1.47605902147366e-232	0.452010026940004	0.447	0.236	4.12278045287807e-228	EN
Mir99ahg	2.07916257004066e-232	-1.17416059315638	0.231	0.496	5.80730897438057e-228	EN
Parp6	2.12662843539924e-232	0.424120939170165	0.58	0.337	5.93988588291361e-228	EN
Incenp	2.66836617050753e-232	-0.578254773390847	0.09	0.299	7.45301355084458e-228	EN
Dgki	3.3505219748338e-232	-0.96344115339023	0.151	0.38	9.35834292790828e-228	EN
Topbp1	3.13333155746299e-231	-0.512354783272439	0.138	0.361	8.75170837314987e-227	EN
Mcm4	6.56692450358278e-231	-0.549083901009281	0.081	0.289	1.83420768309571e-226	EN
Epb41l5	2.18068390330449e-230	-0.49251692502862	0.142	0.377	6.09086821031977e-226	EN
Gpr22	1.41310648155948e-229	0.303141751879956	0.211	0.057	3.94694771364378e-225	EN
Rif1	1.4859844493345e-229	-0.560232472188693	0.254	0.486	4.1505031654362e-225	EN
Lig1	7.87223305309397e-229	-0.779123631553223	0.235	0.452	2.19879341405968e-224	EN
Lockd	1.35986041285348e-228	-0.451997226761295	0.05	0.247	3.79822611914106e-224	EN
Metrn	2.11596106989251e-227	-0.581175410423425	0.097	0.308	5.91009086431676e-223	EN
Nipsnap1	2.51239997501833e-227	0.481459132147435	0.663	0.473	7.01738437022371e-223	EN
Cntn5	8.33983150214123e-227	-1.51204736784404	0.241	0.48	2.32939833686307e-222	EN
Myo10	1.3330458147951e-226	-0.54046602713426	0.097	0.313	3.72333026530418e-222	EN
Olfm1	1.53938744085131e-226	0.437954973827219	0.643	0.433	4.29966306104179e-222	EN
Ubald2	1.84834716138835e-226	0.42154391656517	0.616	0.383	5.16261845647381e-222	EN
Esco2	2.8977466529145e-226	-0.472040294657501	0.034	0.218	8.0936961762555e-222	EN
Rab11b	2.98643706643438e-226	0.463070013969931	0.758	0.584	8.34141737025786e-222	EN
Ncam1	3.42953250672971e-226	0.467214155832453	0.967	0.808	9.57902724454676e-222	EN
Ppp1r11	4.12062689308141e-226	0.491851647531097	0.687	0.49	1.15093229750657e-221	EN
Luzp2	1.14125482121472e-225	-1.48972044377427	0.093	0.313	3.18763884113482e-221	EN
Ndufb8	1.31430785557742e-225	0.4846326141525	0.821	0.612	3.67099327141329e-221	EN
Sh3bp5	1.98149108664492e-225	0.451054555256433	0.493	0.262	5.53450275410793e-221	EN
Hmmr	2.92846311102952e-225	-0.78954826249415	0.068	0.264	8.17949031541654e-221	EN
Fnbp1l	3.04090317402838e-225	0.480618692559188	0.947	0.854	8.49354665537866e-221	EN
Ncapg	3.1953153212988e-225	-0.386678490093984	0.033	0.216	8.92483522391967e-221	EN
Gm4258	5.56616385401313e-225	-0.768535178469776	0.144	0.381	1.55468522606441e-220	EN
Cenpp	7.09189365864526e-225	-0.392557194644819	0.053	0.256	1.98083681779621e-220	EN
Colec12	7.90573932166142e-225	-0.828229148793643	0.144	0.39	2.20815204993325e-220	EN
Smarca2	7.96307657853862e-225	0.512843255496391	0.634	0.41	2.22416691915162e-220	EN
Gdpd1	9.86920665192998e-225	0.481274442819445	0.681	0.482	2.75656810995056e-220	EN
Adgrv1	1.12544890281847e-224	-1.19133022955223	0.162	0.392	3.14349133046226e-220	EN
Dhfr	4.72153118082262e-224	-0.457145749292562	0.064	0.264	1.31877087411556e-219	EN
Grm7	5.53045651372698e-224	-1.32311216192166	0.142	0.37	1.54471180884908e-219	EN
Fam220a	6.66230009150937e-224	0.425858800418175	0.502	0.29	1.86084703855948e-219	EN
Evl	7.79324325648952e-224	0.455728295133208	0.862	0.723	2.17673077397009e-219	EN
Rabac1	1.58233424599095e-223	0.441443737704669	0.598	0.378	4.41961778247733e-219	EN
Gulp1	4.47349228562111e-223	-0.466787745499373	0.018	0.194	1.24949113029683e-218	EN
Mier1	5.71502252375983e-223	-0.474836559275064	0.302	0.547	1.59626294111136e-218	EN
Fxyd6	6.94936451787703e-223	0.473272776798346	0.763	0.595	1.94102700348823e-218	EN
Cuedc2	9.50751846678492e-223	0.486851028122542	0.731	0.537	2.65554498295769e-218	EN
Idnk	8.39328438753263e-222	0.464439807790363	0.453	0.25	2.34432826228174e-217	EN
Col5a2	9.5233621583467e-222	-0.390574074192934	0.023	0.199	2.65997028444782e-217	EN
Oprl1	1.65376070409168e-221	0.287888536402689	0.219	0.063	4.61911902259846e-217	EN
Paxx	1.66304887210807e-221	0.379061407642727	0.331	0.138	4.64506180468504e-217	EN
Irf2bpl	2.00079293002859e-221	0.494357931870296	0.517	0.305	5.58841473286285e-217	EN
Rraga	2.21657445355354e-221	0.472396049158488	0.645	0.433	6.19111410622039e-217	EN
Setbp1	2.25731261395049e-221	-0.827711252977177	0.474	0.684	6.30489986202512e-217	EN
Cntn6	3.19872708932909e-221	-0.940014521845169	0.108	0.328	8.93436463320507e-217	EN
Mpdz	4.29327257664977e-221	-0.451538786800972	0.136	0.365	1.19915396338405e-216	EN
Cct7	5.62397128745723e-221	0.47113257138443	0.834	0.63	1.57083142029968e-216	EN
Col18a1	6.33647479960855e-221	-0.323812395260729	0.019	0.194	1.76984077627866e-216	EN
Ahsa2	6.73813816188279e-221	0.480180136437569	0.639	0.442	1.88202936999548e-216	EN
Cenpw	1.05965532782649e-220	-0.939093871354887	0.231	0.438	2.95972329615216e-216	EN
Kctd13	1.07429311000854e-220	0.312445740741914	0.366	0.159	3.00060808556485e-216	EN
Mdga2	1.33071293392424e-220	-1.29405725069711	0.269	0.492	3.7168142957438e-216	EN
Cdc20	3.70719703429542e-220	-0.988782815491587	0.099	0.301	1.03545720364905e-215	EN
Psmb5	6.68784426729403e-220	0.509560228517272	0.812	0.603	1.8679817822979e-215	EN
Ndufs5	1.04498671342041e-219	0.501524849138794	0.782	0.586	2.91875238925455e-215	EN
Gnb1	2.20326262288218e-219	0.388786752505936	0.92	0.871	6.15393283197222e-215	EN
1700025G04Rik	3.09627006204435e-219	0.546192470045487	0.74	0.557	8.64819191029608e-215	EN
Mgst3	3.34977622593529e-219	0.411230715928373	0.472	0.256	9.35625997665987e-215	EN
Cspg5	3.77652258665938e-219	-0.60367011397975	0.251	0.477	1.05482052367983e-214	EN
Tmem132b	5.16205335964593e-219	-0.858659833033685	0.086	0.294	1.4418131238827e-214	EN
Ptma	5.34729497527287e-219	0.569200510972232	0.929	0.811	1.49355295954347e-214	EN
Abhd8	9.24343727388132e-219	0.433877064365464	0.537	0.325	2.58178446496779e-214	EN
Wwtr1	1.4607480870386e-218	-0.39247818683826	0.017	0.189	4.08001548190752e-214	EN
Serinc1	1.70930981884786e-218	0.490726848345377	0.677	0.478	4.77427325502396e-214	EN
Nfia	1.99443340991172e-218	-1.33024846827201	0.171	0.395	5.57065195722443e-214	EN
Sdhaf4	4.16980645910003e-218	0.50825393120541	0.518	0.314	1.16466864209123e-213	EN
Plk1	4.96027731164244e-218	-0.548801141231083	0.041	0.223	1.38545505591485e-213	EN
Cox7b	9.88937446263859e-218	0.608560411703351	0.769	0.596	2.76220118115959e-213	EN
Cox8a	1.12162551647549e-217	0.494339816110197	0.857	0.673	3.13281223006768e-213	EN
Mir100hg	2.50792556075161e-217	-0.862027525811504	0.164	0.42	7.00488688373532e-213	EN
Slc35f1	2.83408840137894e-217	-0.899580146629342	0.379	0.594	7.91589231389151e-213	EN
Kif21b	3.94057147998495e-217	0.447214709579711	0.473	0.25	1.1006410200746e-212	EN
Siva1	4.51826362463917e-217	-0.918042576463797	0.296	0.469	1.26199621299797e-212	EN
Asf1b	1.11834857544451e-216	-0.367066266236267	0.031	0.208	3.12365940607405e-212	EN
Opcml	1.86754204486774e-216	-1.21927671697567	0.152	0.384	5.21623168552007e-212	EN
Cacnb2	7.6491134437308e-216	-0.70785606193901	0.145	0.382	2.13647387596845e-211	EN
Ect2	1.78044354420378e-215	-0.419075669896617	0.042	0.225	4.97295686331559e-211	EN
Aspm	5.21496753591852e-215	-0.503834897203303	0.036	0.215	1.4565925824574e-210	EN
Cntn1	5.22001167723424e-215	-1.01051247895852	0.19	0.405	1.4580014615683e-210	EN
Gabarapl1	5.72369848534252e-215	0.394950335676664	0.411	0.21	1.59868622394102e-210	EN
Rgma	9.75201958852676e-215	-0.546760304349089	0.111	0.325	2.72383659127141e-210	EN
Ppdpf	2.12808330879932e-214	0.477854997848326	0.76	0.543	5.94394948980739e-210	EN
mt-Nd4	2.49119214283446e-214	0.510310190824394	0.825	0.573	6.95814877415094e-210	EN
Gng12	7.71099263324357e-214	-0.497583895085935	0.048	0.238	2.15375735239126e-209	EN
Kctd6	8.59080700211668e-214	0.36184550008452	0.262	0.093	2.39949830376121e-209	EN
Grid1	1.36185276115219e-213	-0.808527884080996	0.128	0.351	3.80379094717418e-209	EN
Sash1	1.80249968639966e-213	-0.615935522206552	0.119	0.331	5.03456187408289e-209	EN
Phlpp1	2.28744245326539e-213	-0.689235727474055	0.139	0.361	6.38905551621556e-209	EN
Mturn	3.03747906510347e-213	0.466813038407221	0.447	0.237	8.4839827767405e-209	EN
Otx2	8.99080741440275e-213	-0.79062411889999	0.252	0.451	2.51122241891683e-208	EN
Trim13	2.98842471234648e-212	0.282434405947113	0.246	0.083	8.34696906405495e-208	EN
Ckap2	3.07512347088197e-212	-0.429533265007639	0.043	0.224	8.58912736652043e-208	EN
AY036118	7.26419461723581e-212	0.648445048466293	0.817	0.719	2.02896219854013e-207	EN
Drap1	7.42629291206598e-212	0.476439929583612	0.769	0.574	2.07423787326915e-207	EN
Rest	1.52799137185612e-211	-0.326799507876225	0.038	0.22	4.26783270073132e-207	EN
Psmb7	2.35749007765127e-211	0.505974090101856	0.696	0.515	6.58470553588775e-207	EN
Gabrg2	3.63421818136414e-211	0.432644697131334	0.565	0.324	1.01507348023682e-206	EN
Bcl2l12	3.92246248628339e-211	-0.256655113364124	0.024	0.197	1.09558299704381e-206	EN
Prnp	5.43167829727688e-211	0.453488305287898	0.451	0.246	1.5171220652124e-206	EN
Mad2l1	9.34133633862724e-211	-0.422045025407453	0.068	0.26	2.60912865274197e-206	EN
Cenpq	9.54032303021402e-211	-0.401181565713765	0.068	0.262	2.66470762556908e-206	EN
Fbxo5	1.17034714926652e-210	-0.490382533855013	0.054	0.238	3.26889662261633e-206	EN
Abracl	1.38971534324602e-210	0.542031423855871	0.656	0.452	3.88161392522046e-206	EN
Ptprk	2.42683710362004e-210	-0.737104104591416	0.045	0.233	6.77839871412114e-206	EN
Srgap2	2.52396707277514e-210	-0.627440742082483	0.321	0.547	7.04969243096825e-206	EN
Dopey1	3.14997411421664e-210	0.281961005006004	0.235	0.078	8.79819269841851e-206	EN
Apc2	3.74150826848297e-210	0.363079582907771	0.451	0.231	1.04504067446998e-205	EN
Chga	4.72281913478443e-210	0.333939292429943	0.369	0.162	1.31913061253664e-205	EN
Kcnd3	1.4981475986207e-209	-0.747623050547482	0.076	0.274	4.18447605770748e-205	EN
Ptprj	2.72781357844642e-209	-0.655087834479005	0.116	0.334	7.61905610595869e-205	EN
Fibp	3.68196796877749e-209	0.464785442030051	0.608	0.419	1.02841047335924e-204	EN
Rnd2	4.57280085716206e-209	0.589804574548879	0.484	0.283	1.27722900741394e-204	EN
Spag7	7.51231376244908e-209	0.449271607425661	0.625	0.423	2.09826435698965e-204	EN
Evi5	1.13011409159727e-208	-0.446662295943203	0.176	0.406	3.15652166924034e-204	EN
Rad51ap1	1.72757005830059e-208	-0.364847513244102	0.04	0.219	4.82527592983939e-204	EN
Ip6k2	1.7569001028631e-208	0.430384746601962	0.655	0.454	4.90719767730692e-204	EN
Caly	2.49580077323077e-208	0.268102590869531	0.355	0.146	6.97102113971085e-204	EN
Midn	1.0149716104295e-207	0.441551923585727	0.575	0.373	2.83491720509064e-203	EN
Sgo2a	1.59855919160879e-207	-0.470015631695316	0.016	0.18	4.46493567808251e-203	EN
Ubxn6	2.46958446586460e-207	0.439613705015794	0.539	0.342	6.8977963716064e-203	EN
Ndc80	2.47116243910736e-207	-0.378138798796832	0.033	0.206	6.90220380867076e-203	EN
Tsc22d1	3.77916257343974e-207	0.428499473070159	0.896	0.829	1.05555789838746e-202	EN
Fam171a2	6.48119347177961e-207	0.449363832843323	0.552	0.337	1.81026214860276e-202	EN
Higd2a	6.65023728797094e-207	0.460818954058319	0.616	0.414	1.85747777690316e-202	EN
Dlgap5	8.67634780149636e-207	-0.431518112263365	0.041	0.219	2.42339070443595e-202	EN
Pgrmc1	1.70567082914442e-206	0.513255325612949	0.715	0.542	4.76410919288327e-202	EN
Mxd4	2.09985622145934e-206	0.355577109739876	0.394	0.19	5.86510841215808e-202	EN
Diaph2	2.45441690709e-206	-0.676342092811867	0.098	0.306	6.85543186319309e-202	EN
Nkain2	3.05843171493058e-206	-1.14832679728538	0.158	0.384	8.54250562297261e-202	EN
Mpc2	5.91176462635433e-206	0.471764591026922	0.695	0.505	1.65121497778703e-201	EN
Bcl2	7.01735533876251e-206	-0.722860003881168	0.093	0.295	1.96001751966976e-201	EN
Cdc42	8.19389071385565e-206	0.430509965910176	0.904	0.831	2.28863561528702e-201	EN
Sclt1	1.44002760392236e-205	-0.444900827263647	0.235	0.479	4.02214110051556e-201	EN
Farp1	1.75708402961933e-205	-0.779003309787538	0.212	0.43	4.90771140312975e-201	EN
Sh3bgrl3	4.89548793739615e-205	0.447796833982235	0.687	0.481	1.36735873579412e-200	EN
Ccnd3	5.04538241160045e-205	-0.395574104264473	0.118	0.327	1.40922576138412e-200	EN
Rbbp7	5.87265584631294e-205	-0.62145017713761	0.399	0.568	1.64029150443367e-200	EN
Ing4	7.03539169532249e-205	0.472004371740932	0.59	0.394	1.96505525442052e-200	EN
Racgap1	1.00957640520626e-204	-0.640099924243332	0.143	0.342	2.81984785738161e-200	EN
Prr13	1.11196905434647e-204	0.41551258914183	0.432	0.237	3.10584076569512e-200	EN
Raver2	1.19147461578072e-204	-0.383559804135727	0.031	0.206	3.32790774933714e-200	EN
Ndufaf3	5.88979124915238e-204	0.421380158454903	0.446	0.25	1.64507759380075e-199	EN
Cdkn2d	8.78325338819882e-204	0.360161245236602	0.481	0.263	2.45325050385781e-199	EN
Chaf1a	9.50144497269659e-204	-0.292269670116906	0.022	0.188	2.65384859532389e-199	EN
Kif18a	9.89803100820623e-204	-0.38030527318072	0.027	0.194	2.76461904090208e-199	EN
Tcaf1	1.84364598575608e-203	0.457488237590184	0.819	0.689	5.14948760281532e-199	EN
Zic4	3.92773698281321e-203	0.572831894921279	0.783	0.629	1.09705621666956e-198	EN
Sema6c	4.0826388031112e-203	0.276365526529702	0.274	0.102	1.14032184409699e-198	EN
Tead1	6.97669256547863e-203	-0.514420571334052	0.226	0.458	1.94866000046384e-198	EN
Atp1b1	1.35936508906184e-202	0.463527080231802	0.514	0.294	3.79684263025862e-198	EN
Utrn	1.40215720980098e-202	-0.562582200880564	0.09	0.297	3.91636530269512e-198	EN
Slc25a11	1.52917803649294e-202	0.423251673526913	0.564	0.362	4.27114717372842e-198	EN
Ptprz1	2.11686525707082e-202	-1.53228517584531	0.519	0.657	5.91261634952451e-198	EN
Cyc1	4.39714636259402e-202	0.446982968635779	0.78	0.575	1.22816695053614e-197	EN
Lrfn5	8.86135620407216e-202	-1.24318581694064	0.175	0.389	2.47506540135939e-197	EN
Zfp804b	1.46290523394406e-201	-1.66926428805692	0.074	0.268	4.08604060892916e-197	EN
Npas3	1.49090882261281e-201	-2.04202926066903	0.184	0.404	4.16425743243983e-197	EN
Cadm2	5.15858323348365e-201	-2.13211301720605	0.34	0.493	1.44084388294432e-196	EN
Rnf130	1.5795468419347e-200	-0.42796382389986	0.334	0.574	4.41183228420781e-196	EN
Csmd2	1.90532858822943e-200	-0.889099451494951	0.168	0.38	5.32177327978361e-196	EN
Csde1	3.02142575395718e-200	0.422981946298787	0.84	0.719	8.43914427337779e-196	EN
Sgo1	3.52452406560213e-200	-0.366402211649133	0.014	0.171	9.84434816763332e-196	EN
Smc2	6.26485331070224e-200	-0.94773310014128	0.326	0.494	1.74983617821224e-195	EN
Ncaph	7.17479388463441e-200	-0.333067535616242	0.032	0.199	2.00399167991724e-195	EN
Hspa8	7.99547355153978e-200	0.456030336381251	0.921	0.796	2.23321571768058e-195	EN
Plgrkt	2.3350432940599e-199	0.424773603210723	0.512	0.317	6.5220094246387e-195	EN
Itgb1	3.43416232011721e-199	-0.453112549297468	0.354	0.584	9.59195877631937e-195	EN
Chek1	5.09844507340468e-199	-0.280022137977536	0.028	0.195	1.42404669345266e-194	EN
Foxn3	9.46223538714249e-199	-0.575505314359447	0.417	0.633	2.64289696598277e-194	EN
Arf5	1.1691399081737e-198	0.443670797600965	0.783	0.588	3.26552467751995e-194	EN
Cacna1c	2.11203891527611e-198	-0.960760730658474	0.193	0.407	5.89913589425772e-194	EN
Hras	3.71247451521972e-198	0.438069359340084	0.64	0.433	1.03693125684602e-193	EN
Lrba	1.20032382155806e-197	-0.49080337013033	0.121	0.335	3.35262446599381e-193	EN
Rnf180	3.68569226575296e-197	-0.581911578645956	0.095	0.297	1.02945070674746e-192	EN
Kif2c	9.90874757592357e-197	-0.354704118360958	0.027	0.191	2.76761228543121e-192	EN
Uqcrfs1	2.09845261658982e-196	0.430850545564686	0.749	0.538	5.86118800339702e-192	EN
Kif20b	2.42991889225739e-196	-0.475599127869956	0.071	0.254	6.78700645796413e-192	EN
Map6	2.78357905179818e-196	0.434630572196113	0.646	0.403	7.7748146495775e-192	EN
Cdca2	3.58244072313618e-196	-0.392674733996287	0.032	0.197	1.00061151837917e-191	EN
Atp5c1	3.74167037687619e-196	0.43254338566863	0.838	0.66	1.04508595296529e-191	EN
Cox19	7.36807060409332e-196	0.433443462102272	0.585	0.392	2.05797580042931e-191	EN
Ablim1	1.53357481298197e-195	-0.804319024566713	0.166	0.369	4.28342781013994e-191	EN
Tyms	2.36676822549273e-195	-0.760782848831907	0.193	0.384	6.61062033062376e-191	EN
Cox6a1	3.23192210950068e-195	0.461468552608168	0.809	0.618	9.02708164404634e-191	EN
Tacc1	3.58508947396721e-195	-0.441203093690453	0.145	0.359	1.00135134097378e-190	EN
Wwc1	6.00394229764433e-195	-0.577700473536067	0.126	0.332	1.67696112315504e-190	EN
Mcts1	7.21858580658715e-195	0.471189466627465	0.56	0.372	2.01622320163786e-190	EN
Grm3	1.41025518936222e-194	-1.09863624906301	0.09	0.286	3.93898376940763e-190	EN
Ndufs2	1.46903941162467e-194	0.43448140312829	0.725	0.525	4.10317398060887e-190	EN
Zmat2	3.71379518738453e-194	0.433482914818211	0.734	0.53	1.03730013378837e-189	EN
Cbr1	4.49737513315164e-194	0.41948644068794	0.519	0.321	1.25616184844058e-189	EN
Rbms1	5.94153379057437e-194	-0.852900211821704	0.218	0.423	1.65952980304533e-189	EN
Gpr162	8.62437709389931e-194	0.323968479592221	0.337	0.15	2.40887476609702e-189	EN
Rpl18a	1.35513265454518e-193	0.506556313480682	0.864	0.666	3.78502101741013e-189	EN
Plk2	5.20964808053245e-193	0.365620810124498	0.338	0.15	1.45510680537352e-188	EN
Gm30382	6.56168990529611e-193	-0.71280605437615	0.06	0.246	1.83274560744826e-188	EN
Klhl9	1.08700809029876e-192	0.458847141140583	0.66	0.464	3.03612229701348e-188	EN
Hip1	1.10443052276164e-192	-0.463756863829796	0.173	0.391	3.08478489312555e-188	EN
Tafa5	1.59925398960077e-192	-0.593138400284535	0.061	0.248	4.46687631835392e-188	EN
Pcdh11x	1.7599395730033e-192	-1.02132539197319	0.031	0.195	4.91568722135551e-188	EN
Gmds	1.85302373942583e-192	-0.580849069249782	0.173	0.393	5.17568060659029e-188	EN
Cadm4	2.36180785749413e-192	0.403558697824324	0.519	0.315	6.59676552676686e-188	EN
Yap1	3.09332836822816e-192	-0.302530277215387	0.016	0.17	8.63997546529806e-188	EN
Exo1	5.63825683668877e-192	-0.263355748306696	0.019	0.173	1.57482151705554e-187	EN
Cplane1	6.12958629273196e-192	-0.560915518985161	0.117	0.334	1.71205474742296e-187	EN
Rbfox1	7.27579423938862e-192	-1.97873883529362	0.222	0.41	2.03220208900364e-187	EN
Acot1	1.1435630294785e-191	-0.46007107611353	0.091	0.282	3.19408589763641e-187	EN
Gdap1	2.02598959935333e-191	0.372303936486623	0.431	0.222	5.65879154995377e-187	EN
Svil	3.06817348517467e-191	-0.52327634472119	0.024	0.185	8.56971536144136e-187	EN
R3hdm4	6.61628385015165e-191	0.437430283565952	0.597	0.405	1.84799424218586e-186	EN
Id1	7.82154603366981e-191	-0.453639726859687	0.024	0.182	2.18463602266432e-186	EN
Rbm4b	8.54543140099684e-191	0.427245790473873	0.645	0.467	2.38682444461243e-186	EN
Nek7	1.03553884872156e-190	0.450753754454743	0.459	0.258	2.89236355836419e-186	EN
Ptbp1	1.33110592160533e-190	-0.379307818930472	0.144	0.353	3.71791194963584e-186	EN
Dock1	2.05073735571524e-190	-0.498797374501426	0.025	0.185	5.72791450824824e-186	EN
Ctbp1	3.73282557651452e-190	0.442147987299235	0.714	0.53	1.04261551177627e-185	EN
Prkn	4.67934822532677e-190	-0.627076932911929	0.089	0.289	1.30698875281602e-185	EN
Tcf12	6.39027415807773e-190	-0.606655804414078	0.499	0.686	1.78486747509269e-185	EN
Irx3	1.400831837352e-189	-0.343696681229615	0.044	0.216	3.91266340490787e-185	EN
Cntfr	1.55050413859761e-189	0.469630405116186	0.529	0.341	4.33071310951698e-185	EN
Fbxl7	1.57326919624113e-189	-0.743045840670318	0.116	0.32	4.39429819202111e-185	EN
Cmss1	2.76374423973255e-189	-0.348926410002115	0.179	0.406	7.719414035997e-185	EN
Rpl24	4.74735178584791e-189	0.548017914133677	0.866	0.68	1.32598282730518e-184	EN
Gpc3	6.33554816736425e-189	-0.352493014918353	0.033	0.198	1.76958195862651e-184	EN
Neil3	1.6914625273711e-188	-0.323990489842181	0.022	0.176	4.72442398520022e-184	EN
Flrt2	2.36642931235386e-188	-0.661111884151108	0.062	0.243	6.60967371233556e-184	EN
Cdk6	2.80038874107204e-188	-0.38405576183753	0.046	0.216	7.82176579268832e-184	EN
Large1	6.81952747916013e-188	-0.655544907342047	0.199	0.412	1.90476222020421e-183	EN
Sdc3	9.02933676589882e-188	0.376855589814054	0.419	0.215	2.5219840520832e-183	EN
Resp18	9.1498186412442e-188	0.309378295872327	0.309	0.125	2.55563584468592e-183	EN
Fth1	1.3879965938242e-187	0.463044965531672	0.867	0.683	3.87681328621038e-183	EN
Sorbs1	1.97538713045537e-187	-0.771088756356337	0.212	0.411	5.51745379407491e-183	EN
Rrp1	2.84511324911633e-187	0.421262310811406	0.746	0.556	7.94668581610683e-183	EN
Ubl5	3.78918530246589e-187	0.433297946708003	0.802	0.589	1.05835734683175e-182	EN
Kcnq3	4.1763391840859e-187	-0.921209818788683	0.271	0.472	1.16649329750703e-182	EN
E2f3	4.72917252050342e-187	-0.33774920857967	0.086	0.278	1.32090517670181e-182	EN
Myo16	2.37185121852042e-186	-1.01371853125238	0.192	0.386	6.62481763844938e-182	EN
Rpl26	3.45262444636081e-186	0.530996853604478	0.83	0.623	9.64352534113039e-182	EN
Egfem1	3.58710805247001e-186	-1.14843209266925	0.172	0.377	1.0019151501354e-181	EN
Rspo1	4.30878469955621e-186	-0.41315458641574	0.025	0.181	1.20348665443304e-181	EN
Ttk	4.7918249081811e-186	-0.302809101979955	0.029	0.186	1.33840461510406e-181	EN
Spata6	5.72853703198487e-186	-0.359562593427634	0.024	0.181	1.60003767840369e-181	EN
Fam181a	7.11333507600265e-186	-0.31545070503933	0.025	0.182	1.9868256200783e-181	EN
Mbnl2	1.14476592922995e-185	-0.484993311420317	0.107	0.304	3.19744571693217e-181	EN
Synpo2	1.81880900501321e-185	-0.615580922571412	0.03	0.189	5.08011543190239e-181	EN
Meis3	2.41736489777375e-185	0.358680799514897	0.417	0.225	6.75194189597186e-181	EN
Msn	1.00761534721175e-184	-0.290610339067994	0.057	0.232	2.81437042629713e-180	EN
mt-Co2	1.10911882412482e-184	0.497761284827916	0.741	0.506	3.09787978766302e-180	EN
Nasp	1.28828514470677e-184	-0.94995019485611	0.739	0.751	3.59830923768049e-180	EN
Stx12	1.46396478542933e-184	0.451524052684537	0.595	0.413	4.08900004218267e-180	EN
Edf1	1.49441045868402e-184	0.433990112293466	0.777	0.581	4.17403785215034e-180	EN
Gm20754	1.88835966618596e-184	-1.00803561026715	0.123	0.328	5.27437738362399e-180	EN
Sox1	4.38546021610014e-184	-0.41680441897795	0.086	0.266	1.22490289295893e-179	EN
Pop7	5.56667952899474e-184	0.396253060382554	0.477	0.286	1.55482925924352e-179	EN
Ptpn12	1.21991210679691e-183	-0.502418055572767	0.281	0.498	3.40733650549446e-179	EN
mt-Co3	1.26755649850647e-183	0.509896547295431	0.745	0.512	3.54041205597842e-179	EN
mt-Nd5	1.2816964640625e-183	0.400392896283958	0.78	0.536	3.57990639377298e-179	EN
Ttll1	1.55601592385406e-183	0.349832462121779	0.36	0.177	4.34610807691677e-179	EN
Mast4	1.7002702010295e-183	-1.16224276023121	0.38	0.583	4.7490246984955e-179	EN
Gm35188	1.7944893679571e-183	-0.570599373890991	0.058	0.238	5.01218825364097e-179	EN
Cntln	2.66865361739779e-183	-0.426756761735789	0.168	0.378	7.45381641875376e-179	EN
Bag6	3.55549666015014e-183	0.43498194448041	0.536	0.35	9.93085772146537e-179	EN
St8sia2	5.9872509247713e-183	0.48139118342743	0.699	0.49	1.67229905579787e-178	EN
Vldlr	7.81915121533135e-183	0.336518504899954	0.341	0.159	2.1839671259542e-178	EN
Coa3	8.55417338655976e-183	0.461663158734286	0.703	0.496	2.38926616860001e-178	EN
Patj	9.78849629112244e-183	-0.469156513100667	0.076	0.263	2.73402489907341e-178	EN
Rab14	1.06500770180685e-182	0.419595580972197	0.815	0.684	2.97467301191672e-178	EN
Plxdc2	1.25174167789499e-182	-0.50137723804298	0.052	0.229	3.49623968052849e-178	EN
Snap23	1.79500726606636e-182	-0.300852634139343	0.07	0.253	5.01363479484994e-178	EN
Tcf3	3.21170731901254e-182	-0.450446536912019	0.266	0.467	8.97061971273393e-178	EN
Nrxn3	3.49590360088804e-182	-1.29609842345099	0.198	0.388	9.7644083476404e-178	EN
Mtap	4.0701863025237e-182	-0.346735259914973	0.1	0.289	1.1368437361579e-177	EN
Eef1a1	4.71337108997885e-182	0.486014748904722	0.935	0.85	1.31649167914199e-177	EN
Taldo1	6.21204870452489e-182	0.422359675431118	0.786	0.582	1.73508732366085e-177	EN
Gja1	6.53194134465526e-182	-0.263667579624046	0.01	0.152	1.82443653697566e-177	EN
Mageh1	7.53606396627096e-182	0.399522270672036	0.598	0.398	2.10489802641914e-177	EN
Cpne4	9.73746526820516e-182	-0.7327279365858	0.067	0.248	2.71977142406238e-177	EN
Ube2m	1.02143469100825e-181	0.430048561713867	0.702	0.498	2.85296923545515e-177	EN
Sox2ot	1.5731601388739e-181	-1.1840344480331	0.134	0.327	4.39399358388869e-177	EN
Pxylp1	1.95090838438241e-181	0.318574589736847	0.268	0.109	5.44908220841851e-177	EN
Msi2	2.61546337431171e-181	-0.73392551894328	0.508	0.686	7.30525075079002e-177	EN
Pafah1b2	3.08539047310529e-181	0.432353695523856	0.72	0.555	8.61780413043038e-177	EN
Fdps	5.60981946610191e-181	0.4618345676579	0.676	0.496	1.56687867507692e-176	EN
Afap1	5.91828390551549e-181	0.407835934910642	0.534	0.326	1.65303587764953e-176	EN
Prdx5	6.53357936777161e-181	0.404271732847112	0.683	0.495	1.82489405321229e-176	EN
Arl4c	1.25624502415717e-180	0.434345948763937	0.541	0.348	3.5088179769734e-176	EN
Fkbp8	1.35478957315452e-180	0.415791816152774	0.706	0.527	3.78406275677789e-176	EN
Minos1	4.1240570281157e-180	0.404601095852098	0.728	0.496	1.151890368523e-175	EN
mt-Nd2	6.01236736431993e-180	0.416666325810061	0.825	0.569	1.6793143285282e-175	EN
Mns1	8.3368027711994e-180	-0.279322388504408	0.035	0.196	2.32855238202371e-175	EN
Dpy19l1	9.37192200258254e-180	-0.399148659715063	0.082	0.266	2.61767153454133e-175	EN
Ndufv3	1.22104230947106e-179	0.463133429222998	0.712	0.516	3.41049327458361e-175	EN
Nes	1.99947875249737e-179	-1.09856458094249	0.302	0.455	5.58474410360041e-175	EN
Schip1	2.37434265343207e-179	-1.49672929289379	0.121	0.308	6.63177646530111e-175	EN
Vps13b	3.36512612104416e-179	-0.502151415318364	0.167	0.377	9.39913376868844e-175	EN
Nsmce3	3.91832508293115e-179	0.560157427853425	0.45	0.283	1.0944273789135e-174	EN
Rpl7	4.11950599310332e-179	0.471350914227597	0.861	0.651	1.15061921893369e-174	EN
Ppic	4.77305501554644e-179	-0.311341651998568	0.071	0.248	1.33316199639228e-174	EN
Mpnd	5.52999660133083e-179	0.421037555610056	0.595	0.416	1.54458335071771e-174	EN
Dync1li1	6.26735575863063e-179	0.386771011131661	0.652	0.461	1.75053513694312e-174	EN
Rpl23a	8.41690576804889e-179	0.515465879592854	0.823	0.616	2.35092595007374e-174	EN
Grik3	9.46591953201765e-179	-0.643794550692654	0.089	0.267	2.64392598448785e-174	EN
Fdft1	1.17663324134434e-178	0.480993017392512	0.652	0.496	3.28645430639887e-174	EN
Timm8b	1.40247995277528e-178	0.421165829848176	0.751	0.528	3.91726675609665e-174	EN
Sgms1	1.79055963266251e-178	-0.488060646183558	0.112	0.31	5.00121210998966e-174	EN
Znhit1	2.30065383608971e-178	0.438427349422815	0.579	0.398	6.42595622958218e-174	EN
Wdr76	2.77206912922014e-178	-0.304018276568717	0.079	0.262	7.74266628482477e-174	EN
Cntn4	3.20146941420676e-178	-1.30686684603369	0.166	0.363	8.9420242208209e-174	EN
Nicn1	6.59526761602059e-178	0.405916338801274	0.445	0.257	1.84212419783071e-173	EN
Zfp358	7.42874556295416e-178	0.366368571546583	0.447	0.262	2.07492292318873e-173	EN
Ndufa4	7.89716743796312e-178	0.426788536835102	0.846	0.641	2.20575783709748e-173	EN
Smo	1.80042452689332e-177	-0.387603534316921	0.121	0.311	5.02876574606572e-173	EN
Flnb	1.84103084234971e-177	-0.414492174443255	0.086	0.274	5.14218324576697e-173	EN
Gsk3b	2.6087712034403e-177	0.368620491940252	0.937	0.899	7.28655884832909e-173	EN
Acadl	4.89798603123572e-177	-0.325435793304921	0.082	0.263	1.36805647838445e-172	EN
Fancl	9.2387061488142e-177	-0.292813145515847	0.098	0.29	2.58046301442529e-172	EN
Atp5l	1.18599724169535e-176	0.480450796283561	0.765	0.572	3.31260889577928e-172	EN
Pebp1	2.83690047064993e-176	0.425854057681257	0.899	0.751	7.92374670457232e-172	EN
Dnpep	2.87540989880403e-176	0.410535217864349	0.501	0.318	8.03130738834954e-172	EN
Nkain4	3.02060968875042e-176	0.384407276317143	0.341	0.168	8.43686492164879e-172	EN
BC052040	3.90803912925647e-176	-0.383284757731386	0.097	0.285	1.09155440919263e-171	EN
Dock9	1.07585530801126e-175	-0.495726803700867	0.083	0.269	3.00497146080626e-171	EN
Cox16	1.70857050569431e-175	-0.517875227202003	0.242	0.453	4.77220827945477e-171	EN
Agbl4	1.956904135944e-175	-0.783812017765917	0.114	0.315	5.46582894210518e-171	EN
S100a11	2.95742671755271e-175	-0.276731864061911	0.037	0.196	8.26038856479648e-171	EN
Sntg1	3.22701267870259e-175	-0.879515484422505	0.18	0.384	9.01336911288422e-171	EN
Fignl1	5.05862547115374e-175	-0.27040939863604	0.034	0.19	1.41292468034795e-170	EN
Prim1	5.42534261960543e-175	-0.454238092823629	0.155	0.347	1.51535244708199e-170	EN
Nxn	6.53777244660739e-175	-0.582013022639356	0.201	0.393	1.82606522206191e-170	EN
Ndufb11	6.85090388398166e-175	0.427148507834691	0.756	0.545	1.91352596383492e-170	EN
Tmem123	6.99768885518679e-175	-0.257467170213839	0.049	0.213	1.95452447414222e-170	EN
Ptprd	8.22694743552739e-175	-1.31618045943582	0.491	0.643	2.29786868821716e-170	EN
Mpc1	1.20615397797981e-174	0.418621403201109	0.555	0.368	3.36890867589542e-170	EN
Gucy1a2	2.2057335200064e-174	-0.678669909957808	0.195	0.4	6.16083429472988e-170	EN
Usmg5	3.28321802236315e-174	0.423040880208688	0.755	0.518	9.17035625826251e-170	EN
Nell1	4.35020517596485e-174	-0.973990552719448	0.065	0.239	1.21505580769874e-169	EN
Akr1b3	8.30520767184956e-174	-0.401801805889232	0.195	0.398	2.3197275548243e-169	EN
Rian	8.38731458602794e-174	-0.872301841743264	0.206	0.407	2.34266083702346e-169	EN
Sall3	8.58110901837926e-174	-0.378631989257445	0.023	0.169	2.39678955992351e-169	EN
Tut4	1.34032484573537e-173	-0.498202235439698	0.13	0.345	3.74366132662346e-169	EN
Grin3a	1.47888909996859e-173	-0.832401814060863	0.084	0.263	4.13068514512226e-169	EN
Pmvk	1.68872652196792e-173	0.401676465964102	0.542	0.355	4.71678204850859e-169	EN
Mlf2	1.72980269804716e-173	0.414055335799242	0.763	0.583	4.83151191591553e-169	EN
Fbxl15	2.38440664413242e-173	0.349610515116991	0.356	0.181	6.65988619772626e-169	EN
Galntl6	2.39464941803321e-173	-1.56899337449487	0.144	0.33	6.68849528950855e-169	EN
Fst	2.74102976127949e-173	-0.419132416311231	0.03	0.181	7.65597022622975e-169	EN
Mrtfa	3.25802820332183e-173	-0.486561855207128	0.088	0.279	9.0999985746982e-169	EN
Soat1	4.0172711671462e-173	-0.278433324386228	0.047	0.209	1.1220640096956e-168	EN
Smc5	4.14008967570801e-173	-0.424837532305476	0.298	0.513	1.156368447322e-168	EN
G3bp2	4.51335176922294e-173	0.42171118873472	0.768	0.615	1.26062428266166e-168	EN
Cbx3	7.33979561906223e-173	0.437435182572843	0.876	0.746	2.05007831436027e-168	EN
Plppr3	1.63860373251821e-172	0.376973999054867	0.671	0.463	4.57678408529662e-168	EN
Baz1a	1.75934205226398e-172	-0.35191598214396	0.093	0.274	4.91401828617851e-168	EN
Hnrnpab	2.93083450187833e-172	0.397536710915528	0.844	0.633	8.18611384719637e-168	EN
Rps12-ps3	3.19436002537502e-172	-0.478134417435282	0.083	0.255	8.92216698687496e-168	EN
Smarcd1	4.56110510211316e-172	0.413547476311215	0.74	0.585	1.27396226607123e-167	EN
Parva	6.02147825227682e-172	-0.364749279295469	0.076	0.25	1.68185909064344e-167	EN
Gab2	8.31998562462311e-172	-0.591569187478985	0.13	0.321	2.32385518481348e-167	EN
Gm29478	9.98574929115942e-172	-0.757226603391595	0.189	0.415	2.78911963451374e-167	EN
Maf1	1.58071054336539e-171	0.373253985525277	0.518	0.331	4.41508261867386e-167	EN
Pcbp4	2.3313194303277e-171	0.408350713581592	0.785	0.637	6.51160830084831e-167	EN
Pde4d	2.90651817115777e-171	-0.908002629378075	0.253	0.452	8.11819590386076e-167	EN
Melk	3.02185368196946e-171	-0.356193709873203	0.064	0.23	8.44033951910889e-167	EN
Tprgl	3.55487502696435e-171	0.387971781138994	0.542	0.356	9.92912143781414e-167	EN
Dpp10	5.8028126401498e-171	-1.0645628245497	0.067	0.242	1.62078359852024e-166	EN
Barhl2	7.61799557657524e-171	-0.487137329949197	0.131	0.311	2.12778234449323e-166	EN
Tmeff2	8.73235619547342e-171	-1.03376242488523	0.125	0.309	2.43903440895768e-166	EN
Exoc4	9.66918837143238e-171	-0.610908569522581	0.412	0.602	2.70070100402478e-166	EN
Ska1	1.04515412332604e-170	-0.259792586528671	0.026	0.171	2.91921998186197e-166	EN
Ldlrad4	1.22658349312525e-170	-0.532782996163717	0.081	0.259	3.42597035464813e-166	EN
Ecpas	1.70553061908839e-170	-0.468016744129764	0.088	0.277	4.76371757217579e-166	EN
Ywhae	1.93000070620132e-170	0.393172527329637	0.922	0.84	5.3906849724909e-166	EN
Fbxl17	2.52823852444571e-170	-0.647915437269394	0.301	0.5	7.06162302262931e-166	EN
Cntrl	2.87223287594694e-170	-0.400402483156487	0.123	0.312	8.02243364580739e-166	EN
Ift74	2.92642585660964e-170	-0.550328238372107	0.323	0.509	8.1738000600964e-166	EN
E2f5	3.12725935158966e-170	-0.33017724470736	0.09	0.27	8.73474809492508e-166	EN
Jazf1	3.87625260572171e-170	-0.567840367435442	0.128	0.322	1.08267611530413e-165	EN
E2f1	5.20153141473473e-170	-0.290689625648268	0.042	0.2	1.45283973944956e-165	EN
Brca2	5.925295594977e-170	-0.32011777725394	0.074	0.247	1.65499431263302e-165	EN
Bub1b	7.43961949589969e-170	-0.312118049069708	0.031	0.178	2.07796012139974e-165	EN
Atp5g3	2.67625779368465e-169	0.381507551959395	0.809	0.598	7.4750556435406e-165	EN
Camkmt	2.9248323384484e-169	-0.546688016253125	0.107	0.296	8.16934920452022e-165	EN
2210408I21Rik	3.41779429225559e-169	-0.597904498240633	0.191	0.391	9.54624123769908e-165	EN
Med12l	4.28510986773856e-169	-0.523316767363417	0.07	0.242	1.19687403715806e-164	EN
Tnfaip8	1.00902901344779e-168	-0.315750694137856	0.012	0.146	2.81831893746103e-164	EN
Trappc6b	1.09105738137858e-168	0.390399842774058	0.588	0.402	3.04743237192851e-164	EN
Fscn1	1.25341645086188e-168	0.406289198467138	0.769	0.599	3.50091748890233e-164	EN
Snhg14	1.73738154472612e-168	-0.790964790624048	0.244	0.45	4.85268039257451e-164	EN
Kansl1	1.74153824682278e-168	-0.579873795690721	0.485	0.663	4.86429047720069e-164	EN
Lhfpl3	1.89729376396825e-168	-0.940444532469513	0.098	0.285	5.29933121213971e-164	EN
Fkbp1a	2.43447678003363e-168	0.399877978831218	0.81	0.657	6.79973709431194e-164	EN
Bmpr1a	2.69196994911908e-168	-0.41249272919332	0.195	0.401	7.51894126488449e-164	EN
Gpx1	3.80491062437835e-168	0.389549772739845	0.695	0.487	1.06274958649512e-163	EN
Akap13	6.76218180737659e-168	-0.487697729854108	0.141	0.333	1.88874500061836e-163	EN
Ccl27a	8.07073953517287e-168	0.364722672716741	0.392	0.215	2.25423825956913e-163	EN
Commd4	9.23004646163026e-168	0.405745267956492	0.525	0.346	2.57804427719795e-163	EN
Ambra1	1.06725918526858e-167	-0.522136550531897	0.181	0.382	2.98096163037366e-163	EN
Rpl9-ps6	1.48085908516302e-167	-0.586396124522002	0.198	0.381	4.13618751076883e-163	EN
Dhx32	1.87954332515743e-167	-0.336616936812995	0.158	0.357	5.24975246149722e-163	EN
Elob	3.04736690719313e-167	0.494139288976336	0.778	0.597	8.51160050848114e-163	EN
Psrc1	3.10227918759379e-167	-0.368441660371102	0.048	0.203	8.6649759988682e-163	EN
3110082I17Rik	4.75182971773967e-167	-0.259385730278389	0.079	0.258	1.32723355846187e-162	EN
Uba52	4.75533467134259e-167	0.44345517639482	0.707	0.514	1.3282125270527e-162	EN
Cdh6	5.39081283724913e-167	-0.541089629573883	0.074	0.253	1.50570793357206e-162	EN
Sh3d19	7.16258465704576e-167	-0.617407191427572	0.145	0.334	2.00058152055945e-162	EN
Syne1	1.15671715858189e-166	-0.639380905130349	0.129	0.318	3.23082669563507e-162	EN
Ctnnal1	1.69516514444558e-166	-0.344962136428083	0.125	0.316	4.73476576495096e-162	EN
Garnl3	1.73609078219657e-166	-0.614493997958781	0.166	0.36	4.84907516375323e-162	EN
Ywhab	1.77551040257853e-166	0.40251035655927	0.798	0.63	4.95917810544208e-162	EN
Csmd3	2.53334956602257e-166	-1.13868806357374	0.195	0.387	7.07589867285765e-162	EN
Elp4	6.4993665254238e-166	-0.403586647200958	0.278	0.494	1.81533806421612e-161	EN
Ndufa13	1.03586025469619e-165	0.39032379705864	0.802	0.595	2.89326127739192e-161	EN
Xylt1	2.0705064265741e-165	-0.668628296950715	0.032	0.181	5.78313150006411e-161	EN
Hsdl1	2.08735177976948e-165	0.395837440611437	0.394	0.22	5.83018225607413e-161	EN
Aurka	2.29097362570234e-165	-0.417348671066578	0.046	0.198	6.39891843394921e-161	EN
Pmf1	2.37031936090265e-165	-0.263868365555077	0.078	0.253	6.6205390069372e-161	EN
Cbarp	2.39539997659695e-165	0.306184470218781	0.322	0.152	6.69059167463295e-161	EN
Hirip3	4.2043282856385e-165	-0.555480734787448	0.201	0.384	1.17431093346169e-160	EN
Spdl1	6.32713038569698e-165	-0.254679685870661	0.022	0.161	1.76723078802902e-160	EN
Nrg3os	8.70495246622511e-165	-0.634311178563811	0.115	0.31	2.43138027334134e-160	EN
Ndufa1	1.08377624525459e-164	0.400030301743385	0.695	0.505	3.0270954306206e-160	EN
Rapgef2	3.10626994243914e-164	-0.539914411498378	0.212	0.409	8.67612257622675e-160	EN
Chpt1	4.05241590698689e-164	-0.276267241974152	0.066	0.235	1.13188028698051e-159	EN
Commd9	7.66405191606919e-164	0.366531709891714	0.419	0.245	2.14064634067728e-159	EN
Gm10073	7.96588824130827e-164	-0.428677932321585	0.147	0.325	2.22495224467981e-159	EN
Acer3	1.41181353687594e-163	-0.408868571024273	0.125	0.314	3.94333638984819e-159	EN
Rps6ka3	1.60878664265905e-163	-0.469955032723974	0.172	0.367	4.493501971611e-159	EN
Gsr	1.73757481859311e-163	-0.272510350925327	0.073	0.244	4.85322022581242e-159	EN
Zcchc11	2.24947403889219e-163	0.415032565635514	0.656	0.455	6.28300593802977e-159	EN
Nudt3	2.44301783351069e-163	0.405964609108459	0.666	0.513	6.8235931107787e-159	EN
Ascc3	3.2784864337239e-163	-0.499111363219803	0.33	0.533	9.15714045803424e-159	EN
Sox6	4.65773949223484e-163	-1.22974725664172	0.104	0.281	1.30095321757611e-158	EN
Nudt10	4.81472741994445e-163	0.278983146907394	0.266	0.115	1.34480151566468e-158	EN
Aopep	4.99070712110224e-163	-0.482682511211786	0.084	0.266	1.39395440599507e-158	EN
Fabp7	5.74769713697654e-163	-1.8851155630483	0.696	0.656	1.60538928732892e-158	EN
Pdlim1	9.95809262157121e-163	-0.253088287397401	0.036	0.184	2.78139485013105e-158	EN
Kdm1a	9.98744588029967e-163	0.381783325443642	0.854	0.763	2.7895935088265e-158	EN
Fnbp1	1.05385644458856e-162	-0.496760785314269	0.151	0.339	2.94352643538031e-158	EN
Marcks	1.72202551202092e-162	0.398527125645494	0.877	0.715	4.80978945762564e-158	EN
Tma7	1.75054799667783e-162	0.394976014848027	0.823	0.627	4.88945560952084e-158	EN
Ahcyl2	2.5038959639576e-162	-0.482683284358172	0.186	0.381	6.99363181692997e-158	EN
Atp5j	5.47235727366147e-162	0.396705659949297	0.839	0.629	1.52848411010639e-157	EN
Ywhah	9.76111644450461e-162	0.39295784642828	0.788	0.627	2.72637743411458e-157	EN
Plagl1	1.40322017802485e-161	-0.638425019006503	0.159	0.334	3.9193342792412e-157	EN
Dmxl1	1.65260894667483e-161	-0.44796930177135	0.311	0.517	4.61590204895746e-157	EN
Cdh11	1.98892828681345e-161	-0.770240246903616	0.178	0.365	5.55527559789864e-157	EN
Cdc45	3.06813712704308e-161	-0.253479270109692	0.029	0.17	8.56961380954402e-157	EN
Jam3	4.27721798164085e-161	-0.403517878065492	0.224	0.423	1.1946697544521e-156	EN
Ipo11	6.24188234633052e-161	-0.346219694619846	0.173	0.372	1.74342015815358e-156	EN
Chrna4	6.762940710393e-161	0.279117234352376	0.192	0.065	1.88895696981987e-156	EN
Rusc1	8.85265981145856e-161	0.33162118103618	0.363	0.184	2.47263641193849e-156	EN
Rps9	9.16454243610667e-161	0.45848805221972	0.879	0.705	2.55974834782895e-156	EN
Anln	1.9921816658638e-160	-0.255149165538416	0.021	0.156	5.56436261092419e-156	EN
Grcc10	2.14924136132367e-160	0.392924037432018	0.568	0.398	6.00304604631315e-156	EN
Arf1	2.34593394969761e-160	0.380187043047641	0.772	0.584	6.55242811490039e-156	EN
Cdh8	3.76899658868494e-160	-1.15135276885889	0.406	0.57	1.05271843718559e-155	EN
Kctd16	4.09989516237064e-160	-0.86426203831481	0.034	0.181	1.14514171780174e-155	EN
Gm16286	4.22373759621633e-160	0.408685507310321	0.633	0.464	1.17973214799918e-155	EN
Gm26669	4.72570780007322e-160	-0.256466648860737	0.009	0.136	1.31993744563845e-155	EN
Carnmt1	5.11590201002108e-160	-0.262098134090511	0.111	0.298	1.42892259041899e-155	EN
Cdc42bpa	5.89252968643538e-160	-0.507839773080641	0.338	0.535	1.64584246671826e-155	EN
Vdac3	6.15910074035882e-160	0.388149393445749	0.776	0.606	1.72029842778962e-155	EN
Shtn1	6.83867921822822e-160	-0.490132735503565	0.111	0.289	1.91011149244332e-155	EN
Hnrnpa1	1.1020585237846e-159	0.453763777523582	0.876	0.708	3.07815966278276e-155	EN
Cep55	1.20057500569277e-159	-0.271260393881174	0.026	0.165	3.35332604840049e-155	EN
Nf1	2.73423254325868e-159	-0.575995565630571	0.371	0.557	7.63698491657582e-155	EN
Tspan13	2.91180175508263e-159	0.425261509855536	0.713	0.573	8.13295348212131e-155	EN
Mpped2	3.22184869230222e-159	0.385562320786611	0.484	0.284	8.99894558246933e-155	EN
Borcs8	3.27938158638362e-159	0.368033841496802	0.422	0.249	9.15964070892809e-155	EN
Hnrnph1	6.3296361534141e-159	0.376687856643006	0.836	0.711	1.76793067401009e-154	EN
March9	6.56775229037713e-159	0.313757649072913	0.355	0.185	1.83443889222524e-154	EN
Ppfibp1	8.17610234632854e-159	-0.341126525091319	0.081	0.253	2.28366714635303e-154	EN
Gm16083	1.07926364581732e-158	-0.508142655769869	0.076	0.249	3.01449128913237e-154	EN
Sybu	1.85835682599536e-158	-0.538861372037176	0.168	0.359	5.19057645068765e-154	EN
Zbtb41	3.65511885525938e-158	0.397149146864272	0.525	0.343	1.0209112474625e-153	EN
Ralgapa1	3.70097730611975e-158	-0.512271703505722	0.346	0.54	1.03371997137231e-153	EN
Rps23	3.87423247157645e-158	0.460125628661565	0.853	0.658	1.08211187163602e-153	EN
Prkg1	4.43036856223602e-158	-0.817945311411529	0.145	0.345	1.23744624311814e-153	EN
Limch1	5.78639482597268e-158	-0.43939746678899	0.046	0.2	1.61619793884243e-153	EN
Rcn1	6.15154082005659e-158	-0.450499204079981	0.233	0.425	1.71818686645001e-153	EN
Timm13	6.42270157895794e-158	0.383308564972069	0.761	0.556	1.79392477801874e-153	EN
Gnas	1.17081687083712e-157	0.395970288323189	0.94	0.9	3.27020860193516e-153	EN
Cntn3	1.86403675646075e-157	-0.789334530411411	0.058	0.217	5.20644106447051e-153	EN
Apba1	3.19830687985137e-157	-0.728370286138622	0.199	0.38	8.93319094611287e-153	EN
Fmc1	4.5100992879687e-157	0.398364555814352	0.619	0.433	1.25971583212254e-152	EN
Mxd3	5.63938171120397e-157	-0.297491920365819	0.048	0.198	1.57513570575638e-152	EN
Tafa1	5.80611886267487e-157	-0.554412886281246	0.082	0.258	1.62170705953372e-152	EN
Trip13	6.74928439076071e-157	-0.263791793088001	0.062	0.221	1.88514262318337e-152	EN
Morf4l1	7.48406099154416e-157	0.391863026519458	0.907	0.804	2.0903730755482e-152	EN
Atp5h	9.44350778510573e-157	0.396262631541286	0.842	0.628	2.63766615945788e-152	EN
Dbf4	1.45317174612265e-156	-0.437462372422491	0.136	0.31	4.05885400409516e-152	EN
Mrpl20	2.19592900541604e-156	0.385112631810679	0.743	0.543	6.13344930502755e-152	EN
Tmem165	2.627419279438e-156	-0.369739661329652	0.317	0.522	7.33864478939826e-152	EN
Adgrb3	3.88844781981208e-156	-1.46593742889327	0.481	0.604	1.08608236055171e-151	EN
Zfp609	4.10393290776197e-156	-0.443743329312853	0.239	0.44	1.146269500467e-151	EN
Focad	5.45771528981158e-156	-0.400934697722182	0.094	0.271	1.52439445759727e-151	EN
Zdbf2	7.47583845256059e-156	0.505115043656359	0.556	0.395	2.0880764381847e-151	EN
Bri3	1.58538363682447e-155	0.410131306076361	0.721	0.53	4.42813503601441e-151	EN
Cdc42ep3	1.69927237359399e-155	0.289011326512504	0.309	0.144	4.74623766668536e-151	EN
Atrnl1	1.76172548368104e-155	-0.81540276214434	0.197	0.377	4.92067544846952e-151	EN
Dlg1	2.23036712480923e-155	-0.404074410888498	0.124	0.311	6.22963841630467e-151	EN
Ptpn13	2.32799763858737e-155	-0.349201522131525	0.028	0.166	6.50233020433838e-151	EN
Unc13c	2.35636589502668e-155	-0.921641336067561	0.044	0.192	6.58156558139902e-151	EN
Hmgcs1	3.1571481599097e-155	0.449994486688747	0.826	0.721	8.81823052544377e-151	EN
Galnt7	3.52816557697739e-155	-0.30124369960178	0.072	0.237	9.85451927305554e-151	EN
Map2	4.71777885797115e-155	0.267981099519666	0.94	0.668	1.31772281281992e-150	EN
Strn3	5.15547863312611e-155	-0.451765846973386	0.599	0.763	1.43997673701845e-150	EN
Fen1	5.65630540916562e-155	-0.302202286706133	0.084	0.252	1.57986266383405e-150	EN
Ndufa5	7.6369190137112e-155	0.421223708826423	0.735	0.546	2.13306784971967e-150	EN
Nhs	8.06457177782002e-155	-0.425966026804035	0.107	0.292	2.25251554326291e-150	EN
Stag1	9.86410067021882e-155	-0.464734908082102	0.565	0.733	2.75514195819882e-150	EN
Gas1	1.57011508774076e-154	-0.406166522736676	0.064	0.221	4.38548845156873e-150	EN
Uqcrh	2.68020734158719e-154	0.403095268227961	0.829	0.628	7.48608712578717e-150	EN
Gabrg3	3.03107773575794e-154	-0.704500581758551	0.104	0.287	8.4661032237455e-150	EN
Saraf	5.4698613178066e-154	0.348277817473008	0.517	0.337	1.52778696467656e-149	EN
Kdm5b	5.47383617973547e-154	0.373628344323415	0.734	0.585	1.52889718336191e-149	EN
Prkch	5.61523852406365e-154	-0.609704045759781	0.097	0.263	1.56839227215622e-149	EN
Chsy3	5.72690035876235e-154	-0.955576699553978	0.094	0.262	1.59958053920591e-149	EN
Ndufa11	1.06685330635316e-153	0.402758725778213	0.736	0.548	2.97982796997502e-149	EN
Dtnb	1.26992138758734e-153	-0.434059794607894	0.151	0.337	3.54701742767019e-149	EN
Rbm18	2.09904087080453e-153	0.386318788407981	0.485	0.315	5.86283105624412e-149	EN
Ntrk2	3.42980030844034e-153	-0.652423189609271	0.266	0.453	9.57977524150471e-149	EN
Gm20642	3.53286581661132e-153	-0.563109370354938	0.123	0.311	9.86764751237709e-149	EN
Ube2b	3.55230543197644e-153	0.393121042052394	0.782	0.656	9.92194430205339e-149	EN
Hist2h2ac	3.86983115375451e-153	-0.382230585118977	0.03	0.166	1.08088253955517e-148	EN
Cdt1	4.80354554851768e-153	-0.358053261576987	0.041	0.182	1.34167830715647e-148	EN
Clu	4.9552299821017e-153	-0.286750226729483	0.025	0.159	1.38404528630083e-148	EN
Egln2	5.04133824683588e-153	0.363917989600172	0.485	0.312	1.40809618572373e-148	EN
Gramd1a	7.16980571810908e-153	0.375093193159807	0.461	0.282	2.00259843512505e-148	EN
Ackr3	1.43045248997324e-152	-0.298916119906329	0.041	0.186	3.99539684974427e-148	EN
Grip1	1.45301541997443e-152	-1.05302876356811	0.319	0.48	4.05841736953059e-148	EN
Psat1	1.58749439712317e-152	-0.436445603489454	0.194	0.373	4.43403060060473e-148	EN
Gpsm2	2.1690867747891e-152	-0.337258132662517	0.085	0.245	6.05847627066343e-148	EN
Terf1	3.47936017154294e-152	-0.317853375612544	0.135	0.319	9.71820089513659e-148	EN
Alcam	6.04983008854296e-152	-0.516523467195811	0.085	0.255	1.68977804203093e-147	EN
mt-Cytb	8.34902399707676e-152	0.405046003837555	0.827	0.577	2.33196589262351e-147	EN
Asap2	9.95702892163607e-152	-0.405728416558964	0.294	0.496	2.78109774810217e-147	EN
Lpin2	1.13354483927643e-151	-0.338242501685307	0.188	0.386	3.16610409058298e-147	EN
Cdh4	1.26103355883216e-151	-0.684568345111589	0.104	0.274	3.5221928331741e-147	EN
Gm32647	1.78581270481669e-151	-0.800535329135287	0.05	0.202	4.9879534658235e-147	EN
Myt1	1.83627872835892e-151	0.319917489833217	0.352	0.178	5.12891011617929e-147	EN
Cep192	2.62498795794164e-151	-0.317035973671072	0.125	0.305	7.3318538653268e-147	EN
Lrch1	7.95068100590782e-151	-0.426395347304995	0.112	0.291	2.22070471176011e-146	EN
Nudcd2	1.1965198068421e-150	-0.447301359892809	0.289	0.466	3.34199947249067e-146	EN
Dscaml1	1.38301882766492e-150	0.566517328592914	0.134	0.033	3.86290988755088e-146	EN
Yeats4	1.49613248077066e-150	0.380466331448661	0.745	0.549	4.17884763204054e-146	EN
Cntnap5a	1.73821383770242e-150	-0.759954324587388	0.118	0.297	4.85500507008664e-146	EN
Psmb6	2.30975186617588e-150	0.364960578910533	0.82	0.605	6.45136793741584e-146	EN
Slc8a1	3.85008205850067e-150	-0.952828297059412	0.214	0.387	1.07536641975982e-145	EN
Spg21	4.28527639387543e-150	0.354325518197451	0.494	0.323	1.19692054957335e-145	EN
Krcc1	4.42107990076149e-150	-0.304141244167074	0.128	0.308	1.23485182708169e-145	EN
Emb	4.68384741314331e-150	-0.342627217581508	0.116	0.29	1.30824542096506e-145	EN
Odf2	4.9991094328276e-150	-0.38676489391522	0.251	0.447	1.39630125568308e-145	EN
Ypel5	5.37674811424429e-150	0.3167359086225	0.337	0.176	1.50177951578957e-145	EN
Rab5c	5.52820810580404e-150	0.354737360572304	0.493	0.324	1.54408380603213e-145	EN
Irx1	6.69709227383034e-150	-0.297110721108331	0.042	0.185	1.87056484300355e-145	EN
Prr7	1.4206321862021e-149	0.358695802542263	0.411	0.241	3.96796775928109e-145	EN
Wnk1	1.58706340166094e-149	-0.415334905352935	0.452	0.639	4.43282678717917e-145	EN
Phkb	1.65033077967829e-149	-0.525203814273611	0.14	0.316	4.60953890071944e-145	EN
Rad50	1.77990668935235e-149	-0.295542098203847	0.123	0.302	4.97145737403004e-145	EN
Zfp580	1.92192998236235e-149	0.365911671503895	0.519	0.344	5.36814263373629e-145	EN
Pfdn2	2.60184781465618e-149	0.368164207367844	0.744	0.568	7.26722113111616e-145	EN
Fam109a	3.05508299078374e-149	0.25656112112462	0.252	0.11	8.53315230155807e-145	EN
Gjc1	3.63418154971237e-149	-0.452542515843079	0.281	0.469	1.01506324865016e-144	EN
Wwox	3.64927380688204e-149	-0.669352213268852	0.155	0.342	1.01927866700022e-144	EN
Ckap5	3.84525328424888e-149	-0.512732298263809	0.556	0.698	1.07401769482355e-144	EN
Tmem245	3.94585690950409e-149	-0.336232332067274	0.146	0.33	1.10211729339359e-144	EN
Lsm14b	4.28851167844189e-149	0.380730989020179	0.56	0.39	1.1978241969056e-144	EN
Sdhb	5.21903119809483e-149	0.365953107218931	0.766	0.588	1.45772760393987e-144	EN
Epha3	5.2792008819052e-149	-0.991627066765733	0.321	0.497	1.47453359832494e-144	EN
Tcf4	6.29805180061143e-149	-0.677204331904689	0.476	0.646	1.75910884842878e-144	EN
Sf3b6	1.20421172822583e-148	0.366947584107911	0.794	0.632	3.36348377810757e-144	EN
Blcap	1.2448494380921e-148	0.348722060616497	0.508	0.33	3.47698896553503e-144	EN
Eml6	1.2662276474268e-148	-0.536799588656676	0.111	0.291	3.5367004420278e-144	EN
Rab6b	1.67816686513874e-148	0.294809989407279	0.591	0.379	4.68728787101902e-144	EN
Znrf3	1.74068958717241e-148	-0.689679331742763	0.11	0.278	4.86192008593125e-144	EN
Nrg3	2.08549667695935e-148	-1.15023130670412	0.231	0.41	5.82500076841517e-144	EN
Cript	2.14640061572947e-148	0.383369852423074	0.608	0.435	5.99511155979399e-144	EN
Stk3	2.96204499198125e-148	-0.412741748412882	0.118	0.292	8.27328786710282e-144	EN
Dnajc1	3.66604922515865e-148	-0.4306746927777	0.242	0.436	1.02396420907906e-143	EN
Umps	3.7571463337999e-148	-0.293611518855854	0.101	0.269	1.04940854249365e-143	EN
Hsp90aa1	3.93998643598764e-148	0.382177737552166	0.918	0.802	1.10047761143571e-143	EN
Pls3	4.60684093183843e-148	-0.260116486973118	0.038	0.179	1.28673674067179e-143	EN
Luc7l2	7.50758364650252e-148	-0.359732437276319	0.811	0.897	2.09694318830462e-143	EN
Zwint	8.31581582975878e-148	0.399183145899908	0.793	0.683	2.32269051940993e-143	EN
Serp2	9.13738860842978e-148	0.335490271465287	0.468	0.286	2.55216401222052e-143	EN
5330438D12Rik	1.16126647971401e-147	-0.405756294208269	0.104	0.286	3.24353340448919e-143	EN
Ankrd28	1.3177235717977e-147	-0.412239293109976	0.157	0.345	3.68053370838815e-143	EN
Snf8	1.32333828792261e-147	0.382796953127428	0.59	0.426	3.69621617199663e-143	EN
Rpl17	1.42941554905112e-147	0.411515370766226	0.868	0.691	3.99250057005469e-143	EN
Brd2	1.69360410759811e-147	0.377305449057832	0.587	0.416	4.73040563293228e-143	EN
Rock1	3.42372829746897e-147	-0.388844487613561	0.433	0.631	9.56281550766058e-143	EN
Igdcc3	4.25199321070358e-147	-0.355996549904847	0.089	0.25	1.18762422368162e-142	EN
Anp32b	4.49330507481473e-147	-1.24796437459674	0.596	0.594	1.2550250404465e-142	EN
Cct2	4.50599723367795e-147	0.362907749202232	0.82	0.622	1.25857008733859e-142	EN
Chd9	5.9987816781559e-147	-0.418795921781513	0.395	0.59	1.67551971052573e-142	EN
Ralgapa2	6.44899418338776e-147	-0.737634909824397	0.234	0.414	1.80126856536203e-142	EN
Prickle2	8.73810399662665e-147	-0.937102206455899	0.202	0.368	2.44063982729779e-142	EN
Uri1	9.71186213589114e-147	-0.30659133816952	0.148	0.334	2.71262021317576e-142	EN
Rpl19	1.29893808642127e-146	0.440959030010331	0.886	0.72	3.62806396918325e-142	EN
Ap1s2	1.35800651161013e-146	0.296664099427586	0.375	0.202	3.79304798757826e-142	EN
Gm28050	1.3650042780179e-146	-0.383407646353419	0.051	0.196	3.81259344893178e-142	EN
Fndc3b	1.66278572259597e-146	-0.491646054598718	0.073	0.228	4.64432680178281e-142	EN
Vps29	2.24646588338454e-146	0.409108842820952	0.671	0.502	6.27460385888136e-142	EN
Ppp2r1a	2.42873467184012e-146	0.364428744483915	0.67	0.503	6.78369881191664e-142	EN
Cacna1a	2.66100671105853e-146	-0.648935006989225	0.326	0.498	7.43245784465757e-142	EN
Cdh7	2.71136305483126e-146	-0.614934592892468	0.059	0.207	7.57310814844919e-142	EN
Dbx1	2.71209342740052e-146	-0.388064019249645	0.044	0.184	7.57514815207239e-142	EN
Rab6a	3.27526836804553e-146	0.368661336262835	0.719	0.577	9.14815207878797e-142	EN
Slc24a2	5.66918008494849e-146	-0.477325018898085	0.032	0.169	1.58345868952696e-141	EN
Hecw2	5.69780813434103e-146	-0.612658288495598	0.169	0.348	1.59145479000279e-141	EN
Eif3k	6.35049194295218e-146	0.368131878566701	0.8	0.597	1.77375590458597e-141	EN
Memo1	6.9998728976184e-146	-0.38473616235358	0.271	0.469	1.9551344990338e-141	EN
Arl6ip5	1.35020674398503e-145	0.374858456065757	0.532	0.358	3.77126245662459e-141	EN
Mapk6	1.48991652885272e-145	0.37777244585934	0.479	0.315	4.16148585673852e-141	EN
Stx3	1.58515754947767e-145	-0.280476876143931	0.082	0.245	4.42750355144609e-141	EN
Samd10	1.62900563572718e-145	0.343638792140426	0.367	0.202	4.54997564114959e-141	EN
Psme2	1.84139512645003e-145	0.405054558563291	0.558	0.394	5.14320072768757e-141	EN
Ung	4.12190714385387e-145	-0.256791089312735	0.018	0.141	1.15128988434983e-140	EN
Gnl3	5.64502044225433e-145	-0.403457105332936	0.329	0.517	1.57671065972606e-140	EN
Gm11361	7.35433455113624e-145	-0.459080736504221	0.195	0.368	2.05413918347786e-140	EN
Cyb5r3	8.46866650783868e-145	0.355414901209609	0.497	0.319	2.36538324230442e-140	EN
Kcnip4	8.84080048174567e-145	-1.08875498004221	0.159	0.337	2.46932398255638e-140	EN
Ndufa7	1.03320652669883e-144	0.382568848940388	0.786	0.592	2.88584914972251e-140	EN
Vps54	1.54753908091223e-144	-0.345644681960936	0.152	0.337	4.32243140689594e-140	EN
Swi5	1.8672214645542e-144	0.374374621314795	0.814	0.634	5.21533627264633e-140	EN
Rbbp8	1.94701012029946e-144	-0.309953784090993	0.131	0.305	5.43819396700842e-140	EN
Ptprn2	2.28813484351199e-144	-0.533731192674648	0.242	0.437	6.39098943141333e-140	EN
Rac3	2.3100674318079e-144	0.308144550567172	0.557	0.377	6.45224934378265e-140	EN
Fam111a	2.78750744938684e-144	-0.34224899900568	0.07	0.22	7.78578705688239e-140	EN
Praf2	3.38355747682929e-144	0.351032801860408	0.483	0.316	9.4506143885319e-140	EN
Itga6	3.55046886038645e-144	-0.327713368288019	0.062	0.214	9.9168145739454e-140	EN
Rpl34	3.98911915365659e-144	0.421607195389405	0.864	0.67	1.11420087080782e-139	EN
Plpp3	4.97753993024866e-144	-0.624614919946712	0.168	0.346	1.39027667791775e-139	EN
Rgs7bp	5.65130501745969e-144	-0.416582875295628	0.06	0.21	1.57846600442667e-139	EN
Lrrc4c	6.29901049749749e-144	-1.38949714229431	0.199	0.373	1.75937662205602e-139	EN
Txndc9	9.72465589813336e-144	0.383093755768626	0.677	0.507	2.71619363890763e-139	EN
Kif3a	1.33395911540958e-143	0.368609213158487	0.665	0.495	3.72588120525051e-139	EN
Panx1	1.40190457383291e-143	0.404046661165151	0.473	0.305	3.91565966517269e-139	EN
Col2a1	1.55402231087621e-143	-0.27622361769024	0.043	0.181	4.34053971650835e-139	EN
Trappc1	2.09849168087569e-143	0.356865818798733	0.641	0.45	5.86129711385388e-139	EN
Epb41l4b	2.64566703958929e-143	-0.491474632856613	0.046	0.187	7.38961260827684e-139	EN
Caln1	2.71302214493826e-143	-0.389739049548916	0.033	0.169	7.57774215302704e-139	EN
H2-K1	3.10039932269091e-143	-0.3724220611753	0.165	0.343	8.65972534820799e-139	EN
Ehd1	4.66622353399779e-143	0.332699946497234	0.465	0.297	1.30332289528092e-138	EN
2610307P16Rik	6.46667671974076e-143	-0.745420671355412	0.138	0.313	1.80620747459079e-138	EN
Vti1a	7.82087348445717e-143	-0.553022322142067	0.286	0.466	2.18444817294373e-138	EN
Hmgn5	7.87126317666528e-143	-0.589249439704019	0.254	0.422	2.19852251787438e-138	EN
Acap2	1.01432985180674e-142	-0.351397626448326	0.209	0.4	2.8331247090814e-138	EN
Calr	1.02184962568266e-142	0.346752065038651	0.791	0.604	2.85412818949423e-138	EN
Cdc25c	1.11040888475008e-142	-0.250932729850693	0.028	0.156	3.10148305599546e-138	EN
Otud7a	1.30743581430407e-142	-0.508930577833214	0.128	0.306	3.65179897293269e-138	EN
Lrrtm4	1.42121039612628e-142	-1.15875130264704	0.172	0.349	3.96958275742031e-138	EN
Gm3550	1.58871622862674e-142	-0.271088062062797	0.074	0.225	4.43744329817735e-138	EN
Grid2	2.18359399042434e-142	-0.612672828831398	0.165	0.362	6.09899637465421e-138	EN
Dek	2.68108879385899e-142	-1.15685512025015	0.591	0.603	7.48854911012756e-138	EN
Tcf7l1	3.2911344830264e-142	-0.386222206635758	0.006	0.117	9.19246772454105e-138	EN
Cox6c	4.25133333476175e-142	0.389471947462768	0.845	0.651	1.1874399137323e-137	EN
Adamtsl1	4.4947344788827e-142	-0.677483790088596	0.07	0.227	1.25542428729673e-137	EN
Zeb2	4.84329242597768e-142	-0.506336746129374	0.254	0.433	1.35278000749983e-137	EN
Asxl1	5.97749268848963e-142	-0.361779026536028	0.229	0.422	1.66957348282204e-137	EN
Rnasel	9.67635213039672e-142	0.258082464610226	0.272	0.124	2.70270191354111e-137	EN
Mras	1.22927861644816e-141	0.270290061191837	0.384	0.212	3.43349810360135e-137	EN
Arhgap11a	1.97682289959328e-141	-0.274478228219047	0.037	0.17	5.52146404085399e-137	EN
Relch	4.04007989055709e-141	-0.384889715010054	0.095	0.268	1.1284347142315e-136	EN
Nfatc3	4.1520719601565e-141	-0.318358593141832	0.091	0.253	1.15971521919131e-136	EN
Syn3	4.29641113302265e-141	-0.666150932349394	0.157	0.334	1.20003059356456e-136	EN
Rgs6	6.75039156749074e-141	-0.828953079176379	0.051	0.193	1.88545186871584e-136	EN
Ncoa2	9.51292954397878e-141	-0.468845051358624	0.242	0.424	2.65705635092871e-136	EN
St5	1.1407836549477e-140	-0.358469011270046	0.049	0.192	3.18632282663442e-136	EN
Gm38604	1.22138802876929e-140	-0.378771784348712	0.055	0.201	3.41145890315551e-136	EN
Klhl29	1.32354287195999e-140	-1.05119400364378	0.194	0.356	3.69678759567146e-136	EN
Btf3	2.75424923984881e-140	0.38876378007874	0.842	0.625	7.69289355182171e-136	EN
Hist1h1a	3.09290916804808e-140	-0.447987332705758	0.046	0.181	8.6388045972751e-136	EN
Aco2	3.14788322750567e-140	0.380874058914712	0.667	0.527	8.79235264274608e-136	EN
Bnip3l	3.30486593766812e-140	0.343924104097387	0.703	0.527	9.23082105050084e-136	EN
Zcchc7	3.53492600604362e-140	-0.487177399890979	0.474	0.641	9.87340182748045e-136	EN
Mms22l	4.22691888573634e-140	-0.262358590468045	0.048	0.188	1.18062071397502e-135	EN
Ssbp4	4.52076565393089e-140	0.406384796490787	0.556	0.399	1.26269505479944e-135	EN
Atxn1	5.71806563585045e-140	-0.868925759831007	0.303	0.462	1.59711291274939e-135	EN
Mcph1	5.79166872721133e-140	-0.311577578034679	0.122	0.296	1.6176709921974e-135	EN
Epha6	6.276851245409e-140	-0.760266526718818	0.08	0.239	1.75318732135519e-135	EN
A230006K03Rik	1.16172830890395e-139	-0.581688249540108	0.121	0.294	3.24482333959963e-135	EN
Nlgn1	1.32437635525739e-139	-1.25630327442283	0.33	0.475	3.69911559786943e-135	EN
Matr3	1.35345394851399e-139	0.396820183210426	0.828	0.69	3.78033222359443e-135	EN
Mbd5	1.35821381685386e-139	-0.5835199379361	0.274	0.446	3.79362701185452e-135	EN
Hist1h3c	2.11004377165424e-139	-0.386828287310922	0.05	0.188	5.89356325860745e-135	EN
Grb14	2.29518455328797e-139	-0.53947045446517	0.133	0.297	6.41067997578862e-135	EN
Chl1	2.29959915799249e-139	0.267112949780417	0.843	0.564	6.42301040818883e-135	EN
Tln2	3.8467708086474e-139	-0.369380781100444	0.189	0.377	1.0744415545633e-134	EN
Grik2	5.35262421853273e-139	-1.0425783858239	0.278	0.442	1.49504147047838e-134	EN
Dazap1	5.61668986611267e-139	0.371566909544828	0.677	0.523	1.56879764650393e-134	EN
Cd2ap	6.46141981950983e-139	-0.309922720455557	0.166	0.35	1.80473916978729e-134	EN
Tbc1d5	6.89239748222215e-139	-0.396530654111006	0.137	0.311	1.92511554075947e-134	EN
Atf4	9.2841124317965e-139	0.382344697134542	0.587	0.422	2.59314544332508e-134	EN
Bod1	1.52443572710455e-138	0.359277387251843	0.634	0.459	4.25790142937573e-134	EN
Wdfy1	2.26919127174287e-138	0.405909582064916	0.523	0.36	6.338078141105e-134	EN
mt-Nd1	2.80870735576268e-138	0.349777913373883	0.827	0.572	7.84500051538075e-134	EN
Ankhd1	3.64459157049878e-138	-0.387518359030884	0.283	0.473	1.01797087155602e-133	EN
Tbcc	4.09378886521115e-138	0.313467950465787	0.384	0.228	1.14343616794213e-133	EN
Arpc2	4.33100735883709e-138	0.36758184710665	0.81	0.701	1.20969366539679e-133	EN
Pdcd2	4.8474590959593e-138	0.332734741165411	0.373	0.217	1.35394380009239e-133	EN
Clybl	5.00419455207023e-138	0.330965774783407	0.599	0.428	1.39772158033874e-133	EN
Otx1	5.2764906377364e-138	-0.410263635308389	0.16	0.33	1.47377660002615e-133	EN
Slc9a7	5.85120769566047e-138	-0.331943914014582	0.039	0.176	1.63430082147493e-133	EN
Mgea5	6.73617939669878e-138	0.380002236136286	0.476	0.305	1.88148226729194e-133	EN
Mycl	6.74540004936081e-138	0.343493846578695	0.491	0.322	1.88405768778697e-133	EN
Rrm1	1.10281600707876e-137	-0.620182134143095	0.249	0.402	3.0802753893717e-133	EN
Zfp503	1.16347480891124e-137	-0.336124733546683	0.053	0.193	3.24970148876998e-133	EN
St8sia3	1.74118534011232e-137	0.261879496066917	0.272	0.125	4.86330477346771e-133	EN
Ncapd2	1.9766915276083e-137	-0.29514234248211	0.087	0.238	5.52109710576275e-133	EN
Vwa8	2.82609839971229e-137	-0.345362735917656	0.064	0.212	7.89357544023641e-133	EN
Atad5	3.93547054274835e-137	-0.319782307437527	0.133	0.302	1.09921627729504e-132	EN
Use1	5.48232451499091e-137	0.356949804717888	0.443	0.281	1.53126806028211e-132	EN
Atp5o.1	6.69083330183423e-137	0.400000872195238	0.665	0.448	1.86881664953532e-132	EN
Pus7	1.02929634886872e-136	-0.255111805997538	0.088	0.247	2.87492763202522e-132	EN
Gprasp2	1.32000516458916e-136	0.360409090881488	0.403	0.24	3.686906425214e-132	EN
Cacna1d	1.41286121574261e-136	-0.521526007317374	0.148	0.32	3.94626266169069e-132	EN
Zfp706	2.31349300628198e-136	0.365400543186226	0.722	0.529	6.46181731584621e-132	EN
Atp11b	2.43538930809233e-136	-0.336494185542349	0.171	0.349	6.8022858764327e-132	EN
Eef1d	2.48583031579042e-136	-0.7460251829783	0.498	0.564	6.94317265503422e-132	EN
Gpd2	2.87182442532529e-136	-0.286162446406524	0.082	0.237	8.02129280237607e-132	EN
Gm49797	3.73053383765781e-136	-0.37994100778977	0.066	0.218	1.0419754061962e-131	EN
Hist1h1b	3.78626952609239e-136	-1.57548781292443	0.18	0.331	1.05754294133287e-131	EN
Fermt2	5.06848728357779e-136	-0.373086173811156	0.237	0.424	1.41567918317611e-131	EN
Vbp1	5.59674475907443e-136	0.350155621946971	0.609	0.444	1.56322677865708e-131	EN
Ccdc58	6.56072893800365e-136	-0.335034952427799	0.213	0.397	1.8324771996738e-131	EN
Zbtb12	1.39557689400007e-135	0.377829956044244	0.516	0.349	3.89798582263159e-131	EN
Ppp2ca	2.08542321035692e-135	0.351550043655958	0.812	0.657	5.8247955688479e-131	EN
Cct5	2.11473994080912e-135	0.316729249460246	0.829	0.633	5.90668012867394e-131	EN
Hp1bp3	3.2152894472611e-135	0.372908549207517	0.764	0.634	8.98062495514499e-131	EN
Ccdc138	4.07763278687657e-135	-0.31071468888252	0.067	0.215	1.1389236137025e-130	EN
Zcchc18	4.16180094750579e-135	0.344073060108299	0.686	0.524	1.16243262264784e-130	EN
Cfl2	4.78961668694049e-135	0.359785881352445	0.75	0.614	1.33778783682935e-130	EN
Msantd4	6.02367143731332e-135	0.362902481146958	0.507	0.346	1.68247166915598e-130	EN
Irx5	6.0869610677002e-135	-0.342358771231208	0.086	0.236	1.70014909581934e-130	EN
Bpgm	6.75007494570236e-135	0.324035610757955	0.438	0.275	1.88536343308413e-130	EN
Hivep2	6.77917060320113e-135	-0.536135163195567	0.145	0.311	1.89349014118011e-130	EN
Dlc1	7.01423391604531e-135	-0.909889838517939	0.021	0.141	1.95914567509062e-130	EN
Lingo2	9.41976660194552e-135	-1.06341873873902	0.216	0.389	2.6310350095894e-130	EN
2900097C17Rik	1.10145262472843e-134	0.380975444074663	0.483	0.318	3.07646732612899e-130	EN
Klhl24	1.12766393518615e-134	0.341168192243093	0.548	0.378	3.14967813736844e-130	EN
Ephb1	1.43636183798015e-134	-0.467669253406509	0.072	0.222	4.01190224966235e-130	EN
Plxna2	1.52538808631659e-134	0.25847493941989	0.571	0.351	4.26056146389087e-130	EN
Slc4a10	1.56496972684268e-134	-0.413075976485284	0.09	0.25	4.37111694404429e-130	EN
Prpf19	1.67093054618226e-134	0.378298562038317	0.681	0.517	4.66707610854166e-130	EN
Ccni	1.89749103014413e-134	0.388183877211724	0.632	0.487	5.29988219629558e-130	EN
Stambp	2.39650880475081e-134	0.291308257913032	0.321	0.169	6.69368874254949e-130	EN
Gm37240	2.88467654278372e-134	-0.388806545321133	0.075	0.231	8.0571900516492e-130	EN
Psmb3	3.58358244099034e-134	0.347285459767278	0.796	0.594	1.00093041159301e-129	EN
Ssbp3	4.21653784335037e-134	0.328584121385661	0.809	0.704	1.17772118502619e-129	EN
Snx5	5.05886141692658e-134	-0.324113146678616	0.225	0.407	1.41299058236176e-129	EN
Pfkp	5.08409520313329e-134	-0.8299418981028	0.238	0.391	1.42003863118716e-129	EN
Ift46	6.47385684691231e-134	0.349971523486912	0.465	0.304	1.80821295591108e-129	EN
Afdn	6.65351078549362e-134	0.352042455917458	0.837	0.722	1.85839209749622e-129	EN
Atf7	8.13204496362711e-134	-0.411392949332689	0.101	0.26	2.27136147879069e-129	EN
Setd5	1.07420727308253e-133	-0.4033212147969	0.482	0.656	3.00036833444682e-129	EN
Nr6a1	1.48872603626971e-133	-0.426509160834865	0.101	0.262	4.15816069190493e-129	EN
Mllt10	1.91171275008865e-133	-0.475398797874807	0.464	0.634	5.33960488227262e-129	EN
Chmp1b	2.84838267712991e-133	0.275763840474876	0.317	0.168	7.95581765549156e-129	EN
Fam120a	2.88682200295819e-133	-0.315023472648065	0.202	0.384	8.06318253646252e-129	EN
Nup37	4.67198077302664e-133	-0.288552723814374	0.126	0.29	1.30493094971407e-128	EN
Dlg2	1.15089408365007e-132	-0.82970549816313	0.222	0.394	3.21456226504302e-128	EN
Efcab11	2.28382115577155e-132	-0.255604108902966	0.033	0.16	6.37894087018553e-128	EN
Gm48749	3.1858010356244e-132	-0.320669983465136	0.022	0.142	8.89826087260252e-128	EN
Zmat4	4.14522153470766e-132	-0.545748651923513	0.07	0.218	1.1578018268592e-127	EN
Pds5a	4.33644898886258e-132	-0.37861434679104	0.344	0.529	1.21121356707921e-127	EN
Fstl5	5.17649103056032e-132	-0.823459201530542	0.127	0.284	1.4458457097458e-127	EN
Slc44a1	5.58726731133311e-132	-0.285125835376251	0.091	0.25	1.56057963272845e-127	EN
Esyt2	5.74970218945097e-132	-0.391233775124988	0.191	0.369	1.60594931853555e-127	EN
Pds5b	6.24992133232008e-132	-0.365708258370702	0.383	0.568	1.74566552733032e-127	EN
Nabp2	6.65171281847999e-132	0.35756676198842	0.619	0.458	1.85788990732965e-127	EN
Kcnj6	6.77166162984316e-132	-0.498735897354307	0.084	0.238	1.89139280983149e-127	EN
Spats2l	8.90454656207293e-132	-0.40323384460456	0.136	0.303	2.48712890025259e-127	EN
Pak1	1.09301298142111e-131	0.362098610759499	0.72	0.573	3.0528945584073e-127	EN
Psmc5	1.25787350696866e-131	0.339729390502756	0.742	0.56	3.51336649231417e-127	EN
Inpp5f	1.53663006093008e-131	0.390722097693157	0.564	0.397	4.2919614231838e-127	EN
Nudt5	1.55670888725462e-131	-0.325803954266277	0.237	0.418	4.34804359299088e-127	EN
A230057D06Rik	2.81766131128959e-131	-0.50400369787283	0.221	0.4	7.87000980856295e-127	EN
Cdkal1	3.56723743231337e-131	-0.366210694348543	0.172	0.347	9.96365087219446e-127	EN
Tmem59	3.94433035141153e-131	0.331224748094831	0.716	0.569	1.10169091045275e-126	EN
Fmn2	4.22775771135707e-131	-0.53749917440963	0.261	0.433	1.18085500635914e-126	EN
Heatr5a	4.61351933837133e-131	-0.299332334339286	0.084	0.236	1.2886020864005e-126	EN
Dctn6	4.79576864306255e-131	0.339462445691987	0.507	0.349	1.3395061396938e-126	EN
Cacnb3	5.72162434762796e-131	0.354321266268819	0.446	0.283	1.59810689653597e-126	EN
Sars	7.23269271453474e-131	0.372479605645286	0.719	0.579	2.0201634020967e-126	EN
Hnrnpk	7.41044841888102e-131	0.37236561495508	0.88	0.731	2.06981234787766e-126	EN
Grm1	7.5230424583746e-131	-0.611975325207591	0.059	0.2	2.10126098904861e-126	EN
Ndufa6	1.2592981612075e-130	0.36752933343272	0.742	0.568	3.51734569406867e-126	EN
Cisd1	1.36454258077208e-130	0.342781415640684	0.678	0.501	3.81130388235451e-126	EN
Sgcd	1.47422284808951e-130	-0.479110924557429	0.123	0.299	4.11765183699882e-126	EN
Kcnb2	1.62291433121854e-130	-0.9858056345981	0.239	0.399	4.5329620185265e-126	EN
Hdac8	1.79345908595219e-130	-0.511217890469852	0.127	0.287	5.00931057297306e-126	EN
Ier5	2.1602466627838e-130	0.386811745041133	0.445	0.284	6.03378495382142e-126	EN
Paqr8	2.18885736306805e-130	-0.504947605559534	0.056	0.191	6.11369750078536e-126	EN
Brinp3	6.85593541018969e-130	-0.688708959074912	0.093	0.254	1.91493131942008e-125	EN
1500004A13Rik	1.17366616956204e-129	-0.389792116965346	0.104	0.262	3.27816697820373e-125	EN
Khdrbs1	1.34428654216764e-129	0.357952189959487	0.85	0.759	3.75472674092844e-125	EN
Slco3a1	2.07153502240549e-129	-0.404144029004567	0.096	0.249	5.78600447108076e-125	EN
Etv1	2.12753314692576e-129	-0.296312450939177	0.055	0.192	5.94241283267835e-125	EN
Tenm4	2.30016340790088e-129	-0.90534794347453	0.313	0.492	6.42458641460794e-125	EN
Slc4a4	3.28656078735303e-129	-0.712380909728101	0.007	0.111	9.17969293515574e-125	EN
Phax	4.03089970056636e-129	0.363960283411398	0.661	0.498	1.12587059536519e-124	EN
P2ry14	4.19100047183459e-129	-0.372298633324369	0.042	0.172	1.17058834178812e-124	EN
Tecr	4.20406818913731e-129	0.332528549134409	0.85	0.763	1.17423828590794e-124	EN
Rala	4.44511694091459e-129	0.359180205204775	0.814	0.729	1.24156561276685e-124	EN
Lamtor5	4.98030532807624e-129	0.362048850190092	0.556	0.389	1.39104908118497e-124	EN
Tomm20	7.16857951080707e-129	0.336808255689023	0.765	0.573	2.00225594316352e-124	EN
Tmem108	7.41362046137846e-129	0.438923862663744	0.374	0.205	2.07069833106762e-124	EN
Mettl1	8.66827336846415e-129	-0.263172691910336	0.112	0.272	2.42113543454572e-124	EN
Dock3	8.93922964809589e-129	-0.621531987512707	0.265	0.429	2.49681623300966e-124	EN
0610012G03Rik	1.03283280636659e-128	0.336229686730123	0.596	0.424	2.88480531146253e-124	EN
Kbtbd11	1.15612898615536e-128	-0.26883923270956	0.065	0.205	3.22918387123053e-124	EN
Atp5a1	1.16340617442508e-128	0.303597985434166	0.857	0.714	3.24950978578668e-124	EN
Cep290	1.57552332601261e-128	-0.329679752185427	0.282	0.472	4.40059420188581e-124	EN
Igf2bp3	1.62906918339858e-128	-0.395212092523905	0.416	0.583	4.55015313615058e-124	EN
Uqcc2	1.81772119419035e-128	0.341752144914237	0.719	0.525	5.07707706749307e-124	EN
Cst3	1.841216765635e-128	0.322568707595638	0.765	0.596	5.14270254809511e-124	EN
Rab39b	1.85412079734314e-128	0.281807677677146	0.329	0.183	5.17874479905913e-124	EN
Ube2c	2.19547459518595e-128	-1.40737036821965	0.228	0.375	6.13218009181388e-124	EN
Smarcb1	2.82220600540204e-128	0.344364669530297	0.755	0.625	7.88270359368843e-124	EN
Tasor	3.65304582223031e-128	-0.384225539259539	0.085	0.241	1.02033222860715e-123	EN
Dlgap4	3.73594207162327e-128	0.304556523340305	0.778	0.62	1.0434859800251e-123	EN
Serpine2	4.42555827969366e-128	-0.414282101656177	0.07	0.212	1.23610268310124e-123	EN
Sez6l2	5.27010988407508e-128	0.259080844425869	0.355	0.184	1.47199439172101e-123	EN
Trpm7	5.42853691634891e-128	-0.373777512483483	0.358	0.545	1.51624464610541e-123	EN
Kcnn2	7.42360681548205e-128	-0.551242421788107	0.129	0.29	2.07348761963229e-123	EN
Psmd6	7.53357677268266e-128	0.329276435195064	0.736	0.559	2.10420332837799e-123	EN
Diaph3	8.09627940357032e-128	-0.288772945088944	0.031	0.153	2.26137180021123e-123	EN
Morf4l2	1.18479329130219e-127	0.330315393546796	0.802	0.641	3.30924614193616e-123	EN
Osbpl10	1.23593465305724e-127	-0.30129671269332	0.035	0.162	3.45208907945416e-123	EN
Paics	1.29009957391357e-127	-0.58592129620004	0.364	0.487	3.60337711989798e-123	EN
Nrf1	1.35412318336998e-127	-0.387255607849016	0.226	0.402	3.78220146347069e-123	EN
Gm20275	1.43557252601768e-127	-0.346098807531099	0.071	0.221	4.00969762241997e-123	EN
Atp9b	2.57310759837067e-127	-0.39905788696351	0.219	0.396	7.18694683300912e-123	EN
Cdc25b	3.20879340420481e-127	-0.298325836585191	0.059	0.193	8.96248085728446e-123	EN
Lpp	3.53134729311796e-127	-0.555899965454999	0.077	0.221	9.86340612440779e-123	EN
Atl1	6.15866333427917e-127	0.323762588431118	0.534	0.349	1.72017625589752e-122	EN
Rgs20	7.27488389569171e-127	-0.57666873467412	0.167	0.329	2.03194782090565e-122	EN
Usp37	9.81175806752584e-127	-0.324559144804147	0.235	0.417	2.74052214584064e-122	EN
Clip3	1.2635918190747e-126	0.403872904620976	0.537	0.385	3.52933830985754e-122	EN
Armh3	1.28085200302785e-126	-0.340997951249438	0.064	0.208	3.5775477296571e-122	EN
Ipo5	1.58733642227595e-126	-0.382328825981266	0.273	0.433	4.43358936105895e-122	EN
Nsmce2	1.62676460093912e-126	-0.356747583093229	0.432	0.602	4.54371620688306e-122	EN
Rnf182	1.90791928157151e-126	0.280866010444433	0.327	0.174	5.32900934535739e-122	EN
Vcl	2.08756007318129e-126	-0.332432566249799	0.062	0.201	5.83076404040266e-122	EN
Fam172a	2.70425549927897e-126	-0.483349444781401	0.522	0.671	7.5532560350361e-122	EN
Btaf1	2.97283045798941e-126	-0.323745301872791	0.158	0.327	8.30341275221022e-122	EN
Cdk14	3.83765368066457e-126	-0.6868317474932	0.395	0.544	1.07189504954642e-121	EN
Tasp1	4.71055779313798e-126	-0.343879289552121	0.119	0.279	1.31570589720137e-121	EN
Dennd6a	4.80954784197357e-126	-0.331797587165805	0.19	0.364	1.34335480774164e-121	EN
Rfc5	5.18464140692896e-126	-0.269944254266652	0.101	0.251	1.44812219136933e-121	EN
Rpl9	6.55164197271914e-126	0.373029044800472	0.877	0.706	1.82993911940018e-121	EN
Med22	7.66861963195122e-126	0.320052794740634	0.477	0.318	2.14192214940029e-121	EN
Supt3	8.4061720017505e-126	-0.35090260647475	0.189	0.363	2.34792790180893e-121	EN
Rps11	1.01646404005855e-125	0.414937541380073	0.866	0.674	2.83908571028754e-121	EN
Rpl27	1.09069383956965e-125	0.369852000979593	0.82	0.626	3.04641696330198e-121	EN
Anks1b	1.15665246402278e-125	-1.04909652686202	0.301	0.443	3.23064599726204e-121	EN
Tenm1	1.2704759777608e-125	-1.23190816002439	0.225	0.37	3.5485664534837e-121	EN
Ddx25	1.29385926658789e-125	0.277843569438963	0.309	0.165	3.61387831750664e-121	EN
Arhgap44	1.35973594883977e-125	-0.368404521636385	0.104	0.256	3.79787847870437e-121	EN
Acaca	1.75089023224837e-125	-0.509873040315336	0.36	0.522	4.89041150769291e-121	EN
Psma6	2.04469536618915e-125	0.326693518499808	0.762	0.581	5.71103862730293e-121	EN
Slc24a3	2.23272914684942e-125	-0.83691437502014	0.191	0.343	6.2362357800651e-121	EN
Tpgs2	2.63755024977164e-125	0.347393172270138	0.555	0.394	7.36694160263718e-121	EN
Nr3c1	2.75431914436573e-125	-0.293962278726417	0.038	0.163	7.69308880212791e-121	EN
Faim	3.44886501253055e-125	0.345237796880828	0.528	0.379	9.63302486649908e-121	EN
B830012L14Rik	4.3725432314208e-125	-0.409892357839985	0.115	0.275	1.22129504996814e-120	EN
Phldb2	4.96490399475341e-125	-0.328988592079319	0.087	0.234	1.38674733477457e-120	EN
Med28	5.13914991892886e-125	0.33330194052803	0.661	0.487	1.43541596385602e-120	EN
Kcnt2	5.52529658577741e-125	-0.504927947535614	0.122	0.284	1.54327058937349e-120	EN
Thoc1	6.84859155958295e-125	-0.341067995139007	0.335	0.515	1.91288010850711e-120	EN
2610316D01Rik	6.98060289483514e-125	-0.434346868786406	0.065	0.204	1.9497521945564e-120	EN
Blm	7.67099999707566e-125	-0.278236407615336	0.116	0.274	2.1425870091832e-120	EN
Mrpl23	9.35666191717229e-125	0.357851877491874	0.67	0.512	2.61340924008539e-120	EN
Apool	1.58669583771945e-124	-0.270824539800569	0.119	0.277	4.43180014433421e-120	EN
Usp25	1.75348957567077e-124	-0.280848111026216	0.098	0.252	4.89767173380604e-120	EN
Uggt2	2.36859320840056e-124	-0.363647583236999	0.161	0.327	6.6157176903836e-120	EN
Crb1	2.49141955078496e-124	0.322781020179484	0.278	0.131	6.95878394729747e-120	EN
Rab18	2.94144823868378e-124	0.34891076501088	0.607	0.448	8.21575907546766e-120	EN
AW554918	3.59304236097474e-124	-0.406865347135946	0.199	0.371	1.00357266184386e-119	EN
Mgat4c	4.61394231268364e-124	-1.79099766616975	0.206	0.349	1.28872022735567e-119	EN
Trerf1	4.7228765900283e-124	-0.417712206080697	0.109	0.265	1.3191466603608e-119	EN
Eapp	5.41119813181669e-124	0.365166705144549	0.592	0.443	1.51140175019772e-119	EN
Fxr1	6.67758498126998e-124	-0.34443679227031	0.567	0.717	1.86511626111852e-119	EN
March3	8.86473672685946e-124	-0.513158696520804	0.039	0.163	2.47600961517912e-119	EN
Ndufc2	9.13182419083318e-124	0.341467692081145	0.791	0.591	2.55060981474162e-119	EN
Fgfr3	1.11429486702489e-123	-0.308998232567574	0.041	0.163	3.11233699308723e-119	EN
Vps72	1.53251600908232e-123	0.327402697966575	0.641	0.489	4.28047046496783e-119	EN
Trpc3	1.55318849616766e-123	-0.392280129261904	0.03	0.148	4.33821078864588e-119	EN
Etfa	1.66174606601228e-123	-0.335127096292542	0.27	0.447	4.6414229369789e-119	EN
Trp53inp2	1.68560196966983e-123	0.278475066267678	0.299	0.156	4.70805486148482e-119	EN
Gdf11	2.16590760084924e-123	0.262998822741748	0.278	0.14	6.049596519932e-119	EN
Cspp1	2.33230172834716e-123	-0.401512940322628	0.623	0.76	6.51435195744647e-119	EN
Rgs7	2.91106753264278e-123	-0.852815836212911	0.277	0.42	8.13090272542456e-119	EN
Lamtor2	2.98357402627613e-123	0.338491927287589	0.685	0.513	8.33342061279186e-119	EN
Fzd2	3.54034973202828e-123	-0.305439221042133	0.128	0.286	9.88855083652818e-119	EN
Zfp804a	3.74789363286418e-123	-0.511418519846793	0.094	0.245	1.04682417059529e-118	EN
Acat1	3.77311758164329e-123	0.34529293521943	0.608	0.453	1.05386947172879e-118	EN
Mpp5	6.26865260977772e-123	-0.298002249796888	0.12	0.275	1.75089736043702e-118	EN
Hdac9	6.31526440489792e-123	-0.702582632219002	0.207	0.371	1.76391650093204e-118	EN
Usf1	6.75235316421376e-123	0.327822956482903	0.501	0.347	1.88599976229654e-118	EN
Sdk1	8.12427559846304e-123	-0.584991569812708	0.115	0.274	2.26919141740671e-118	EN
Rpl15	8.14747588417526e-123	0.388161594912526	0.873	0.692	2.27567148920899e-118	EN
Rimbp2	8.33698238752878e-123	-0.395043294456074	0.08	0.222	2.32860255066066e-118	EN
Pfdn4	1.57273685224938e-122	0.348568000029141	0.561	0.404	4.39281130201776e-118	EN
Fgf15	1.98659008028615e-122	-0.617936330280471	0.143	0.29	5.54874475324724e-118	EN
Brd1	2.32365718330737e-122	0.361777514114754	0.623	0.478	6.49020687869582e-118	EN
Stk39	2.70982961382853e-122	-0.457869882980168	0.299	0.471	7.56882509438446e-118	EN
Fhod3	3.40419495507169e-122	-0.391382458786858	0.184	0.354	9.50825692901074e-118	EN
Pakap	4.36353338552206e-122	-0.412161371098813	0.092	0.249	1.21877850991017e-117	EN
Sumo2	4.49394302712276e-122	0.417399374664913	0.816	0.684	1.25520322690566e-117	EN
Mmp16	4.83903182450414e-122	-0.522687280005016	0.247	0.418	1.35158997890225e-117	EN
Ghr	4.97698597567061e-122	-0.423217090490915	0.038	0.161	1.39012195286456e-117	EN
Dad1	6.40437403899431e-122	0.335037826023027	0.719	0.546	1.7888057128315e-117	EN
9330182L06Rik	9.29039426638299e-122	-0.336218436673406	0.089	0.235	2.59490002254343e-117	EN
Ndufb2	1.13608101558844e-121	0.334874200839395	0.684	0.522	3.17318788464006e-117	EN
Ppwd1	1.21203251058336e-121	-0.27060505160375	0.149	0.316	3.38532800531037e-117	EN
Ids	1.25410768296736e-121	0.326970044285324	0.276	0.14	3.50284816929612e-117	EN
Frmd3	1.34810712567803e-121	-0.457108731482573	0.155	0.316	3.76539801273132e-117	EN
Pcnx	1.39437989210531e-121	-0.47325174964534	0.227	0.39	3.89464247663934e-117	EN
Arpc4	1.48411166104696e-121	0.31530352421102	0.554	0.4	4.14527228047027e-117	EN
Fzd10	1.682848872297e-121	-0.31112318681553	0.124	0.275	4.70036518521275e-117	EN
Unc80	3.23157371880786e-121	-0.34891813874786	0.081	0.226	9.02610855400223e-117	EN
Ss18l2	4.9174702967949e-121	0.324058419283252	0.376	0.23	1.37349862859778e-116	EN
mt-Nd4l	5.11853022630314e-121	0.325320212804945	0.629	0.432	1.42965667750873e-116	EN
Rfc4	5.82634027629506e-121	-0.594041994733655	0.249	0.386	1.62735510257197e-116	EN
Ptk2	6.65778543314657e-121	-0.460165017318814	0.406	0.566	1.85958604933217e-116	EN
Khdc4	9.48234228991408e-121	-0.31478799844755	0.048	0.178	2.6485130249959e-116	EN
Ppp2r2b	1.09075429911495e-120	-0.901606744852099	0.341	0.474	3.04658583285797e-116	EN
Galnt17	1.16922386314267e-120	-0.675191615121305	0.162	0.316	3.26575917214379e-116	EN
Cdh10	1.48799228458151e-120	-0.76530982650206	0.11	0.253	4.1561112500646e-116	EN
Pik3c2a	1.56775673186404e-120	-0.342087545230261	0.163	0.328	4.37890132776946e-116	EN
Cope	1.7207971641117e-120	0.332371179470304	0.645	0.489	4.80635855908038e-116	EN
Cdk5	1.81599304193828e-120	0.319338812452313	0.429	0.277	5.07225016543781e-116	EN
Hnrnph3	2.29749688387177e-120	0.339662982932599	0.815	0.703	6.41713854634223e-116	EN
Ap3b1	2.88921414729109e-120	-0.296463800922434	0.141	0.301	8.06986403479875e-116	EN
Tmem132c	3.6954287389821e-120	-0.670900114502416	0.176	0.333	1.03217020108509e-115	EN
Pttg1	3.8563200169623e-120	-0.870285894968071	0.227	0.365	1.07710874393774e-115	EN
Mbd3	4.23080781929939e-120	0.32244164768169	0.725	0.548	1.18170693200851e-115	EN
Pax3	6.95090065204437e-120	-0.32984733964958	0.006	0.102	1.94145606112251e-115	EN
Mob4	1.1484431682339e-119	0.340796486391032	0.679	0.538	3.20771661319411e-115	EN
Ncapd3	1.24021359882213e-119	-0.347950510336021	0.214	0.379	3.46404060287008e-115	EN
Rasgef1b	2.69362691718327e-119	-1.04122519519425	0.268	0.402	7.52356934238458e-115	EN
Samd14	4.5931024456597e-119	0.335757340214301	0.48	0.324	1.28289944409721e-114	EN
Rpl21	4.732849810168e-119	0.371133446820433	0.859	0.662	1.32193228047802e-114	EN
Vps13a	5.39118088159474e-119	-0.312656355467064	0.182	0.352	1.50581073203823e-114	EN
Ctdspl	5.40263574124185e-119	-0.32457658028436	0.069	0.206	1.50901018888626e-114	EN
Plod2	5.60526813843434e-119	-0.253577558497355	0.069	0.205	1.5656074437461e-114	EN
Rab11a	6.0908920660971e-119	0.348346097147275	0.633	0.492	1.70124706298158e-114	EN
Dync2h1	6.21441400780852e-119	-0.376487470348155	0.213	0.384	1.735747976521e-114	EN
Msi1	6.43140243591078e-119	-0.470424308907499	0.403	0.541	1.79635501437424e-114	EN
Ndufv2	7.52135531680827e-119	0.316771764984842	0.759	0.604	2.10078975353772e-114	EN
Lca5	1.05994681628326e-118	-0.29311931263211	0.128	0.283	2.96053745256077e-114	EN
Vamp3	1.08024114258644e-118	-0.303688867361251	0.143	0.296	3.01722153535819e-114	EN
Psma3	1.26454758186307e-118	0.306346533038385	0.86	0.758	3.53200785090173e-114	EN
Sbf2	1.28809615297129e-118	-0.57365065966391	0.468	0.604	3.59778136486412e-114	EN
Phpt1	1.41155901554007e-118	0.324386468707973	0.572	0.41	3.94262548630497e-114	EN
Mef2a	1.73816762662949e-118	-0.612816576633121	0.405	0.547	4.85487599793882e-114	EN
Txnrd1	1.83834044988802e-118	0.32623167800842	0.672	0.519	5.13466871058223e-114	EN
Sh3gl3	1.85482264822485e-118	0.286774800928809	0.376	0.221	5.18070513875682e-114	EN
Glis1	2.50982967906086e-118	-0.382182977283579	0.026	0.137	7.01020527658489e-114	EN
Asic2	3.15805140104418e-118	-0.411640539893845	0.101	0.254	8.82075336825651e-114	EN
Nek1	3.87138158592697e-118	-0.325153722073622	0.174	0.339	1.08131559076526e-113	EN
Zfp60	3.92680165549394e-118	0.355805175322368	0.519	0.369	1.09679497039601e-113	EN
Churc1	4.04215695715386e-118	0.352030196893434	0.473	0.328	1.12901485970264e-113	EN
Dgkb	4.5592050317545e-118	-0.705578655338342	0.044	0.168	1.27343155741935e-113	EN
Eef1b2	4.83257409273092e-118	0.350903146485645	0.853	0.647	1.34978626984067e-113	EN
Ints6	5.4301159700877e-118	-0.329581723560561	0.147	0.306	1.5166856916052e-113	EN
Uchl3	5.62873981818234e-118	0.345986606544029	0.778	0.659	1.57216331861651e-113	EN
Chmp7	1.00854774474882e-117	0.264855942816939	0.332	0.189	2.81697470585793e-113	EN
Tbpl1	1.07625633896841e-117	0.327201150526723	0.509	0.358	3.00609158037265e-113	EN
Usp24	1.22434567190244e-117	-0.345098896910366	0.197	0.364	3.41971989619069e-113	EN
Gphn	1.44401781377135e-117	-0.577160637971278	0.409	0.555	4.03328615564475e-113	EN
Mrpl52	1.6948707713375e-117	0.345570016037305	0.772	0.616	4.73394355142276e-113	EN
Mpp6	1.712343554541e-117	-0.325751896729111	0.382	0.552	4.78274678218848e-113	EN
Mdn1	1.777698714957e-117	-0.307287245932797	0.16	0.322	4.96529028074639e-113	EN
Mrtfb	1.83886720624205e-117	-0.349302551608957	0.051	0.18	5.13613999375467e-113	EN
Clcn3	3.1260551812927e-117	-0.331821747907537	0.356	0.528	8.73138472686865e-113	EN
Ttc7b	3.3255683225417e-117	-0.356716404588023	0.147	0.305	9.28864488169122e-113	EN
Ptchd4	3.50865846360887e-117	-0.445959469210051	0.043	0.165	9.80003395470593e-113	EN
Nfkb1	3.52322175005664e-117	-0.301944024472654	0.079	0.218	9.84071067008321e-113	EN
Adam23	3.5777332251708e-117	-0.434832402796454	0.206	0.367	9.99296667122455e-113	EN
Cdr1os	3.83652677938553e-117	-0.362559073163024	0.075	0.219	1.07158029475017e-112	EN
Sptbn4	4.88520720276462e-117	-0.302336800660713	0.071	0.209	1.36448722380419e-112	EN
Arap2	5.3933134687216e-117	-0.344579718182542	0.007	0.102	1.50640638494863e-112	EN
Flna	5.9783885656895e-117	-0.308951808095557	0.205	0.369	1.66982371028274e-112	EN
Csnk2b	6.01449224732903e-117	0.321993274458654	0.692	0.522	1.67990782960147e-112	EN
Atxn7l3	7.71379409230008e-117	0.267928427478798	0.357	0.211	2.15453982792033e-112	EN
Lin7c	1.21457053586146e-116	0.349964095760006	0.538	0.385	3.39241696371463e-112	EN
Psme4	1.4858299542594e-116	-0.356577258341771	0.432	0.602	4.15007164524194e-112	EN
Thada	1.67792257251082e-116	-0.327693524571653	0.1	0.248	4.68660553727998e-112	EN
Rpl13a	1.69845477998523e-116	0.356859029212882	0.739	0.586	4.74395404597674e-112	EN
Rrbp1	1.73127494602365e-116	-0.381752014171008	0.299	0.468	4.83562405173864e-112	EN
Rgs13	2.16073868138138e-116	-0.27767875179922	0.049	0.172	6.03515921096635e-112	EN
Col25a1	2.42140575082121e-116	-0.767509505161294	0.055	0.181	6.76322840261871e-112	EN
Kif16b	2.85697153445638e-116	-0.277704174459503	0.069	0.205	7.97980719289011e-112	EN
Mpp7	3.18036068855557e-116	-0.335123037845492	0.131	0.285	8.88306543920456e-112	EN
Mlx	4.04107777489305e-116	0.269509652847129	0.311	0.174	1.12871343330538e-111	EN
Wdr33	4.06120758125878e-116	-0.371053600553247	0.411	0.578	1.13433588952139e-111	EN
Alms1	4.77196751130771e-116	-0.330023155668203	0.139	0.295	1.33285824558336e-111	EN
Numb	6.00316785024616e-116	-0.308504400637193	0.135	0.29	1.67674481225225e-111	EN
Xiap	9.05095210564086e-116	-0.360379263958385	0.272	0.443	2.52802143262655e-111	EN
Fam120c	1.03564335479701e-115	-0.353563286191908	0.078	0.216	2.89265545428353e-111	EN
Hmgb2	1.04204519677108e-115	-2.12287482062329	0.538	0.529	2.91053643910131e-111	EN
Mcrip1	1.47923582058044e-115	0.340725076144144	0.582	0.425	4.13165357046324e-111	EN
Zeb1	1.98411042725259e-115	-0.730785651753003	0.506	0.647	5.54181883435921e-111	EN
Swt1	1.99855373472128e-115	-0.326861389591282	0.274	0.451	5.58216043644999e-111	EN
Itch	2.08160942268195e-115	-0.381056606649228	0.421	0.59	5.81414327849295e-111	EN
Slc8a3	2.1275510504374e-115	-0.385602804058189	0.099	0.244	5.9424628389767e-111	EN
A330076H08Rik	2.711056890032e-115	-0.308948805405	0.144	0.311	7.57225299954838e-111	EN
Pan3	2.99700343396224e-115	-0.406482497622726	0.342	0.503	8.37093029139995e-111	EN
Tlk1	3.30281047948168e-115	-0.349513634907442	0.358	0.526	9.22507995024028e-111	EN
Ablim3	4.02236293977925e-115	-0.384372487130883	0.11	0.256	1.12348619270974e-110	EN
Tent2	4.21536751297935e-115	-0.298783344317348	0.058	0.191	1.17739430005026e-110	EN
Zfp280c	7.35224049449671e-115	-0.35802559371635	0.189	0.351	2.05355429251788e-110	EN
Wnt7b	7.42019516428639e-115	-0.251471559067877	0.019	0.121	2.07253471133683e-110	EN
Hba-a1	7.51507847422597e-115	-0.528555017532745	0.09	0.241	2.09903656863606e-110	EN
Fbxw4	8.95664670936718e-115	-0.316216674404352	0.099	0.245	2.50168099239335e-110	EN
Nalcn	1.38023399488443e-114	-0.401272828868517	0.188	0.355	3.8551315711117e-110	EN
Cd200	1.53862581737816e-114	0.317467697256954	0.536	0.362	4.29753577051894e-110	EN
Akt3	1.53874844686516e-114	-0.559014536742502	0.502	0.63	4.29787828693907e-110	EN
1110004F10Rik	1.68296710835647e-114	0.316362216120241	0.816	0.666	4.70069543035045e-110	EN
Chka	2.09371041101408e-114	-0.343351493919671	0.268	0.435	5.84794254900343e-110	EN
Antxr1	2.1855720973496e-114	-0.313560168129339	0.032	0.145	6.10452142510718e-110	EN
Garem1	3.26916288625457e-114	-0.308367957112819	0.065	0.196	9.13109885759763e-110	EN
Nrarp	3.33080843547024e-114	-0.316073423469399	0.061	0.187	9.30328104111192e-110	EN
Gria4	3.38658075293289e-114	-0.862904758297647	0.252	0.403	9.45905870101686e-110	EN
Dscam	3.71206873078306e-114	-0.593771698879404	0.189	0.349	1.03681791719502e-109	EN
Dgkh	4.43432026445048e-114	-0.411285939854865	0.083	0.218	1.23854999306366e-109	EN
Gm1043	4.46439704228467e-114	-0.273649979494905	0.039	0.16	1.24695073788053e-109	EN
Spata13	4.71432539459853e-114	-0.300333767002057	0.093	0.234	1.31675822596532e-109	EN
Armcx2	4.97318223659184e-114	0.352615675130455	0.429	0.281	1.38905953050247e-109	EN
Larp1b	6.25133796368074e-114	-0.255111475366139	0.062	0.193	1.74606120663567e-109	EN
Ing1	7.23300923318952e-114	0.334176656099263	0.533	0.38	2.02025180892217e-109	EN
Acat2	8.2498860424821e-114	0.317567834963201	0.726	0.574	2.30427567052568e-109	EN
Ago3	1.23096169501737e-113	-0.326600805649818	0.154	0.312	3.43819911035301e-109	EN
Supt4a	1.25985925904786e-113	0.333515469480065	0.57	0.417	3.51891289644657e-109	EN
Cntnap5c	1.5891991791532e-113	-0.407246990105496	0.03	0.143	4.43879222729279e-109	EN
Ppp1r12a	1.70707744738127e-113	-0.424089975790308	0.469	0.627	4.76803801828063e-109	EN
Dnal4	2.09645656954507e-113	0.289262265027386	0.392	0.249	5.85561284439633e-109	EN
Rad51b	3.37284067120194e-113	-0.436594700695457	0.069	0.199	9.42068127873414e-109	EN
Anxa6	4.40857202784639e-113	-0.269826797994001	0.034	0.147	1.23135825309778e-108	EN
Lmo7	4.72411594711635e-113	-0.273872702790732	0.011	0.108	1.31949282518907e-108	EN
Rapgef4	5.54722852034888e-113	-0.387040679085987	0.101	0.251	1.54939639801864e-108	EN
Pou3f4	6.87621151099172e-113	0.339444797539058	0.452	0.296	1.9205946371351e-108	EN
Jkamp	7.523214496292e-113	0.331285087626063	0.58	0.439	2.10130904095932e-108	EN
Cox20	1.02843205162682e-112	0.330072197696171	0.565	0.409	2.87251356339887e-108	EN
Nedd9	1.0883290992454e-112	-0.251302161708396	0.047	0.167	3.03981200710232e-108	EN
Samd12	2.366732364549e-112	-0.594345337948885	0.193	0.346	6.6105201674218e-108	EN
Ccdc148	2.49823566919568e-112	-0.41187994046771	0.111	0.256	6.97782204763045e-108	EN
Pag1	3.65555935209491e-112	-0.298093906013058	0.045	0.165	1.02103428263363e-107	EN
Plcb4	3.98360442441635e-112	-0.564169579913178	0.328	0.479	1.11266055178373e-107	EN
Adam22	4.10342741511576e-112	-0.475665934665547	0.21	0.363	1.14612831131598e-107	EN
Bckdhb	4.51007719271433e-112	-0.277245076426266	0.135	0.288	1.25970966069704e-107	EN
Map2k6	5.81287730870475e-112	-0.318467506675452	0.11	0.255	1.62359476109432e-107	EN
Epn1	8.19058242259865e-112	0.309605317130744	0.497	0.344	2.28771157645603e-107	EN
Pigp	9.56693361738318e-112	0.329031937100132	0.58	0.433	2.6721402286713e-107	EN
Hddc3	1.03884489925485e-111	0.326860034322059	0.446	0.307	2.90159768810872e-107	EN
Gtf2b	1.16826208004969e-111	0.321493860551613	0.529	0.383	3.26307281578678e-107	EN
Greb1l	1.17946873091226e-111	-0.336069731656973	0.099	0.244	3.29437411231104e-107	EN
Pgm2l1	1.18564609401242e-111	0.327797818826429	0.563	0.39	3.3116281051861e-107	EN
Onecut2	1.29352451347902e-111	0.305143792348786	0.27	0.138	3.61294331859826e-107	EN
Atxn7	1.31720893299327e-111	-0.307878048557663	0.084	0.218	3.67909627074351e-107	EN
Rbm26	1.33264272086942e-111	-0.326924673277442	0.578	0.731	3.72220438366037e-107	EN
St6galnac3	1.36913482759383e-111	-0.498086549921416	0.197	0.354	3.82413048695232e-107	EN
Maco1	1.51777510889399e-111	-0.295391145557448	0.099	0.252	4.2392976566518e-107	EN
Galnt13	1.71831689969522e-111	-0.612096407635568	0.122	0.272	4.79943093253873e-107	EN
Slc2a13	2.0693309374415e-111	-0.341983614658684	0.1	0.247	5.77984824136784e-107	EN
Agps	2.14146404028111e-111	-0.296262390012763	0.184	0.345	5.98132321090917e-107	EN
Lrfn2	2.25850395904428e-111	-0.351376640211623	0.063	0.193	6.30822740800657e-107	EN
Prim2	3.37465508368636e-111	-0.275511925734593	0.123	0.269	9.42574911424438e-107	EN
Rnf146	3.79986824396267e-111	0.316129140003888	0.495	0.344	1.06134119922121e-106	EN
Trappc3	4.58709842847624e-111	0.312200505806551	0.499	0.352	1.2812224620577e-106	EN
Iqgap1	4.71701819806967e-111	-0.291629992359956	0.164	0.32	1.31751035290284e-106	EN
Vps35l	8.2234721416773e-111	-0.277714566824545	0.05	0.176	2.29689800389189e-106	EN
Rptor	1.02053818432206e-110	-0.343838964186493	0.171	0.327	2.85046520262994e-106	EN
Zdhhc14	1.43838679969572e-110	-0.398443438247321	0.108	0.25	4.01755817023012e-106	EN
Ndufs4	1.47156635019403e-110	0.323798817954518	0.788	0.687	4.11023197272694e-106	EN
Smim14	1.83965822484043e-110	0.293861114155499	0.596	0.432	5.1383493878018e-106	EN
Epha10	1.84090611264452e-110	-0.302961406950167	0.021	0.122	5.1418348632274e-106	EN
Ccny	1.90816827521377e-110	-0.350381202648125	0.304	0.468	5.32970480949959e-106	EN
Tmem117	2.93553756837087e-110	-0.298667499786168	0.056	0.184	8.19924998221667e-106	EN
Far2	3.00133635890906e-110	-0.306940587056712	0.083	0.216	8.3830325840689e-106	EN
Dip2c	3.54814935996714e-110	-0.715931439030613	0.443	0.565	9.91033597732422e-106	EN
Ndufs3	3.83096963782964e-110	0.31924102378203	0.68	0.535	1.0700281295422e-105	EN
Slc16a2	4.55931898152884e-110	-0.27359685123578	0.071	0.201	1.27346338473082e-105	EN
R3hdm1	4.91899518247341e-110	-0.325351091186708	0.615	0.752	1.37392454441665e-105	EN
Cops6	5.06533243800765e-110	0.306093818802044	0.706	0.528	1.41479800325992e-105	EN
Adarb2	5.19117831681891e-110	-0.554285194788366	0.036	0.148	1.44994801567069e-105	EN
Adamts6	5.43897131997729e-110	-0.442799169690464	0.016	0.113	1.51915907938286e-105	EN
[truncated: 974 more rows]

## Sheet: LN genes
	p_val	avg_log2FC	pct.1	pct.2	p_val_adj	cluster
[truncated: 5,490 more rows]
