# Supplementary material for: Developmental emergence of first- and higher-order thalamic neuron molecular identities
Source: Development. 2024 Sep 30;151(18):dev202764. doi: 10.1242/dev.202764 (PMC11463969; doi:10.1242/dev.202764)
Supplement: Table S2. Apical and basal cell cycle progenitors differentially expressed genes list (related to Fig. S5). [file develop-151-202764-TableS2.xlsx]

## Sheet: Apical Cells
	p_val	avg_log2FC	pct.1	pct.2	p_val_adj	Cluster
Ptn	5.09609883429322e-259	2.14119623535057	0.977	0.919	1.42339136540644e-254	Apical
Id3	2.47331582685902e-225	1.99559698148986	0.718	0.262	6.90821843599993e-221	Apical
Mir99ahg	9.54119032619198e-22	1.96722576454761	0.291	0.169	2.66494987000868e-17	Apical
Mir100hg	3.91514445182323e-26	1.76963629151335	0.161	0.044	1.09353899683875e-21	Apical
Gm29478	6.89189511200354e-21	1.74537217661534	0.517	0.403	1.92497522373371e-16	Apical
Sparc	7.06345194342926e-251	1.7150503525949	0.717	0.176	1.97289276231923e-246	Apical
Hes5	8.01256332710606e-132	1.69926673803137	0.675	0.325	2.237989062894e-127	Apical
Trpm3	6.81897769943668e-33	1.67800114152511	0.186	0.041	1.90460866122966e-28	Apical
Rmst	0.000118897931585701	1.67356434994541	0.433	0.437	1	Apical
Luzp2	2.47796608633789e-22	1.63284510184609	0.175	0.06	6.92120707575036e-18	Apical
Mest	1.28185158279762e-158	1.62051173750869	0.746	0.448	3.58033965591204e-154	Apical
Otx2os1	3.59517950622628e-28	1.61027621139733	0.238	0.097	1.00416958788406e-23	Apical
Csmd1	3.93582590547034e-13	1.53901768449704	0.163	0.083	1.09931553365692e-08	Apical
Adgrv1	2.67365400848409e-76	1.52902683283438	0.646	0.381	7.46778301109693e-72	Apical
Rora	4.25117977293057e-11	1.46771005738191	0.215	0.142	1.18739702237724e-06	Apical
Cntn5	5.73762591872585e-13	1.39060614505497	0.227	0.14	1.60257629535932e-08	Apical
Npas3	2.46648474905344e-61	1.33915045155043	0.504	0.241	6.88913855258116e-57	Apical
Zfp36l1	9.61080532368753e-235	1.30443764003325	0.807	0.346	2.68439403495916e-230	Apical
Nfib	8.24931410610509e-97	1.25436089130621	0.73	0.418	2.30411592297621e-92	Apical
Ppp2r2b	5.3608703520648e-20	1.23899258665102	0.243	0.127	1.49734469803522e-15	Apical
Rspo3	1.0177395198469e-38	1.23678976290416	0.656	0.564	2.84264825288437e-34	Apical
Nfia	1.59516198977289e-85	1.22028041173099	0.663	0.365	4.45544695363467e-81	Apical
Zbtb20	3.27262461481068e-14	1.2102064977736	0.721	0.653	9.14076781162772e-10	Apical
Fabp7	1.59545160377816e-99	1.20996589116764	0.92	0.956	4.45625587451277e-95	Apical
Wls	2.29763533440508e-166	1.20874096745884	0.793	0.48	6.41752525252684e-162	Apical
Tenm3	3.50609571217259e-74	1.19768365816994	0.581	0.291	9.79287593366927e-70	Apical
Qk	9.63973997064119e-165	1.19368892808642	0.909	0.712	2.69247577119979e-160	Apical
Hes1	1.40496057910508e-154	1.15749568244733	0.573	0.144	3.92419539349841e-150	Apical
Fgf14	3.00205745056635e-18	1.15025941861962	0.169	0.067	8.38504666517687e-14	Apical
Vim	1.72379676419194e-170	1.14921483788146	0.884	0.945	4.8147367420645e-166	Apical
Id2	1.16417258694822e-134	1.14062679507494	0.602	0.235	3.25165045260508e-130	Apical
Ttyh1	4.19376262944235e-115	1.12617436555931	0.56	0.213	1.17135984002954e-110	Apical
Ncam2	3.34166286066949e-27	1.12373683717327	0.284	0.134	9.33359853613595e-23	Apical
Serpinh1	5.87888991336558e-151	1.12211496834684	0.701	0.334	1.64203274170214e-146	Apical
Sox9	9.70174511470834e-136	1.12159101787114	0.552	0.157	2.70979442798919e-131	Apical
Adgrb3	7.47215138822056e-06	1.09276020632745	0.397	0.362	0.208704660424388	Apical
Slc1a3	3.09487139070721e-102	1.08336071331934	0.444	0.091	8.64428528138431e-98	Apical
Grm3	2.27245927585049e-22	1.08236687876437	0.164	0.052	6.347206003378e-18	Apical
Nes	3.57745371929206e-96	1.07295590374497	0.763	0.625	9.99218598335466e-92	Apical
Tnc	1.70275867299674e-24	1.07175667207853	0.129	0.023	4.75597524954718e-20	Apical
Ednrb	4.45045859068273e-119	1.05517736503249	0.497	0.119	1.24305758896359e-114	Apical
Sema6d	8.06045915949594e-24	1.05293777035196	0.215	0.085	2.25136684783881e-19	Apical
Ly6h	1.99962021217341e-83	1.04242433704205	0.6	0.326	5.58513921462154e-79	Apical
Trps1	2.13056290470075e-56	1.01256115283854	0.514	0.262	5.95087524911966e-52	Apical
Gsta4	1.26885935345491e-136	1.00670657702394	0.645	0.28	3.5440510601349e-132	Apical
Sema6a	2.27022568517607e-45	0.998136743186482	0.426	0.215	6.34096736126527e-41	Apical
Gm3764	1.85255475483432e-32	0.995380265055358	0.284	0.114	5.17437068572773e-28	Apical
Glis3	2.1461493604874e-25	0.993162331761854	0.12	0.016	5.99440977877734e-21	Apical
Agbl4	6.65928096439195e-13	0.989191780317116	0.108	0.04	1.86000376616432e-08	Apical
Igfbp5	7.11063997902202e-128	0.989096776671826	0.461	0.074	1.98607285254064e-123	Apical
Ctnna2	0.110638025589654	0.988541072370308	0.287	0.341	1	Apical
Macrod2	2.01475882983655e-31	0.980150479186511	0.639	0.539	5.62742288761647e-27	Apical
Pard3b	7.41248968412134e-31	0.963737660494062	0.316	0.152	2.07038249367193e-26	Apical
Epha7	3.36099592642312e-22	0.96153479051741	0.424	0.294	9.38759772209242e-18	Apical
Ptprz1	1.17365362364824e-18	0.950668918129266	0.828	0.812	3.2781319362119e-14	Apical
Ctnnd2	1.26354116167281e-12	0.941119404970679	0.303	0.212	3.52919681866833e-08	Apical
Ssbp2	3.83463080707883e-98	0.934379322633348	0.72	0.433	1.07105073072519e-93	Apical
Atxn1	2.04740688645364e-19	0.915504601108608	0.21	0.102	5.71861217455367e-15	Apical
Ppp1r1a	5.44424867136393e-135	0.912786329302915	0.527	0.132	1.52063309639866e-130	Apical
Cadm2	1.51913549292832e-05	0.911472437468415	0.21	0.164	0.42430973452981	Apical
Lix1	2.29446123315215e-123	0.893496437521413	0.531	0.152	6.40865967031728e-119	Apical
Msi2	2.72230399027417e-31	0.887714767239546	0.779	0.687	7.60366727523477e-27	Apical
Znrf3	4.2900503451277e-39	0.885092824805766	0.295	0.108	1.19825396189762e-34	Apical
Srgap3	1.15112520853559e-60	0.884175462713111	0.585	0.351	3.21520781996076e-56	Apical
Cspg5	2.37905718671614e-118	0.881562783207591	0.524	0.151	6.64494462821685e-114	Apical
Cntnap2	2.09921484300987e-133	0.881386295879147	0.548	0.15	5.86331697801088e-129	Apical
Ldha	4.71530959878819e-79	0.881348534523889	0.819	0.785	1.31703312403753e-74	Apical
Arhgap5	4.44023671370425e-116	0.877509253235214	0.817	0.583	1.24020251650474e-111	Apical
Sox6	3.29773580645908e-25	0.873889426279128	0.481	0.325	9.21090588102086e-21	Apical
Slc4a4	1.63605027084315e-23	0.872463060158557	0.161	0.047	4.56965201149199e-19	Apical
Colec12	4.24757629735762e-22	0.871200084014419	0.178	0.063	1.18639053561496e-17	Apical
Fbxl7	4.3020574571071e-24	0.871067468251175	0.309	0.171	1.20160766834458e-19	Apical
Nectin3	3.83034244064269e-110	0.865783936397583	0.688	0.413	1.06985294709591e-105	Apical
Fgfr2	1.78872472328457e-60	0.864671465421826	0.373	0.123	4.99608702460614e-56	Apical
Cdh13	1.81536349514715e-20	0.860669423587678	0.183	0.072	5.0704917782955e-16	Apical
Nckap5	5.24424359907024e-05	0.859496562961423	0.238	0.198	1	Apical
Pacrg	1.54987590980156e-25	0.856730021273148	0.16	0.042	4.32895840366673e-21	Apical
Ralgapa2	7.11219207631081e-11	0.856346677540314	0.26	0.181	1.98650636883437e-06	Apical
Phgdh	2.43878630450951e-100	0.851000738334489	0.747	0.523	6.8117740271255e-96	Apical
Tenm2	2.69863554105757e-06	0.84440107266715	0.281	0.232	0.0753755892972791	Apical
Tmem47	2.89535318038478e-115	0.844202843216772	0.692	0.365	8.08701096813272e-111	Apical
Dlk1	3.29618204628739e-27	0.828388873919713	0.279	0.134	9.20656607348531e-23	Apical
Eef1d	1.45125495643079e-114	0.827221478237338	0.805	0.738	4.05350021880684e-110	Apical
Dgkb	2.84386232934803e-15	0.824945244631129	0.141	0.056	7.94319187210197e-11	Apical
Plekhg1	5.49128817525241e-53	0.809990758673956	0.281	0.067	1.53377170022975e-48	Apical
Pitpnc1	1.14246072319015e-14	0.803396717178983	0.381	0.282	3.19100704594242e-10	Apical
Prkg1	1.23765434093112e-14	0.802839333858764	0.133	0.052	3.45689233965471e-10	Apical
Erbb4	3.70723675589708e-12	0.802385662433471	0.386	0.299	1.03546829828961e-07	Apical
2610307P16Rik	5.35379972564974e-09	0.801405616232163	0.188	0.124	0.000149536980137123	Apical
Bcl2	1.76409211732325e-20	0.78601787561848	0.328	0.201	4.92728569289557e-16	Apical
Maml2	6.64109927397678e-24	0.7841135335976	0.263	0.123	1.85492543821445e-19	Apical
Ldb2	6.34248304905202e-22	0.781459242228845	0.201	0.085	1.77151894043072e-17	Apical
Fgf15	1.07472412542128e-49	0.777298212919453	0.529	0.327	3.00181195471417e-45	Apical
Grip1	8.11536317434998e-06	0.776736014854215	0.223	0.174	0.226670208822769	Apical
Hmgcs1	5.31489817244082e-70	0.769499812656371	0.81	0.735	1.48450420854445e-65	Apical
Ptprk	4.80069769451752e-22	0.768033699208207	0.336	0.196	1.34088287305569e-17	Apical
Fam181b	9.96046782078203e-67	0.767610923615105	0.395	0.135	2.78205826702263e-62	Apical
Ext1	1.68378715524502e-28	0.765577074381989	0.433	0.273	4.70298590331487e-24	Apical
Rfx4	2.56038142426061e-92	0.765068080989387	0.54	0.202	7.15140135610231e-88	Apical
Plpp3	2.75374865311907e-45	0.759520820743514	0.565	0.36	7.69149536302687e-41	Apical
Slc35f1	1.08015627226839e-35	0.759211118043591	0.452	0.269	3.01698448407285e-31	Apical
Tpbg	1.1283501136972e-72	0.755388701577977	0.527	0.27	3.15159470256764e-68	Apical
Ezr	1.55295713325774e-33	0.751896561332418	0.524	0.366	4.33756456890218e-29	Apical
Neo1	2.40406663491468e-21	0.751555016600849	0.478	0.348	6.71479851798019e-17	Apical
Nxn	1.43406531214974e-71	0.749832931142761	0.628	0.382	4.00548782336543e-67	Apical
Aldoa	4.9248185687504e-70	0.747581735036741	0.696	0.537	1.37555107443767e-65	Apical
Meg3	2.71053933302734e-13	0.743513838907929	0.708	0.676	7.57080741107866e-09	Apical
Hmga2	4.37376983084951e-68	0.741793618938586	0.494	0.231	1.22163765145458e-63	Apical
Rspo2	3.01994694010303e-38	0.740542977840374	0.161	0.015	8.43501379840178e-34	Apical
Pdia3	5.74971637888251e-71	0.73913234395303	0.846	0.833	1.60595328178567e-66	Apical
Slit2	0.417937086986779	0.738231406666831	0.375	0.4	1	Apical
Paqr8	6.35327780953828e-41	0.733960034160053	0.235	0.059	1.77453402498214e-36	Apical
Wwox	2.13236724841943e-13	0.73259339032872	0.227	0.134	5.95591496156032e-09	Apical
Fars2	2.99405509240856e-08	0.731234883208024	0.359	0.299	0.000836269527860635	Apical
Cdh2	1.56578888866551e-61	0.728612800213553	0.857	0.737	4.37340494493163e-57	Apical
Ehbp1	4.08985515362877e-46	0.728447667115989	0.707	0.531	1.14233744296005e-41	Apical
Atp1a2	1.06517176319523e-22	0.724128523166881	0.13	0.028	2.97513125178059e-18	Apical
Lhfp	1.51186246896092e-42	0.723767470222224	0.264	0.075	4.22278306205475e-38	Apical
Lpp	3.14825797442278e-30	0.72096986785852	0.29	0.13	8.79339934836026e-26	Apical
Acot1	2.0716271308991e-88	0.716234538203883	0.504	0.191	5.78626173931426e-84	Apical
Setbp1	0.452320736277262	0.716179996933382	0.575	0.6	1	Apical
Ntrk2	7.55073986670811e-52	0.712379052259753	0.305	0.085	2.10899715217024e-47	Apical
Ptprt	5.80113165216586e-11	0.712081306746767	0.146	0.074	1.62031408176645e-06	Apical
Pax6	3.19951414008941e-54	0.709274599021824	0.639	0.47	8.93656294468374e-50	Apical
Dpp6	1.09540101623616e-06	0.709251670220481	0.198	0.144	0.0305956457844923	Apical
Sfrp2	4.90581498401793e-69	0.705140167732807	0.492	0.215	1.37024318318605e-64	Apical
Notch2	4.92694150605626e-91	0.704969185853123	0.391	0.076	1.37614403205657e-86	Apical
Pcdh9	0.119934817383287	0.699110582261661	0.285	0.286	1	Apical
Dgki	3.27583947569808e-10	0.690787889890889	0.123	0.061	9.14974723957232e-06	Apical
Peg3	2.18262385156617e-63	0.689142774133647	0.585	0.361	6.09628667980947e-59	Apical
Camk2d	4.1894242075154e-23	0.68800124766593	0.291	0.156	1.17014807540113e-18	Apical
Hspa5	8.17873061373892e-57	0.684162764576236	0.844	0.871	2.28440124772342e-52	Apical
Rspo1	6.50120465025387e-78	0.683718557012153	0.335	0.06	1.81585147086241e-73	Apical
Calr	5.65982972957123e-60	0.683379744537782	0.81	0.776	1.58084704176654e-55	Apical
Jun	6.30663641470501e-55	0.683217087068386	0.544	0.332	1.76150661699126e-50	Apical
Mecom	7.51149346573702e-52	0.682836257941503	0.354	0.123	2.09803523991501e-47	Apical
Ephb1	1.856795523449e-34	0.682126852870201	0.256	0.089	5.1862155765454e-30	Apical
Msmo1	4.23585190244723e-39	0.677023559880301	0.59	0.456	1.18311579487254e-34	Apical
Ptprm	2.46991319392482e-19	0.67516045254978	0.148	0.049	6.89871454195142e-15	Apical
Gpx8	6.73702264702732e-89	0.670572301020856	0.582	0.288	1.8817177955412e-84	Apical
Cachd1	3.26872962879375e-38	0.668392954973823	0.457	0.267	9.12988872618382e-34	Apical
Wwc1	5.14515691022676e-35	0.663503369867116	0.321	0.146	1.43709377659544e-30	Apical
Gnai2	6.03905600146293e-92	0.662866699670349	0.858	0.906	1.68676873176861e-87	Apical
Ppp3ca	6.98575250710798e-29	0.661439906856697	0.593	0.448	1.95119053276033e-24	Apical
Cpe	1.94353475805998e-32	0.658616066885617	0.678	0.556	5.42848693273732e-28	Apical
Fhit	6.48785707646982e-11	0.657895644227053	0.119	0.055	1.81212336002879e-06	Apical
Pcsk1n	4.74578688305088e-43	0.657401941884118	0.674	0.498	1.32554573430494e-38	Apical
Ift74	5.67323773645156e-76	0.654438840043316	0.739	0.539	1.58459203216829e-71	Apical
Lrp1b	6.80431291301632e-05	0.651301429405323	0.269	0.224	1	Apical
Zfp521	4.33783951647596e-15	0.647668382900495	0.291	0.187	1.2116019553469e-10	Apical
C130071C03Rik	3.56667095299452e-17	0.647613374423157	0.516	0.408	9.96206863880899e-13	Apical
Hadh	1.1985533108597e-102	0.646327613353602	0.56	0.23	3.34767925256222e-98	Apical
A230057D06Rik	4.45446451419489e-11	0.645536577063181	0.146	0.077	1.24417648345978e-06	Apical
Gpm6b	0.0838170258476447	0.645165649275751	0.759	0.815	1	Apical
Veph1	6.94703189140235e-31	0.643096453443012	0.185	0.047	1.94037547758759e-26	Apical
Aprt	8.36630109730255e-64	0.641856411818608	0.704	0.547	2.33679155948758e-59	Apical
Gm29683	1.07292175029437e-19	0.633700698846231	0.139	0.041	2.99677774074721e-15	Apical
Megf11	1.52299478266532e-16	0.630173931615216	0.219	0.116	4.25387672746251e-12	Apical
Gli3	3.30535729218627e-51	0.626436268484063	0.426	0.202	9.23219345280546e-47	Apical
Fstl1	4.0673811755245e-57	0.626209067694943	0.596	0.373	1.13606023613575e-52	Apical
Tspan7	1.68905739931689e-39	0.622762211855925	0.449	0.25	4.71770622203199e-35	Apical
Pde4d	1.77774658547264e-12	0.61823071985288	0.177	0.094	4.96542398788363e-08	Apical
Zfpm2	0.394208232224577	0.616714484401572	0.194	0.201	1	Apical
Magt1	3.08591688936818e-80	0.612278627562201	0.568	0.273	8.61927446369427e-76	Apical
Lsamp	1.25975911240673e-39	0.60967595964775	0.383	0.179	3.51863317686324e-35	Apical
Plcb4	3.39047493171161e-17	0.609257991110546	0.33	0.215	9.46993553176369e-13	Apical
Dbi	4.1348911783239e-71	0.608274140750163	0.863	0.859	1.15491645501765e-66	Apical
Ccnd3	7.67783948342665e-86	0.608132082889545	0.558	0.259	2.1444973461159e-81	Apical
Rfx3	0.00126434198455941	0.605396854176862	0.404	0.382	1	Apical
Wdr17	4.57807900256316e-06	0.604667388855834	0.151	0.104	0.127870324620592	Apical
Cfap54	3.28145149502267e-21	0.601719985325317	0.114	0.022	9.16542217074783e-17	Apical
Tcf7l1	1.96825760837864e-46	0.600734753369752	0.229	0.041	5.49754032596238e-42	Apical
Ttc28	2.72232465557059e-14	0.594581413753806	0.392	0.289	7.60372499547421e-10	Apical
Gm28050	3.65487574094027e-49	0.59337544778194	0.321	0.108	1.02084334320203e-44	Apical
Pbx1	5.61878184456622e-08	0.589920953354576	0.79	0.759	0.00156938195700579	Apical
Nr2e1	1.28193642953065e-71	0.589780289600667	0.488	0.218	3.58057664132206e-67	Apical
Phkb	8.21087611633856e-18	0.589036660885137	0.306	0.191	2.29337980805452e-13	Apical
Pdha1	1.08936988514269e-48	0.586043866583859	0.619	0.458	3.04271902619204e-44	Apical
Mgst1	9.54316186926145e-85	0.578583690269771	0.424	0.118	2.66550054170341e-80	Apical
Tspan18	1.98752842350465e-43	0.577075262703395	0.531	0.334	5.55136563969083e-39	Apical
Sox1	4.03143654623654e-64	0.57700640434593	0.498	0.255	1.12602054172933e-59	Apical
Sncaip	2.848246670986e-08	0.576170255323048	0.196	0.133	0.0007955437776731	Apical
Mfap2	5.47333196084466e-45	0.5740319628873	0.723	0.617	1.52875634998352e-40	Apical
Rbms3	0.000127228716464359	0.573716325824866	0.115	0.079	1	Apical
Ifitm2	5.42439913789206e-41	0.572641500830562	0.51	0.317	1.51508892320463e-36	Apical
Canx	3.31800092912233e-63	0.572504847737673	0.846	0.824	9.26750839513158e-59	Apical
Gulp1	2.04282038024805e-47	0.571818110422177	0.297	0.088	5.70580160407082e-43	Apical
Trim9	2.45800255699985e-06	0.571672651623008	0.168	0.117	0.0686544694195628	Apical
Fst	4.72402121683847e-39	0.57154213653966	0.349	0.163	1.31946636607515e-34	Apical
Rgma	4.65993041279207e-40	0.56879487817143	0.349	0.156	1.30156516359695e-35	Apical
Plce1	4.94200927725564e-19	0.567818622242632	0.116	0.027	1.38035261123027e-14	Apical
Mast4	7.27063699249848e-05	0.567215140161682	0.36	0.313	1	Apical
Rgs20	2.45935007664584e-10	0.566193260986464	0.215	0.14	6.86921069907948e-06	Apical
Rcn1	4.39935255081348e-65	0.56607292310432	0.641	0.407	1.22878316096771e-60	Apical
Plagl1	1.91560235691982e-30	0.564457763821203	0.558	0.418	5.35046894311274e-26	Apical
Nlgn1	5.4564213078017e-12	0.564416795033689	0.204	0.118	1.52403303548209e-07	Apical
Fndc3b	4.21210048220576e-26	0.564114888535012	0.216	0.081	1.17648178568489e-21	Apical
Magi2	7.17191659970035e-05	0.559798497944901	0.406	0.506	1	Apical
Dok6	2.59336034840813e-13	0.557193587107734	0.13	0.053	7.24351478913876e-09	Apical
Ntm	1.09931674450284e-08	0.55585007506364	0.253	0.18	0.000307050159907089	Apical
Rrbp1	1.81272323040284e-51	0.552270301094895	0.628	0.416	5.06311725483816e-47	Apical
Ddah1	2.61001060679107e-42	0.55197732292965	0.424	0.218	7.29002062582814e-38	Apical
Adgrl3	1.06858475185782e-08	0.551424036469964	0.487	0.632	0.000298466407041409	Apical
Pde4b	1.61440219546661e-16	0.54940869890163	0.253	0.142	4.50918677215779e-12	Apical
Msi1	8.32524437179071e-55	0.549391261208573	0.749	0.585	2.32532400548486e-50	Apical
Gm4258	4.44331806111625e-09	0.547704922113373	0.161	0.096	0.000124106316765038	Apical
Ptch1	4.97061146338107e-11	0.546358114695265	0.49	0.423	1.38834148783697e-06	Apical
Ptprg	0.413655288619695	0.545311141181399	0.38	0.39	1	Apical
Ano1	1.1381556117113e-41	0.544787728430379	0.179	0.018	3.17898243907084e-37	Apical
Sorbs1	2.63455339931046e-08	0.54119984748075	0.179	0.119	0.000735857109961404	Apical
Gm35188	8.27417893272522e-15	0.54083202015829	0.106	0.033	2.31106091769948e-10	Apical
Nfat5	5.17926891386685e-21	0.540697922237886	0.389	0.26	1.44662160033215e-16	Apical
Tbc1d4	4.31121575429861e-22	0.540350121650411	0.134	0.032	1.20416567233315e-17	Apical
Kirrel3	0.00242291603930796	0.540069228524863	0.107	0.08	1	Apical
Stk39	1.08185015378617e-28	0.539346035293757	0.431	0.269	3.02171566454015e-24	Apical
Fam181a	4.96710456425738e-82	0.537935904347849	0.34	0.054	1.38736197584273e-77	Apical
Rpl41	6.62068025156287e-54	0.537119425374787	0.888	0.965	1.84922220106403e-49	Apical
Slc22a23	1.93808225244192e-32	0.536776140447046	0.404	0.228	5.41325753929553e-28	Apical
Gpc6	9.47197813350892e-26	0.536532242880989	0.449	0.289	2.64561821247038e-21	Apical
Arhgap42	1.08386439529503e-19	0.534902818051224	0.212	0.097	3.02734164249856e-15	Apical
Mbnl2	8.90982525257884e-36	0.532249702392138	0.291	0.113	2.4886032912978e-31	Apical
Sgcd	3.61651148908913e-06	0.531626104031353	0.137	0.088	0.101012782401748	Apical
Notch3	1.51691533150921e-64	0.531259911243115	0.326	0.074	4.23689621243836e-60	Apical
Limch1	1.69561772271344e-23	0.53009993973398	0.205	0.081	4.73602986131092e-19	Apical
Phf21a	0.000319617301244474	0.529773053582946	0.438	0.407	1	Apical
Plxdc2	7.39279756665792e-22	0.528365574305747	0.177	0.063	2.06488228834322e-17	Apical
Pard3	1.00169837310583e-08	0.527816147384825	0.441	0.375	0.000279784372592188	Apical
Slc24a3	2.91276076253676e-05	0.525813989293447	0.102	0.064	0.813563208584143	Apical
Ccdc30	3.17163891891345e-19	0.52280238737603	0.18	0.076	8.85870466441714e-15	Apical
Cdh4	2.23361643425052e-27	0.522605093300033	0.248	0.104	6.23871406250513e-23	Apical
Akap13	7.97682975353308e-29	0.521622840820203	0.415	0.25	2.22800831845932e-24	Apical
Klf12	7.23315074818495e-09	0.519559002769089	0.215	0.146	0.000202029133547554	Apical
Rest	3.29133681392115e-90	0.518893551103327	0.406	0.085	9.19303285496317e-86	Apical
Thsd4	7.94007787997262e-08	0.51857742212135	0.101	0.052	0.00221774315265515	Apical
Csmd2	3.20471729819437e-06	0.518161208367544	0.127	0.081	0.089510958855867	Apical
Ghr	6.99027609955248e-18	0.516922150452071	0.13	0.041	1.952454017366e-13	Apical
Phlpp1	4.11197081131823e-16	0.514448591239266	0.255	0.146	1.1485145673093e-11	Apical
Glo1	2.60496825309604e-48	0.51165615815106	0.751	0.645	7.27593682772255e-44	Apical
Stox2	9.73776560992654e-27	0.511191208477965	0.626	0.489	2.71985531250858e-22	Apical
Mir9-3hg	7.03581690732502e-23	0.511026559002476	0.323	0.181	1.96517402038495e-18	Apical
Pdcd4	6.30414166635141e-36	0.51057213931619	0.501	0.325	1.76080980882861e-31	Apical
Mier1	1.71509648108932e-47	0.509488123363788	0.622	0.409	4.79043598133057e-43	Apical
Nr2f2	3.18721447777473e-13	0.509477317882854	0.661	0.634	8.90220875787259e-09	Apical
Irx3	8.85348149756236e-65	0.509150891884493	0.387	0.127	2.47286591708414e-60	Apical
Id4	1.06573964202083e-28	0.50850089046072	0.408	0.253	2.97671739412839e-24	Apical
Utrn	9.85327468712505e-14	0.508023171118975	0.294	0.191	2.7521181528609e-09	Apical
Wwtr1	4.99637066684869e-50	0.507857791134309	0.353	0.131	1.39553629095751e-45	Apical
Cd81	3.91738044655899e-48	0.506843427506877	0.772	0.686	1.09416353252839e-43	Apical
Akap6	0.00419500095295847	0.506657526145968	0.162	0.135	1	Apical
Ildr2	3.07175000370722e-52	0.502049854904215	0.394	0.164	8.57970493535465e-48	Apical
Sfxn5	5.67315511647216e-17	0.501861195401901	0.163	0.068	1.58456895558184e-12	Apical
Yap1	2.19244412067161e-72	0.499223342332741	0.332	0.064	6.12371567344788e-68	Apical
Clu	3.53673254391879e-63	0.497807708851058	0.254	0.026	9.87844766841958e-59	Apical
Kcnq1ot1	1.22534640615051e-29	0.497152975094144	0.837	0.757	3.422515047019e-25	Apical
Nhsl1	0.00147371876452704	0.496873658417944	0.236	0.202	1	Apical
Arl15	0.021328727536821	0.496399107364009	0.259	0.24	1	Apical
Zfp503	2.22782969039848e-42	0.496229413685384	0.347	0.151	6.22255110825199e-38	Apical
Spata6	1.23239207818031e-36	0.489098795529888	0.286	0.111	3.44219431356542e-32	Apical
Tox	2.67814376040001e-11	0.488325961604914	0.378	0.287	7.48032333717326e-07	Apical
Ptprd	0.525007566621802	0.488294065392403	0.417	0.435	1	Apical
Il17rd	6.45010567787207e-47	0.48581277588113	0.274	0.073	1.80157901688645e-42	Apical
Kif1b	3.62992605114537e-19	0.483816150305319	0.783	0.725	1.01387464534541e-14	Apical
Dmd	6.30864164454079e-09	0.483781429039273	0.219	0.146	0.000176206669773669	Apical
Clybl	0.000677135568057021	0.48353275467681	0.53	0.505	1	Apical
Gas1	4.69071576557449e-44	0.481642918783399	0.382	0.173	1.31016382048261e-39	Apical
Nfix	5.47599421730806e-39	0.479242624910851	0.3	0.112	1.52949994483631e-34	Apical
H2-K1	2.04990850356431e-44	0.478292905128247	0.545	0.346	5.72559944130546e-40	Apical
Hsp90b1	1.96191493726776e-30	0.477746077466645	0.861	0.915	5.47982461128259e-26	Apical
Col2a1	1.9274275112783e-59	0.477327497663426	0.322	0.088	5.38349778175143e-55	Apical
Rasal2	3.2669400463398e-18	0.477195153974366	0.41	0.287	9.12489024343168e-14	Apical
Cdk6	2.12450681831091e-49	0.47717099960419	0.404	0.174	5.93395999422421e-45	Apical
Rapgef2	1.08777276915737e-22	0.476839395453247	0.266	0.132	3.03825812153345e-18	Apical
Sptbn1	3.22269964782839e-09	0.476779231619063	0.583	0.531	9.00132238634947e-05	Apical
Dlgap1	3.38312139118513e-08	0.476743805088159	0.155	0.093	0.000944939635771918	Apical
Srgap1	1.65424344775626e-11	0.476493805558471	0.308	0.221	4.620467373928e-07	Apical
Gnao1	0.054822047859355	0.47643048780436	0.398	0.403	1	Apical
Ldlrad4	2.87348456310818e-11	0.476379496665848	0.108	0.044	8.02592973321746e-07	Apical
Tacc1	4.56414676140568e-30	0.474198742403036	0.428	0.264	1.27481183192822e-25	Apical
Sall3	2.72153662887381e-52	0.474120531181404	0.305	0.083	7.60152395810744e-48	Apical
Apbb2	2.23072679518799e-07	0.473299830505524	0.261	0.199	0.00623064301163956	Apical
Anxa2	6.35213653876539e-41	0.472748186685454	0.181	0.023	1.77421525664256e-36	Apical
Zic4	3.84021375768701e-11	0.472708827809863	0.707	0.714	1.07261010465956e-06	Apical
Scd2	1.43704825339027e-30	0.471854494034657	0.842	0.832	4.01381947654437e-26	Apical
Lrig1	2.54872250929671e-24	0.471480771231751	0.208	0.079	7.11883684071665e-20	Apical
Ptpn13	1.30731916419722e-42	0.471389706427001	0.287	0.093	3.65147315751926e-38	Apical
Id1	8.77795662106397e-18	0.471149051584954	0.32	0.204	2.45177106382938e-13	Apical
Dnajc1	5.22506938314749e-21	0.471088856073926	0.387	0.254	1.45941412940693e-16	Apical
Tspan5	1.24212487202665e-18	0.470961406943322	0.334	0.207	3.46937898005763e-14	Apical
Dhx32	1.932550342242e-57	0.470234836141995	0.517	0.271	5.39780636091613e-53	Apical
Tnik	1.53591180051133e-05	0.469025802992699	0.262	0.214	0.428995525000819	Apical
Sgms1	1.54614530327233e-23	0.46857545661275	0.182	0.063	4.31853844656994e-19	Apical
Fat1	4.09976862746492e-51	0.468279651435861	0.363	0.134	1.14510637533723e-46	Apical
Mbd5	0.000117533932395948	0.467636713390805	0.245	0.207	1	Apical
Pdlim3	2.63528319529278e-12	0.466916647650036	0.242	0.155	7.36060949277227e-08	Apical
Tkt	4.7572684934746e-36	0.466568125718314	0.769	0.731	1.32875266291239e-31	Apical
Dtna	2.95380861134354e-28	0.466055467894993	0.157	0.032	8.25028283234365e-24	Apical
Nrp1	0.000268483681512526	0.465853902800711	0.187	0.152	1	Apical
Ckb	9.51566628587926e-18	0.464855158417409	0.894	0.965	2.65782075030894e-13	Apical
Dcc	1.57905201240673e-10	0.46472934747474	0.223	0.333	4.41045017585323e-06	Apical
Pdzrn3	0.0968812089631457	0.463578903060349	0.108	0.132	1	Apical
Irf2bpl	3.07959632439447e-51	0.46176110428896	0.423	0.199	8.6016204936662e-47	Apical
Siva1	1.82158273226483e-33	0.461453220057554	0.751	0.691	5.08786272948889e-29	Apical
Fam184a	6.80485664977107e-12	0.459121259276369	0.254	0.168	1.90066451084756e-07	Apical
Cep112	3.48902501520474e-11	0.457576274395506	0.503	0.417	9.74519576996835e-07	Apical
Adgrl2	7.71565111698799e-32	0.45709555064133	0.443	0.272	2.15505851348592e-27	Apical
Bmpr1b	1.71531888792592e-18	0.456677481224277	0.162	0.061	4.7910571858659e-14	Apical
Suclg2	9.08189401420928e-70	0.45653200912072	0.463	0.173	2.5366638171088e-65	Apical
Nrarp	7.86414453138242e-35	0.456354767369657	0.338	0.162	2.19653420906042e-30	Apical
Shroom3	4.23789960851205e-34	0.456112348894837	0.208	0.054	1.1836877396535e-29	Apical
Rian	3.53266711855227e-10	0.455724253203339	0.113	0.053	9.86709252882834e-06	Apical
Diaph2	0.0371697467078511	0.45487956169609	0.242	0.224	1	Apical
Itga6	2.17303384932648e-47	0.454072744770758	0.291	0.083	6.06950084455379e-43	Apical
Ppp1r9a	2.2194731995016e-12	0.452505236411321	0.469	0.382	6.19921059352792e-08	Apical
Prdm16	5.18281215874234e-30	0.451391122016152	0.142	0.02	1.44761126405832e-25	Apical
Tbl1x	1.46993610829189e-33	0.451299559217407	0.626	0.468	4.10567854407007e-29	Apical
Phactr2	1.06381972518643e-41	0.450720167804908	0.336	0.134	2.97135487441822e-37	Apical
Isyna1	6.03881451318312e-44	0.450675117804285	0.524	0.328	1.68670128167718e-39	Apical
Parva	1.16277903066044e-40	0.450110079761891	0.406	0.205	3.24775811053768e-36	Apical
Rhoc	9.88903739972362e-44	0.45008748910459	0.482	0.276	2.7621070361168e-39	Apical
Abca1	3.86652203251833e-17	0.449906886208462	0.106	0.026	1.07995826890269e-12	Apical
Raver2	2.02661774032135e-47	0.449469904293813	0.281	0.075	5.66054601049157e-43	Apical
Exoc6b	3.8822754947271e-09	0.446525477999343	0.283	0.21	0.000108435836843223	Apical
Erc2	0.649648292674874	0.445319539995797	0.179	0.184	1	Apical
Magi1	3.01041755197602e-06	0.442286600216655	0.458	0.565	0.0840839726442423	Apical
Sfrp1	1.01177172195499e-22	0.441717255432226	0.151	0.044	2.82597959659249e-18	Apical
Tpi1	2.47631536809454e-28	0.440996217939532	0.8	0.829	6.91659645462486e-24	Apical
Kat6b	2.56408061488681e-11	0.439832603402493	0.39	0.305	7.16173356544036e-07	Apical
Rnf180	1.93018827302624e-12	0.438419831925488	0.146	0.069	5.39120886538958e-08	Apical
Unc5c	0.469212866227426	0.438339887624082	0.313	0.334	1	Apical
Tenm4	2.16193146972901e-29	0.43735405780572	0.289	0.132	6.03849078810011e-25	Apical
Pcdh18	1.09273474940349e-45	0.43732153341962	0.384	0.172	3.0521174285589e-41	Apical
Ube2e2	9.02026702942309e-05	0.436079969029778	0.422	0.385	1	Apical
Mrpl58	2.60379302020778e-30	0.435561723613643	0.717	0.681	7.27265428474236e-26	Apical
Hba-a1	1.77341497196995e-08	0.435010901818212	0.129	0.071	0.000495332535820928	Apical
Col5a2	5.99072048927927e-39	0.433826683644076	0.329	0.137	1.67326813986059e-34	Apical
Plxna4	3.24546485704698e-09	0.433809046956345	0.12	0.062	9.06490789221793e-05	Apical
Glud1	1.10557222045077e-15	0.433796149179208	0.593	0.494	3.08797376894103e-11	Apical
A330076H08Rik	2.30997329385612e-07	0.433764879556144	0.104	0.057	0.00645198640706952	Apical
Tmtc2	0.112416371261355	0.43360147464327	0.216	0.206	1	Apical
Cetn2	7.60464675433335e-34	0.432719878143656	0.606	0.471	2.12405388495285e-29	Apical
Ctnna1	3.53373515496839e-31	0.432556099798779	0.716	0.582	9.87007566134221e-27	Apical
Bcas3	2.22681028750767e-07	0.432063564440429	0.148	0.094	0.00621970381403768	Apical
Fbxl17	2.92178910949718e-05	0.431596912208469	0.273	0.225	0.816084916173657	Apical
St6galnac3	2.50465865361648e-09	0.431497491208736	0.179	0.108	6.99576208541619e-05	Apical
Mif	1.27344838245099e-33	0.431489031674861	0.839	0.914	3.55686867702386e-29	Apical
Zfp536	1.25513635978599e-07	0.430822022914588	0.386	0.313	0.00350572136651826	Apical
2210408I21Rik	8.63863197473407e-05	0.429723225700169	0.223	0.179	1	Apical
Fgfr1	9.74505769956318e-24	0.429595377797689	0.462	0.327	2.72189206606499e-19	Apical
Grid2	3.04533845892319e-12	0.428899542492154	0.178	0.093	8.50593484961837e-08	Apical
Tsc22d1	1.1107859809691e-32	0.428211193463324	0.816	0.726	3.10253632344478e-28	Apical
Wnt7b	1.17946146327923e-45	0.427893447696829	0.229	0.044	3.29435381308522e-41	Apical
Fgfbp3	2.24948787512889e-40	0.427886138357692	0.238	0.063	6.2830445840225e-36	Apical
Med25	9.17117610222681e-47	0.427819649620535	0.588	0.385	2.56160119711297e-42	Apical
Epb41l5	2.58924551631578e-26	0.427674859603026	0.433	0.273	7.23202165162162e-22	Apical
Atf7	1.90441697888598e-13	0.426499438017589	0.205	0.115	5.31922706372644e-09	Apical
Rps2	1.54321329632915e-42	0.426366335832892	0.869	0.949	4.31034905797694e-38	Apical
4930402H24Rik	0.583051054868717	0.425865612301196	0.291	0.321	1	Apical
Kcnk2	8.98050393435219e-15	0.425071151537136	0.26	0.161	2.50834455390391e-10	Apical
Sybu	1.28099867502142e-12	0.424887131522219	0.162	0.081	3.57795739920234e-08	Apical
Plch1	5.11632380236762e-21	0.422997661853228	0.296	0.163	1.4290404012393e-16	Apical
Sp5	2.47007743164641e-58	0.422904352303693	0.244	0.028	6.89917327433158e-54	Apical
Vamp3	4.92381658315588e-43	0.421984090755942	0.474	0.276	1.37527120984127e-38	Apical
Vcam1	6.54500046505545e-51	0.421623010651572	0.23	0.034	1.82808407989464e-46	Apical
Rpl22l1	6.6120628439083e-23	0.420353324644329	0.815	0.874	1.84681527293203e-18	Apical
Apcdd1	5.52689631179913e-30	0.420049412202582	0.177	0.043	1.54371740884862e-25	Apical
Shc3	5.16078593111214e-15	0.41931903340459	0.15	0.063	1.44145911841893e-10	Apical
Apba2	2.75500944914546e-08	0.418593160792193	0.363	0.296	0.000769501689240819	Apical
Dab1	6.13834910483469e-08	0.41799333593955	0.214	0.149	0.00171450228847138	Apical
Myo6	0.274963005216427	0.417223826032829	0.199	0.198	1	Apical
Tpm1	2.1480828952675e-27	0.416711015584439	0.567	0.433	5.99981033477164e-23	Apical
Pea15a	4.2971703787146e-28	0.415143658810637	0.709	0.639	1.20024265847877e-23	Apical
Galk1	6.06599161321876e-42	0.41450446839341	0.548	0.357	1.69429211748813e-37	Apical
L3mbtl3	1.00734017836241e-06	0.414337607203806	0.38	0.326	0.0281360185218404	Apical
AC154683.1	5.87584156161104e-22	0.413933544111125	0.3	0.175	1.64118130657358e-17	Apical
Spry1	2.38194621336367e-33	0.413658760362481	0.283	0.119	6.65301396854607e-29	Apical
Tut4	4.97665615604366e-11	0.412144965352447	0.116	0.05	1.39002983094456e-06	Apical
Igf1r	6.05224166728478e-07	0.411932361302033	0.568	0.516	0.0169045162008931	Apical
Pdpn	3.06737629277626e-39	0.410980090667287	0.559	0.355	8.56748872335337e-35	Apical
Gng12	1.94888660348618e-19	0.4099138869682	0.34	0.207	5.44343517219725e-15	Apical
Immp1l	6.24442508083069e-32	0.409850073724935	0.634	0.502	1.74413036932682e-27	Apical
Wnt3	1.62845419657101e-26	0.408260878098744	0.413	0.27	4.54843541644249e-22	Apical
Sox5	3.71840458255177e-06	0.407614666293345	0.315	0.258	0.103858758395254	Apical
Lamp1	7.50036811903809e-30	0.407429304996969	0.724	0.649	2.09492781932853e-25	Apical
Nf1	2.49979968208718e-07	0.407402630512057	0.416	0.356	0.0069821904920377	Apical
Gm17018	3.17924665177843e-32	0.407183027535913	0.461	0.293	8.87995382308233e-28	Apical
Gja1	8.19202365592511e-54	0.407181058957934	0.296	0.074	2.28811412733644e-49	Apical
Rreb1	2.22156888035841e-28	0.406950371828323	0.164	0.036	6.20506403972908e-24	Apical
Tmem132c	6.50384375863757e-09	0.406773816754374	0.24	0.167	0.000181658860022506	Apical
Idi1	8.5667338163828e-20	0.406146245155659	0.522	0.409	2.39277442225388e-15	Apical
Hspa4l	2.29430517480478e-29	0.406061695590828	0.532	0.369	6.40822378374722e-25	Apical
Macf1	0.183394637446303	0.404841446903893	0.76	0.768	1	Apical
Hmgn3	3.32185786590248e-32	0.404638739084515	0.744	0.675	9.27828120525223e-28	Apical
Hdac8	7.04276625831128e-09	0.404544565562796	0.215	0.143	0.000196711504360892	Apical
Irx5	5.36767454555114e-33	0.404278154968179	0.406	0.234	1.49924517731789e-28	Apical
Tjp1	7.90094648629855e-15	0.403980062647116	0.426	0.314	2.20681336308805e-10	Apical
Ndn	1.34029106411482e-27	0.403911364888017	0.719	0.623	3.74356697117911e-23	Apical
Fry	0.229851019171737	0.403290375983654	0.122	0.143	1	Apical
Zcchc7	2.9959152951872e-13	0.40186222604455	0.511	0.421	8.36789101098737e-09	Apical
1110051M20Rik	1.26641048449897e-21	0.400910845620642	0.457	0.326	3.53721112425408e-17	Apical
Grb10	3.23493369189773e-17	0.400800426202383	0.764	0.717	9.03549329483954e-13	Apical
Rgs7	0.552326987518491	0.400553346800886	0.113	0.124	1	Apical
Antxr1	2.27537508488903e-26	0.400414436877063	0.199	0.067	6.35535014960356e-22	Apical
Rpn1	6.08008765048055e-35	0.400245602611317	0.568	0.408	1.69822928165572e-30	Apical
Ston2	2.52778128922127e-20	0.400201551688025	0.177	0.069	7.06034591892392e-16	Apical
Lmo1	3.73983892613017e-42	0.398658382618153	0.287	0.093	1.04457441045742e-37	Apical
Adamts6	5.57428859974859e-16	0.397677414158322	0.131	0.045	1.55695454879578e-11	Apical
Nnat	0.243300926605283	0.397283981863071	0.958	0.983	1	Apical
St5	1.19972773598136e-22	0.397128619214169	0.196	0.075	3.35095953936953e-18	Apical
B3galt1	0.809059366949443	0.396726821498806	0.199	0.216	1	Apical
Hsd17b10	1.49158909887122e-29	0.396173726233877	0.631	0.515	4.16615751205719e-25	Apical
Cacna1c	1.17441684236567e-06	0.396092620636427	0.106	0.06	0.0328026368241156	Apical
1810058I24Rik	4.06777416928487e-22	0.394119103179593	0.688	0.65	1.13617000322296e-17	Apical
Tmem164	8.43560910634088e-14	0.393746752088625	0.208	0.116	2.35614997949207e-09	Apical
Masp1	1.57980345848502e-24	0.393461752227137	0.206	0.078	4.41254903989451e-20	Apical
Tshz2	1.02579956758243e-07	0.39345251871153	0.128	0.074	0.00286516077221449	Apical
Zfp609	5.65921430444511e-10	0.392331132453153	0.367	0.282	1.58067514737456e-05	Apical
Golgb1	6.83091755100805e-25	0.391470497512074	0.587	0.456	1.90794358117206e-20	Apical
Maged2	1.00589813204702e-21	0.391437641687071	0.617	0.517	2.80957407262054e-17	Apical
Rbms1	7.19989543288485e-12	0.389874218581987	0.199	0.117	2.01100279335907e-07	Apical
Dock1	7.00812562393528e-14	0.388676367370414	0.319	0.213	1.95743956802136e-09	Apical
Spcs2	5.29900522865642e-34	0.388026665884574	0.826	0.845	1.48006515041602e-29	Apical
Ndst3	0.167249158459609	0.387811677467108	0.143	0.169	1	Apical
Col18a1	2.18269892105051e-42	0.38749538756888	0.351	0.147	6.09649635638617e-38	Apical
Hip1	6.96115185256141e-23	0.386902925222434	0.439	0.291	1.94431932393893e-18	Apical
6330403K07Rik	3.00779403769593e-20	0.386722775717082	0.78	0.75	8.40106952668849e-16	Apical
Apoe	8.77137706837884e-22	0.386414652519384	0.254	0.123	2.44993332896889e-17	Apical
Fnbp1	3.03074642987235e-09	0.385947888133357	0.206	0.136	8.46517785327647e-05	Apical
Il1rapl1	2.51211875982943e-14	0.38451711964007	0.176	0.083	7.01659890807958e-10	Apical
Scp2	1.24420828585137e-25	0.383887185166846	0.686	0.605	3.47519816321147e-21	Apical
Carmil1	1.21246071917848e-11	0.383421835887473	0.131	0.061	3.38652403473742e-07	Apical
Rcn3	1.51981105866352e-47	0.383094992467537	0.362	0.147	4.24498426795309e-43	Apical
Rpl7l1	1.24476589676083e-28	0.382763105128485	0.655	0.568	3.47675562624266e-24	Apical
Iqgap2	3.09001704085432e-35	0.382693972921693	0.501	0.303	8.63072659681021e-31	Apical
Epha3	1.44291900589013e-12	0.382445122898974	0.303	0.205	4.03021707535173e-08	Apical
Itgb8	1.32329278552706e-29	0.380972944383917	0.403	0.237	3.69608907925562e-25	Apical
Serpine2	2.49824154420901e-13	0.379779577834396	0.246	0.149	6.97783845713019e-09	Apical
Cadps2	5.55957111469834e-11	0.378941459395587	0.114	0.049	1.55284380804639e-06	Apical
Gm26669	5.19435911027836e-42	0.378601621330232	0.257	0.074	1.45083644309185e-37	Apical
Fgf8	6.21062545719694e-24	0.378248020418779	0.103	0.009	1.73468979644968e-19	Apical
Gcsh	1.65305145325953e-29	0.377424750563151	0.553	0.407	4.61713801409918e-25	Apical
Galnt16	1.17831554126334e-28	0.376981055217858	0.194	0.058	3.29115313830262e-24	Apical
Ptprn2	0.104792112937116	0.376443436089592	0.175	0.164	1	Apical
Lpin2	1.61467104864259e-33	0.376352821106901	0.355	0.179	4.50993770596361e-29	Apical
Malat1	0.653740772598683	0.376109020708716	1	1	1	Apical
Ak3	1.55395354033521e-47	0.376068764228496	0.371	0.149	4.34034763351028e-43	Apical
Pid1	0.00154036233852506	0.376059038698132	0.155	0.123	1	Apical
Akt3	0.099189661187205	0.375284616236802	0.468	0.526	1	Apical
Lztfl1	9.97620067299509e-29	0.374971623136268	0.482	0.316	2.78645260997426e-24	Apical
Ndfip1	6.11804618555203e-05	0.374557751609369	0.301	0.261	1	Apical
Unc13b	8.29495318934027e-13	0.37424251833311	0.296	0.201	2.31686337531463e-08	Apical
Pdlim5	1.32823359866203e-10	0.37420471825909	0.19	0.114	3.70988926442291e-06	Apical
Spats2l	2.54161567486235e-08	0.373910199953385	0.314	0.245	0.000709898674145803	Apical
Six3	2.45754570576806e-30	0.373717610729831	0.173	0.039	6.86417091078076e-26	Apical
Rfc1	2.52393362158549e-25	0.372957960548912	0.677	0.586	7.04959899845044e-21	Apical
Tmem200a	2.6187595318655e-26	0.372518044292588	0.274	0.132	7.31445724845353e-22	Apical
Creb5	6.8038174957743e-24	0.372352887875765	0.183	0.06	1.90037426474472e-19	Apical
Dync2h1	3.1186421294896e-14	0.369864717280765	0.362	0.256	8.71067933187739e-10	Apical
Gcc2	3.85595980978053e-20	0.369741384951637	0.587	0.474	1.0770081344698e-15	Apical
Gm11266	3.55145226686941e-13	0.369710991561304	0.112	0.041	9.91956132659296e-09	Apical
Dlg1	2.10364535846788e-10	0.369643334684197	0.296	0.209	5.87569185073664e-06	Apical
Fam213a	1.41290700190546e-35	0.369091711136246	0.442	0.268	3.94639054702213e-31	Apical
Trerf1	3.25026503154061e-07	0.368986615470496	0.146	0.093	0.00907831525959608	Apical
Cyba	2.38419924753179e-54	0.368102395943576	0.325	0.096	6.65930691828104e-50	Apical
Smo	1.66092789309954e-31	0.367852815010677	0.514	0.341	4.63913769821633e-27	Apical
Cacnb2	1.49070194024751e-12	0.367660664208975	0.158	0.077	4.16367958930533e-08	Apical
B9d1	6.40372799839335e-31	0.367051152581942	0.537	0.373	1.78862526723125e-26	Apical
Pon2	7.66753121571597e-47	0.366787504742779	0.276	0.079	2.14161814386163e-42	Apical
Gab2	0.00240797262085843	0.365285887975368	0.142	0.113	1	Apical
Mlec	1.63340792257475e-35	0.364770122907206	0.521	0.339	4.56227166854354e-31	Apical
Dag1	5.37907169913637e-30	0.364677200122995	0.455	0.289	1.50242851628578e-25	Apical
Clcn3	9.30209079529571e-24	0.364642060956168	0.565	0.436	2.59816698003405e-19	Apical
Pla2g7	2.10952858013002e-17	0.364625032833695	0.108	0.026	5.89212427716116e-13	Apical
Tle1	5.83524160479269e-21	0.364037662348395	0.256	0.131	1.62984133263465e-16	Apical
Gas5	0.0355374733899671	0.364029699126289	0.17	0.151	1	Apical
Elp4	1.04353483629453e-21	0.364020276149452	0.509	0.372	2.91469715125424e-17	Apical
Slc16a2	3.66016939937859e-39	0.361672614303803	0.225	0.054	1.02232191494043e-34	Apical
Dclk1	6.64098975764436e-10	0.361589431740482	0.548	0.475	1.85489484920765e-05	Apical
Ubxn4	7.23398664728942e-26	0.360034601542836	0.76	0.687	2.02052481045441e-21	Apical
Ptpra	3.18264235480219e-12	0.359848008515921	0.619	0.561	8.88943836119801e-08	Apical
Ugp2	1.08058250170758e-23	0.359686280291113	0.486	0.342	3.01817498551944e-19	Apical
Cdh6	1.71366786889759e-31	0.359478098844766	0.193	0.047	4.78644572461786e-27	Apical
Fads2	3.1103051731158e-10	0.358890155573945	0.213	0.133	8.68739337902974e-06	Apical
Ccdc148	6.98890082623217e-12	0.358183770309763	0.102	0.038	1.95206988977491e-07	Apical
Clasp2	0.000225849214047135	0.358062484302256	0.358	0.317	1	Apical
Pdia4	5.5088986118203e-23	0.35778675054944	0.612	0.495	1.53869047126753e-18	Apical
Rpl36	9.87069162328312e-22	0.357754644160813	0.856	0.941	2.75698287729921e-17	Apical
Wdr78	1.59259576571168e-19	0.357278092659897	0.158	0.056	4.44827923320929e-15	Apical
Aldh2	3.43757855883363e-27	0.357031703913307	0.538	0.385	9.6015006726782e-23	Apical
H2-Ke6	1.55684753092631e-21	0.356892498527037	0.687	0.613	4.34843083863029e-17	Apical
Plin3	3.61002921363231e-55	0.356171125745838	0.299	0.075	1.00831725965964e-50	Apical
Spata13	2.66476469199669e-24	0.355199338571349	0.367	0.214	7.44295426121596e-20	Apical
Lrch3	1.09102599932707e-09	0.354786410645857	0.287	0.209	3.04734471872044e-05	Apical
Cdkl5	1.1109729917094e-05	0.354681482494453	0.299	0.243	0.310305866314352	Apical
Flna	3.73893758577556e-21	0.354258808122233	0.451	0.327	1.04432265708297e-16	Apical
Csnk1g1	2.43151641972113e-06	0.353533591587024	0.327	0.276	0.0679146851192309	Apical
Mboat2	1.27418084342741e-12	0.352549803700887	0.284	0.189	3.5589145137771e-08	Apical
Tanc2	0.000421001556679291	0.351940332531069	0.212	0.174	1	Apical
Hddc2	9.1041091189272e-26	0.351738001790176	0.501	0.359	2.54286871800756e-21	Apical
Celsr1	5.13286335477493e-51	0.351266997358094	0.223	0.029	1.43366006362218e-46	Apical
Plekha7	4.78403240298559e-23	0.350616817634546	0.206	0.082	1.3362280904779e-18	Apical
Dnajc15	4.39925619884185e-27	0.350324206846878	0.518	0.38	1.22875624889852e-22	Apical
S100a11	2.15172812379457e-40	0.349607172103358	0.299	0.113	6.00999182257061e-36	Apical
Psap	1.98843318731062e-18	0.348868643090259	0.596	0.509	5.5538927354773e-14	Apical
Scai	2.85337035464487e-05	0.348752941934223	0.344	0.299	0.796974873755858	Apical
Ascl1	9.20768155034856e-11	0.348746852845401	0.251	0.167	2.57179753382786e-06	Apical
Chd2	2.2089658359475e-07	0.348032249778946	0.568	0.518	0.00616986247638495	Apical
Bicc1	1.73202964466318e-10	0.347621305362665	0.105	0.044	4.83773200050873e-06	Apical
Sorcs1	8.45397585295764e-09	0.347231073890791	0.13	0.07	0.00023612799954896	Apical
Sash1	8.92134336667735e-10	0.347199918029707	0.238	0.161	2.49182041574665e-05	Apical
Ost4	6.8429552466656e-21	0.346981106308833	0.72	0.693	1.91130582994617e-16	Apical
Arl3	1.34464005745603e-24	0.346666667290015	0.692	0.616	3.75571414448043e-20	Apical
Lrp4	6.1647530544226e-33	0.346103260959707	0.228	0.071	1.72187717563078e-28	Apical
Nbeal1	1.03315970670024e-12	0.345921660404917	0.366	0.269	2.88571837678444e-08	Apical
Crtc3	1.09123293700709e-07	0.345888036857201	0.198	0.137	0.0030479227163545	Apical
Frem2	1.56201761769557e-33	0.345196505949325	0.188	0.042	4.36287140798549e-29	Apical
Nckap1	3.40529679265786e-09	0.344938070737924	0.491	0.428	9.51133447157266e-05	Apical
Ambra1	2.71444615293416e-05	0.344699957183337	0.19	0.143	0.758171954976039	Apical
Mdk	2.20826907410532e-09	0.344217646807381	0.833	0.928	6.16791635088357e-05	Apical
Npm3	1.69213118428569e-16	0.344146106090053	0.436	0.329	4.72629161082836e-12	Apical
Tsc22d4	3.61575209394427e-25	0.343904028870233	0.397	0.246	1.00991571735958e-20	Apical
Zfhx4	9.76570628819593e-07	0.343459588759855	0.499	0.438	0.0272765942335601	Apical
Pdia6	2.35515082790852e-21	0.342753664238404	0.828	0.877	6.5781717774313e-17	Apical
Ntrk3	1.02555626941787e-06	0.342671869501135	0.141	0.089	0.0286448121611104	Apical
Wwc2	2.00968329210745e-21	0.342573101280205	0.322	0.19	5.61324640318531e-17	Apical
Snap23	3.71762664237245e-42	0.342204809486675	0.352	0.144	1.03837029748105e-37	Apical
Ndufs6	3.71664717490338e-14	0.341481902021794	0.723	0.736	1.03809672242226e-09	Apical
Fras1	3.67977225351363e-24	0.341196208930754	0.158	0.044	1.02779718812889e-19	Apical
B230323A14Rik	7.34245450331198e-15	0.341119463127084	0.101	0.029	2.05082096732007e-10	Apical
Gucy1a2	0.00253919045849832	0.341056295379881	0.156	0.124	1	Apical
Ccny	4.05907448362388e-17	0.340909423932902	0.38	0.259	1.13374009402099e-12	Apical
Ncoa2	4.05333946336697e-08	0.340896016696846	0.27	0.201	0.00113213824551303	Apical
St3gal6	2.45057874358057e-33	0.340297662006745	0.189	0.042	6.8447114886949e-29	Apical
Evi5	8.37497195511056e-21	0.339957722153932	0.38	0.24	2.33921341678193e-16	Apical
Efnb1	5.64983774254606e-33	0.339506147094385	0.372	0.195	1.57805617987054e-28	Apical
Kbtbd11	6.5927460188492e-31	0.338989449697484	0.293	0.129	1.84141989052477e-26	Apical
Numb	1.4103974286343e-07	0.33890667680013	0.272	0.209	0.00393938105791846	Apical
Samd4	6.65067750219458e-30	0.338561938491856	0.172	0.038	1.85760073313797e-25	Apical
Fmnl2	0.294283204513158	0.338384701738341	0.335	0.368	1	Apical
Svil	0.77596611477476	0.338002592116084	0.182	0.185	1	Apical
Hsd11b2	1.19256530686165e-38	0.337875888175354	0.281	0.103	3.33095415859529e-34	Apical
Ktn1	2.88659744650326e-23	0.337466175434519	0.874	0.858	8.06255532782826e-19	Apical
Nbea	0.000682234162167535	0.336985987990555	0.437	0.522	1	Apical
Ppic	8.57048162823283e-38	0.33667874260357	0.433	0.237	2.39382122358171e-33	Apical
Wdpcp	6.18221393129771e-06	0.336616272495413	0.184	0.132	0.172675417315076	Apical
Sri	2.8418283175239e-26	0.336404247867771	0.55	0.414	7.937510673676e-22	Apical
Pygb	5.34210406487377e-17	0.335781651913999	0.237	0.13	1.49210308635989e-12	Apical
Rere	0.00736924317284335	0.335703285795123	0.486	0.564	1	Apical
Sorbs2	6.77050405523284e-13	0.334506173500084	0.338	0.236	1.89106948766708e-08	Apical
Sema5b	4.08600529367926e-15	0.334033211349897	0.283	0.174	1.14126213857755e-10	Apical
Crabp2	2.24051749462809e-29	0.333815385365408	0.301	0.142	6.25798941424571e-25	Apical
Aig1	6.24503024261973e-31	0.333482482815055	0.306	0.142	1.74429939706612e-26	Apical
Map2k6	6.3359188685521e-33	0.333440948070035	0.237	0.077	1.76968549917529e-28	Apical
Kansl1	0.00736948899085928	0.332949414440676	0.525	0.516	1	Apical
Sipa1l1	3.4864500605912e-14	0.332323117748447	0.447	0.339	9.73800366423728e-10	Apical
Traf3	3.01087567851915e-21	0.331846266205183	0.311	0.174	8.40967685767185e-17	Apical
Itm2c	1.1974926662261e-21	0.331731171813303	0.443	0.313	3.34471676603613e-17	Apical
Cox16	3.32957979070229e-06	0.33124577941053	0.327	0.265	0.0929984931341057	Apical
Sox21	3.69858322023733e-33	0.331103315177105	0.169	0.031	1.03305127924449e-28	Apical
Thbs3	1.64525194282472e-24	0.330424644600388	0.323	0.177	4.59535320150371e-20	Apical
Chpt1	1.61984700535695e-40	0.330115406805109	0.292	0.103	4.5243946706625e-36	Apical
Zfp811	1.88502776857353e-16	0.330068238619623	0.341	0.228	5.26507106040274e-12	Apical
Mettl1	5.99540597424196e-38	0.329849402841097	0.407	0.205	1.67457684266552e-33	Apical
Megf10	3.7257425420669e-26	0.329548691339041	0.145	0.029	1.04063714942471e-21	Apical
Klhl5	6.78961143596552e-16	0.329461351001805	0.23	0.127	1.89640637017953e-11	Apical
Trip6	6.38254065833745e-57	0.329387270064128	0.307	0.076	1.78270743128023e-52	Apical
Ogt	4.21373474306721e-11	0.329103879555533	0.648	0.585	1.1769382510861e-06	Apical
Ahcyl2	1.05385956087744e-25	0.328306948587511	0.248	0.104	2.94353513948676e-21	Apical
Pdzph1	1.43563472443836e-53	0.327943982634075	0.226	0.026	4.00987134882878e-49	Apical
Gab1	5.46136882103296e-10	0.32779953202642	0.145	0.077	1.52541492540272e-05	Apical
Sdc2	7.11682776446187e-33	0.327591614756463	0.234	0.077	1.98780116289185e-28	Apical
Sorcs2	0.000707946277531201	0.327536734784819	0.252	0.217	1	Apical
Slc12a2	3.1013648247376e-13	0.327066546782434	0.258	0.158	8.66242209197459e-09	Apical
Arhgef4	1.93813656903772e-10	0.32693169333822	0.106	0.045	5.41340925097926e-06	Apical
Soat1	1.95992486888504e-37	0.326714019080276	0.349	0.157	5.47426615128281e-33	Apical
Ptpn12	7.59556177464236e-09	0.326650999094993	0.405	0.329	0.000212151635927536	Apical
Rpl12	6.33125615723595e-20	0.326597162491832	0.834	0.926	1.76838315727757e-15	Apical
Srsf9	1.19137399768314e-20	0.326535558180108	0.794	0.814	3.32762671292879e-16	Apical
D430042O09Rik	3.0014191028621e-09	0.326240061466678	0.244	0.17	8.38326369620414e-05	Apical
Sox3	1.30439687789449e-46	0.326057573593923	0.327	0.111	3.64331091964711e-42	Apical
Eno1	1.59621911021219e-16	0.326042563475872	0.719	0.715	4.45839959673368e-12	Apical
Fut9	5.26699058048447e-07	0.325879240948735	0.235	0.172	0.0147112313903512	Apical
Tmem14c	2.29000818962108e-23	0.325851828033917	0.586	0.476	6.39622187443064e-19	Apical
Cpne2	1.90780302870092e-31	0.325457300759381	0.207	0.061	5.32868463946453e-27	Apical
Auts2	8.03714671020558e-47	0.324925661643694	0.704	0.887	2.24485544762752e-42	Apical
Desi2	2.57972219592922e-19	0.324355980245805	0.485	0.352	7.20542206544992e-15	Apical
P4hb	1.13518230032598e-16	0.324303908415886	0.61	0.541	3.1706776830405e-12	Apical
Agrn	4.62663549863572e-16	0.323948052044763	0.418	0.303	1.29226556112394e-11	Apical
Lamp2	4.24877614779277e-23	0.32391205388137	0.419	0.275	1.18672566584e-18	Apical
Bmpr1a	2.20404345538214e-12	0.323905722943547	0.449	0.355	6.15611377522786e-08	Apical
Kiz	8.80942732408405e-14	0.323892763410523	0.253	0.153	2.46056114588992e-09	Apical
Bcar3	6.63298989266326e-34	0.323670015889577	0.177	0.033	1.85266040691977e-29	Apical
Prkce	0.0128764248786254	0.323578269529459	0.143	0.121	1	Apical
Zfp148	1.36016920448239e-15	0.322128347122511	0.577	0.477	3.79908860503976e-11	Apical
Jarid2	4.30731927983382e-06	0.321698323205671	0.415	0.367	0.120307734805038	Apical
Selenow	6.73600729466465e-11	0.321315268568564	0.837	0.901	1.88143419747278e-06	Apical
Plekha5	1.86832904825289e-09	0.32129769986727	0.412	0.333	5.21842986467516e-05	Apical
Add3	1.94198595949505e-22	0.321123867661377	0.366	0.219	5.42416098346561e-18	Apical
Heg1	6.88162516932048e-07	0.320097306443543	0.439	0.377	0.019221067260429	Apical
Atrnl1	0.00044053867102331	0.319350446990199	0.181	0.143	1	Apical
Gpi1	1.95528071452745e-21	0.319241923778711	0.709	0.662	5.46129456374662e-17	Apical
Zfp106	1.23950339087107e-20	0.318530668524185	0.687	0.606	3.46205692104199e-16	Apical
Glt8d1	1.89460764430127e-13	0.31851568673201	0.41	0.31	5.29182861129787e-09	Apical
Lrrc42	1.62424234665697e-26	0.317999475823316	0.5	0.348	4.53667129844757e-22	Apical
Rps12	4.22817137662873e-14	0.317700068104629	0.853	0.946	1.18097054720617e-09	Apical
Tnrc18	2.00875083307261e-06	0.317490401919489	0.389	0.33	0.056106419518551	Apical
5330438D12Rik	2.80008580218171e-09	0.316837170089844	0.107	0.05	7.82091965407373e-05	Apical
Prex2	1.64178771368854e-15	0.315628765540851	0.118	0.038	4.58567726310345e-11	Apical
Ptpn4	4.99430826410726e-09	0.315342518375752	0.289	0.21	0.00013949602412478	Apical
Mir670hg	1.44357365896145e-30	0.315090920125902	0.186	0.045	4.03204558684521e-26	Apical
Elovl6	6.95245165878663e-15	0.31460368173332	0.439	0.333	1.94188927281569e-10	Apical
Lxn	2.51518314226031e-06	0.314517079474355	0.309	0.25	0.0702515803464728	Apical
Col4a5	1.52098816819897e-22	0.314368217569674	0.128	0.027	4.24827205259653e-18	Apical
Mef2a	0.000212855850501343	0.314338251386562	0.36	0.319	1	Apical
Polr3h	9.61474535329134e-23	0.313993620941076	0.402	0.264	2.6854945246278e-18	Apical
Slc6a1	3.78817464603016e-05	0.313731548993207	0.106	0.068	1	Apical
Irx1	1.39799434224183e-25	0.313277049032181	0.3	0.154	3.90473799731566e-21	Apical
Micu2	1.99357626005986e-18	0.313257585897942	0.351	0.227	5.5682578519732e-14	Apical
Spry2	1.01718612349803e-25	0.313225879029291	0.217	0.083	2.84110256154236e-21	Apical
Sall2	9.85376549144176e-20	0.312662991796878	0.383	0.256	2.7522552394146e-15	Apical
Tnrc6b	0.00074562235383748	0.312566088772534	0.608	0.581	1	Apical
Smad3	1.14335685937252e-24	0.312534557981868	0.258	0.119	3.19351004391338e-20	Apical
Cdon	2.0884821360286e-13	0.312398657164746	0.116	0.044	5.8333394541415e-09	Apical
Zc3h12b	3.39749932680626e-12	0.312298244227284	0.108	0.042	9.48955536970258e-08	Apical
Hsp90ab1	1.28968591994321e-46	0.311789842382063	0.929	0.972	3.60222174299338e-42	Apical
Astn1	0.00127388406097347	0.311317330938915	0.297	0.264	1	Apical
Col25a1	7.35532034061501e-14	0.31109764282111	0.104	0.034	2.05441452433718e-09	Apical
Lrba	1.07734883324655e-11	0.310825662617242	0.186	0.104	3.00914302614093e-07	Apical
E130114P18Rik	4.92410835988079e-16	0.310819734844736	0.196	0.096	1.3753527059983e-11	Apical
Nlk	1.78384968474773e-06	0.310582454649711	0.356	0.297	0.0498247055446889	Apical
Sesn3	1.38966508079132e-17	0.31041935985886	0.392	0.27	3.88147353715822e-13	Apical
Nhs	1.07232924997491e-18	0.310227648689404	0.214	0.1	2.99512282810492e-14	Apical
Samd5	3.49570135401185e-16	0.308808623351916	0.136	0.05	9.76384345189049e-12	Apical
Farp1	3.26638135997751e-05	0.308783947781472	0.185	0.137	0.912332977655317	Apical
Spr	9.37089367142822e-41	0.308375037243642	0.343	0.142	2.61738431136662e-36	Apical
Nedd9	1.3124857554858e-24	0.308131807985974	0.246	0.106	3.66590396364738e-20	Apical
Etfb	6.22895089905452e-19	0.307839981054566	0.625	0.559	1.73980827561492e-14	Apical
Fhl1	3.47895736620693e-21	0.30777747770361	0.368	0.234	9.71707581955259e-17	Apical
Klf3	1.08042917640299e-33	0.307562509764211	0.203	0.052	3.0177467326112e-29	Apical
Kdm6a	1.92543800245961e-05	0.307337933626103	0.317	0.264	0.537794088466994	Apical
Trak1	1.19606299845976e-07	0.306979461321992	0.293	0.226	0.00334072356099796	Apical
Lpar1	1.77894302772837e-30	0.306439750010472	0.138	0.016	4.96876577074812e-26	Apical
Itgb1	1.23166524783721e-14	0.306347137214526	0.623	0.531	3.44016420373411e-10	Apical
Plod2	5.01166026459841e-26	0.306248778505644	0.284	0.134	1.39980682850498e-21	Apical
Pan3	0.000824326327743505	0.305979873314952	0.404	0.368	1	Apical
Gpcpd1	0.526130594644528	0.305303599242273	0.248	0.25	1	Apical
Ebpl	3.4965074630206e-26	0.30522954374465	0.44	0.284	9.76609499496282e-22	Apical
Slc2a1	5.90888484928104e-17	0.304685099692065	0.348	0.232	1.65041062725269e-12	Apical
Focad	3.54209278685964e-11	0.304429356326287	0.14	0.069	9.89341936297766e-07	Apical
P4ha1	2.07376019552756e-16	0.30422384694734	0.306	0.191	5.79221960212804e-12	Apical
Slc44a1	2.02695993216364e-30	0.304211529489443	0.199	0.057	5.66150178652626e-26	Apical
Chd9	1.41705433236094e-10	0.303565461368878	0.468	0.377	3.95797445571734e-06	Apical
Fzd10	2.77600231893188e-17	0.303418380681497	0.441	0.328	7.75365207700865e-13	Apical
Smg6	0.00361281148327958	0.302998111238803	0.452	0.42	1	Apical
Gdi2	7.05455712130307e-24	0.30254435443874	0.828	0.826	1.97040834955116e-19	Apical
Irx2	1.22468853303824e-27	0.302380772908143	0.309	0.156	3.4206775416291e-23	Apical
Flrt2	0.119421130657761	0.301926155618956	0.119	0.105	1	Apical
Tmem165	2.204726673342e-20	0.301851762796981	0.636	0.525	6.15802207131153e-16	Apical
Metrn	9.68731905351014e-08	0.301626162957242	0.525	0.486	0.00270576508483592	Apical
Rpn2	2.28210817257507e-16	0.301260755692621	0.695	0.655	6.37415633681941e-12	Apical
Ctsl	1.57672082442916e-19	0.300986291805594	0.582	0.467	4.40393893471309e-15	Apical
Acss1	2.51965902568514e-14	0.30097150585702	0.117	0.041	7.03765962464115e-10	Apical
Dars	2.9091847497924e-20	0.300957854186691	0.519	0.393	8.12564392464515e-16	Apical
Eprs	7.99217394448997e-15	0.300839526135241	0.766	0.756	2.23229410443549e-10	Apical
Tex9	5.36899508304372e-20	0.300815619143754	0.493	0.358	1.49961401664494e-15	Apical
Dhcr24	2.61490220039496e-35	0.300179685929058	0.356	0.167	7.30368333592317e-31	Apical
Pfkl	2.33882255667065e-23	0.29953120543303	0.459	0.313	6.53256528303679e-19	Apical
Tbl1xr1	3.30749041177786e-09	0.299113451606967	0.384	0.305	9.23815146913675e-05	Apical
Emc2	9.09157212962519e-13	0.299046229211531	0.534	0.458	2.53936701152561e-08	Apical
Tbrg1	1.18939187288476e-18	0.299038062135329	0.581	0.482	3.32209044015442e-14	Apical
Osbpl9	5.2959935449674e-06	0.298972567238037	0.367	0.313	0.147922395704484	Apical
Myl6	1.61262280239412e-17	0.298870620571583	0.843	0.906	4.50421674936702e-13	Apical
Dcbld1	1.78729422848809e-12	0.298843648155545	0.185	0.102	4.9920915095901e-08	Apical
Atxn10	1.54752736864823e-25	0.29864472167953	0.862	0.872	4.32239869337138e-21	Apical
Erp29	2.30093474498094e-17	0.298302246526427	0.745	0.739	6.42674083620626e-13	Apical
Uri1	9.91956397718976e-19	0.298189030529607	0.434	0.303	2.77063341446887e-14	Apical
3632451O06Rik	1.88223885586138e-28	0.297844609367795	0.232	0.087	5.25728134830643e-24	Apical
Rsu1	4.76655430167215e-18	0.297664966365371	0.338	0.214	1.33134628200005e-13	Apical
2810025M15Rik	0.157313996241584	0.297501136822777	0.118	0.109	1	Apical
Igf2bp2	2.74218881141362e-15	0.297393802571385	0.444	0.331	7.65920756915937e-11	Apical
Thap3	3.31533224507844e-12	0.297129027151821	0.353	0.25	9.2600544937286e-08	Apical
Ttc23	2.29368751322077e-28	0.296723285360435	0.223	0.08	6.40649859317693e-24	Apical
Hs2st1	3.32818161204897e-08	0.296106456808725	0.593	0.541	0.000929594406061397	Apical
Fmo1	6.53536916030591e-28	0.296027799606517	0.122	0.012	1.82539396016504e-23	Apical
Slc39a1	3.61372245696054e-26	0.295713254874336	0.409	0.25	1.00934881945365e-21	Apical
Zfyve9	4.76207258620919e-18	0.295607463408125	0.302	0.178	1.33009449405409e-13	Apical
Sbf2	1.23620949582845e-05	0.295550105408504	0.417	0.368	0.345285674279843	Apical
Cers4	9.39149069116349e-24	0.29491491758534	0.255	0.122	2.62313726494887e-19	Apical
Kcnq3	0.975219161571959	0.294860766691949	0.205	0.217	1	Apical
Zfand3	0.00133590640969373	0.294775287807874	0.563	0.536	1	Apical
Pnp	4.60173661771852e-23	0.294681540499105	0.517	0.373	1.28531105469496e-18	Apical
Tox3	1.53152442014407e-14	0.294533156827534	0.701	0.634	4.2777008579044e-10	Apical
Erbin	2.91127222355679e-08	0.294499432589997	0.467	0.402	0.000813147444761648	Apical
Txndc5	2.93494030324375e-36	0.29449159425758	0.362	0.172	8.19758176099011e-32	Apical
Cpq	5.39828751464133e-15	0.294395905739261	0.127	0.045	1.50779568571447e-10	Apical
Map3k4	2.0245974591408e-22	0.294359780196559	0.394	0.25	5.65490316312618e-18	Apical
Prdx4	8.1569239141752e-15	0.294349634843554	0.75	0.741	2.27831041846828e-10	Apical
Col27a1	1.37365085055282e-15	0.293744472512731	0.11	0.034	3.83674419067909e-11	Apical
Btbd7	6.94153066957259e-07	0.293579104249412	0.559	0.508	0.0193883893131832	Apical
Rps3a3	0.61616436802001	0.292929754146078	0.12	0.121	1	Apical
Cask	0.87029516217469	0.292528647977459	0.412	0.436	1	Apical
Pcyt2	3.61949130305642e-07	0.292409740851273	0.26	0.198	0.0101096011585669	Apical
Wdr60	4.16222275709802e-21	0.292112238745733	0.3	0.163	1.16255043828505e-16	Apical
Pdcd6	2.87449541904172e-21	0.292111161407982	0.581	0.468	8.02875315492542e-17	Apical
Tom1l2	0.00256564411226948	0.291940987693141	0.114	0.088	1	Apical
Zeb1	0.0179106791397112	0.291880688388117	0.61	0.669	1	Apical
Ccdc39	2.24049974722395e-08	0.291599743833813	0.134	0.075	0.000625793984397122	Apical
Snd1	1.55778758751035e-09	0.291385471496845	0.379	0.296	4.35105651067516e-05	Apical
Pcca	3.32913763417768e-06	0.291260216833908	0.348	0.281	0.0929861432602167	Apical
4632427E13Rik	1.67815650695356e-07	0.291068075292454	0.189	0.125	0.004687258939572	Apical
Gphn	0.481266338185083	0.2909165069883	0.343	0.377	1	Apical
Acaca	8.63374811536837e-08	0.2897177140667	0.357	0.288	0.00241149218610354	Apical
Mob3b	3.14350627998993e-17	0.289443820404855	0.161	0.064	8.78012739063988e-13	Apical
Efna5	0.23374459040355	0.289414137046754	0.24	0.232	1	Apical
Abcd3	9.51927127152065e-15	0.289335966467252	0.385	0.274	2.65882765884843e-10	Apical
Immp2l	9.36988977484426e-07	0.289179508416306	0.123	0.074	0.0261710391301175	Apical
Cfap100	3.77102875903985e-17	0.288894974159439	0.101	0.023	1.05328604268742e-12	Apical
Vcl	7.09709795406323e-09	0.288813487504826	0.219	0.148	0.00019822904295494	Apical
Nsd1	1.49664446329864e-05	0.288669553907666	0.826	0.818	0.418027765043942	Apical
Crb2	1.95251472837159e-39	0.288018824560427	0.235	0.062	5.4535688878147e-35	Apical
Mageh1	2.49639360395549e-14	0.287953375689826	0.566	0.493	6.97267697520808e-10	Apical
Ikzf2	1.53456188118249e-13	0.287276580041213	0.235	0.137	4.28618479033081e-09	Apical
Ostc	2.47109102072194e-16	0.286750227329677	0.72	0.703	6.90200432997846e-12	Apical
Tet1	9.48997195575991e-19	0.286687343128408	0.319	0.197	2.6506440669633e-14	Apical
Ppm1e	0.000179887032439822	0.286224023145634	0.185	0.143	1	Apical
Eps15	0.00124257431462465	0.286223900415678	0.276	0.244	1	Apical
Arhgef26	1.5989847701638e-09	0.286045364692099	0.153	0.085	4.46612436154452e-05	Apical
Uaca	1.20140708739279e-06	0.286033266684777	0.23	0.167	0.0335565013579681	Apical
Wfdc2	1.30274194406926e-33	0.285951598051614	0.265	0.098	3.63868852397986e-29	Apical
Rapgef5	7.65497446666713e-39	0.285938806556076	0.042	0.144	2.1381109182848e-34	Apical
Ube2h	9.1728228108051e-05	0.285872119869735	0.468	0.427	1	Apical
Smap1	9.6878317559289e-17	0.285513054659537	0.731	0.687	2.7059082877485e-12	Apical
Pag1	4.45289508795313e-13	0.285342313194148	0.127	0.052	1.24373812701619e-08	Apical
Gng5	9.69325716727886e-11	0.285170672461701	0.817	0.902	2.70742365939266e-06	Apical
Ergic3	2.22675678816758e-15	0.284988246644386	0.625	0.564	6.21955438503087e-11	Apical
Sik3	3.44545888886764e-05	0.284977634823054	0.279	0.226	0.96235112224962	Apical
Akr7a5	1.12909086218289e-21	0.284764292626526	0.481	0.347	3.15366368716303e-17	Apical
Ptpn9	6.3141202688285e-09	0.284632493130549	0.34	0.261	0.000176359693228649	Apical
Mcu	0.00016986917381557	0.284578836693485	0.202	0.159	1	Apical
Mllt10	0.000570801803409852	0.284550387967332	0.613	0.588	1	Apical
Ankrd17	3.70506070640028e-07	0.283760697345681	0.551	0.492	0.0103486050590466	Apical
Ncoa1	0.477137533406567	0.283604359517369	0.264	0.268	1	Apical
Ap3b1	5.16440013355976e-15	0.283348294249336	0.315	0.203	1.44246860130458e-10	Apical
Ndufa13	5.02377089331045e-17	0.282746711250627	0.801	0.851	1.40318944821054e-12	Apical
Tox2	1.80461591927906e-23	0.282652094854549	0.271	0.135	5.04047272413835e-19	Apical
Tmem5	2.64382037827992e-32	0.282447980920891	0.354	0.179	7.38445469857365e-28	Apical
Zfp423	2.11031557787018e-07	0.282080553536636	0.319	0.253	0.00589432244054919	Apical
Arid5b	6.85491022961583e-07	0.281832885564154	0.275	0.213	0.01914644976234	Apical
Igfbp2	0.00119571974105172	0.281758654495308	0.792	0.818	1	Apical
Asxl2	5.96486272941144e-08	0.281757145300662	0.333	0.262	0.00166604580895191	Apical
Pls3	7.05395897475418e-24	0.281595345630557	0.268	0.13	1.97024128123859e-19	Apical
Laptm4b	4.26650549490988e-26	0.281450107583028	0.261	0.121	1.19167764978328e-21	Apical
Manf	7.99659592309675e-10	0.281377797937108	0.735	0.738	2.23352920728015e-05	Apical
Pax3	1.04108562882133e-19	0.281374790061906	0.146	0.046	2.90785626986087e-15	Apical
Irs2	2.32322779033577e-29	0.281228538289225	0.309	0.145	6.48900754118683e-25	Apical
Scube2	1.64328619774341e-31	0.281226680388297	0.155	0.025	4.58986267891711e-27	Apical
Sh3bgrl3	2.06692635227052e-12	0.281194766650358	0.652	0.613	5.77313199452678e-08	Apical
Dis3l2	8.83064466317255e-08	0.280950071290787	0.256	0.188	0.00246648736087072	Apical
Fbxl20	8.43790116741679e-12	0.28090795536106	0.168	0.091	2.35679017507118e-07	Apical
Fcho2	1.09082193618206e-06	0.280584306669758	0.324	0.261	0.0304677474995011	Apical
Rap1gds1	1.43447139305426e-12	0.280322992039026	0.29	0.193	4.00662204793985e-08	Apical
Slc7a11	4.19007337377867e-08	0.280202300451436	0.21	0.143	0.00117032939403012	Apical
Itpr1	1.31497950626183e-06	0.279846801161159	0.112	0.064	0.0367286925893991	Apical
Col11a1	2.07046145564692e-22	0.279260080836664	0.286	0.148	5.78300589176742e-18	Apical
Pantr1	8.46765039499441e-07	0.279086524944678	0.79	0.836	0.0236509943182589	Apical
Ctdsp2	2.67355086219016e-23	0.279001853961238	0.357	0.217	7.46749491318333e-19	Apical
Rexo2	3.69267759755478e-21	0.278972118408606	0.488	0.35	1.03140177977303e-16	Apical
Nr6a1	0.000213216227727341	0.278924447184919	0.116	0.081	1	Apical
Pdlim7	7.70769207918469e-12	0.278724322904242	0.529	0.466	2.15283547463707e-07	Apical
Ift57	4.93664418698676e-17	0.278528354049908	0.367	0.248	1.37885408786727e-12	Apical
Kpna4	1.49175741454993e-16	0.278258145728412	0.519	0.406	4.16662763457941e-12	Apical
Otx2	4.15642559355796e-10	0.278065978025011	0.716	0.707	1.16093123253668e-05	Apical
Rfx7	0.000126778935608818	0.276860616227047	0.432	0.391	1	Apical
Bbx	5.30826483680771e-13	0.276772064116078	0.435	0.33	1.48265145156876e-08	Apical
Snx6	6.20196619055245e-15	0.276723110501426	0.753	0.732	1.7322711766832e-10	Apical
Rps12-ps3	5.19522270934988e-12	0.276706676671278	0.416	0.326	1.45107765494851e-07	Apical
Itgb5	1.18635532331474e-19	0.276635835253825	0.159	0.055	3.3136090535504e-15	Apical
Rasa2	0.00133552176047216	0.27662403914828	0.227	0.191	1	Apical
Polr2h	4.9416187648284e-15	0.276288031291643	0.605	0.538	1.38024353720422e-10	Apical
Cyp51	4.03105054855763e-10	0.27626753738045	0.576	0.515	1.12591272871763e-05	Apical
Ptbp1	3.16305601935901e-20	0.276234140521502	0.572	0.445	8.83473176767164e-16	Apical
Lmbrd1	1.30890315825769e-14	0.276061213286212	0.251	0.151	3.65589741132957e-10	Apical
Tubb2a	5.21916044409384e-06	0.275873143018064	0.665	0.624	0.145776370363985	Apical
Amd1	4.32009613726158e-28	0.27556804955076	0.424	0.252	1.20664605209853e-23	Apical
Tex264	9.71206003562546e-29	0.275366620740385	0.284	0.131	2.71267548855055e-24	Apical
Atp9b	8.03951240102036e-05	0.274791477336155	0.239	0.191	1	Apical
Cdc14a	8.54422327037046e-09	0.274654141016655	0.282	0.205	0.000238648700164717	Apical
Zfp608	8.9062145047467e-07	0.274572416964864	0.429	0.533	0.024875947733208	Apical
Mcm4	5.74330470862492e-11	0.27393364180576	0.477	0.397	1.60416243816603e-06	Apical
Vti1a	0.00148776118700425	0.273798881351023	0.287	0.251	1	Apical
Hs6st1	2.46487307469534e-25	0.273784163690763	0.309	0.162	6.88463698493156e-21	Apical
Tceal3	2.11878186554818e-23	0.273680650991232	0.308	0.165	5.91796962866262e-19	Apical
Trpm7	6.05760468299536e-07	0.273475341722356	0.506	0.452	0.0169194956400743	Apical
Prdx1	1.63557786972749e-15	0.273303052767715	0.833	0.927	4.56833254793586e-11	Apical
Gm38604	0.0825457170322387	0.272708530202016	0.188	0.175	1	Apical
Bnip3l	1.75120115417481e-13	0.272455842946085	0.718	0.697	4.89127994372565e-09	Apical
Wdr33	0.000799044331897658	0.272410331818006	0.534	0.508	1	Apical
2610301B20Rik	1.69344495444448e-19	0.272229360758187	0.381	0.251	4.72996110225888e-15	Apical
1500011K16Rik	2.74734454467494e-26	0.272157084431894	0.394	0.235	7.67360804773157e-22	Apical
Tmcc1	0.906724051130656	0.272070132228288	0.459	0.484	1	Apical
Psmg4	3.86303589042274e-14	0.27205886295046	0.665	0.621	1.07898455455397e-09	Apical
Snx3	2.15976749883674e-17	0.271921942351177	0.741	0.724	6.03244660100089e-13	Apical
Pibf1	0.000570377605859856	0.271866266235304	0.374	0.336	1	Apical
Mid1	0.270532042095776	0.271459665589898	0.271	0.268	1	Apical
Jak1	1.55292714612471e-13	0.27138517581316	0.395	0.293	4.33748081184094e-09	Apical
2510009E07Rik	2.31291125701597e-10	0.271241168848421	0.293	0.21	6.46019243197131e-06	Apical
Fer	1.81043740011716e-05	0.271097569030039	0.404	0.355	0.505673270226725	Apical
Kitl	0.184829828446256	0.271080689357583	0.131	0.123	1	Apical
Dkk2	9.92538271788005e-25	0.271046110066419	0.107	0.01	2.77225864693108e-20	Apical
Mrpl36	5.99035113149222e-13	0.271045252362611	0.568	0.499	1.67316497453709e-08	Apical
Dcp2	5.03088322341838e-23	0.270985272236128	0.397	0.251	1.40517599313299e-18	Apical
Ctsb	6.19832605564909e-17	0.270586557204216	0.532	0.425	1.73125445060335e-12	Apical
Gsr	1.82931561771315e-28	0.270346415754213	0.337	0.17	5.10946145183459e-24	Apical
Asap1	0.00215590084858865	0.269949950185291	0.562	0.54	1	Apical
Fam120c	2.24844236561663e-09	0.269791735968939	0.105	0.048	6.2801243714038e-05	Apical
Btrc	5.49427620649538e-06	0.269033004177893	0.276	0.218	0.153460628723622	Apical
Klhdc8b	4.19517179920171e-20	0.269032044716614	0.281	0.158	1.17175343523503e-15	Apical
Herc4	7.34997751628759e-12	0.268900183464306	0.28	0.187	2.05292222007429e-07	Apical
Fto	0.000132408479388584	0.268833421654239	0.397	0.357	1	Apical
Usp25	4.08804961335276e-16	0.268802374444806	0.29	0.173	1.14183313750556e-11	Apical
Meis1	2.43725055301367e-09	0.268601720247769	0.139	0.074	6.80748451962249e-05	Apical
Rpl36a	5.6045906312597e-18	0.268549261434087	0.827	0.92	1.56541820921715e-13	Apical
Gpc3	7.24260393026296e-12	0.268465768120957	0.336	0.234	2.02293170376175e-07	Apical
Acer3	5.90770979514851e-08	0.268460723175355	0.216	0.15	0.00165008242288293	Apical
Ech1	3.24522628211307e-23	0.267882955056343	0.444	0.296	9.06424152857003e-19	Apical
Greb1l	3.04954132201831e-06	0.267400716949971	0.117	0.071	0.0851767386652935	Apical
Nme4	8.63203335964188e-20	0.267351200122182	0.414	0.286	2.41101323768157e-15	Apical
Akap8l	0.00181383190195101	0.266760197360676	0.371	0.341	1	Apical
Cog5	3.49128718684425e-05	0.266299391445874	0.182	0.136	0.975151424157468	Apical
Dtx4	8.72115751122651e-21	0.266125963448571	0.299	0.17	2.43590650446068e-16	Apical
Arhgef12	0.0937570389961074	0.266074967669794	0.444	0.436	1	Apical
Capn2	8.11832086830825e-23	0.265710806272312	0.332	0.189	2.26752820172718e-18	Apical
Zswim6	0.00694198037214301	0.265242847388333	0.142	0.116	1	Apical
Dync2li1	3.55037875093042e-27	0.265110471062173	0.302	0.149	9.91656288922376e-23	Apical
Fbxw4	2.20399158916948e-14	0.265052573143444	0.148	0.064	6.15596890770927e-10	Apical
Mdh1	1.95260036813899e-18	0.265036036161107	0.831	0.893	5.45380808824902e-14	Apical
Jam3	4.61227710006315e-18	0.26471273479861	0.555	0.426	1.28825511681864e-13	Apical
E2f5	9.42264929590812e-19	0.264442207996581	0.404	0.276	2.6318401748401e-14	Apical
Dnajc3	4.7394069772204e-14	0.264430806419615	0.396	0.29	1.32376376280743e-09	Apical
Lman1	2.83524147816907e-14	0.264413280206959	0.575	0.485	7.91911297267402e-10	Apical
Spire1	3.74673594205678e-07	0.26426017825402	0.425	0.367	0.0104650081597588	Apical
Anks1b	8.11846462147919e-05	0.264256039447544	0.126	0.086	1	Apical
Capns1	2.35614263206105e-14	0.264137946077609	0.558	0.468	6.58094198560971e-10	Apical
Eid1	7.20894339484623e-15	0.264024703505275	0.839	0.887	2.0135299796145e-10	Apical
Rap1b	3.09124140939489e-13	0.263542557326817	0.592	0.508	8.63414638058086e-09	Apical
Tmem9	3.79697032397512e-16	0.263234925074501	0.463	0.351	1.06053178118949e-11	Apical
Hivep2	1.77567773748506e-08	0.263190747705216	0.11	0.055	0.000495964548856952	Apical
Setd5	7.76570908148462e-06	0.263064143015484	0.652	0.61	0.216904020354947	Apical
Cd3eap	4.32394586544331e-23	0.262798287766916	0.375	0.228	1.20772131967697e-18	Apical
Bcl2l12	5.20457609595766e-35	0.262297788091338	0.369	0.178	1.45369014936193e-30	Apical
Scaper	0.0204357000703708	0.262218275254333	0.307	0.285	1	Apical
Trappc9	0.00138865409212695	0.261820337849224	0.206	0.172	1	Apical
Ndrg2	1.82390777360618e-16	0.261635913808877	0.122	0.039	5.09435680245943e-12	Apical
Fth1	1.43137144351765e-18	0.261446898980765	0.87	0.955	3.99796357888913e-14	Apical
Lama1	2.53321537392871e-25	0.261345969879886	0.139	0.028	7.07552386092027e-21	Apical
Hdlbp	7.15591074497324e-14	0.261188142944473	0.636	0.578	1.99871743017848e-09	Apical
Myo1e	7.29727970967118e-09	0.260707875161722	0.149	0.085	0.000203820319570826	Apical
Tspan33	5.88795102318183e-31	0.259969699252223	0.179	0.042	1.64456360028492e-26	Apical
Cap2	2.16382936773105e-14	0.259886193581353	0.116	0.041	6.0437918070096e-10	Apical
Rn18s-rs5	0.991737625431511	0.259638910028036	0.121	0.124	1	Apical
Kdm5a	5.70651087208033e-09	0.259525995219176	0.469	0.387	0.000159388555168076	Apical
Iqsec1	1.82383718642053e-06	0.259476431718834	0.232	0.173	0.0509415964539118	Apical
Mfge8	2.33010352356538e-28	0.259113840237516	0.245	0.094	6.50821215167045e-24	Apical
Acaa2	3.5415505045006e-30	0.258980428891769	0.267	0.111	9.89190471412063e-26	Apical
Bbs9	1.44762721791886e-05	0.25884492524908	0.125	0.082	0.404336758236916	Apical
Gm11361	9.62212771524093e-15	0.258799301190354	0.587	0.48	2.68755649214394e-10	Apical
Eif4ebp1	1.18500147035707e-33	0.258448533855847	0.285	0.113	3.30982760685433e-29	Apical
Dnajc24	4.54489972941363e-13	0.258262195621402	0.471	0.373	1.26943594342252e-08	Apical
Psd3	0.200273962722902	0.258179143662952	0.209	0.243	1	Apical
Atp5e	5.65302234078971e-14	0.257732205560614	0.823	0.9	1.57894567000597e-09	Apical
Lrp1	5.40780697068915e-15	0.257528790080473	0.345	0.233	1.51045456498319e-10	Apical
Nubpl	3.36583214625016e-23	0.257469220736971	0.3	0.156	9.40110576769134e-19	Apical
Mrps28	1.95477062576264e-15	0.257291507616607	0.474	0.362	5.45986983481764e-11	Apical
Prelid1	1.00101123567632e-12	0.257188771106651	0.722	0.721	2.79592448236753e-08	Apical
Rplp1	2.4984457039324e-21	0.257139928249324	0.863	0.947	6.97840869565358e-17	Apical
Upf2	4.46235714154178e-07	0.256953475376782	0.525	0.469	0.0124638097320404	Apical
Polr1d	4.99439691638715e-15	0.256867293137655	0.708	0.667	1.3949850027161e-10	Apical
Draxin	3.00088973610749e-13	0.256841670086816	0.324	0.223	8.38178512192182e-09	Apical
Rnf130	6.53296340894005e-11	0.256256809793189	0.508	0.414	1.82472200975104e-06	Apical
Rpl36al	1.71638129045701e-14	0.256122765089579	0.784	0.817	4.79402458237546e-10	Apical
Stx17	1.64061145252196e-24	0.256121828079661	0.284	0.14	4.58239184803907e-20	Apical
Dad1	1.73797926171154e-14	0.256113132417384	0.738	0.749	4.8543498758865e-10	Apical
Rpl31	2.87921602130924e-14	0.255681507650041	0.826	0.913	8.04193826911883e-10	Apical
Ppt1	6.58622368706953e-24	0.255567476020522	0.337	0.191	1.83959813803539e-19	Apical
Napepld	1.36122580708309e-30	0.255287479230433	0.245	0.089	3.80203980176379e-26	Apical
Gli2	1.02806560544266e-12	0.254918791568287	0.226	0.134	2.8714900425619e-08	Apical
Tjp2	4.33127926034967e-15	0.25477429138369	0.21	0.11	1.20976961020827e-10	Apical
Dcaf6	3.500960311338e-06	0.254691238813108	0.137	0.089	0.0977853224559816	Apical
Opcml	2.56951471613905e-11	0.254557360626901	0.138	0.064	7.17691155364799e-07	Apical
Ubac2	4.55356673865634e-12	0.254372043411995	0.431	0.339	1.2718567257741e-07	Apical
Arxes1	5.11576561371524e-24	0.253923666524643	0.325	0.179	1.4288844935668e-19	Apical
Sh3pxd2b	5.47397290470885e-05	0.253719716697013	0.254	0.21	1	Apical
Ralgapa1	0.0238621819930729	0.253474886382822	0.372	0.355	1	Apical
Uqcr11	2.67440172974263e-15	0.253464898225891	0.787	0.828	7.46987147134413e-11	Apical
Oxr1	0.46398218599601	0.2533876269818	0.335	0.335	1	Apical
D1Ertd622e	4.78027939876432e-14	0.25316399352062	0.368	0.266	1.33517983886886e-09	Apical
Comt	8.73418709137752e-15	0.253015643756265	0.489	0.379	2.43954579649266e-10	Apical
Nipsnap2	3.20106097366057e-08	0.252734703615273	0.372	0.301	0.000894088340553134	Apical
Nsdhl	2.74393037243865e-12	0.252154300776697	0.354	0.26	7.66407192325839e-08	Apical
Ttll5	0.00728030631868825	0.251428808136272	0.16	0.132	1	Apical
Armc9	1.57821005840236e-16	0.251127318565796	0.192	0.091	4.40809851412362e-12	Apical
Syt11	2.08352720321108e-10	0.251093734177503	0.685	0.639	5.81949983128886e-06	Apical
Gdpd2	5.6850736260458e-32	0.251017267212137	0.143	0.016	1.58789791449085e-27	Apical
Rgl1	6.77053975769253e-13	0.250998233866961	0.12	0.048	1.8910794597211e-08	Apical
Boc	6.16337438996561e-16	0.250863015248741	0.225	0.121	1.7214921008613e-11	Apical
Tcf25	5.30803786825898e-15	0.250454492847526	0.761	0.716	1.48258805698342e-10	Apical
Bsg	9.66230509912455e-13	0.250366323996065	0.826	0.866	2.69877843723648e-08	Apical
Tnfaip8	1.58657070910798e-14	0.250231737859486	0.267	0.159	4.43145064760949e-10	Apical

## Sheet: Basal Cells
	p_val	avg_log2FC	pct.1	pct.2	p_val_adj	Cluster
Lhx2	0	-2.74146610825722	0.196	0.876	0	Basal
Gadd45g	0	-2.23275162523107	0.269	0.87	0	Basal
Shox2	0	-2.22430764058266	0.351	0.888	0	Basal
Tubb3	0	-2.04029429776878	0.821	0.965	0	Basal
Insm1	0	-2.00097678382232	0.157	0.878	0	Basal
Neurog2	0	-1.99757052408668	0.437	0.922	0	Basal
Lhx9	0	-1.92595228295755	0.17	0.829	0	Basal
Neurod1	0	-1.84953566397841	0.071	0.774	0	Basal
Hes6	0	-1.76942893552865	0.554	0.919	0	Basal
Cited2	2.04320954686903e-247	-1.61754402935963	0.522	0.854	5.70688858535988e-243	Basal
Ube2s	6.83758201739446e-204	-1.59240635282716	0.713	0.88	1.90980503327845e-199	Basal
Sp9	0	-1.50695988360115	0.05	0.654	0	Basal
Igfbpl1	1.10998079909854e-258	-1.46474161330441	0.719	0.937	3.10028736996212e-254	Basal
Mir124-2hg	1.91487305290854e-299	-1.41910019603471	0.543	0.9	5.34843192407884e-295	Basal
Stmn1	1.01067867277042e-250	-1.39913742430839	0.913	0.985	2.82292660091506e-246	Basal
Ube2c	7.98093106718089e-148	-1.38354939648984	0.601	0.871	2.22915385637429e-143	Basal
Srrm4	0	-1.38313414845745	0.221	0.82	0	Basal
Top2a	1.15495346341481e-213	-1.36543426454659	0.614	0.953	3.2259005186639e-209	Basal
Abracl	1.6073464368975e-267	-1.36452259800443	0.617	0.897	4.48947933289841e-263	Basal
Spc25	9.57063492872906e-242	-1.36185285904374	0.456	0.861	2.67317404194331e-237	Basal
Amer2	0	-1.35191950544646	0.275	0.779	0	Basal
Arl4a	2.35959106851642e-237	-1.34895819121421	0.566	0.88	6.59057381347322e-233	Basal
Tagln3	0	-1.33178199655041	0.454	0.872	0	Basal
Gbx2	0	-1.31271361159827	0.061	0.56	0	Basal
Sox11	1.34326414582535e-244	-1.31237143127053	0.843	0.948	3.75187108570477e-240	Basal
Elavl4	0	-1.30221687162415	0.37	0.863	0	Basal
Rrm2	3.30619810518849e-218	-1.29022825943968	0.621	0.918	9.23454192760197e-214	Basal
Fam110a	6.73478620032534e-306	-1.24892725758784	0.312	0.796	1.88109313361287e-301	Basal
Rnd2	7.85640973228755e-279	-1.23630117462809	0.305	0.76	2.19437380232523e-274	Basal
Sox4	7.81577598139898e-200	-1.22294750126918	0.848	0.96	2.18302438936455e-195	Basal
Nhlh2	0	-1.206617089264	0.065	0.599	0	Basal
Hmgb2	1.46748946529132e-184	-1.17332060689174	0.819	0.964	4.09884482550518e-180	Basal
Tcf7l2	2.19645987199042e-257	-1.16804908882316	0.907	0.977	6.13493206845643e-253	Basal
Cenpe	1.3939582001975e-177	-1.15308797550587	0.479	0.852	3.89346464897164e-173	Basal
Elavl3	7.57201811155932e-301	-1.14702077188586	0.321	0.807	2.11494037873963e-296	Basal
Hmmr	5.2227423934161e-175	-1.12529215356312	0.419	0.806	1.45876417790505e-170	Basal
Nusap1	5.4018357255228e-193	-1.12291663579155	0.515	0.896	1.50878673649577e-188	Basal
Cdk1	2.51538237389862e-180	-1.11653205925786	0.513	0.856	7.02571450853624e-176	Basal
Smc2	1.91720269979112e-243	-1.0859151864614	0.692	0.975	5.35493886078658e-239	Basal
Slc1a2	1.61030160131847e-291	-1.07346469903462	0.319	0.835	4.49773340264262e-287	Basal
Pbk	1.10309657720988e-196	-1.06359985412804	0.489	0.853	3.08105904980491e-192	Basal
Cdc20	2.91151860704664e-105	-1.05903760554974	0.491	0.77	8.13216262134197e-101	Basal
H3f3b	6.23336891252289e-262	-1.05218065288026	0.915	0.981	1.74104227095677e-257	Basal
Pclaf	2.03461375845725e-127	-1.04535069938754	0.567	0.815	5.68287968874694e-123	Basal
Calm2	3.71044190725761e-247	-1.0355969470662	0.869	0.972	1.03636352911612e-242	Basal
Mllt11	1.63688576159455e-203	-1.03277047768882	0.382	0.77	4.57198562070972e-199	Basal
H1f0	9.97484480444358e-121	-1.02359694261677	0.751	0.916	2.78607390232914e-116	Basal
Mki67	1.43757971998975e-140	-1.01449106767386	0.549	0.896	4.01530391590337e-136	Basal
Trp53i11	5.41681876026036e-257	-1.01376147029234	0.338	0.778	1.51297164792832e-252	Basal
Pcbp4	5.0606567447639e-198	-1.00250099569801	0.716	0.92	1.41349203538001e-193	Basal
Pou3f1	2.33383068984571e-250	-0.985897628758774	0.189	0.642	6.51862249980805e-246	Basal
Prc1	8.09131368864783e-148	-0.98472113984795	0.506	0.854	2.25998482637623e-143	Basal
Ccnb1	3.6590186392884e-139	-0.983613301365418	0.495	0.828	1.02200049613964e-134	Basal
Hmgn5	6.51651697998262e-168	-0.982022395730663	0.644	0.89	1.82012835767895e-163	Basal
Zbtb41	2.52688506392296e-205	-0.978771242182581	0.302	0.701	7.05784267204323e-201	Basal
Ubald2	1.09666970703374e-178	-0.97356894549445	0.493	0.84	3.06310815871595e-174	Basal
Cdkn2d	1.48463139558195e-196	-0.970582696845172	0.302	0.691	4.14672395099995e-192	Basal
Cks2	1.68577198099162e-136	-0.963456669168095	0.625	0.892	4.70852972010768e-132	Basal
Actg1	1.18265600414835e-159	-0.956579197024588	0.904	0.966	3.30327648518677e-155	Basal
Elavl2	2.94898322995997e-173	-0.946667410464016	0.453	0.796	8.23680505960119e-169	Basal
Ckap2l	6.59003366959504e-160	-0.916289618830346	0.427	0.801	1.84066230425459e-155	Basal
Hist1h1b	8.66835272672828e-62	-0.914948831058334	0.528	0.756	2.42115760010248e-57	Basal
Tpx2	8.7217956422792e-149	-0.903926554469959	0.524	0.872	2.436084740845e-144	Basal
Tmsb4x	2.57211206452294e-148	-0.898455734327538	0.884	0.966	7.18416620741901e-144	Basal
Hist1h1e	3.17945012044771e-62	-0.897681475740438	0.665	0.825	8.88052213142249e-58	Basal
Birc5	9.87868497832429e-148	-0.891411568339092	0.617	0.917	2.75921550129576e-143	Basal
Sgo2a	5.76811949668291e-127	-0.866649701227213	0.277	0.599	1.6110934566185e-122	Basal
Enc1	8.04687059841129e-166	-0.864389841174859	0.269	0.644	2.24757142684226e-161	Basal
Bub3	2.00379102010887e-130	-0.860170738207428	0.675	0.893	5.59678869826608e-126	Basal
Tmem2	1.07636338796895e-167	-0.859699859568086	0.312	0.682	3.00639057893607e-163	Basal
Ccna2	5.40727616284762e-157	-0.854782085131015	0.525	0.852	1.51030630504497e-152	Basal
Mis18bp1	2.34755267303714e-138	-0.851177653024134	0.392	0.753	6.55694937106005e-134	Basal
St18	0	-0.850622751221137	0.045	0.469	0	Basal
Olig3	1.39985365788996e-170	-0.846304855840398	0.362	0.766	3.90993125185244e-166	Basal
Cenpf	5.24750329328267e-109	-0.84517558303583	0.63	0.917	1.46568014484678e-104	Basal
Edil3	1.42809657742273e-230	-0.840412637469923	0.199	0.637	3.98881655039943e-226	Basal
Rnd3	4.84917122179803e-146	-0.836378350895071	0.662	0.893	1.35442201396041e-141	Basal
1700025G04Rik	2.09956391754672e-171	-0.834938593399225	0.419	0.782	5.86429197809974e-167	Basal
Stmn2	2.42253621876721e-94	-0.832553455783589	0.496	0.773	6.76638591263869e-90	Basal
Knl1	6.02087322125291e-143	-0.832356537939812	0.435	0.792	1.68169009942815e-138	Basal
Aurka	1.87150911845216e-142	-0.829065384335396	0.302	0.657	5.22731211874873e-138	Basal
Slc17a6	1.46456904450526e-285	-0.827372189780558	0.051	0.411	4.09068779820764e-281	Basal
Jpt1	3.68341491465134e-103	-0.820945297678541	0.737	0.838	1.02881461981127e-98	Basal
Plk1	2.89372140391467e-125	-0.820660623957866	0.355	0.692	8.08245325327406e-121	Basal
Cyth2	1.20858033866917e-162	-0.820369579705101	0.478	0.793	3.37568574393686e-158	Basal
Igsf8	1.89318078139916e-107	-0.813414088851973	0.345	0.633	5.28784324052599e-103	Basal
Cdo1	2.37850331743816e-202	-0.807836670406174	0.16	0.563	6.64339761593651e-198	Basal
Mxd3	6.1965857762183e-170	-0.80403574725611	0.292	0.664	1.73076837315553e-165	Basal
Smc4	1.13102123265401e-126	-0.803716243773539	0.687	0.952	3.15905540492592e-122	Basal
Dpysl3	2.50670595492966e-90	-0.803328694463252	0.637	0.83	7.00148040271404e-86	Basal
Hnrnpab	1.68413654411947e-183	-0.80235853217241	0.833	0.946	4.70396178138008e-179	Basal
Pou3f2	3.0723351179036e-140	-0.801002575818879	0.749	0.929	8.58133921781653e-136	Basal
Lsm8	1.03665685409427e-149	-0.798677185981751	0.682	0.884	2.89548625917071e-145	Basal
Pimreg	2.22847445454449e-108	-0.796155883921813	0.324	0.634	6.2243519989882e-104	Basal
Stmn3	1.67545258354575e-119	-0.795654681271041	0.55	0.833	4.67970661110162e-115	Basal
Ccng2	1.10696755249124e-229	-0.793650056588362	0.184	0.605	3.09187107086327e-225	Basal
Calb1	2.20369123851144e-123	-0.781947966996902	0.046	0.25	6.15512999828631e-119	Basal
Basp1	3.19540140078015e-171	-0.780285047438593	0.9	0.974	8.92507565251903e-167	Basal
Kif11	7.5706079268381e-130	-0.779319359479499	0.377	0.714	2.11454650004515e-125	Basal
Btg2	3.20519916566341e-136	-0.779314928506066	0.499	0.807	8.95244178961446e-132	Basal
Dcx	2.3076570251193e-201	-0.77737142495453	0.149	0.535	6.44551683686071e-197	Basal
Anp32e	1.28102974470808e-145	-0.777161298506158	0.796	0.946	3.57804417994414e-141	Basal
H1fx	3.02954592759376e-78	-0.776704298708835	0.765	0.908	8.46182473036213e-74	Basal
Arl6ip1	7.39616609019037e-72	-0.775892050361962	0.806	0.927	2.06582315065107e-67	Basal
Fbxo5	1.29388522226423e-110	-0.768692440099566	0.37	0.666	3.61395081430623e-106	Basal
Cd24a	3.73324207830635e-106	-0.766187332115214	0.655	0.872	1.04273184489175e-101	Basal
Pou2f2	7.49664307791136e-215	-0.761626326682046	0.103	0.465	2.09388737809142e-210	Basal
Fabp5	4.33607761230686e-157	-0.759479681994935	0.864	0.955	1.21110983789343e-152	Basal
Tuba1a	1.35490894949354e-168	-0.759323981577526	0.993	0.998	3.78439618683041e-164	Basal
Afap1	6.96401828825302e-210	-0.759056247462465	0.181	0.591	1.94511994809195e-205	Basal
Ppp1r14b	4.19756640501055e-124	-0.758344509277398	0.825	0.942	1.1724222725835e-119	Basal
Runx1t1	1.45458413551706e-171	-0.756964782061042	0.273	0.683	4.06279894891269e-167	Basal
Miat	1.56378796877415e-103	-0.756406428087067	0.312	0.6	4.36781617558308e-99	Basal
Myef2	8.04615590589332e-142	-0.756069996296271	0.748	0.934	2.24737180607506e-137	Basal
Kif22	1.06247118873214e-140	-0.752150428862066	0.415	0.774	2.96758827724774e-136	Basal
Dut	2.88770535866241e-99	-0.747067056255412	0.712	0.903	8.06564983727997e-95	Basal
Myt1	0	-0.745540727082928	0.057	0.45	0	Basal
Hist1h2ap	3.32008388272802e-60	-0.745106724672445	0.282	0.518	9.27332629284762e-56	Basal
Kif2c	4.2643097079967e-133	-0.743228737801159	0.296	0.637	1.19106434454056e-128	Basal
Esco2	1.29403459872425e-104	-0.741248549934686	0.353	0.651	3.6143680376967e-100	Basal
Dll3	3.00806218606655e-271	-0.741008996236764	0.093	0.505	8.40181849190248e-267	Basal
Rcor2	1.54326894583699e-156	-0.73648557876886	0.379	0.739	4.3105044926173e-152	Basal
Pgm2l1	8.50836866737255e-161	-0.727618614580551	0.198	0.55	2.37647245248383e-156	Basal
Ccnd1	5.49064416802336e-07	-0.727268888143452	0.74	0.716	0.0153359182257061	Basal
Prkg2	0	-0.725072114795642	0.058	0.464	0	Basal
Gm26735	6.22093248645764e-100	-0.724632174026275	0.283	0.569	1.73756865279248e-95	Basal
Mfap4	1.54759183534169e-287	-0.724027889389694	0.101	0.539	4.32257875529289e-283	Basal
Cdca8	7.12532598397954e-114	-0.723093196358401	0.636	0.926	1.99017480058532e-109	Basal
Cotl1	9.86089309846584e-121	-0.72151185390645	0.432	0.726	2.75424605133249e-116	Basal
Slc24a5	3.02470597149437e-102	-0.719648055808463	0.494	0.746	8.44830624898091e-98	Basal
Actb	7.30192338985315e-129	-0.717992051113313	0.94	0.989	2.03950022201988e-124	Basal
Cacna2d1	1.90352061457141e-303	-0.715915670475703	0.085	0.529	5.3167234285594e-299	Basal
Racgap1	1.43382256737961e-122	-0.715402380439889	0.523	0.846	4.00480981294798e-118	Basal
Traf4	1.09681397439829e-155	-0.711957570890557	0.32	0.693	3.06351111189186e-151	Basal
Kif23	2.78140291270602e-120	-0.711628614802445	0.369	0.706	7.76873647547917e-116	Basal
Cenpa	2.12168245802442e-66	-0.707843824845661	0.566	0.785	5.926071273508e-62	Basal
Tubb5	1.33153151129662e-184	-0.706879644620143	0.93	0.979	3.71910066420259e-180	Basal
Pttg1	7.04763523528214e-61	-0.706858878776042	0.587	0.798	1.96847499756665e-56	Basal
Syt4	0	-0.703419030011426	0.047	0.465	0	Basal
Spsb4	8.64646729456665e-144	-0.700835758990362	0.344	0.694	2.41504478004541e-139	Basal
Tacc3	7.97583711202838e-112	-0.700636005403609	0.487	0.798	2.22773106376065e-107	Basal
Incenp	3.46827749793701e-115	-0.698917177906369	0.449	0.772	9.68724587948787e-111	Basal
Aurkb	7.30639273857336e-107	-0.697497833815837	0.358	0.66	2.04074855581093e-102	Basal
Chl1	2.50460367727603e-120	-0.694569391644032	0.291	0.638	6.99560853099968e-116	Basal
Bcl7a	4.9422785083905e-135	-0.693204195733402	0.439	0.761	1.38042781017855e-130	Basal
Hist1h2ae	1.4556824459683e-59	-0.691782305671093	0.455	0.699	4.06586663983405e-55	Basal
Ndc80	2.29067380623018e-114	-0.682747910958101	0.321	0.632	6.3980810081815e-110	Basal
Bub1	1.76274051515746e-126	-0.682401725089223	0.429	0.777	4.92351053288629e-122	Basal
Celf4	3.12103829660111e-137	-0.681346981509851	0.242	0.587	8.71737206623655e-133	Basal
Rtkn2	3.44041797556185e-215	-0.681145167882598	0.118	0.492	9.60943144754181e-211	Basal
Arhgap11a	2.96365274100776e-130	-0.680943169747058	0.257	0.588	8.27777847090879e-126	Basal
Cdca2	1.32713681024426e-109	-0.678156569142163	0.31	0.619	3.70682582469325e-105	Basal
Ddah2	3.13597155353605e-82	-0.672306630369179	0.819	0.933	8.75908214618154e-78	Basal
Gabrg2	1.8840845500049e-167	-0.671999381145573	0.119	0.446	5.26243655661867e-163	Basal
H2afx	1.55227620896034e-79	-0.669212653756365	0.729	0.917	4.33566267924714e-75	Basal
Rnf165	2.74850530374018e-118	-0.667214778921974	0.464	0.766	7.67685016387671e-114	Basal
Ska2	1.37110654517202e-99	-0.662494743140307	0.401	0.683	3.82963769131997e-95	Basal
Dlgap5	1.21019077951336e-94	-0.658327510900345	0.353	0.639	3.38018386625877e-90	Basal
Crmp1	2.75682777793543e-99	-0.653350272002582	0.452	0.721	7.70009566655144e-95	Basal
Aspm	4.84074801267436e-83	-0.645727916001959	0.346	0.622	1.35206932742008e-78	Basal
Tpm4	6.31198442343901e-93	-0.644311619774019	0.639	0.825	1.76300036931075e-88	Basal
Ccnb2	1.59101375623117e-65	-0.643473929051778	0.504	0.743	4.44386052252928e-61	Basal
Sapcd2	4.29669091690129e-135	-0.64310548638796	0.221	0.555	1.2001087399997e-130	Basal
Rtraf	2.20943734938559e-62	-0.641476608534895	0.663	0.786	6.1711794605689e-58	Basal
Hmgn2	1.49754668567484e-78	-0.640858021625319	0.783	0.93	4.1827976477584e-74	Basal
Ptma	2.68632571536697e-130	-0.638856779541088	0.902	0.975	7.50317635559148e-126	Basal
Akirin2	2.11946802961725e-92	-0.638082252853232	0.588	0.812	5.91988615352393e-88	Basal
Pak1	1.379379925403e-110	-0.638074797692237	0.446	0.733	3.85274606964313e-106	Basal
Shcbp1	1.19626836292251e-112	-0.634272760857184	0.36	0.678	3.34129716447887e-108	Basal
Akr1b8	1.73384732960148e-144	-0.634213232533568	0.156	0.474	4.84280897630988e-140	Basal
Kpna2	4.36266679535278e-65	-0.633113314343421	0.376	0.599	1.21853646260999e-60	Basal
Hmgb3	2.39144469340418e-105	-0.628927316227716	0.828	0.946	6.67954417314722e-101	Basal
Kif4	1.33343052748358e-87	-0.626853926575941	0.389	0.676	3.72440480631438e-83	Basal
Kif18a	9.23264442525609e-107	-0.626732494284645	0.295	0.61	2.57876991441828e-102	Basal
Psrc1	1.26899678657354e-90	-0.62578693999313	0.324	0.603	3.54443492457855e-86	Basal
Mfng	5.04827300970365e-106	-0.623743966313814	0.354	0.669	1.41003313434033e-101	Basal
Nucks1	6.60926977147116e-103	-0.621999153244012	0.822	0.961	1.84603513986961e-98	Basal
Rufy3	2.18656375704394e-102	-0.619311577296386	0.407	0.706	6.10729122979942e-98	Basal
Rhobtb3	1.23008640389153e-91	-0.619277374876184	0.574	0.804	3.43575433470945e-87	Basal
Csnk1e	5.26169820633264e-102	-0.617838279040735	0.662	0.848	1.46964492601077e-97	Basal
Nr2f1	1.05332215659855e-77	-0.617639415711971	0.713	0.904	2.9420341155954e-73	Basal
Ubb	1.41974967624734e-90	-0.615616260978339	0.884	0.956	3.96550282072644e-86	Basal
Tyms	5.21525261143626e-62	-0.608443458627392	0.604	0.805	1.45667220690026e-57	Basal
Carhsp1	4.65237192574538e-89	-0.607967463702838	0.535	0.771	1.29945400257994e-84	Basal
Ncapg	1.2504617243185e-101	-0.605911496788215	0.346	0.642	3.49266464219401e-97	Basal
Ube2e3	6.20739365877284e-109	-0.605724871077677	0.813	0.945	1.73378712283184e-104	Basal
Tsg101	2.52472309380671e-107	-0.602729376429563	0.708	0.899	7.05180407331153e-103	Basal
Map2	5.26983131975446e-112	-0.602689365063219	0.38	0.722	1.47191658592062e-107	Basal
Crybg3	1.28885437120579e-198	-0.602302974919164	0.078	0.398	3.59989914421488e-194	Basal
Rad21	1.74499439877108e-87	-0.600987817872943	0.615	0.845	4.87394385520751e-83	Basal
Tubg1	6.50627064560202e-102	-0.594495200545373	0.421	0.699	1.8172664540231e-97	Basal
Kif20b	1.06372386234305e-73	-0.593262705370907	0.397	0.656	2.97108711991037e-69	Basal
Trim59	5.07636357456009e-80	-0.592689827619125	0.485	0.738	1.41787911001038e-75	Basal
Sp3	7.73449715441439e-95	-0.592045170042069	0.486	0.75	2.16032240019948e-90	Basal
Gap43	2.45949012345015e-50	-0.589604490124564	0.369	0.592	6.86960186380862e-46	Basal
Lmnb1	4.61769464745323e-81	-0.587164973219142	0.773	0.949	1.28976829198016e-76	Basal
Ppp1r14a	5.60681908346125e-244	-0.585632390889605	0.029	0.312	1.56604063820156e-239	Basal
Rbmx	1.44217897281221e-89	-0.58526677149628	0.769	0.916	4.02815008896178e-85	Basal
Prdm8	0	-0.584947967759239	0.027	0.352	0	Basal
H2afv	1.94305648752098e-122	-0.581431698416657	0.855	0.963	5.42715107529485e-118	Basal
Hist1h4d	2.73129587205551e-53	-0.581345587652997	0.356	0.579	7.62878250023825e-49	Basal
Zbtb18	3.64738728552093e-96	-0.576085872530499	0.272	0.557	1.01875174271885e-91	Basal
Kif15	9.86562915786328e-89	-0.575484057449935	0.502	0.798	2.75556888008279e-84	Basal
Mex3a	1.64844313058302e-70	-0.574590336537763	0.525	0.725	4.60426650803143e-66	Basal
Ddx5	6.92575248079672e-136	-0.573660963305717	0.925	0.981	1.93443192541133e-131	Basal
Soga3	3.13555378094738e-98	-0.570546561461108	0.42	0.711	8.75791526556413e-94	Basal
Atad2	4.00674588163554e-38	-0.568309670829704	0.499	0.654	1.11912419219962e-33	Basal
Zc3h12c	1.65981723033047e-125	-0.567288959373838	0.228	0.564	4.63603550603604e-121	Basal
Csrp2	8.67672517662374e-75	-0.567004698435938	0.672	0.847	2.42349610908278e-70	Basal
Ect2	1.05064470040233e-84	-0.566929175719946	0.359	0.637	2.93455571269375e-80	Basal
Dbf4	1.2768835264374e-88	-0.565817090203198	0.466	0.749	3.56646337769231e-84	Basal
2310009B15Rik	3.57410991028279e-78	-0.564443785363463	0.504	0.726	9.98284639041087e-74	Basal
Gdpd1	4.07704998958645e-76	-0.561730927547071	0.409	0.653	1.13876083259139e-71	Basal
Eif4a1	7.7138056363044e-80	-0.560689436405509	0.852	0.951	2.15454305227618e-75	Basal
Sgo1	3.48146006190131e-80	-0.557119984582719	0.27	0.534	9.72406609889654e-76	Basal
Med30	5.12314913272475e-80	-0.556637333583059	0.497	0.723	1.43094678426135e-75	Basal
Sbk1	1.77926985800395e-78	-0.556622229110701	0.391	0.65	4.96967864039085e-74	Basal
Asf1b	5.1685237158979e-76	-0.554551573087104	0.334	0.578	1.44362035908744e-71	Basal
Gabarapl2	1.81899799733879e-73	-0.551834608627112	0.701	0.876	5.08064330636697e-69	Basal
Evl	6.99027561133639e-82	-0.551639407692568	0.581	0.818	1.95245388100237e-77	Basal
Cplx2	1.41976311285827e-178	-0.55076675120112	0.082	0.391	3.96554035052444e-174	Basal
Hn1	0.262055055199654	-0.549370594406511	0.121	0.124	1	Basal
Marcks	1.56808132272763e-98	-0.549088388306409	0.887	0.964	4.37980794251053e-94	Basal
Phf21b	8.515574124579e-113	-0.547968623653228	0.255	0.563	2.37848500873616e-108	Basal
Gng2	1.01657045427761e-78	-0.546505617004309	0.562	0.777	2.83938293584279e-74	Basal
Cdca3	1.66339287519806e-72	-0.545734931179693	0.505	0.764	4.6460226397157e-68	Basal
Scg3	1.39852393816094e-99	-0.545442605275133	0.327	0.633	3.90621721167731e-95	Basal
Agap3	6.26381722104856e-128	-0.54469260461584	0.254	0.587	1.74954678801107e-123	Basal
Srrm3	1.06796968337873e-294	-0.543359017052069	0.04	0.388	2.98294612264513e-290	Basal
Btbd17	5.01297107597948e-74	-0.540847237473005	0.386	0.651	1.40017295123183e-69	Basal
Epb41	1.07109202174821e-65	-0.537372640676297	0.508	0.73	2.99166712594493e-61	Basal
Neil3	9.12871561598747e-87	-0.536866098051247	0.266	0.545	2.54974155870146e-82	Basal
Rgs16	1.44087785370095e-190	-0.536682393998519	0.08	0.402	4.02451593317211e-186	Basal
Ebf3	6.70343686378075e-296	-0.536389303410248	0.033	0.364	1.8723369504226e-291	Basal
Kifc1	3.09897384120859e-125	-0.532144670554642	0.139	0.427	8.65574383587971e-121	Basal
Cdk2ap1	1.05185186456556e-71	-0.530603499945888	0.736	0.887	2.93792744291805e-67	Basal
H2afz	7.9442288093619e-71	-0.528913141263244	0.852	0.957	2.21890254874287e-66	Basal
Plk3	1.79584464696067e-199	-0.528131920500615	0.074	0.39	5.01597368342586e-195	Basal
G2e3	1.7854588501957e-81	-0.524734066166636	0.354	0.629	4.9869651144816e-77	Basal
Ckap5	2.17887148508467e-58	-0.52424578936552	0.705	0.891	6.08580594498998e-54	Basal
Rrm1	3.92322461689896e-72	-0.523599739135778	0.606	0.844	1.09579586774605e-67	Basal
Cycs	7.32692920025349e-78	-0.523375064659662	0.732	0.877	2.0464845949228e-73	Basal
Rsrc1	2.72757354765398e-80	-0.521536003300602	0.743	0.9	7.61838567595234e-76	Basal
Ly6e	1.33897031893976e-79	-0.521266555340169	0.322	0.584	3.73987799783064e-75	Basal
Hist1h3c	1.89569693707286e-43	-0.521114693369089	0.313	0.505	5.2948711149382e-39	Basal
Rad51ap1	4.86003017758357e-65	-0.520547396084993	0.344	0.576	1.35745502890087e-60	Basal
Vbp1	1.33691720670449e-75	-0.517651189443376	0.532	0.76	3.73414345004631e-71	Basal
Ckap2	8.21144980674126e-79	-0.517409822304681	0.357	0.635	2.2935400455209e-74	Basal
Brinp3	1.76657496486741e-07	-0.517286481010034	0.077	0.124	0.00493422053437116	Basal
Spc24	6.3860312617169e-70	-0.515838989140011	0.507	0.741	1.78368239171015e-65	Basal
Ebf1	0	-0.514434010896273	0.135	0.667	0	Basal
Nhlh1	0	-0.513131976419328	0.019	0.383	0	Basal
Mad2l1	8.31940506446188e-66	-0.512895252999788	0.418	0.666	2.32369302855485e-61	Basal
H3f3a	9.26349337289668e-78	-0.510857753541418	0.871	0.958	2.58738633398377e-73	Basal
Cenpv	6.69583562940992e-75	-0.510178749016359	0.643	0.851	1.87021384965048e-70	Basal
Lockd	1.10425649909332e-67	-0.509490519956227	0.398	0.643	3.08429882761756e-63	Basal
Nmral1	2.84064148544669e-62	-0.508846713398886	0.601	0.801	7.93419573300116e-58	Basal
Cox7a2	4.35780194376571e-74	-0.50697485605472	0.829	0.933	1.2171776609132e-69	Basal
Selenoh	1.25561449163083e-69	-0.505063689919452	0.796	0.931	3.50705683657407e-65	Basal
Rtn1	3.4496878725272e-47	-0.50419863435929	0.815	0.899	9.63532319675573e-43	Basal
Eif4e3	2.26286777306509e-128	-0.501511586081946	0.153	0.456	6.32041597694811e-124	Basal
Kdm1a	3.81148037079883e-73	-0.501212274160604	0.777	0.908	1.06458458236782e-68	Basal
Cenpj	7.02607200725109e-83	-0.500932706887691	0.254	0.515	1.9624521723453e-78	Basal
Nuf2	6.58598926187933e-82	-0.5008492819578	0.359	0.639	1.83953266073552e-77	Basal
Thsd7a	1.51060558919022e-74	-0.500029748389181	0.157	0.388	4.2192724711672e-70	Basal
Ezh2	1.14144934871157e-77	-0.498276908548185	0.849	0.962	3.18818217588628e-73	Basal
Rangap1	1.51683509588615e-65	-0.495981300657018	0.526	0.763	4.2366721063196e-61	Basal
Plk2	1.20552744210093e-218	-0.495169373365778	0.049	0.351	3.36715869853212e-214	Basal
Tmeff1	1.43161841181067e-76	-0.4949511078397	0.415	0.665	3.99865338602839e-72	Basal
Cbx3	3.95468848225511e-64	-0.493398245850096	0.869	0.965	1.10458403997867e-59	Basal
Dpf1	1.24236109060531e-124	-0.493059134677048	0.156	0.456	3.4700387621697e-120	Basal
Dda1	1.06069283011392e-76	-0.491731173779439	0.402	0.646	2.9626211437912e-72	Basal
Ncapd3	4.35272177341921e-53	-0.491281397816407	0.423	0.63	1.21575871853372e-48	Basal
Ska1	2.92171680566757e-77	-0.490746551756488	0.273	0.529	8.16064720991008e-73	Basal
Nt5dc2	3.6547558167562e-68	-0.490614641107354	0.757	0.896	1.02080984717817e-63	Basal
Ifrd1	1.54091325139448e-51	-0.485935447873467	0.56	0.739	4.30392480246992e-47	Basal
Kif14	5.20868194775564e-97	-0.484361189862951	0.126	0.368	1.45483695482763e-92	Basal
Ube2i	7.47888168888253e-62	-0.483650894220421	0.816	0.937	2.08892644452178e-57	Basal
Rgs13	2.25764245204546e-85	-0.483532287913956	0.228	0.496	6.30582113280817e-81	Basal
Tceal9	7.6866754629545e-49	-0.482702910202447	0.669	0.793	2.14696532355782e-44	Basal
Hmgb1	3.64986733963774e-73	-0.482207004647168	0.882	0.968	1.01944444663422e-68	Basal
Ddx39b	1.30126618008324e-60	-0.481862114242035	0.875	0.965	3.6345665675905e-56	Basal
Foxp2	3.81396875506341e-90	-0.481490020000559	0.374	0.668	1.06527961297676e-85	Basal
Troap	5.37913831913925e-103	-0.479034421487171	0.147	0.41	1.50244712391878e-98	Basal
Cep55	4.35370733684631e-74	-0.478382161947429	0.262	0.515	1.21603399625454e-69	Basal
Melk	8.15842634233185e-70	-0.477784786180481	0.377	0.634	2.27873006167671e-65	Basal
Scg5	1.7318326957794e-43	-0.477660313281506	0.563	0.721	4.83718190258145e-39	Basal
Anln	7.19574405439527e-72	-0.477435355662024	0.241	0.486	2.00984327183314e-67	Basal
Zic5	2.43118251631867e-56	-0.477283218160741	0.565	0.75	6.79053588632967e-52	Basal
Hist1h1a	7.28019005775414e-31	-0.476789090208902	0.303	0.456	2.03342988503131e-26	Basal
Fam96b	8.22032375967943e-59	-0.475462882717555	0.535	0.721	2.29601862931606e-54	Basal
Cenpl	1.00918191995879e-75	-0.475458291935205	0.204	0.443	2.81874602063688e-71	Basal
Hist1h1d	6.20123008232973e-40	-0.473703367244652	0.267	0.448	1.73206557429552e-35	Basal
Clspn	9.67572815499271e-42	-0.47357441538935	0.412	0.603	2.70252763097101e-37	Basal
Mir124a-1hg	2.23854943456676e-238	-0.472245102453485	0.042	0.35	6.25249242568842e-234	Basal
Hirip3	1.76640181673671e-56	-0.471067498029921	0.576	0.792	4.93373691432731e-52	Basal
C330027C09Rik	7.39349328857242e-73	-0.469152982462953	0.278	0.532	2.06507661043116e-68	Basal
Sh3glb1	1.04154369605074e-61	-0.468920904495322	0.663	0.824	2.90913569743931e-57	Basal
Zfand5	7.95480798319809e-62	-0.468349579473706	0.619	0.805	2.22185741778706e-57	Basal
Fam155a	4.91998736182836e-10	-0.467976337809741	0.054	0.103	1.37420167003228e-05	Basal
Abcd2	2.56617042536373e-67	-0.467946460036918	0.287	0.523	7.16757061508344e-63	Basal
Cdkn1b	1.08666784150152e-60	-0.467630842137629	0.497	0.726	3.03517194809788e-56	Basal
Rgmb	2.40643744170285e-125	-0.462417528429441	0.116	0.394	6.72142041842022e-121	Basal
Rnf5	4.18341460533078e-60	-0.462075556149266	0.504	0.721	1.16846953341494e-55	Basal
Ube2t	2.14998959671429e-89	-0.461856192507109	0.235	0.5	6.00513594258269e-85	Basal
Rbm8a	2.00515691591267e-63	-0.461603353986949	0.757	0.896	5.60060378183568e-59	Basal
Hist3h2ba	3.25215498191289e-48	-0.461218422964528	0.441	0.654	9.0835940799809e-44	Basal
Nrn1	1.96454544838879e-61	-0.460818764116641	0.25	0.487	5.48717189189473e-57	Basal
Brsk2	6.15803554397552e-101	-0.460374551609812	0.238	0.537	1.7200009077878e-96	Basal
Neurog1	1.08733813408554e-119	-0.459716867919395	0.079	0.323	3.03704414231434e-115	Basal
Camk2n1	2.58039982229511e-101	-0.457660166158414	0.18	0.467	7.20731474365248e-97	Basal
Mex3d	2.28334560523654e-76	-0.455325288336982	0.314	0.57	6.37761260998617e-72	Basal
Dst	4.4192216764417e-59	-0.454941809879013	0.421	0.658	1.23433280644693e-54	Basal
Brd8	4.33012270845123e-61	-0.454863948582084	0.648	0.838	1.20944657369751e-56	Basal
Ncapd2	5.77952279971487e-63	-0.454425241685414	0.347	0.59	1.61427851318836e-58	Basal
Smarca5	1.74242626087443e-59	-0.453886508654716	0.829	0.937	4.86677078924838e-55	Basal
Cks1b	6.00916665562527e-55	-0.452468767736836	0.693	0.865	1.67842033858269e-50	Basal
Ttk	3.75045655868619e-73	-0.452093424311528	0.293	0.55	1.04754002140664e-68	Basal
Lzts1	1.28442666851669e-215	-0.450333685647053	0.034	0.304	3.58753212783396e-211	Basal
Tmpo	1.04310193875156e-58	-0.446975440601364	0.8	0.935	2.91348802512698e-54	Basal
Plppr1	4.39247507648975e-91	-0.446844605135427	0.117	0.358	1.22686221361435e-86	Basal
Paip2	5.55497197212265e-51	-0.444464200335065	0.829	0.922	1.55155922153358e-46	Basal
Sumo2	2.0128098465655e-54	-0.443248130301373	0.779	0.872	5.62197918244208e-50	Basal
Spdl1	1.28507482176895e-62	-0.44290049290176	0.256	0.484	3.58934248468284e-58	Basal
Cdc45	2.84869528778299e-60	-0.441626482725175	0.27	0.485	7.95669080830667e-56	Basal
Cdc42ep4	3.32637214421253e-59	-0.441431301391291	0.313	0.537	9.29089003600003e-55	Basal
Coq7	2.70387275301416e-54	-0.441318270455243	0.533	0.726	7.55218698644386e-50	Basal
Smc1a	8.34279048035258e-58	-0.441275837640402	0.803	0.943	2.33022480906728e-53	Basal
Rbmx2	1.02597291029522e-66	-0.440815937188899	0.317	0.557	2.86564493574557e-62	Basal
Rfc4	1.97101082894781e-47	-0.440200513250872	0.608	0.805	5.50523034633413e-43	Basal
Knstrn	1.83555318311332e-51	-0.438550486547836	0.455	0.673	5.12688359575381e-47	Basal
Pou3f4	6.35477682805131e-53	-0.438495112968984	0.42	0.635	1.77495271584301e-48	Basal
Map1b	1.11113146056641e-48	-0.438473543612169	0.921	0.965	3.10350128250805e-44	Basal
Ciapin1	1.09788096599185e-55	-0.437934894513754	0.584	0.779	3.06649132611185e-51	Basal
Hist1h1c	9.63671570039021e-38	-0.437510115304219	0.296	0.468	2.69163106227599e-33	Basal
Nsg2	8.98680444280835e-91	-0.437178614738888	0.231	0.525	2.5101043489208e-86	Basal
Bub1b	4.87737918781335e-60	-0.436495902260228	0.286	0.516	1.36230078094815e-55	Basal
Mbd3	9.0966967711097e-55	-0.436113323003061	0.745	0.88	2.54079837513865e-50	Basal
Fam111a	2.2776794885674e-46	-0.435694371747496	0.31	0.516	6.36178657951762e-42	Basal
Dbn1	5.86946955044907e-49	-0.435378699004657	0.709	0.854	1.63940154013593e-44	Basal
Kif20a	1.29376965159343e-75	-0.434424012858932	0.243	0.501	3.61362801386562e-71	Basal
Tuba1c	1.29135429218511e-41	-0.433125468934298	0.315	0.505	3.60688167350224e-37	Basal
Tipin	4.18120027398178e-42	-0.431932887541429	0.629	0.794	1.16785104852585e-37	Basal
Rbbp4	1.17135108354081e-52	-0.429042669454894	0.815	0.925	3.27170071143783e-48	Basal
E2f1	2.26437411498762e-51	-0.42858886483688	0.288	0.497	6.32462334057194e-47	Basal
Cenpm	1.79974339186768e-52	-0.42428241844832	0.518	0.73	5.02686326782563e-48	Basal
Dazap1	2.55007211552216e-51	-0.423413098376399	0.629	0.803	7.12260642586494e-47	Basal
Tk1	8.58620216436938e-43	-0.422836269771162	0.4	0.588	2.39821212653001e-38	Basal
Cenpc1	8.82765404798657e-50	-0.422358056742763	0.398	0.612	2.46565205214313e-45	Basal
Timm50	1.53567306408849e-47	-0.422269001591526	0.588	0.757	4.28928843530555e-43	Basal
Rbfox2	1.83691424280574e-80	-0.422235178100795	0.525	0.782	5.13068517158071e-76	Basal
Banf1	8.64306789423387e-46	-0.42045482287455	0.759	0.898	2.41409529353846e-41	Basal
Dync1i2	2.99394522348174e-49	-0.417888398218837	0.777	0.896	8.36238840370684e-45	Basal
Trir	1.14135369502977e-37	-0.41743062491868	0.609	0.736	3.18791500558765e-33	Basal
Vta1	9.43054296484076e-53	-0.41698663355016	0.603	0.791	2.63404495550967e-48	Basal
Rhou	8.90454495356895e-66	-0.415987733377257	0.198	0.418	2.48712845098134e-61	Basal
Nono	7.86474609899989e-65	-0.415605553084548	0.848	0.942	2.19670223291166e-60	Basal
Neurod4	1.30065699876496e-219	-0.415540380751311	0.013	0.232	3.63286506325042e-215	Basal
Zfp91	5.8598707592801e-52	-0.415421581945506	0.736	0.887	1.63672050177452e-47	Basal
Gm34923	1.41499530072776e-146	-0.414018694359575	0.041	0.266	3.95222337446272e-142	Basal
Tcp1	1.76526187756768e-57	-0.413219071554826	0.814	0.929	4.9305529502343e-53	Basal
Celf3	6.21211592071835e-177	-0.412133056288834	0.055	0.328	1.73510609781584e-172	Basal
Coro1c	6.17847315101078e-57	-0.411849889115147	0.339	0.558	1.72570933580882e-52	Basal
Hjurp	8.68429618003291e-48	-0.409341496909258	0.367	0.585	2.42561076604499e-43	Basal
Kif5c	3.5421047191917e-49	-0.408622495421455	0.491	0.702	9.89345269117435e-45	Basal
Eml5	9.65600354195694e-59	-0.407886299174964	0.346	0.586	2.69701834930399e-54	Basal
Top1	1.84913305696784e-54	-0.407618080107996	0.934	0.981	5.16481354141688e-50	Basal
Cenpq	2.21861191561981e-46	-0.405968507470653	0.418	0.621	6.1968049415177e-42	Basal
Mapk6	4.60989337211468e-58	-0.404694979608084	0.329	0.551	1.28758931776535e-53	Basal
Rhno1	2.48459224134161e-53	-0.402963260541708	0.453	0.675	6.93971458929126e-49	Basal
Mycl	2.84112081550615e-48	-0.400835690471668	0.435	0.628	7.93553454979022e-44	Basal
Diaph3	2.10559372197919e-28	-0.399906378147421	0.206	0.353	5.88113382486007e-24	Basal
Zcrb1	4.42668674577642e-41	-0.399775088772912	0.727	0.848	1.23641787496281e-36	Basal
Cdca7	4.16798739716314e-44	-0.398104926167576	0.55	0.744	1.16416055990164e-39	Basal
Pbx3	1.26999588377797e-61	-0.397824054334639	0.447	0.685	3.54722550298026e-57	Basal
Cenph	2.8263781127524e-47	-0.396039569376789	0.413	0.627	7.89435670672873e-43	Basal
Cirbp	1.1972700264765e-40	-0.395855818006544	0.548	0.711	3.34409491095151e-36	Basal
Xist	4.79853630313491e-13	-0.395814605194483	0.563	0.646	1.34027917482861e-08	Basal
Cct7	1.2467652699016e-57	-0.395537631372052	0.824	0.938	3.48234007536217e-53	Basal
Nudt3	5.52234025484827e-50	-0.395414969341396	0.514	0.713	1.54244485658167e-45	Basal
Tmem57	7.5671534721164e-52	-0.394914531367318	0.368	0.58	2.11358163629683e-47	Basal
Pif1	2.30934676097108e-69	-0.392733725045636	0.111	0.304	6.45023643806832e-65	Basal
Cbfa2t3	4.1872909763982e-204	-0.392503074285662	0.042	0.322	1.16955224261778e-199	Basal
Synpr	2.36794123140499e-140	-0.391997428576027	0.049	0.279	6.61389665343728e-136	Basal
Dnajc9	1.25959654634305e-38	-0.390778239466367	0.727	0.887	3.51817911359076e-34	Basal
Prmt1	4.25163379538317e-37	-0.390658232066958	0.785	0.877	1.18752383538847e-32	Basal
Cbln2	3.11584500833231e-155	-0.388357114932735	0.039	0.266	8.70286669277298e-151	Basal
Psip1	1.49119895697762e-54	-0.386863021674233	0.903	0.98	4.1650678067342e-50	Basal
Ahsa2	2.11464952062134e-47	-0.386555753066797	0.513	0.703	5.90642757604747e-43	Basal
Nrep	3.98282313869458e-27	-0.386425694991253	0.59	0.736	1.11244233086878e-22	Basal
Cdc25c	5.713534085107e-46	-0.384488314896656	0.254	0.446	1.59584720531124e-41	Basal
Numbl	2.12433891174372e-112	-0.38327285040184	0.123	0.394	5.93349101439139e-108	Basal
Srsf3	2.1373959323556e-59	-0.382988959358672	0.887	0.968	5.96996057866241e-55	Basal
Pfdn4	1.22796121574066e-43	-0.381778180215543	0.53	0.697	3.42981847168523e-39	Basal
Rundc3a	3.01419955188943e-97	-0.38161487919	0.145	0.403	8.41896076838236e-93	Basal
Actl6a	2.43618276491053e-48	-0.38141953911856	0.706	0.875	6.80450208067161e-44	Basal
Add2	1.0961388916178e-92	-0.38106312501414	0.145	0.399	3.06162553817766e-88	Basal
Tuba1b	2.76146938231005e-38	-0.380933545995945	0.85	0.954	7.71306013173019e-34	Basal
Tubb4b	8.02817668470058e-35	-0.379854654488232	0.795	0.911	2.24235002980372e-30	Basal
Brd3	8.58492156183345e-44	-0.379780433153798	0.718	0.857	2.3978544414357e-39	Basal
Ccnf	5.02942224800452e-46	-0.378528259354783	0.222	0.411	1.40476792809014e-41	Basal
Sap30	8.18336586036564e-39	-0.378476763678071	0.58	0.737	2.28569591845873e-34	Basal
Pbrm1	3.58554014228199e-39	-0.378381699537439	0.799	0.915	1.00147721714078e-34	Basal
Slf1	1.62391374101713e-58	-0.378321478576689	0.442	0.679	4.53575347003496e-54	Basal
Cfl1	1.31286234767402e-39	-0.378168020475762	0.86	0.952	3.6669558232883e-35	Basal
Eif1	1.51592926003587e-60	-0.377824547676308	0.87	0.964	4.2341420162062e-56	Basal
Ccp110	6.20254280678489e-35	-0.376285711135331	0.37	0.553	1.73243223136309e-30	Basal
Ilf2	5.83986506064992e-50	-0.376163956973713	0.8	0.93	1.63113271009013e-45	Basal
Tex30	5.08037727941308e-52	-0.375869521364621	0.363	0.577	1.41900017791287e-47	Basal
Rai14	7.63578283311359e-75	-0.375411046678693	0.227	0.479	2.13275050311696e-70	Basal
Bex2	1.56044344488637e-42	-0.374920248980387	0.794	0.917	4.35847458591212e-38	Basal
Wbp2	3.85394235158648e-48	-0.374101434477909	0.335	0.537	1.07644463822162e-43	Basal
Rgs2	5.79790735998652e-36	-0.374023376508152	0.331	0.5	1.61941350471783e-31	Basal
Igsf21	7.87148322388551e-163	-0.374002294249386	0.061	0.329	2.19858397926346e-158	Basal
Eif4g2	2.40480442866539e-45	-0.373350749702595	0.873	0.957	6.71685924970531e-41	Basal
Arhgap19	2.95969760040232e-66	-0.373296374587513	0.183	0.402	8.26673136768372e-62	Basal
D030056L22Rik	2.25432892713095e-45	-0.372825581442293	0.429	0.633	6.29656612636945e-41	Basal
Hnrnph3	5.70900525795346e-44	-0.371586030211033	0.795	0.906	1.59458225859898e-39	Basal
Nav3	0.0157184832683767	-0.369791683359111	0.102	0.129	1	Basal
Plk4	2.92337211985936e-43	-0.36817403373351	0.414	0.619	8.16527066797918e-39	Basal
Uchl3	1.25664132758227e-38	-0.36799080108622	0.63	0.77	3.50992489207005e-34	Basal
Cdca4	1.18847934360976e-40	-0.367941152166589	0.331	0.517	3.31954165463642e-36	Basal
Scrt1	3.7936922559378e-172	-0.367915581416066	0.041	0.29	1.05961618400599e-167	Basal
Dnajb6	4.01413793966474e-42	-0.367681926752167	0.721	0.864	1.12118886792776e-37	Basal
Smarce1	1.74368483719635e-41	-0.365557476571783	0.797	0.912	4.87028611877311e-37	Basal
Gm47283	6.89239148949862e-23	-0.363949959243443	0.695	0.798	1.92511386693186e-18	Basal
Atp6v1g1	4.52946401486343e-45	-0.363823517059839	0.765	0.88	1.26512459399151e-40	Basal
Cep295	1.68184712763089e-42	-0.363606510072615	0.398	0.599	4.69756721218583e-38	Basal
Frrs1l	4.04770748052961e-109	-0.363028129142829	0.078	0.306	1.13056517638673e-104	Basal
Prim1	1.30195638441088e-34	-0.36268021538888	0.486	0.665	3.63649437729802e-30	Basal
Skil	2.11567757974424e-38	-0.362676392658917	0.408	0.594	5.90929904798364e-34	Basal
Jund	1.34880545684278e-38	-0.362401342171614	0.716	0.886	3.76734852150756e-34	Basal
Hdgfl3	5.56045733894726e-38	-0.362065581041338	0.548	0.702	1.55309133934136e-33	Basal
Lbr	1.23520690360252e-39	-0.36175947869019	0.539	0.733	3.45005640245221e-35	Basal
Pgap1	2.6546848727226e-46	-0.361385652489673	0.271	0.473	7.41480031800148e-42	Basal
Chmp5	1.58203599355787e-37	-0.358490751111328	0.621	0.759	4.41878473360648e-33	Basal
Depdc1a	1.10534876332286e-51	-0.358440929894932	0.183	0.378	3.08734963083708e-47	Basal
Casp3	6.40497544423421e-44	-0.357928964297133	0.62	0.796	1.78897369132906e-39	Basal
Klhdc2	4.67742153840399e-40	-0.357590867305528	0.706	0.841	1.30645060989162e-35	Basal
Cep70	2.02211792423674e-45	-0.356435978548872	0.255	0.455	5.64797757418564e-41	Basal
Mrpl18	9.44356089192879e-33	-0.355916993828465	0.722	0.837	2.63768099272463e-28	Basal
H2afy2	1.76920551844945e-36	-0.355657344585137	0.759	0.887	4.94156793358114e-32	Basal
Cxxc5	1.76275016991112e-45	-0.354916128784084	0.335	0.54	4.92353749957874e-41	Basal
Dek	6.30858635165302e-31	-0.354354885021274	0.823	0.948	1.76205125388021e-26	Basal
Spag7	6.61521023911408e-38	-0.353649123969062	0.58	0.733	1.84769437188696e-33	Basal
Thoc7	3.68145671543939e-42	-0.353499658513427	0.795	0.905	1.02826767518938e-37	Basal
Cbx1	1.87913711667467e-46	-0.352933728224595	0.879	0.974	5.24861788058401e-42	Basal
Khdrbs1	6.48625371810094e-43	-0.350809063498401	0.843	0.947	1.81167552600277e-38	Basal
2003-09-01	1.1460491467047e-38	-0.350661751720796	0.478	0.654	3.20102987166089e-34	Basal
Dnmt1	4.03889362438029e-33	-0.350029262681707	0.519	0.687	1.12810337822566e-28	Basal
Hdac2	4.4606614020733e-42	-0.34930320114965	0.774	0.894	1.24590733621309e-37	Basal
Gas2l3	7.62786048779015e-52	-0.349202935006921	0.127	0.297	2.13053771284467e-47	Basal
Mtss1	6.79631462673584e-62	-0.349053030203111	0.392	0.646	1.89827863839359e-57	Basal
Top2b	2.58867815593246e-33	-0.348419861455709	0.799	0.894	7.23043695733495e-29	Basal
Ak6	2.17956051550839e-34	-0.347305589571335	0.489	0.648	6.08773047586648e-30	Basal
Ncaph	7.37063636041954e-41	-0.34707272050538	0.326	0.516	2.05869244182878e-36	Basal
Tfdp2	2.16185050836219e-30	-0.347007527086698	0.642	0.78	6.03826465490644e-26	Basal
Sema5a	2.7760731514257e-73	-0.346935973084913	0.071	0.247	7.75384991924712e-69	Basal
Rbm3	2.26492647468428e-30	-0.346232159130135	0.823	0.922	6.32616613644066e-26	Basal
Amotl2	1.35279295143355e-46	-0.345548533239683	0.226	0.418	3.77848599264904e-42	Basal
Parp6	1.0845702750261e-95	-0.345451592249674	0.178	0.46	3.0293132351754e-91	Basal
Ctcf	5.51542604581508e-40	-0.345261680564629	0.755	0.905	1.54051364885661e-35	Basal
Srsf11	2.44095488163776e-48	-0.345059766784853	0.897	0.973	6.81783107990242e-44	Basal
Hist2h2bb	2.94480011965177e-28	-0.344669234305181	0.186	0.323	8.22512121419936e-24	Basal
Phc2	6.37839315805343e-40	-0.344529829829397	0.641	0.809	1.7815489929759e-35	Basal
Cbx5	2.70010766283922e-38	-0.343703754574896	0.908	0.972	7.54167071307622e-34	Basal
Gdi1	1.34858166261998e-38	-0.3435755896949	0.444	0.62	3.76672344186385e-34	Basal
Atp6v1e1	1.38626059168892e-39	-0.343446707605672	0.517	0.692	3.87196445864631e-35	Basal
Gtf2b	2.53861155168704e-38	-0.343288614360451	0.494	0.669	7.09059592501707e-34	Basal
Chd3os	1.37717258040336e-31	-0.343075491711582	0.335	0.499	3.84658073432463e-27	Basal
Sfpq	3.91526768052595e-43	-0.342713008947395	0.909	0.976	1.0935734158477e-38	Basal
Dynlt1f	1.51615662886385e-38	-0.341291733191103	0.474	0.653	4.23477708007962e-34	Basal
Hnrnpa2b1	1.6234204580836e-56	-0.34054314797506	0.984	0.997	4.5343756814733e-52	Basal
Spag5	5.75140165425931e-50	-0.33950950568341	0.208	0.402	1.60642399605117e-45	Basal
Hp1bp3	1.15008654747204e-34	-0.338819657379	0.725	0.854	3.21230673574416e-30	Basal
Hmgn1	8.21643428874175e-45	-0.338768577925809	0.849	0.962	2.29493226118846e-40	Basal
Gm8797	1.84909363006691e-26	-0.338432632990918	0.718	0.834	5.16470341813989e-22	Basal
Snrpd1	9.78947309673861e-40	-0.337447272130893	0.831	0.95	2.73429773065006e-35	Basal
Coro1a	3.121483056838e-77	-0.337340545298786	0.109	0.315	8.71861432605421e-73	Basal
Podxl2	3.15285835362132e-39	-0.336199118327046	0.335	0.525	8.80624866749971e-35	Basal
Rorb	1.58582977565949e-48	-0.336039592800768	0.206	0.413	4.42938114639452e-44	Basal
Polr2c	1.52094955033231e-32	-0.336009224451176	0.637	0.771	4.24816418903316e-28	Basal
Ptbp2	1.29704278418166e-42	-0.335742521886841	0.744	0.888	3.62277020049778e-38	Basal
Ina	2.17128673904344e-49	-0.335738266561936	0.143	0.33	6.06462099082223e-45	Basal
Terf1	1.61153955112358e-40	-0.335570179362114	0.358	0.554	4.50119112024327e-36	Basal
Cyc1	3.79801337220001e-37	-0.334903843990024	0.762	0.892	1.06082311498919e-32	Basal
Bora	5.0775824880699e-40	-0.334783615069626	0.271	0.456	1.4182195647428e-35	Basal
Scn8a	8.06728079902866e-68	-0.334640143916792	0.171	0.393	2.25327219997669e-63	Basal
Eef1e1	6.64335678429783e-37	-0.334262881354216	0.526	0.688	1.85555598342223e-32	Basal
Fam60a	1.90960210992594e-29	-0.334059895999147	0.672	0.809	5.33370965323416e-25	Basal
Mrpl51	3.97666661735313e-35	-0.333953351082238	0.638	0.79	1.1107227528929e-30	Basal
Mdh2	8.27250520991594e-36	-0.333804351165742	0.804	0.915	2.31059343018162e-31	Basal
mt-Atp6	7.75779335693442e-17	-0.333094960515455	0.7	0.812	2.16682926252535e-12	Basal
Zc3h7a	4.00593118043858e-42	-0.332846191519776	0.287	0.483	1.1188966380083e-37	Basal
Ran	1.69547306590461e-41	-0.332463174509505	0.844	0.952	4.73562582037816e-37	Basal
Cit	2.80156094963114e-35	-0.332065823897868	0.271	0.446	7.82503988841474e-31	Basal
Onecut2	1.36057632135771e-68	-0.330485996226888	0.092	0.273	3.80022572318422e-64	Basal
Syne2	1.05209306668197e-33	-0.330344744291612	0.554	0.725	2.93860114454942e-29	Basal
Usf1	3.46635554564435e-40	-0.330173350299012	0.433	0.628	9.68187767453923e-36	Basal
Ranbp1	1.22924777668673e-31	-0.33001949304688	0.837	0.945	3.43341196506372e-27	Basal
Gdap1	2.76052119170525e-89	-0.329827521444088	0.092	0.305	7.71041174055193e-85	Basal
Atp5g2	1.80199733087426e-30	-0.329091483088231	0.85	0.946	5.0331587448649e-26	Basal
Cdk5r1	1.08390312504155e-59	-0.328550952094972	0.145	0.343	3.02744981855356e-55	Basal
Ppp1r2	3.60095573037021e-41	-0.328318258272021	0.599	0.775	1.0057829450497e-36	Basal
Rtn2	6.28550577901025e-56	-0.32714330630563	0.244	0.465	1.75560461913535e-51	Basal
Cisd1	8.77021137631955e-32	-0.327031161682447	0.654	0.79	2.44960773951981e-27	Basal
Nkd1	6.00031016100661e-33	-0.324143074509085	0.4	0.579	1.67594663107076e-28	Basal
Rbbp8	7.88156445410697e-38	-0.323815201399003	0.386	0.573	2.20139976767662e-33	Basal
Hnrnpd	1.34393144529507e-28	-0.32322275581922	0.857	0.963	3.75373491985366e-24	Basal
Flrt3	2.41700050359438e-25	-0.323064203319955	0.551	0.704	6.75092410658946e-21	Basal
Pxylp1	3.11949094203686e-64	-0.322808756671275	0.12	0.309	8.71305015020316e-60	Basal
Cep170	3.17174287793225e-39	-0.321239962602213	0.493	0.682	8.85899503235257e-35	Basal
Ttc9b	7.71753243585942e-63	-0.321188955791961	0.112	0.299	2.15558398465989e-58	Basal
Orc6	2.28079870741784e-25	-0.320874468706375	0.542	0.683	6.37049886968878e-21	Basal
Nek2	3.2669054005619e-42	-0.320181460544354	0.17	0.335	9.12479347430944e-38	Basal
Lsm3	6.46560323328903e-35	-0.318999510846597	0.694	0.839	1.80590763908996e-30	Basal
Gm2694	2.08299916827956e-76	-0.318501723860164	0.129	0.348	5.81802497692165e-72	Basal
Arhgap33	1.32503717415332e-51	-0.318222428465213	0.235	0.438	3.70096133112764e-47	Basal
Foxm1	2.75258614814714e-49	-0.31733990801573	0.193	0.38	7.68824837038977e-45	Basal
Cenpk	9.63064285987463e-32	-0.31711777628683	0.487	0.662	2.68993485719158e-27	Basal
Sae1	8.00413673180091e-35	-0.317062428500585	0.731	0.881	2.23563543055931e-30	Basal
Prr11	3.03564369435169e-56	-0.316950053530787	0.136	0.32	8.47885640269371e-52	Basal
Dock11	8.84797277396972e-49	-0.315816980689068	0.185	0.374	2.47132727549748e-44	Basal
Ewsr1	3.14167633621903e-40	-0.31568262341856	0.849	0.943	8.77501617469338e-36	Basal
Gabpb1	2.04846542779911e-47	-0.315332731370896	0.306	0.512	5.7215687863857e-43	Basal
Dnajc21	1.05016117225735e-24	-0.314973878993827	0.488	0.627	2.933205170232e-20	Basal
Cmpk1	6.63885950665052e-32	-0.314410972501328	0.621	0.763	1.85429984880256e-27	Basal
Nek7	1.10679930120997e-51	-0.313776242038729	0.236	0.449	3.09140112820956e-47	Basal
Kras	2.20667379437798e-32	-0.313411320215647	0.698	0.832	6.16346057507714e-28	Basal
Nsg1	2.24597384749447e-29	-0.312741244553602	0.527	0.684	6.27322955343681e-25	Basal
Depdc1b	5.61385075451009e-56	-0.3122727860022	0.114	0.286	1.56800465424221e-51	Basal
2700081O15Rik	1.48202946600278e-41	-0.311957035356354	0.312	0.511	4.13945650149238e-37	Basal
Pnrc2	1.4236899922792e-24	-0.311117608499281	0.473	0.614	3.97650851743503e-20	Basal
Hsf2	2.46786610271663e-39	-0.310506607204525	0.532	0.718	6.89299681149783e-35	Basal
Cdca5	6.74459441735422e-39	-0.309903867484636	0.25	0.428	1.88383266671121e-34	Basal
Dync1li1	5.97798235485053e-50	-0.309894815220946	0.369	0.589	1.6697102515333e-45	Basal
Cct2	5.16519661240852e-36	-0.309283243795349	0.818	0.931	1.44269106581183e-31	Basal
Hnrnpa1	7.39519272661496e-30	-0.309165215919267	0.862	0.959	2.06555128047083e-25	Basal
Pafah1b3	3.09137182642852e-26	-0.309104704530957	0.753	0.86	8.6345106483975e-22	Basal
Ssna1	1.21921082994169e-25	-0.308917147785629	0.628	0.751	3.40537776911012e-21	Basal
Neto2	4.50751485684277e-43	-0.308871561803863	0.304	0.505	1.25899397466475e-38	Basal
Ube2d1	1.30439406935138e-32	-0.308722827676748	0.487	0.654	3.64330307510534e-28	Basal
Ing1	4.06334003669922e-29	-0.308611931880017	0.526	0.673	1.13493150565046e-24	Basal
Frmd4b	1.40784345329539e-51	-0.307414272677037	0.172	0.371	3.93224754939937e-47	Basal
Bicd1	4.78389869733811e-43	-0.307011723813719	0.29	0.492	1.33619074515351e-38	Basal
Ptms	9.08123132373984e-14	-0.306974950504234	0.825	0.909	2.53647872103378e-09	Basal
Rpa3	1.88530678170891e-30	-0.306730373360196	0.591	0.74	5.26585037199116e-26	Basal
Mrpl57	1.22408935016566e-27	-0.305280731942862	0.597	0.74	3.4190039639477e-23	Basal
Vdac2	3.3864416420726e-31	-0.304292843857699	0.785	0.89	9.45867015047298e-27	Basal
Psmc6	8.22442352173431e-33	-0.304248306535003	0.8	0.911	2.29716373385561e-28	Basal
Cep57	9.48227558481735e-28	-0.304176802106356	0.508	0.657	2.64849439359533e-23	Basal
Fzr1	9.38849582722248e-28	-0.304102181908879	0.333	0.486	2.62230076950151e-23	Basal
2810417H13Rik	0.369762053232692	-0.303294595587047	0.119	0.123	1	Basal
Psmb7	1.34396073075152e-25	-0.303073452907854	0.65	0.776	3.75381671706208e-21	Basal
Raly	1.64367839625964e-25	-0.302965277058516	0.663	0.785	4.5909581285928e-21	Basal
Tbpl1	5.65330295987186e-34	-0.302394429741332	0.446	0.617	1.57902404972181e-29	Basal
Ubqln2	6.7062472431761e-28	-0.302125570278785	0.576	0.716	1.87312191749152e-23	Basal
Peli1	3.35897413170726e-41	-0.301101110986388	0.486	0.673	9.38195064727155e-37	Basal
Emd	1.7231492974305e-24	-0.299934042127614	0.602	0.719	4.81292830265313e-20	Basal
Cdk4	6.92090343356872e-32	-0.299408408332896	0.831	0.939	1.93307753803008e-27	Basal
Scoc	4.59499943726608e-36	-0.299194172537128	0.494	0.66	1.28342929282279e-31	Basal
Haus7	2.18033610994307e-29	-0.29881792725089	0.347	0.505	6.08989678868198e-25	Basal
Pdxp	9.39719540634906e-49	-0.298787122971739	0.187	0.379	2.62473064894736e-44	Basal
Kntc1	6.3294551726463e-42	-0.298786065754218	0.16	0.325	1.76788012427184e-37	Basal
Ctbp1	1.35444247982905e-34	-0.29877760632351	0.696	0.847	3.78309329041051e-30	Basal
Hnrnph1	1.63953287456411e-25	-0.298401144732659	0.825	0.912	4.57937927194501e-21	Basal
Dnaja1	4.33628119701443e-32	-0.298282773772423	0.886	0.962	1.2111667011381e-27	Basal
Vat1	9.29949059271157e-51	-0.298019778156513	0.146	0.328	2.59744071745027e-46	Basal
Timm17a	3.56142507326976e-23	-0.297778804031861	0.609	0.739	9.94741637214978e-19	Basal
Trappc2l	1.15097155582189e-29	-0.297313674887275	0.391	0.557	3.21477865256611e-25	Basal
Med27	9.15031293939945e-47	-0.297054286357452	0.267	0.466	2.55577390710366e-42	Basal
Lnpk	5.56170585144098e-31	-0.296895710908938	0.363	0.535	1.55344006136598e-26	Basal
Nudcd2	3.06142421055344e-26	-0.296416027822386	0.656	0.789	8.5508639624968e-22	Basal
BC049730	1.56355191379296e-05	-0.296407795125448	0.112	0.153	0.436715685041511	Basal
Abhd10	1.46735867196145e-44	-0.295371342129896	0.274	0.474	4.09847950665552e-40	Basal
Kif5b	2.40164708236924e-35	-0.294416893058494	0.803	0.896	6.70804046576551e-31	Basal
Ilf3	1.42133631625848e-31	-0.29398659319876	0.595	0.75	3.96993446494156e-27	Basal
Phip	3.63141071448533e-30	-0.293914411596059	0.777	0.893	1.0142893266629e-25	Basal
Anp32b	4.94690996653992e-22	-0.293757519491985	0.832	0.95	1.38172142275427e-17	Basal
Dll1	8.99904581565595e-30	-0.292897198683262	0.172	0.315	2.51352348677086e-25	Basal
Cenpp	1.34187069059285e-21	-0.292673852187257	0.341	0.481	3.74797902589489e-17	Basal
Ska3	2.96510017299977e-37	-0.292544491396147	0.204	0.369	8.28182129320566e-33	Basal
Mis18a	5.82223875545815e-41	-0.292272043844182	0.286	0.476	1.62620950678702e-36	Basal
Snu13	9.69825290522618e-20	-0.291116617897054	0.663	0.762	2.70881901895872e-15	Basal
Prelid3b	3.81285151910951e-31	-0.29062159639686	0.346	0.514	1.06496755780248e-26	Basal
Uqcrfs1	1.11776427846313e-28	-0.289549566135909	0.735	0.851	3.12202740617536e-24	Basal
Txnrd1	1.22880730315147e-26	-0.288674220845256	0.627	0.774	3.43218167843238e-22	Basal
Ptp4a1	5.28301531284773e-28	-0.288520640205108	0.558	0.703	1.4755990070315e-23	Basal
Cntrob	1.27850890980857e-58	-0.288489485034765	0.19	0.405	3.57100323598632e-54	Basal
Calm1	2.79308560602059e-33	-0.287818914546217	0.885	0.953	7.80136740617612e-29	Basal
Camk2n2	8.16211795940433e-42	-0.287568695069121	0.212	0.392	2.27976116724122e-37	Basal
Mtmr6	2.6309766549635e-51	-0.287217891648733	0.165	0.358	7.34858089497856e-47	Basal
Fam57b	2.39719314401149e-77	-0.287158902865624	0.106	0.315	6.69560017053849e-73	Basal
Lbh	6.46392129449422e-55	-0.28700776078534	0.198	0.407	1.80543785676518e-50	Basal
Dnajc8	1.88231154237099e-22	-0.286692109829576	0.75	0.858	5.2574843689964e-18	Basal
Ap1ar	2.37384465022356e-34	-0.286616326553711	0.413	0.592	6.63038549253942e-30	Basal
Rbfox3	2.10831457577249e-120	-0.286448283288992	0.057	0.276	5.88873344159013e-116	Basal
Mex3b	6.80435621436389e-24	-0.286225007143885	0.359	0.495	1.90052473423398e-19	Basal
Gng3	8.058302465541e-20	-0.286059101307327	0.441	0.567	2.25076446165026e-15	Basal
Tdg	8.36608485343316e-29	-0.285982347210458	0.47	0.637	2.33673116041242e-24	Basal
Ago1	1.73561038303541e-27	-0.285884432380245	0.557	0.708	4.8477333608562e-23	Basal
Pin1	5.2824429905095e-28	-0.285600917570354	0.679	0.811	1.47543915167921e-23	Basal
Hnrnpa0	9.25264069054233e-24	-0.2838516785571	0.822	0.937	2.58435507127538e-19	Basal
Fnbp1l	2.20578780026215e-27	-0.283456327084677	0.762	0.877	6.16098590491221e-23	Basal
Sass6	7.1804076858975e-33	-0.28299478499309	0.293	0.465	2.00555967074803e-28	Basal
Mob4	4.01882301437259e-26	-0.282975803790921	0.623	0.75	1.12249745614441e-21	Basal
Cox7c	9.38049521128332e-28	-0.281323404162458	0.876	0.962	2.62006611746354e-23	Basal
Haspin	2.33094205337914e-40	-0.280681898800483	0.144	0.299	6.51055424929328e-36	Basal
Rsrc2	3.7422239708935e-27	-0.28046432798868	0.837	0.915	1.04524057731026e-22	Basal
Gtse1	2.01003276511428e-37	-0.279511472197656	0.143	0.29	5.61422251624069e-33	Basal
Haus3	5.47873512275609e-26	-0.279468506084445	0.325	0.473	1.530265507137e-21	Basal
Prdx2	8.06694904121049e-31	-0.27913641130686	0.865	0.952	2.2531795367005e-26	Basal
Lin7c	8.03526987627953e-22	-0.27900928096848	0.449	0.588	2.24433122914364e-17	Basal
Rnps1	1.86063180827402e-22	-0.278915603368448	0.748	0.842	5.19693070369016e-18	Basal
Snrnp27	1.34381620837388e-26	-0.278686211539331	0.667	0.797	3.75341305160909e-22	Basal
Maz	1.51671126345212e-23	-0.278519330096341	0.603	0.747	4.23632622994812e-19	Basal
Cenpu	7.24906906127941e-36	-0.278323183027568	0.223	0.392	2.02473747950595e-31	Basal
Eny2	8.74730407474562e-25	-0.27746395394509	0.793	0.905	2.4432095011172e-20	Basal
Chga	6.35137257401521e-103	-0.277288308488608	0.063	0.271	1.77400187364819e-98	Basal
1700020I14Rik	2.09722387057506e-19	-0.277060854968331	0.585	0.71	5.85775599290321e-15	Basal
Rhbdl3	1.38134517178147e-100	-0.276167981701681	0.09	0.327	3.85823519930282e-96	Basal
Dhx9	5.1347808606315e-25	-0.275909233262467	0.742	0.858	1.43419564218298e-20	Basal
Polr2g	1.04324398681684e-19	-0.275877259890908	0.597	0.701	2.91388477957813e-15	Basal
Atp5o.1	1.18639476767735e-19	-0.275331655600269	0.646	0.776	3.3137192255996e-15	Basal
Ypel2	1.88159432592979e-106	-0.275125933364648	0.038	0.215	5.2554811117545e-102	Basal
mt-Co1	1.0146897994597e-20	-0.275085031714976	0.83	0.939	2.83413007887088e-16	Basal
Cnot7	4.65189950338307e-24	-0.275056483691537	0.568	0.702	1.29932205028993e-19	Basal
Prkrip1	5.22636510442881e-36	-0.274545310710109	0.346	0.532	1.45977603731801e-31	Basal
Mdm2	1.92758435402479e-38	-0.27433818770961	0.343	0.537	5.38393585922665e-34	Basal
Gprin1	2.04790871617978e-69	-0.274293372719151	0.1	0.289	5.72001383516175e-65	Basal
Trappc13	7.92832024928404e-30	-0.273826168189538	0.421	0.59	2.21445912882752e-25	Basal
Nkain3	7.28845539619272e-74	-0.273733831721564	0.091	0.289	2.03573847671059e-69	Basal
BC031181	3.52082215882842e-24	-0.273671245240086	0.574	0.701	9.83400837182367e-20	Basal
AC160336.1	3.47730884668096e-18	-0.273638924191621	0.309	0.432	9.7124713396646e-14	Basal
mt-Co3	1.27787252858733e-12	-0.273522375468886	0.708	0.811	3.56922575959728e-08	Basal
Nsd2	1.2122785131957e-15	-0.273008521418449	0.615	0.717	3.38601511520691e-11	Basal
St8sia2	1.55419453781538e-36	-0.272649465975061	0.284	0.466	4.34102076357213e-32	Basal
Nasp	3.94103773012958e-22	-0.272616862728615	0.85	0.976	1.10077124840249e-17	Basal
Tcf19	8.7748330689832e-19	-0.272605397109954	0.189	0.296	2.4508986244977e-14	Basal
Eloc	2.97469309994747e-17	-0.27136237794083	0.63	0.722	8.30861529746328e-13	Basal
Ube2m	3.97991497180362e-21	-0.270780038785398	0.677	0.804	1.11163005077447e-16	Basal
Prim2	4.32552389876663e-19	-0.270192429221904	0.304	0.427	1.20816208016451e-14	Basal
Pdlim4	2.32752556389999e-20	-0.269955215162428	0.314	0.442	6.50101165252905e-16	Basal
Atf4	2.37361337864465e-22	-0.269435166512228	0.554	0.689	6.62973952789238e-18	Basal
Rbx1	1.15592995145942e-27	-0.269360750906415	0.83	0.937	3.2286279474213e-23	Basal
Hist1h2bm	2.98373672544121e-23	-0.268995004183952	0.206	0.331	8.33387504782985e-19	Basal
mt-Co2	2.23107871199277e-12	-0.268763938908497	0.705	0.81	6.23162595046701e-08	Basal
Med28	3.19880129437929e-24	-0.268562059215498	0.667	0.782	8.93457189533078e-20	Basal
Hnrnpa3	1.34059630082842e-24	-0.268539472190975	0.88	0.961	3.74441952784387e-20	Basal
Pim3	1.52326663489338e-45	-0.268529860872961	0.171	0.349	4.25463603792071e-41	Basal
Cep192	7.02234342486372e-29	-0.268162402836622	0.327	0.495	1.96141074199869e-24	Basal
Smarcd1	5.23536698444002e-22	-0.267921603543449	0.671	0.794	1.46229035242394e-17	Basal
Kmt5a	4.46128895602664e-28	-0.267865045981587	0.668	0.825	1.2460826183078e-23	Basal
Hist1h3e	1.30189743113367e-24	-0.267710567058076	0.225	0.358	3.63632971489945e-20	Basal
Arl4c	3.78370604124265e-26	-0.26746728328166	0.388	0.544	1.05682693437948e-21	Basal
Pcsk2	1.0963956767134e-119	-0.267221558303222	0.05	0.261	3.0623427646282e-115	Basal
Dctn3	6.64939659346102e-22	-0.267215504231459	0.621	0.732	1.8572429625196e-17	Basal
Ola1	4.26063613229016e-20	-0.267123207780344	0.666	0.783	1.19003827810996e-15	Basal
Mien1	2.65414602405622e-26	-0.26707229862411	0.478	0.631	7.41329525979143e-22	Basal
Qser1	3.96132387056538e-24	-0.267041917939436	0.368	0.515	1.10643737028762e-19	Basal
Vrk1	2.19546951831421e-26	-0.266737544363514	0.467	0.617	6.13216591160341e-22	Basal
Ankle1	6.14878102828238e-48	-0.266730333992179	0.119	0.282	1.71741602900955e-43	Basal
Zic2	8.63549025915537e-27	-0.266720083808047	0.469	0.644	2.41197878428469e-22	Basal
Arpc3	1.56713583079667e-19	-0.265783913985558	0.591	0.706	4.37716708899819e-15	Basal
Gas2	1.28084757470853e-36	-0.265632675803965	0.204	0.368	3.5775353609184e-32	Basal
Dusp1	1.79093310014332e-47	-0.265360504463047	0.148	0.322	5.00225524201031e-43	Basal
Gng8	3.55112078402795e-96	-0.26524424475497	0.038	0.203	9.91863546186845e-92	Basal
Blm	4.14813113225095e-21	-0.265156194618759	0.354	0.487	1.15861450654901e-16	Basal
Pop4	3.13729819579729e-24	-0.265088766295995	0.356	0.503	8.7627875906814e-20	Basal
Smc3	3.80449942309389e-21	-0.26489960251411	0.817	0.928	1.06263473386435e-16	Basal
Tmsb10	1.16911928263816e-16	-0.26453951723592	0.894	0.963	3.26546706833663e-12	Basal
Fam83d	7.81357259810114e-40	-0.261922129495385	0.143	0.298	2.18240896237563e-35	Basal
Ube2b	8.70717940408142e-28	-0.261542146096572	0.723	0.829	2.43200227935398e-23	Basal
Ccar1	2.50426557408963e-22	-0.261009824133293	0.78	0.867	6.99466417498974e-18	Basal
Atp5b	2.03912705878506e-25	-0.260890317747765	0.863	0.951	5.69548578789256e-21	Basal
Clvs1	9.214855384149e-147	-0.26045384507194	0.015	0.183	2.57380125734666e-142	Basal
1810037I17Rik	2.82292550669844e-19	-0.260337749810091	0.686	0.783	7.88471323275941e-15	Basal
Eif1ad	1.40448901792316e-26	-0.260040447021571	0.397	0.552	3.92287827596117e-22	Basal
Midn	4.42919149484232e-28	-0.259280615644498	0.478	0.636	1.23711747642441e-23	Basal
Ncapg2	3.61980032452325e-21	-0.258945506009899	0.257	0.384	1.01104642864259e-16	Basal
Marcksl1	2.25698217872516e-25	-0.258549166165804	0.859	0.946	6.30397692339725e-21	Basal
Epc2	1.08123071755132e-30	-0.258502371590917	0.448	0.627	3.01998551719258e-26	Basal
Ccne2	1.73544307178836e-09	-0.25833699059674	0.217	0.289	4.84726604381206e-05	Basal
Snrpb	6.06182786131078e-25	-0.258057535681011	0.831	0.943	1.69312913994271e-20	Basal
Eif4e	9.1777578194661e-26	-0.257778041220545	0.719	0.856	2.56343953655508e-21	Basal
Mcl1	5.48701731036048e-23	-0.257492430527346	0.534	0.665	1.53257880495678e-18	Basal
Zfp101	6.6802875708858e-35	-0.257275439485737	0.261	0.437	1.86587112142411e-30	Basal
Pdcl	8.3240141514581e-22	-0.257038347704352	0.318	0.45	2.32498039264376e-17	Basal
Dpysl2	3.17987488590291e-26	-0.256659515986113	0.839	0.926	8.88170854381542e-22	Basal
Cntn2	2.67614599280157e-94	-0.256651881625738	0.024	0.165	7.47474337249406e-90	Basal
Kif21b	3.62076213897662e-43	-0.25539264521142	0.112	0.26	1.01131507303756e-38	Basal
Klc1	3.89984310412512e-21	-0.255256242210654	0.52	0.641	1.08926517741319e-16	Basal
Ccni	8.6362066037545e-20	-0.254938462180744	0.546	0.665	2.41217886649467e-15	Basal
Lig1	9.06878782623255e-13	-0.254842789148187	0.605	0.724	2.53300312774501e-08	Basal
Sept7	2.00264411329275e-23	-0.254164901767763	0.859	0.946	5.59358527283798e-19	Basal
Fbxl16	1.28720818028528e-80	-0.25314536839357	0.085	0.28	3.59530116835482e-76	Basal
Aplp1	5.18105205500024e-27	-0.252987740999506	0.402	0.572	1.44711964948212e-22	Basal
Lcorl	7.63333884313263e-28	-0.252840101462347	0.461	0.632	2.13206787227538e-23	Basal
Syt13	1.58466982732456e-59	-0.252797775897987	0.062	0.211	4.42614129470024e-55	Basal
Mzt1	6.2768212669452e-21	-0.252188426171985	0.444	0.564	1.75317894807046e-16	Basal
Chd3	1.58073655301434e-21	-0.251896539026017	0.64	0.779	4.41515526622436e-17	Basal
Rab3a	3.15587541741877e-56	-0.251440721832005	0.14	0.334	8.81467562839236e-52	Basal
Gramd1a	1.20289177683476e-27	-0.251121253019582	0.222	0.367	3.35979702187716e-23	Basal
Med22	3.60637491105238e-23	-0.251110566701576	0.43	0.574	1.00729657640604e-18	Basal
Prmt8	2.33049388228721e-110	-0.251098344223087	0.039	0.22	6.5093024626164e-106	Basal
Snrpc	1.00993160072078e-17	-0.250840956255587	0.742	0.833	2.82083995397322e-13	Basal
Npdc1	6.56712826412032e-30	-0.250831881274213	0.413	0.591	1.83426459545145e-25	Basal
Mkrn1	1.94192470063843e-26	-0.250304036610347	0.419	0.574	5.4239898813532e-22	Basal
