# Supplementary material for: Developmental emergence of first- and higher-order thalamic neuron molecular identities
Source: Development. 2024 Sep 30;151(18):dev202764. doi: 10.1242/dev.202764 (PMC11463969; doi:10.1242/dev.202764)
Supplement: Table S3. Apical progenitors, basal progenitors, early neurons and late neurons gene ontology analysis (related to Fig. 1F). [file develop-151-202764-TableS3.xlsx]

## Sheet: AP GO terms
Description	pvalue	p.adjust	qvalue	Count
glial cell differentiation	6.97588376806599e-15	6.97588376806599e-15	9.2962830003911e-12	15
gliogenesis	5.09561558730511e-14	5.09561558730511e-14	3.13742431217452e-11	16
regulation of epithelial cell proliferation	7.06292202977677e-14	7.06292202977677e-14	3.13742431217452e-11	17
oligodendrocyte differentiation	6.35313059293858e-12	6.35313059293858e-12	2.11659561333164e-09	10
astrocyte differentiation	1.1312824340944e-11	1.1312824340944e-11	3.0151653927653e-09	9
mitotic cell cycle phase transition	2.28189043470241e-10	2.28189043470241e-10	5.06819875497062e-08	14
cytoplasmic translation	1.21855435441709e-09	1.21855435441709e-09	2.31983430480005e-07	9
neural precursor cell proliferation	1.4408543771727e-09	1.4408543771727e-09	2.4001600546061e-07	10
regulation of neural precursor cell proliferation	7.87441255374395e-09	7.87441255374395e-09	1.14664661372122e-06	8
forebrain development	8.6043782230265e-09	8.6043782230265e-09	1.14664661372122e-06	12
regulation of gliogenesis	1.44417485917508e-08	1.44417485917508e-08	1.70960898216144e-06	8
regulation of mitotic cell cycle phase transition	1.53945832516907e-08	1.53945832516907e-08	1.70960898216144e-06	11
regulation of cell cycle phase transition	1.749914568922e-08	1.749914568922e-08	1.79383955000426e-06	12
positive regulation of cell cycle	2.45814320607575e-08	2.45814320607575e-08	2.33985661570819e-06	11
regulation of glial cell differentiation	2.65954124034925e-08	2.65954124034925e-08	2.36279242826817e-06	7
regulation of oligodendrocyte differentiation	2.84351558484404e-08	2.84351558484404e-08	2.3683491647451e-06	6
glial cell fate commitment	1.38545516240342e-07	1.38545516240342e-07	1.0860595886085e-05	4
telencephalon development	2.34305493625558e-07	2.34305493625558e-07	1.69577131434041e-05	9
positive regulation of cell cycle process	2.41774662115674e-07	2.41774662115674e-07	1.69577131434041e-05	9
chromosome segregation	3.51273425709115e-07	3.51273425709115e-07	2.34059029972495e-05	10

## Sheet: BP GO terms
Description	pvalue	p.adjust	qvalue	Count
mitotic nuclear division	4.12412031513868e-30	4.12412031513868e-30	4.86646197186364e-27	26
nuclear division	4.91334220480206e-28	4.91334220480206e-28	2.89887190083322e-25	28
sister chromatid segregation	1.49540746706886e-25	1.49540746706886e-25	5.09464719915977e-23	21
nuclear chromosome segregation	1.72699905056263e-25	1.72699905056263e-25	5.09464719915977e-23	23
mitotic sister chromatid segregation	3.45990177638978e-25	3.45990177638978e-25	8.16536819227988e-23	20
chromosome segregation	4.41328079193029e-25	4.41328079193029e-25	8.67945222412957e-23	24
mitotic cell cycle phase transition	2.09629810471469e-24	2.09629810471469e-24	3.53375966223333e-22	25
positive regulation of cell cycle	1.8231550643662e-22	1.8231550643662e-22	2.68915371994014e-20	22
positive regulation of cell cycle process	4.10948262609789e-22	4.10948262609789e-22	5.38798833199501e-20	20
regulation of mitotic cell cycle phase transition	1.21306406485481e-18	1.21306406485481e-18	1.43141559652868e-16	19
regulation of chromosome organization	1.67334615999542e-18	1.67334615999542e-18	1.79504406254055e-16	17
regulation of chromosome segregation	3.36486688113486e-18	3.36486688113486e-18	3.30878576644928e-16	14
regulation of cell cycle phase transition	5.2562028492644e-18	5.2562028492644e-18	4.77101489394769e-16	20
chromosome separation	6.58651636107242e-18	6.58651636107242e-18	5.55149236147533e-16	14
regulation of chromosome separation	1.71263307690688e-17	1.71263307690688e-17	1.34727135383341e-15	13
microtubule cytoskeleton organization involved in mitosis	5.46336476829843e-17	5.46336476829843e-17	4.02923151662009e-15	14
negative regulation of chromosome organization	1.70169302058347e-16	1.70169302058347e-16	1.18117515546382e-14	12
positive regulation of mitotic cell cycle phase transition	2.86555473507647e-16	2.86555473507647e-16	1.87853032632791e-14	12
positive regulation of mitotic cell cycle	3.16226847487936e-16	3.16226847487936e-16	1.96393515808297e-14	13
positive regulation of cell cycle phase transition	3.17413293799284e-15	3.17413293799284e-15	1.87273843341578e-13	12

## Sheet: EN GO terms
Description	pvalue	p.adjust	qvalue	Count
axonogenesis	3.55722277677363e-14	3.55722277677363e-14	4.71051184545393e-11	18
axon guidance	1.92486693659449e-07	1.92486693659449e-07	8.77752472289175e-05	9
neuron projection guidance	1.98854892370759e-07	1.98854892370759e-07	8.77752472289175e-05	9
negative regulation of cell projection organization	5.29562826719745e-07	5.29562826719745e-07	0.000175313167371958	8
microtubule depolymerization	1.04648062583497e-06	1.04648062583497e-06	0.00027715213206324	5
regulation of protein-containing complex assembly	1.39491761959064e-06	1.39491761959064e-06	0.000307860765867548	10
protein depolymerization	3.82325555077631e-06	3.82325555077631e-06	0.000723256463590466	6
negative regulation of organelle organization	4.58655570960737e-06	4.58655570960737e-06	0.000759195668774483	9
synapse organization	5.48826468198167e-06	5.48826468198167e-06	0.000777971074524153	10
positive regulation of cell growth	6.35955312736489e-06	6.35955312736489e-06	0.000777971074524153	7
axon extension	6.46247832176264e-06	6.46247832176264e-06	0.000777971074524153	6
forebrain development	7.96389756273971e-06	7.96389756273971e-06	0.000877602407997442	9
negative regulation of protein polymerization	8.61557212938665e-06	8.61557212938665e-06	0.000877602407997442	5
negative regulation of protein-containing complex assembly	1.08220424412743e-05	1.08220424412743e-05	0.000897344462013234	6
neuroepithelial cell differentiation	1.21839706812221e-05	1.21839706812221e-05	0.000897344462013234	4
establishment or maintenance of cell polarity	1.28156253431003e-05	1.28156253431003e-05	0.000897344462013234	7
regulation of microtubule polymerization or depolymerization	1.34431389662758e-05	1.34431389662758e-05	0.000897344462013234	5
protein-containing complex disassembly	1.39104686963492e-05	1.39104686963492e-05	0.000897344462013234	7
cellular component disassembly	1.45394919203752e-05	1.45394919203752e-05	0.000897344462013234	9
negative regulation of neuron projection development	1.50444865989461e-05	1.50444865989461e-05	0.000897344462013234	6

## Sheet: LN GO terms
Description	pvalue	p.adjust	qvalue	Count
synapse organization	9.44110021810713e-23	9.44110021810713e-23	8.89451020547988e-20	25
cell-cell adhesion via plasma-membrane adhesion molecules	6.37707145271037e-22	6.37707145271037e-22	3.0039362895662e-19	19
synapse assembly	1.16473596704238e-16	1.16473596704238e-16	3.65767961579976e-14	15
synaptic membrane adhesion	1.62006084808509e-15	1.62006084808509e-15	3.81566962904252e-13	9
cell junction assembly	1.13396170822722e-13	1.13396170822722e-13	2.13662258708076e-11	17
vesicle-mediated transport in synapse	1.94937069157656e-13	1.94937069157656e-13	3.06085398063337e-11	14
regulation of synapse organization	2.40150279679724e-13	2.40150279679724e-13	3.23209774907298e-11	14
regulation of synapse structure or activity	3.60826730946027e-13	3.60826730946027e-13	4.24920952890387e-11	14
synaptic vesicle cycle	8.08406288960213e-13	8.08406288960213e-13	8.4622646622151e-11	13
regulation of membrane potential	3.54060634646271e-12	3.54060634646271e-12	3.33562387377276e-10	16
synaptic transmission, glutamatergic	6.63526794779836e-12	6.63526794779836e-12	5.68283714189429e-10	10
regulation of synaptic transmission, glutamatergic	1.10753908967366e-11	1.10753908967366e-11	8.69515337945546e-10	9
neurotransmitter secretion	3.14639988850023e-11	3.14639988850023e-11	2.02941054555593e-09	11
signal release from synapse	3.14639988850023e-11	3.14639988850023e-11	2.02941054555593e-09	11
synaptic vesicle exocytosis	3.23118438817565e-11	3.23118438817565e-11	2.02941054555593e-09	10
action potential	6.96517153106147e-11	6.96517153106147e-11	4.10120297388159e-09	10
receptor clustering	1.89721525606582e-10	1.89721525606582e-10	1.05139792828415e-08	8
regulation of synaptic vesicle exocytosis	3.85690290267318e-10	3.85690290267318e-10	2.01867140227631e-08	8
neurotransmitter transport	5.48379965530882e-10	5.48379965530882e-10	2.71911395651047e-08	11
regulation of neurotransmitter levels	9.12053653532669e-10	9.12053653532669e-10	4.29625273637757e-08	11
