# Supplementary material for: Developmental emergence of first- and higher-order thalamic neuron molecular identities
Source: Development. 2024 Sep 30;151(18):dev202764. doi: 10.1242/dev.202764 (PMC11463969; doi:10.1242/dev.202764)
Supplement: Table S4. Gene expression across transcriptional waves along pseudotime (related to Fig. 2B). [file develop-151-202764-TableS4.xlsx]

## Sheet: Genes Wave 1
	Gene	Wave
1	Terf1	1
2	Mcm6	1
3	Cenpf	1
4	Suv39h2	1
5	Sephs1	1
6	Vim	1
7	Tlk1	1
8	Pax6	1
9	Cbfa2t2	1
10	Ube2c	1
11	Slc25a5	1
12	Hmgn5	1
13	Msl3	1
14	Smc4	1
15	Nes	1
16	Wdr77	1
17	Zranb2	1
18	Srsf11	1
19	Anp32b	1
20	Smc2	1
21	Inip	1
22	Cdc20	1
23	Cdca8	1
24	Luzp1	1
25	Nom1	1
26	Haus3	1
27	Prom1	1
28	Grsf1	1
29	Noc4l	1
30	Rfc2	1
31	Akr1b8	1
32	Rpia	1
33	Lsm3	1
34	Ccnd2	1
35	Xrcc1	1
36	Cebpg	1
37	Nr2f2	1
38	Pold3	1
39	Nsmce4a	1
40	Mki67	1
41	Ebf3	1
42	Fgf15	1
43	Ccnd1	1
44	Plagl1	1
45	Hddc2	1
46	Gtf2e2	1
47	Ddx39	1
48	Rnaseh2a	1
49	Sf3b3	1
50	Synpr	1
51	Dnajc9	1
52	Otx2	1
53	Rnaseh2b	1
54	Igdcc3	1
55	Tfdp2	1
56	Spsb4	1
57	Grb10	1
58	Otx1	1
59	Pttg1	1
60	Ccnjl	1
61	Sparc	1
62	Wscd1	1
63	Nxn	1
64	Fam58b	1
65	Atad5	1
66	Tefm	1
67	Ddx52	1
68	Top2a	1
69	Ftsj3	1
70	Gadd45g	1
71	Dhx29	1
72	Rrm2	1
73	Cpsf2	1
74	Cinp	1
75	Siva1	1
76	Nudcd1	1
77	Mfng	1
78	Myg1	1
79	Nmral1	1
80	Mcm4	1
81	Tctex1d2	1
82	Heg1	1
83	Fstl1	1
84	Gart	1
85	Ezr	1
86	Mcfd2	1
87	Tcf4	1
88	Ccnj	1

## Sheet: Genes Wave 2
	Gene	Wave
1	St18	2
2	Spats2l	2
3	Rnf25	2
4	Dennd1b	2
5	Srp9	2
6	Asb6	2
7	Neurod1	2
8	Elp4	2
9	Rpap1	2
10	1700037H04Rik	2
11	Flrt3	2
12	Crnkl1	2
13	Npepl1	2
14	Fundc2	2
15	Mid1	2
16	Shox2	2
17	Mlf1	2
18	Sars	2
19	Casp6	2
20	Dnajb4	2
21	Pou3f2	2
22	Lyrm2	2
23	Bag1	2
24	Nfib	2
25	Nfia	2
26	Gpx7	2
27	Pou3f1	2
28	Ago1	2
29	Epb41	2
30	Fuca1	2
31	Mn1	2
32	Cul1	2
33	Leng1	2
34	Vrk3	2
35	Arhgap17	2
36	Rspo3	2
37	Zufsp	2
38	Fabp7	2
39	Gamt	2
40	Hsd11b2	2
41	Thap11	2
42	Psmc6	2
43	Etfa	2
44	Rplp1	2
45	Tcf12	2
46	Slc25a36	2
47	Mrps22	2
48	Cdc42se2	2
49	Cenpv	2
50	Rnd2	2
51	Galk1	2
52	Zscan12	2
53	Snrnp48	2
54	Cplx2	2
55	Snhg18	2
56	Ly6e	2
57	Phf21b	2
58	Dazap2	2
59	Ubn1	2
60	Mrpl40	2
61	Stk38	2
62	Ppp1r10	2
63	2410015M20Rik	2
64	Setbp1	2
65	Slc3a2	2

## Sheet: Genes Wave 3
	Gene	Wave
1	Gbx2	3
2	Cntn2	3
3	Marc2	3
4	Dennd1a	3
5	Epc2	3
6	Fahd2a	3
7	Mcts1	3
8	Tspyl2	3
9	Calb1	3
10	Faxc	3
11	Hdhd3	3
12	Ppcs	3
13	Minos1	3
14	Mad2l2	3
15	2610524H06Rik	3
16	Gng8	3
17	Ngrn	3
18	Bckdk	3
19	Arhgap18	3
20	Rnf146	3
21	Msl3l2	3
22	Rtkn2	3
23	Gdf11	3
24	Tm2d2	3
25	Cfap97	3
26	Ing2	3
27	Psd3	3
28	Gm2694	3
29	Gfod2	3
30	Psmd6	3
31	Fbxl12	3
32	Tusc2	3
33	Nktr	3
34	Stard3	3
35	Ubtf	3
36	Eapp	3
37	Tigd5	3
38	Cyb5r3	3
39	Lima1	3
40	Map3k13	3
41	Nrip1	3
42	Fam173a	3
43	Lemd2	3
44	Ube2d2a	3
45	Dctn4	3
46	B4gat1	3
47	Klc2	3
48	Uqcc3	3
49	Tle4	3

## Sheet: Genes Wave 4
	Gene	Wave
1	Sdhaf4	4
2	Zdbf2	4
3	Scg2	4
4	Wdfy1	4
5	Rcor3	4
6	Plxna2	4
7	Dolk	4
8	Ptges2	4
9	Ube2e3	4
10	Mfap1b	4
11	Snhg11	4
12	Sulf2	4
13	Rpgr	4
14	Amer1	4
15	Crabp2	4
16	Them4	4
17	Sv2a	4
18	Lamtor5	4
19	Prmt6	4
20	Tspan5	4
21	Dcaf12	4
22	Zcchc11	4
23	Gabra2	4
24	Fam20c	4
25	Foxp2	4
26	D6Wsu163e	4
27	Atf7ip	4
28	Zfp444	4
29	Ptpn5	4
30	Slc17a6	4
31	Uvrag	4
32	Tmem9b	4
33	Lcmt1	4
34	1700021F05Rik	4
35	Ilvbl	4
36	Tenm3	4
37	Pbx4	4
38	Cyld	4
39	Herpud1	4
40	Vps4a	4
41	Calb2	4
42	Kctd6	4
43	3632451O06Rik	4
44	Nefm	4
45	Nefl	4
46	Slitrk5	4
47	Tmtc4	4
48	Mto1	4
49	Rhbdd3	4
50	Aftph	4
51	Sgsm2	4
52	Cbx4	4
53	Lrrc45	4
54	Nln	4
55	Daam1	4
56	Enpp2	4
57	Sun2	4
58	Pmm1	4
59	Pfkm	4
60	Zfp597	4
61	Rcan1	4
62	Pcp4	4
63	Zfp811	4
64	Fam13b	4
65	Gm17018	4
66	Slk	4
