# Supplementary material for: Developmental emergence of first- and higher-order thalamic neuron molecular identities
Source: Development. 2024 Sep 30;151(18):dev202764. doi: 10.1242/dev.202764 (PMC11463969; doi:10.1242/dev.202764)
Supplement: Table S5. Gene ontologies associated with transcriptional waves (related to Fig. 2C). [file develop-151-202764-TableS5.xlsx]

## Sheet: Wave 1 GO terms
Description	pvalue	p.adjust	qvalue	Count
mitotic cell cycle phase transition	2.86990048686173e-11	2.86990048686173e-11	3.02094788090709e-08	14
chromosome segregation	4.95475426754234e-10	4.95475426754234e-10	2.60776540396965e-07	12
regulation of mitotic cell cycle phase transition	3.09894568587493e-09	3.09894568587493e-09	1.08734936346489e-06	11
regulation of chromosome organization	2.5673895952637e-08	2.5673895952637e-08	6.75628840858869e-06	9
regulation of cell cycle phase transition	3.59064122319785e-08	3.59064122319785e-08	7.55924468041652e-06	11
positive regulation of cell cycle process	6.58720510106515e-08	6.58720510106515e-08	1.00257379328563e-05	9
regulation of chromosome segregation	6.66711572534941e-08	6.66711572534941e-08	1.00257379328563e-05	7
chromosome separation	9.18192016458064e-08	9.18192016458064e-08	1.15148652855266e-05	7
DNA replication	9.84520981912524e-08	9.84520981912524e-08	1.15148652855266e-05	9
nuclear chromosome segregation	1.965585179332e-07	1.965585179332e-07	2.06903703087579e-05	9
negative regulation of chromosome organization	2.66298634404059e-07	2.66298634404059e-07	2.54831229094793e-05	6
regulation of chromosome separation	5.74261862136322e-07	5.74261862136322e-07	5.03738475558177e-05	6
positive regulation of cell cycle	7.30714223119006e-07	7.30714223119006e-07	5.91671435723891e-05	9
nuclear division	9.05645592952976e-07	9.05645592952976e-07	6.80936536054869e-05	10
positive regulation of cell cycle phase transition	1.07365989641789e-06	1.07365989641789e-06	7.53445541345889e-05	6
regulation of cyclin-dependent protein serine/threonine kinase activity	1.70645816442133e-06	1.70645816442133e-06	0.00010795497124872	5
meiotic nuclear division	1.74347278566683e-06	1.74347278566683e-06	0.00010795497124872	7
regulation of cyclin-dependent protein kinase activity	2.09749953605881e-06	2.09749953605881e-06	0.000122660791582387	5
sister chromatid segregation	2.79039524384343e-06	2.79039524384343e-06	0.000154592534284955	7
meiotic cell cycle process	3.0527226506782e-06	3.0527226506782e-06	0.00016066961319359	7

## Sheet: Wave 2 GO terms
Description	pvalue	p.adjust	qvalue	Count
Schwann cell differentiation	0.00010123912013405	0.00010123912013405	0.0833357809945551	3
peripheral nervous system development	0.00058865661727088	0.00058865661727088	0.22480503935185	3
forebrain development	0.00179897327806183	0.00179897327806183	0.22480503935185	5
myelination in peripheral nervous system	0.00214857168842157	0.00214857168842157	0.22480503935185	2
peripheral nervous system axon ensheathment	0.00214857168842157	0.00214857168842157	0.22480503935185	2
chaperone cofactor-dependent protein refolding	0.00214857168842157	0.00214857168842157	0.22480503935185	2
glial cell differentiation	0.00239220259855206	0.00239220259855206	0.22480503935185	4
Schwann cell development	0.00256679644057452	0.00256679644057452	0.22480503935185	2
cell proliferation in forebrain	0.00256679644057452	0.00256679644057452	0.22480503935185	2
'de novo' post-translational protein folding	0.00286518938790496	0.00286518938790496	0.22480503935185	2
'de novo' protein folding	0.00302020822219459	0.00302020822219459	0.22480503935185	2
endocrine system development	0.00360942174937027	0.00360942174937027	0.22480503935185	3
regulation of mesenchymal cell proliferation	0.00367870899170971	0.00367870899170971	0.22480503935185	2
columnar/cuboidal epithelial cell differentiation	0.00382565415746812	0.00382565415746812	0.22480503935185	3
axonogenesis	0.00409651126696145	0.00409651126696145	0.22480503935185	5
regulation of cell shape	0.00485330376082216	0.00485330376082216	0.227901136351383	3
mitochondrial gene expression	0.00528869340927486	0.00528869340927486	0.227901136351383	3
mesenchymal cell proliferation	0.00645448933594749	0.00645448933594749	0.227901136351383	2
regulation of digestive system process	0.00690911546057763	0.00690911546057763	0.227901136351383	2
regulation of axonogenesis	0.00694158335365927	0.00694158335365927	0.227901136351383	3

## Sheet: Wave 3 GO terms
Description	pvalue	p.adjust	qvalue	Count
cell maturation	0.000323230251915126	0.000323230251915126	0.130317040606868	4
histone H2A acetylation	0.000534757060920099	0.000534757060920099	0.130317040606868	2
anatomical structure maturation	0.00100313824587462	0.00100313824587462	0.130317040606868	4
developmental maturation	0.00188320681332975	0.00188320681332975	0.130317040606868	4
regulation of cellular component size	0.00284651760437557	0.00284651760437557	0.130317040606868	4
neuron maturation	0.00397544352088014	0.00397544352088014	0.130317040606868	2
regulation of double-strand break repair via homologous recombination	0.00502049589382544	0.00502049589382544	0.130317040606868	2
histone H4 acetylation	0.00515909300593292	0.00515909300593292	0.130317040606868	2
regulation of small GTPase mediated signal transduction	0.00519442916726757	0.00519442916726757	0.130317040606868	3
positive regulation of DNA recombination	0.00558537815774945	0.00558537815774945	0.130317040606868	2
regulation of neuron differentiation	0.00569623575358358	0.00569623575358358	0.130317040606868	3
regulation of canonical Wnt signaling pathway	0.00602416217264251	0.00602416217264251	0.130317040606868	3
axonogenesis	0.00607183085159153	0.00607183085159153	0.130317040606868	4
axon guidance	0.00671347295317865	0.00671347295317865	0.130317040606868	3
neuron projection guidance	0.00678488020681513	0.00678488020681513	0.130317040606868	3
neural retina development	0.00744541927247301	0.00744541927247301	0.130317040606868	2
positive regulation of double-strand break repair	0.00744541927247301	0.00744541927247301	0.130317040606868	2
regulation of transmembrane receptor protein serine/threonine kinase signaling pathway	0.00775467285765691	0.00775467285765691	0.130317040606868	3
negative regulation of neuron differentiation	0.00794845672684885	0.00794845672684885	0.130317040606868	2
metanephros development	0.00811946147913144	0.00811946147913144	0.130317040606868	2

## Sheet: Wave 4 GO terms
Description	pvalue	p.adjust	qvalue	Count
positive regulation of cell projection organization	3.90216159055926e-05	3.90216159055926e-05	0.0377072035803516	7
neurofilament cytoskeleton organization	0.000237388105477355	0.000237388105477355	0.0944371279339726	2
regulation of cell projection size	0.000391172471172011	0.000391172471172011	0.0944371279339726	2
transport along microtubule	0.000515110511716276	0.000515110511716276	0.0944371279339726	4
regulation of axonogenesis	0.000584630870261379	0.000584630870261379	0.0944371279339726	4
striatum development	0.000730088923276369	0.000730088923276369	0.0944371279339726	2
macromolecule methylation	0.000734322399984824	0.000734322399984824	0.0944371279339726	5
cytoskeleton-dependent intracellular transport	0.000964289294542467	0.000964289294542467	0.0944371279339726	4
positive regulation of nervous system development	0.00104763950664104	0.00104763950664104	0.0944371279339726	5
microtubule-based transport	0.00112864875334925	0.00112864875334925	0.0944371279339726	4
positive regulation of axonogenesis	0.00117495116073963	0.00117495116073963	0.0944371279339726	3
methylation	0.0012661761608817	0.0012661761608817	0.0944371279339726	5
subpallium development	0.00127047770150824	0.00127047770150824	0.0944371279339726	2
endoplasmic reticulum calcium ion homeostasis	0.00159430653233844	0.00159430653233844	0.106871476344753	2
eye development	0.0019996131724314	0.0019996131724314	0.106871476344753	5
hexose metabolic process	0.00201328067936084	0.00201328067936084	0.106871476344753	4
visual system development	0.00206178980851647	0.00206178980851647	0.106871476344753	5
sensory system development	0.00214688008289069	0.00214688008289069	0.106871476344753	5
regulation of fibroblast growth factor receptor signaling pathway	0.0022119368742378	0.0022119368742378	0.106871476344753	2
centrosome localization	0.0022119368742378	0.0022119368742378	0.106871476344753	2
