# Supplementary material for: Developmental emergence of first- and higher-order thalamic neuron molecular identities
Source: Development. 2024 Sep 30;151(18):dev202764. doi: 10.1242/dev.202764 (PMC11463969; doi:10.1242/dev.202764)
Supplement: Table S6. Comparison of developmental thalamic and cortical waves (related to Fig. 2B,C). [file develop-151-202764-TableS6.xlsx]

## Sheet: Early (A Thalamus, B Cortex)
	ID	Term_Description	Fold_Enrichment_A	occurrence_A	support_A	lowest_p_A	highest_p_A	Up_regulated_A	Down_regulated_A	Fold_Enrichment_B	occurrence_B	support_B	lowest_p_B	highest_p_B	Up_regulated_B	Down_regulated_B	combined_p	status
1	mmu00240	Pyrimidine metabolism	NA	NA	NA	NA	NA	NA	NA	1.96286235917531	6	0.0357142857142857	0.0174314692209224	0.0174314692209224	Cad, Umps, Nme1, Rrm1, Rrm2, Dctpp1, Dctd, Dut, Tk1, Tyms		0.0174314692209224	B only
2	mmu00670	One carbon pool by folate	6	10	0.025	0.00379563733969039	0.00379563733969039	Gart		NA	NA	NA	NA	NA	NA	NA	0.00379563733969039	A only
3	mmu00790	Folate biosynthesis	4.38461538461538	10	0.025	0.00720883539109531	0.00720883539109531	Akr1b8		NA	NA	NA	NA	NA	NA	NA	0.00720883539109531	A only
4	mmu03008	Ribosome biogenesis in eukaryotes	NA	NA	NA	NA	NA	NA	NA	2.10749432248297	10	0.1	1.8421263670172e-13	1.8421263670172e-13	Csnk2a1, Utp18, Tbl3, Fbl, Nop56, Nop58, Nhp2, Gar1, Rcl1, Pop5, Rexo1, Rexo2, Gtpbp4, Xpo1, Nxt1, Nxt2		1.84212636701721e-13	B only
5	mmu03010	Ribosome	NA	NA	NA	NA	NA	NA	NA	0.776015351301868	10	0.0714285714285714	4.0398618248434e-08	0.00302608135501367	Mrps15, Rps4x, Rps9, Rps23, Rps24, Mrpl12, Mrpl18, Rpl3, Rpl19, Rpl36		4.0398618248434e-08	B only
6	mmu03013	Nucleocytoplasmic transport	NA	NA	NA	NA	NA	NA	NA	2.84705081638181	10	0.178571428571429	9.06103329830105e-27	5.96646957043991e-14	Aaas, Rangap1, Sumo2, Sumo3, Nup85, Sec13, Nup107, Nup133, Nup37, Nup155, Nup210, Nup50, Nup153, Kpna1, Kpna2, Kpna3, Kpnb1, Tnpo1, Ipo5, Ipo7, Xpo1, Cse1l, Xpot, Eef1a1, Phax, Ncbp1, Ncbp2, Rnps1, Alyref, Nxt1, Nxt2		9.06103329830104e-27	B only
7	mmu03015	mRNA surveillance pathway	NA	NA	NA	NA	NA	NA	NA	1.98126419379258	10	0.285714285714286	1.52231396856715e-10	4.47253023941669e-07	Ncbp1, Ncbp2, Rnps1, Alyref, Nxt1, Nxt2, Tardbp, Pcf11, Ppp1cc, Msi2, Msi1, Pabpc1, Smg7, Ppp2ca, Ppp2cb, Ppp2r1a, Ppp2r1b, Ppp2r2b, Ppp2r5c		1.52231396856715e-10	B only
8	mmu03018	RNA degradation	NA	NA	NA	NA	NA	NA	NA	1.18546555639667	1	0.027027027027027	0.0179716442455629	0.0179716442455629	Exosc8, Pabpc1, Lsm2, Lsm3, Lsm5, Lsm8, Eno1b, Pfkl, Hspd1		0.0179716442455629	B only
9	mmu03020	RNA polymerase	NA	NA	NA	NA	NA	NA	NA	1.56415594246783	10	0.0714285714285714	3.34745208077473e-08	3.34745208077473e-08	Polr2a, Polr3c, Polr3d, Polr3h, Crcp		3.34745208077473e-08	B only
10	mmu03022	Basal transcription factors	NA	NA	NA	NA	NA	NA	NA	0.476695144371147	10	0.0357142857142857	0.0360060092442149	0.0360060092442149	Taf11, Taf15		0.0360060092442149	B only
11	mmu03030	DNA replication	20.1176470588235	10	0.15	5.36809838887929e-11	5.36809838887929e-11	Pold3, Mcm4, Mcm6, Rfc2, Rnaseh2a, Rnaseh2b		7.65516320078372	10	0.25	4.45349973500411e-52	3.77183674500759e-27	Rpa1, Pcna, Dna2, Fen1, Lig1, Pola1, Pola2, Prim1, Prim2, Pold1, Pold2, Pold3, Pole, Pole3, Mcm2, Mcm3, Mcm4, Mcm5, Mcm6, Mcm7, Rpa2, Rfc4, Rfc2, Rfc5, Rfc3, Rnaseh2a		3.41601503554422e-60	common
12	mmu03040	Spliceosome	2.69291338582677	10	0.075	0.00111335471354089	0.00111335471354089	Sf3b3, Lsm3, Crnkl1		2.91647344233371	10	0.0714285714285714	1.95990338684213e-48	1.3812398170356e-36	Dhx15, Snrpd1, Snrnp70, Snrpa, Snrpa1, Sf3a1, Sf3a3, Sf3b1, Sf3b2, Sf3b4, Phf5a, Lsm2, Lsm3, Lsm5, Lsm8, Prpf4, Prpf38b, Prpf8, Snrnp40, Txnl4a, Plrg1, Hspa1a, Pqbp1, Wbp11, Isy1, Ppil1, Alyref, Ncbp1, Ncbp2, Hnrnpa3, Hnrnpc, Hnrnpm, Pcbp1, Srsf1, Srsf6, Srsf7, Tra2b		2.56723680779057e-49	common
13	mmu03050	Proteasome	NA	NA	NA	NA	NA	NA	NA	1.27794868490988	10	0.120238095238095	5.36277357770559e-07	0.000176991984322176	Psmd11, Adrm1, Psme3, Psme4, Psma3, Psmb2		5.36277357770559e-07	B only
14	mmu03082	ATP-dependent chromatin remodeling	NA	NA	NA	NA	NA	NA	NA	1.90284094819227	10	0.22	1.32526035565447e-09	2.47037958731866e-09	Baz1b, Pole3, Rbbp4, Rbbp7, Cecr2, Mbd3, Mta1, Gatad2a, Cdk2ap1, Smarca4, Smarcc1, Actg1, Actb, Actl6a, Bcl7a, Arid1a, Arid2, Uchl5, Yeats4, Ep400, Morf4l1, Morf4l2, Meaf6		1.32526035565447e-09	B only
15	mmu03083	Polycomb repressive complex	NA	NA	NA	NA	NA	NA	NA	1.64557775865108	10	0.142857142857143	1.65929773419061e-06	3.88009930492386e-06	Ezh2, Eed, Suz12, Rbbp4, Rbbp7, Mbd6, Cbx2, Phc2, Aurkb, Ube2d2a, E2f6, Cbx3		1.65929773419061e-06	B only
16	mmu03410	Base excision repair	7.95348837209302	10	0.2	1.52492734673369e-05	1.52492734673369e-05	Xrcc1, Pold3, Rfc2		4.19048289703009	10	0.178571428571429	8.31127330126561e-19	1.43099046174922e-13	Neil3, Ung, Tdg, Tdp1, Hmgb1, Parp1, Pold1, Pold2, Pold3, Pole, Pole3, Pcna, Rfc4, Rfc2, Rfc5, Rfc3, Fen1, Lig1		6.80883469537263e-22	common
17	mmu03420	Nucleotide excision repair	4.07142857142857	10	0.175	0.00128573310194982	0.00128573310194982	Pold3, Rfc2		2.6814101870877	10	0.186342592592593	9.68051962739241e-25	1.95884430772071e-19	Ddb1, Polr2a, Rpa1, Rpa2, Pold1, Pold2, Pold3, Pole, Pole3, Pcna, Rfc4, Rfc2, Rfc5, Rfc3, Lig1		7.83522911486609e-26	common
18	mmu03430	Mismatch repair	10.8571428571429	10	0.15	0.000243774088662865	0.000243774088662865	Rfc2, Pold3		6.67373202119606	10	0.217483108108108	1.87258164317868e-25	9.67817101905373e-18	Msh6, Msh2, Rfc4, Rfc2, Rfc5, Rfc3, Pcna, Exo1, Rpa1, Rpa2, Pold1, Pold2, Pold3, Lig1		3.02452587650517e-27	common
19	mmu03440	Homologous recombination	2.85	10	0.025	0.0172767624415505	0.0172767624415505	Pold3		3.75397426192279	10	0.214285714285714	4.05859293111475e-16	1.36415337074731e-09	Nbn, Brca1, Brip1, Topbp1, Palb2, Brca2, Rpa1, Rpa2, Rad51, Rad54l, Pold1, Pold2, Pold3, Blm, Eme1		2.83975764298804e-16	common
20	mmu03460	Fanconi anemia pathway	NA	NA	NA	NA	NA	NA	NA	3.00317940953823	10	0.138996138996139	1.99120911180435e-12	2.57320257437397e-07	Hes1, Usp1, Ube2t, Fancd2, Brca2, Palb2, Rad51, Brca1, Brip1, Rmi2, Blm, Rpa1, Rpa2, Eme1, Slx1b		1.99120911180435e-12	B only
21	mmu04012	ErbB signaling pathway	NA	NA	NA	NA	NA	NA	NA	1.22080463802367	10	0.172619047619048	4.02456142431509e-07	4.02456142431509e-07	Camk2d, Prkcb, Sos2, Hras, Nras, Mapk1, Gab1, Pik3r3, Akt1, Akt2		4.02456142431509e-07	B only
22	mmu04014	Ras signaling pathway	NA	NA	NA	NA	NA	NA	NA	1.2788869732248	10	0.245	4.53895827719224e-15	4.53895827719224e-15	Vegfb, Vegfc, Fgfr2, Fgfr3, Kit, Gab1, Sos2, Gnb1, Gnb2, Gng3, Gng12, Calm3, Calm2, Hras, Nras, Mras, Nf1, Rasal2, Rac1, Rhoa, Pik3r3, Akt1, Akt2, Ralgapa2, Rala, Cdc42, Mapk1, Plce1, Prkcb		4.53895827719223e-15	B only
23	mmu04015	Rap1 signaling pathway	NA	NA	NA	NA	NA	NA	NA	1.59793583606103	10	0.282857142857143	4.74470588509251e-17	4.74470588509251e-17	Mras, Calm3, Calm2, F2r, Lpar1, Gnas, Adcy6, Plcb1, Vegfb, Vegfc, Fgfr2, Fgfr3, Kit, Bcar1, Ctnnb1, Prkcb, Gnai3, Gnai2, Sipa1l2, Rala, Rac1, Enah, Actg1, Actb, Rhoa, Cdc42, Mapk1, Mapk14, Pik3r3, Akt1, Akt2, Plce1, Hras, Nras		4.7447058850925e-17	B only
24	mmu04022	cGMP-PKG signaling pathway	NA	NA	NA	NA	NA	NA	NA	1.05994567395467	10	0.0714285714285714	3.50004457847596e-06	3.50004457847596e-06	Ednrb, Atp1a2, Atp1b3, Plcb1, Rhoa, Ppp1cc, Calm3, Calm2, Myl9, Adcy6, Gnai3, Gnai2, Akt1, Akt2, Vdac1, Slc25a4, Atf4, Mapk1		3.50004457847596e-06	B only
25	mmu04024	cAMP signaling pathway	NA	NA	NA	NA	NA	NA	NA	1.13756795815842	10	0.107142857142857	1.95436048110613e-09	1.95436048110613e-09	Tshr, Gnas, Sstr2, Gnai3, Gnai2, Adcy6, Calm3, Calm2, Camk2d, Plce1, Rac1, Rhoa, Pik3r3, Akt1, Akt2, Mapk1, Ppp1cc, Fos, Gli3, Sox9, F2r, Myl9, Atp1a2, Atp1b3, Orai1		1.95436048110613e-09	B only
26	mmu04062	Chemokine signaling pathway	NA	NA	NA	NA	NA	NA	NA	1.33474640423921	10	0.282857142857143	2.57046110762318e-15	2.57046110762318e-15	Cxcl12, Ccl27a, Gnai3, Gnai2, Adcy6, Sos2, Hras, Nras, Mapk1, Pik3r3, Akt1, Akt2, Rac1, Cdc42, Was, Rhoa, Gnb1, Gnb2, Gng3, Gng12, Prex1, Bcar1, Plcb1, Prkcb		2.57046110762319e-15	B only
27	mmu04066	HIF-1 signaling pathway	NA	NA	NA	NA	NA	NA	NA	1.25132475397426	10	0.0357142857142857	0.0312554909872811	0.0312554909872811	Mapk1, Pik3r3, Akt1, Akt2, Egln3, Prkcb, Camk2d, Tfrc, Pfkl, Aldoc, Eno1b, Ldha, Ldhb, Pdha1		0.0312554909872811	B only
28	mmu04068	FoxO signaling pathway	NA	NA	NA	NA	NA	NA	NA	2.07912420660339	10	0.321428571428571	9.12651323089355e-16	9.12651323089355e-16	Smad4, Smad3, Prkab1, Prkag3, Pik3r3, Pdpk1, Akt1, Akt2, Foxo6, Sos2, Hras, Nras, Mapk1, Mapk14, Cdk2, Foxg1, Ccnb1, Ccnb2, Ccnd1, Ccnd2, Cdkn2d, Plk1, Plk4, Gadd45g, Bnip3, Gabarap, S1pr1		9.12651323089353e-16	B only
29	mmu04071	Sphingolipid signaling pathway	NA	NA	NA	NA	NA	NA	NA	2.26045762008254	10	0.363333333333333	9.1222967666916e-18	9.1222967666916e-18	Sptssa, Cers2, Asah1, Bax, Map3k5, Mapk14, Akt1, Akt2, Ppp2ca, Ppp2cb, Ppp2r1a, Ppp2r1b, Ppp2r2b, Ppp2r5c, Pik3r3, Gnai3, Gnai2, Plcb1, Mapk1, Sgpl1, S1pr1, Hras, Nras, Pdpk1, Rac1, S1pr3, Prkcb, Rhoa		9.12229676669157e-18	B only
30	mmu04072	Phospholipase D signaling pathway	NA	NA	NA	NA	NA	NA	NA	1.34894583407154	10	0.207142857142857	2.79220768677935e-09	2.79220768677935e-09	Kit, Gab1, Sos2, Hras, Nras, Mras, Rala, Pik3r3, Akt1, Akt2, Rheb, Rhoa, Arf1, Mapk1, F2r, Lpar1, Plcb1, Gnas, Adcy6		2.79220768677934e-09	B only
31	mmu04110	Cell cycle	6.75	10	0.05	1.61978175232418e-12	1.61978175232418e-12	Ccnd1, Ccnd2, Tfdp2, Cul1, Mcm4, Mcm6, Cdc20, Pttg1, Gadd45g		4.61014383043149	10	0.5	2.77086554992014e-63	1.27881281415798e-32	Ccnd1, Ccnd2, E2f1, E2f2, E2f3, Smad3, Smad4, Cdkn2c, Cdkn2d, Ccne1, Ccne2, Cdk2, Cul1, Ccna2, Ccna1, Cdc6, Cdt1, Orc1, Orc6, Mcm2, Mcm3, Mcm4, Mcm5, Mcm6, Mcm7, Cdc45, Ticrr, Dbf4, Cdk1, Ccnb1, Ccnb2, Cdc25b, Cdc25c, Ywhaz, Ywhab, Ywhaq, Ywhae, Ywhah, Plk1, Pkmyt1, Cdc27, Cdc23, Cdc20, Pttg1, Espl1, Smc1a, Rad21, Stag1, Ddx11, Esco2, Cdca5, Aurkb, Ppp2ca, Ppp2cb, Ppp2r1a, Ppp2r1b, Ppp2r5c, Ndc80…		7.72833629891401e-73	common
32	mmu04114	Oocyte meiosis	2.89830508474576	10	0.025	0.00846814539968601	0.00846814539968601	Cul1, Cdc20, Pttg1		3.30858748508449	10	0.454365079365079	5.01385244922103e-23	2.67097070712159e-20	Adcy6, Aurka, Mapk1, Rps6ka2, Pkmyt1, Ywhaz, Ywhab, Ywhaq, Ywhae, Ywhah, Cdk1, Cdk2, Mapk14, Ppp1cc, Slk, Plk1, Cdc25c, Ccnb2, Cul1, Fbxo5, Cdc27, Cdc23, Cdc20, Pttg1, Espl1, Smc1a, Ccnb1, Bub1, Mad2l1, Ccne1, Ccne2, Ppp2r5c, Ppp2r1a, Ppp2r1b, Ppp2ca, Ppp2cb, Calm3, Calm2, Camk2d		2.42514741071066e-23	common
33	mmu04115	p53 signaling pathway	6.80597014925373	10	0.075	1.35847798367199e-05	1.35847798367199e-05	Ccnd1, Ccnd2, Gadd45g, Rrm2		2.5400024856791	10	0.181878306878307	9.61465122397216e-11	2.0278343778855e-10	Chek2, Chek1, Ccnd1, Ccnd2, Ccne1, Ccne2, Cdk2, Ccnb1, Ccnb2, Cdk1, Gadd45g, Gtse1, Bax, Siah1b, Cycs, Rrm2, Sesn1		4.60694083575421e-14	common
34	mmu04120	Ubiquitin mediated proteolysis	2.47826086956522	10	0.025	0.010047797045973	0.010047797045973	Ube2c, Cul1, Cdc20		1.3057301780601	10	0.0363756613756614	5.61146944529863e-18	1.34562856989989e-08	Ubb, Ubc, Sae1, Ube2c, Ube2d2a, Ube2m, Ube2r2, Cdc34, Ube2s, Nedd4, Siah1b, Brca1, Cul1, Ddb1, Cdc20, Fzr1, Cdc27, Cdc23		2.55539288900152e-18	common
35	mmu04137	Mitophagy - animal	NA	NA	NA	NA	NA	NA	NA	1.83868127114585	4	0.0345238095238095	0.00148313305673406	0.0356428245991855	Siah1b, Ubb, Ubc, Tax1bp1, Nbr1, Gabarap, Pgam5, Csnk2a1, Bnip3, Bnip3l, Atf4, Hras, Nras, Mras, E2f1, Cited2, Rab7, Vcp		0.00148313305673406	B only
36	mmu04140	Autophagy - animal	NA	NA	NA	NA	NA	NA	NA	1.50158970476911	10	0.138095238095238	1.37576846200033e-08	1.37576846200033e-08	Pik3r3, Pdpk1, Akt1, Akt2, Hras, Nras, Mras, Mapk1, Bnip3, Rheb, Ppp2ca, Ppp2cb, Rragd, Hmgb1, Mtmr14, Gabarap, Nbr1, Tax1bp1, Ubb, Ubc, Rab7, Lamp1, Ctsl, Ctsb		1.37576846200033e-08	B only
37	mmu04141	Protein processing in endoplasmic reticulum	NA	NA	NA	NA	NA	NA	NA	1.56415594246783	10	0.0385185185185185	5.27589525415148e-14	7.5836934106267e-07	Magt1, Mogs, Hspa5, Hsp90b1, Ganab, Canx, Calr, Sec13, Pdia4, Pdia6, Txndc5, Vcp, Hspa1a, Dnaja1, Dnaja2, Hsp90ab1, Hsph1, Ubqln2, Ubqln4, Atf4, Map3k5, Bax, Rnf5, Ube2d2a, Cul1		5.27589525415147e-14	B only
38	mmu04144	Endocytosis	NA	NA	NA	NA	NA	NA	NA	0.971492635996895	10	0.103571428571429	0.0103219269180928	0.0148470416414151	Ap2m1, Smad3, Tfrc, Fgfr2, Fgfr3, Nedd4, Actr3b, Arpc5, Hspa1a, Vps29, Snx3, Rab7, Snx1, Hras, Rhoa, Ehd1, Rab31, Kif5b, Cdc42, Git1, Psd3, Arf1, Arf5		0.0103219269180928	B only
39	mmu04145	Phagosome	NA	NA	NA	NA	NA	NA	NA	1.10506601649675	4	0.0322916666666667	0.0307122949168017	0.0307122949168017	Actg1, Actb, Coro1a, Tfrc, Atp6v0c, Rab7, Dync2h1, Tuba4a, Tuba1c, Tuba1b, Tubb4b, Tubb5, Lamp1, Ctsl, Calr, Canx, Rac1		0.0307122949168017	B only
40	mmu04150	mTOR signaling pathway	NA	NA	NA	NA	NA	NA	NA	1.41175100448378	10	0.233333333333333	2.28965601376125e-07	2.28965601376125e-07	Rragd, Sec13, Grb10, Eif4b, Cab39, Rheb, Wnt4, Wnt7b, Fzd1, Fzd2, Lrp6, Sos2, Hras, Nras, Mapk1, Rps6ka2, Pik3r3, Pdpk1, Akt1, Akt2, Rhoa, Prkcb		2.28965601376125e-07	B only
41	mmu04152	AMPK signaling pathway	NA	NA	NA	NA	NA	NA	NA	1.98557316333106	10	0.266666666666667	1.3388185994887e-14	1.3388185994887e-14	Cab39, Prkab1, Prkag3, Pfkl, Ccnd1, Ccna2, Ccna1, Eef2, Hmgcr, Srebf1, Fasn, Cpt1a, Ppp2ca, Ppp2cb, Ppp2r1a, Ppp2r1b, Ppp2r2b, Ppp2r5c, Rab2a, Pik3r3, Pdpk1, Akt1, Akt2, Rheb		1.3388185994887e-14	B only
42	mmu04210	Apoptosis	NA	NA	NA	NA	NA	NA	NA	2.04762232468516	10	0.207142857142857	4.39467874812072e-08	4.39467874812072e-08	Bax, Diablo, Cycs, Tuba4a, Tuba1c, Tuba1b, Mcl1, Actg1, Actb, Lmnb1, Lmnb2, Parp1, Atf4, Ctsb, Ctsl, Ctsz, Birc5, Map3k5, Fos, Gadd45g, Pik3r3, Pdpk1, Akt1, Akt2, Hras, Nras, Mapk1		4.39467874812071e-08	B only
43	mmu04211	Longevity regulating pathway	NA	NA	NA	NA	NA	NA	NA	1.33474640423921	10	0.142857142857143	2.62547473022511e-05	2.62547473022511e-05	Hras, Nras, Pik3r3, Akt1, Akt2, Adcy6, Atf4, Rheb, Prkab1, Prkag3, Bax, Sesn1		2.62547473022511e-05	B only
44	mmu04213	Longevity regulating pathway - multiple species	NA	NA	NA	NA	NA	NA	NA	1.47697348010077	10	0.178571428571429	0.00148483862925831	0.00148483862925831	Hras, Nras, Pik3r3, Akt1, Akt2, Adcy6, Prkab1, Prkag3, Hspa1a		0.00148483862925831	B only
45	mmu04218	Cellular senescence	2.85	10	0.025	0.0278559118917269	0.0278559118917269	Ccnd1, Ccnd2, Gadd45g, Slc25a5		2.25238455715367	10	0.396428571428571	2.69496623019586e-18	8.25351574216695e-18	Smad3, Ccnd1, Ccnd2, E2f1, E2f2, E2f3, Pik3r3, Cdk2, Ccne1, Ccne2, Nras, Mras, Hras, Akt1, Akt2, Rheb, Ccna2, Ccna1, Mybl2, Rbbp4, Foxm1, Ppp1cc, Mapk1, Mapk14, Gadd45g, Cdk1, Ccnb1, Ccnb2, Nbn, Chek2, Chek1, Zfp36l1, Calm3, Calm2, Slc25a4, Vdac1		3.38087512463514e-18	common
46	mmu04261	Adrenergic signaling in cardiomyocytes	NA	NA	NA	NA	NA	NA	NA	1.66843300529902	10	0.214285714285714	4.42336361953974e-09	4.42336361953974e-09	Gnas, Adcy6, Atp1a2, Atp1b3, Calm3, Calm2, Camk2d, Ppp2ca, Ppp2cb, Ppp2r1a, Ppp2r1b, Ppp2r2b, Ppp2r5c, Ppp1cc, Tpm1, Tpm3, Plcb1, Ppp1r1a, Mapk1, Atf4, Mapk14, Gnai3, Gnai2, Akt1, Akt2		4.42336361953974e-09	B only
47	mmu04310	Wnt signaling pathway	NA	NA	NA	NA	NA	NA	NA	2.02595436357738	10	0.142857142857143	1.92392614864004e-20	1.92392614864004e-20	Wnt4, Wnt7b, Wif1, Sfrp1, Frzb, Fzd1, Fzd2, Lrp6, Peg12, Csnk2a1, Nkd1, Ctnnb1, Tcf7l1, Lef1, Cby1, Ctbp1, Tle3, Tle4, Smad4, Smad3, Ccnd1, Ccnd2, Siah1b, Cacybp, Tbl1x, Cul1, Gpc4, Ror2, Vangl2, Rhoa, Rac1, Plcb1, Camk2d, Prkcb		1.92392614864004e-20	B only
48	mmu04330	Notch signaling pathway	NA	NA	NA	NA	NA	NA	NA	1.66843300529902	10	0.0714285714285714	0.000264319358344187	0.000337088938130617	Mfng, Notch1, Notch2, Hes1, Numbl, Kat2a, Ctbp1, Tle3, Tle4, Spen		0.000264319358344187	B only
49	mmu04340	Hedgehog signaling pathway	7.125	10	0.05	0.0158745870934825	0.0158745870934825	Ccnd1, Ccnd2, Cul1		NA	NA	NA	NA	NA	NA	NA	0.0158745870934825	A only
50	mmu04350	TGF-beta signaling pathway	NA	NA	NA	NA	NA	NA	NA	1.71610251973613	10	0.25	2.87742721707105e-06	3.40786958171429e-06	Nog, Bmp7, Tfrc, Rgma, Acvr2b, Smad3, Smad4, Cul1, Mapk1, Rhoa, Ppp2r1a, Ppp2r1b, Ppp2ca, Ppp2cb, Id4, Ski, Ncor1, Tgif2		2.87742721707105e-06	B only
51	mmu04360	Axon guidance	NA	NA	NA	NA	NA	NA	NA	1.54449226776252	10	0.178571428571429	5.32510113245151e-11	5.32510113245151e-11	Rac1, Cdc42, Rhoa, Unc5d, Rgma, Myl9, Efnb1, Efnb2, Epha3, Epha4, Epha5, Ephb4, Enah, Hras, Nras, Mapk1, Cxcl12, Gnai3, Gnai2, Robo3, Sema3c, Sema6d, Camk2d, Wnt4, Pik3r3, Pdpk1, Bmp7		5.3251011324515e-11	B only
52	mmu04370	VEGF signaling pathway	NA	NA	NA	NA	NA	NA	NA	1.75624526873581	10	0.320714285714286	3.83831256032553e-10	3.83831256032553e-10	Prkcb, Hras, Nras, Mapk1, Cdc42, Mapk14, Pik3r3, Rac1, Akt1, Akt2		3.83831256032553e-10	B only
53	mmu04371	Apelin signaling pathway	NA	NA	NA	NA	NA	NA	NA	1.71823697560645	10	0.282857142857143	3.80165763031018e-10	3.80165763031018e-10	Adcy6, Gnai3, Gnai2, Gnb1, Gnb2, Gng3, Gng12, Plcb1, Calm3, Calm2, Hras, Nras, Mras, Mapk1, Akt1, Akt2, Egr1, Ccnd1, Prkab1, Prkag3, Hdac4, Smad3, Smad4		3.80165763031018e-10	B only
54	mmu04380	Osteoclast differentiation	NA	NA	NA	NA	NA	NA	NA	0.715042716556721	10	0.107142857142857	0.00333884152194578	0.00333884152194578	Mapk1, Pik3r3, Akt1, Akt2, Tab1, Mapk14, Fos, Jund, Rac1		0.00333884152194578	B only
55	mmu04390	Hippo signaling pathway	NA	NA	NA	NA	NA	NA	NA	2.3896266269444	10	0.285714285714286	2.7945870156049e-14	2.7945870156049e-14	Yap1, Wwtr1, Ajuba, Wwc1, Ppp2ca, Ppp2cb, Ppp2r1a, Ppp2r1b, Ppp2r2b, Ppp1cc, Trp53bp2, Llgl1, Scrib, Tead1, Birc5, Smad3, Smad4, Bmp7, Wnt4, Wnt7b, Fzd1, Fzd2, Ywhaz, Ywhab, Ywhaq, Ywhae, Ywhah, Ctnnb1, Nkd1, Tcf7l1, Lef1, Ccnd1, Ccnd2, Sox2, Actg1, Actb, Ctnna1		2.7945870156049e-14	B only
56	mmu04510	Focal adhesion	1.15736040609137	10	0.025	0.00417412950215391	0.00417412950215391	Ccnd1, Ccnd2		1.52445655306509	10	0.285714285714286	1.14044927037082e-17	1.14044927037082e-17	Col2a1, Fn1, Tnc, Itgb8, Vegfb, Vegfc, Arhgap5, Rhoa, Myl9, Ppp1cc, Actg1, Actb, Flnb, Flnc, Vcl, Parva, Pdpk1, Akt1, Akt2, Ctnnb1, Prkcb, Pik3r3, Rac1, Cdc42, Bcar1, Sos2, Hras, Mapk1, Ccnd1, Ccnd2		2.16556359724047e-18	common
57	mmu04512	ECM-receptor interaction	NA	NA	NA	NA	NA	NA	NA	0.706630449303113	10	0.0357142857142857	0.0252953681902334	0.0252953681902334	Col2a1, Fn1, Tnc, Itgb8, Sdc1, Hmmr		0.0252953681902334	B only
58	mmu04520	Adherens junction	NA	NA	NA	NA	NA	NA	NA	1.76010514844731	10	0.25	1.79689414663944e-10	1.79689414663944e-10	Cdc42, Rac1, Was, Vcl, Ctnnb1, Ctnna1, Actg1, Actb, Rhoa, Csnk2a1, Tcf7l1, Lef1, Mapk1, Smad3, Smad4, Myl9		1.79689414663943e-10	B only
59	mmu04530	Tight junction	2.25	10	0.025	0.00191355233721817	0.00191355233721817	Arhgap17, Ccnd1, Ezr		2.30507191521575	10	0.25	1.06391359266417e-11	1.06391359266417e-11	Cldn9, Jam2, Jam3, Cdc42, Mpdz, Rac1, Llgl1, Scrib, Ppp2ca, Ppp2cb, Ppp2r1a, Ppp2r1b, Ppp2r2b, Nedd4, Rhoa, Cd1d1, Ybx3, Pcna, Ccnd1, Hspa4, Ezr, Rdx, Msn, Actg1, Actb, Map3k5, Actr3b, Arpc5, Was, Prkab1, Prkag3, Myl9, Tuba4a, Tuba1c, Tuba1b		6.62167238493468e-13	common
60	mmu04540	Gap junction	NA	NA	NA	NA	NA	NA	NA	2.02595436357738	10	0.181878306878307	4.18884083777588e-07	4.18884083777588e-07	Lpar1, Gnai3, Gnai2, Sos2, Hras, Nras, Mapk1, Tuba4a, Tuba1c, Tuba1b, Tubb4b, Tubb5, Cdk1, Gnas, Adcy6, Plcb1, Prkcb		4.18884083777588e-07	B only
61	mmu04550	Signaling pathways regulating pluripotency of stem cells	NA	NA	NA	NA	NA	NA	NA	1.71823697560645	10	0.282857142857143	5.10328032800991e-08	5.10328032800991e-08	Sox2, Mapk1, Pik3r3, Akt1, Akt2, Acvr2b, Smad3, Smad4, Id4, Mapk14, Wnt4, Wnt7b, Fzd1, Fzd2, Ctnnb1, Tcf3, Fgfr2, Fgfr3, Hras, Nras, Rest, Rif1, Pax6		5.1032803280099e-08	B only
62	mmu04611	Platelet activation	NA	NA	NA	NA	NA	NA	NA	1.29169006861859	10	0.178571428571429	3.42102042884448e-12	3.42102042884448e-12	F2r, Rhoa, Ppp1cc, Orai1, Plcb1, Gnai3, Gnai2, Adcy6, Gnas, Actg1, Actb, Pik3r3, Akt1, Akt2, Mapk14, Mapk1		3.42102042884448e-12	B only
63	mmu04612	Antigen processing and presentation	NA	NA	NA	NA	NA	NA	NA	1.7409735707468	10	0.0385185185185185	1.75796202613213e-06	0.000161321851675253	Psme3, Hspa1a, Hspa4, Hsp90ab1, Hspa5, Canx, Calr, Lgmn, Ctsb, Ctsl, Nfyb, Nfyc		1.75796202613213e-06	B only
64	mmu04613	Neutrophil extracellular trap formation	NA	NA	NA	NA	NA	NA	NA	0.856521756731046	10	0.142857142857143	0.00322587528337956	0.00322587528337956	Mapk1, Rac1, Actg1, Actb, Vdac1, Slc25a4, Plcb1, Prkcb, Pik3r3, Akt1, Akt2, Hmgb1, Mapk14, Hat1, H3f3b, Hdac4		0.00322587528337956	B only
65	mmu04620	Toll-like receptor signaling pathway	NA	NA	NA	NA	NA	NA	NA	1.00105980317941	10	0.142857142857143	0.00087485757692906	0.00087485757692906	Tlr1, Rac1, Pik3r3, Akt1, Akt2, Tab1, Mapk1, Mapk14, Fos, Ikbke		0.00087485757692906	B only
66	mmu04623	Cytosolic DNA-sensing pathway	NA	NA	NA	NA	NA	NA	NA	0.556144335099672	10	0.0357142857142857	0.00817943528303151	0.00817943528303151	Polr3c, Polr3d, Polr3h, Ikbke		0.00817943528303151	B only
67	mmu04625	C-type lectin receptor signaling pathway	NA	NA	NA	NA	NA	NA	NA	1.14406834649075	10	0.207142857142857	2.93128890441776e-06	2.93128890441776e-06	Hras, Nras, Mras, Calm3, Calm2, Mapk1, Mapk14, Rhoa, Ikbke, Pik3r3, Akt1, Akt2		2.93128890441776e-06	B only
68	mmu04630	JAK-STAT signaling pathway	NA	NA	NA	NA	NA	NA	NA	0.723657689045356	10	0.0714285714285714	0.0177193495775431	0.0177193495775431	Csf3r, Socs2, Mcl1, Pim1, Ccnd1, Ccnd2, Fhl1, Sos2, Hras, Pik3r3, Akt1, Akt2		0.0177193495775431	B only
69	mmu04650	Natural killer cell mediated cytotoxicity	NA	NA	NA	NA	NA	NA	NA	0.614685844057532	10	0.0714285714285714	0.0284238978661456	0.0284238978661456	Rac1, Mapk1, Pik3r3, Sos2, Hras, Nras, Prkcb		0.0284238978661457	B only
70	mmu04657	IL-17 signaling pathway	NA	NA	NA	NA	NA	NA	NA	0.931218421562241	10	0.0357142857142857	0.00880604490551876	0.00880604490551876	Fos, Jund, Hsp90ab1, Hsp90b1, Mapk14, Mapk1, Ikbke, Srsf1		0.00880604490551875	B only
71	mmu04659	Th17 cell differentiation	NA	NA	NA	NA	NA	NA	NA	0.577534501834275	10	0.0357142857142857	0.00137162295889641	0.00137162295889641	Mapk14, Smad3, Smad4, Hsp90ab1, Mapk1, Fos		0.00137162295889641	B only
72	mmu04660	T cell receptor signaling pathway	NA	NA	NA	NA	NA	NA	NA	1.51420810564953	10	0.296796796796797	4.58004191606258e-18	4.58004191606258e-18	Rhoa, Cdc42, Mapk14, Sos2, Hras, Nras, Mapk1, Fos, Pik3r3, Pdpk1, Akt1, Akt2, Ppp2ca, Ppp2cb, Ppp2r1a, Ppp2r1b, Ppp2r2b, Ppp2r5c		4.58004191606258e-18	B only
73	mmu04662	B cell receptor signaling pathway	NA	NA	NA	NA	NA	NA	NA	1.44890234670704	10	0.172619047619048	1.85633459276766e-07	1.85633459276766e-07	Rac1, Sos2, Hras, Nras, Mapk1, Fos, Prkcb, Cd81, Pik3r3, Akt1, Akt2		1.85633459276766e-07	B only
74	mmu04664	Fc epsilon RI signaling pathway	NA	NA	NA	NA	NA	NA	NA	1.51675727754456	10	0.321428571428571	2.26162241582315e-06	2.26162241582315e-06	Pik3r3, Pdpk1, Akt1, Akt2, Rac1, Mapk14, Sos2, Hras, Nras, Mapk1		2.26162241582314e-06	B only
75	mmu04666	Fc gamma R-mediated phagocytosis	NA	NA	NA	NA	NA	NA	NA	1.41454102623177	10	0.178571428571429	2.68470915880157e-05	2.68470915880157e-05	Pik3r3, Akt1, Akt2, Mapk1, Marcks, Marcksl1, Prkcb, Cdc42, Was, Actr3b, Arpc5, Rac1, Myo10		2.68470915880157e-05	B only
76	mmu04668	TNF signaling pathway	NA	NA	NA	NA	NA	NA	NA	1.07256407483508	10	0.107142857142857	2.34979242127862e-07	2.34979242127862e-07	Tab1, Fos, Mapk14, Map3k5, Mapk1, Atf4, Pgam5, Vegfc, Vcam1, Pik3r3, Akt1, Akt2		2.34979242127862e-07	B only
77	mmu04670	Leukocyte transendothelial migration	NA	NA	NA	NA	NA	NA	NA	2.22457734039869	10	0.25	2.26222369307835e-13	2.26222369307835e-13	Jam3, Jam2, Pecam1, Cldn9, Vcam1, Ezr, Msn, Actg1, Actb, Pik3r3, Rac1, Ctnnb1, Ctnna1, Mapk14, Prkcb, Bcar1, Arhgap5, Rhoa, Myl9, Vcl, Cxcl12, Gnai3, Gnai2, Cdc42		2.26222369307835e-13	B only
78	mmu04713	Circadian entrainment	NA	NA	NA	NA	NA	NA	NA	1.6512326650382	10	0.178571428571429	8.02436927426017e-10	8.02436927426017e-10	Calm3, Calm2, Camk2d, Mapk1, Gnai3, Gnai2, Gnb1, Gnb2, Gng3, Gng12, Gnas, Adcy6, Plcb1, Prkcb, Per3, Fos		8.02436927426018e-10	B only
79	mmu04714	Thermogenesis	NA	NA	NA	NA	NA	NA	NA	1.14406834649075	10	0.0357142857142857	0.0432101316556277	0.0432101316556277	Gnas, Adcy6, Kdm1a, Smarca4, Smarcc1, Actg1, Actb, Actl6a, Arid1a, Map3k5, Mapk14, Prkab1, Prkag3, Sos2, Hras, Nras, Rps6ka2, Rheb, Acsl3, Acsl5, Ndufs8, Uqcrfs1, Cox5a, Cpt1a		0.0432101316556277	B only
80	mmu04720	Long-term potentiation	NA	NA	NA	NA	NA	NA	NA	1.87698713096139	10	0.0357142857142857	0.00171723185294034	0.00171723185294034	Ppp1r1a, Ppp1cc, Camk2d, Calm3, Calm2, Atf4, Hras, Nras, Mapk1, Rps6ka2, Prkcb, Plcb1		0.00171723185294034	B only
81	mmu04722	Neurotrophin signaling pathway	NA	NA	NA	NA	NA	NA	NA	1.93482146832995	10	0.285714285714286	4.27696340905802e-10	4.27696340905802e-10	Sos2, Hras, Nras, Mapk1, Rps6ka2, Atf4, Mapk14, Gab1, Pik3r3, Akt1, Akt2, Pdpk1, Calm3, Calm2, Camk2d, Arhgdia, Rhoa, Cdc42, Rac1, Map3k5, Bax, Maged1, Ywhae		4.27696340905801e-10	B only
82	mmu04723	Retrograde endocannabinoid signaling	NA	NA	NA	NA	NA	NA	NA	0.97117742099495	10	0.107142857142857	1.53341164798772e-08	1.53341164798772e-08	Slc17a7, Plcb1, Prkcb, Gnai3, Gnai2, Gnb1, Gnb2, Gng3, Gng12, Mapk1, Mapk14, Adcy6, Ndufs8		1.53341164798772e-08	B only
83	mmu04724	Glutamatergic synapse	NA	NA	NA	NA	NA	NA	NA	1.26259794995601	10	0.142857142857143	2.7673224652261e-09	2.7673224652261e-09	Slc38a2, Slc17a7, Plcb1, Prkcb, Mapk1, Gnas, Adcy6, Gnai3, Gnai2, Gnb1, Gnb2, Gng3, Gng12, Slc1a3		2.7673224652261e-09	B only
84	mmu04725	Cholinergic synapse	NA	NA	NA	NA	NA	NA	NA	1.62334022137202	10	0.207142857142857	9.78431430628573e-13	9.78431430628573e-13	Plcb1, Prkcb, Gnai3, Gnai2, Gnb1, Gnb2, Gng3, Gng12, Hras, Nras, Mapk1, Fos, Adcy6, Atf4, Camk2d, Pik3r3, Akt1, Akt2		9.78431430628572e-13	B only
85	mmu04726	Serotonergic synapse	NA	NA	NA	NA	NA	NA	NA	1.05803068628718	10	0.178571428571429	2.68364178398723e-07	2.68364178398723e-07	Plcb1, Prkcb, Mapk1, Gnas, Gnai3, Gnai2, Gnb1, Gnb2, Gng3, Gng12, Dusp1, Hras, Nras		2.68364178398723e-07	B only
86	mmu04727	GABAergic synapse	NA	NA	NA	NA	NA	NA	NA	1.28042532964808	10	0.107142857142857	7.03738925156831e-07	7.03738925156831e-07	Slc38a2, Prkcb, Hap1, Gabarap, Gnai3, Gnai2, Gnb1, Gnb2, Gng3, Gng12, Adcy6		7.03738925156831e-07	B only
87	mmu04728	Dopaminergic synapse	NA	NA	NA	NA	NA	NA	NA	1.91041947171643	10	0.246621621621622	1.02772028596163e-15	1.02772028596163e-15	Plcb1, Calm3, Calm2, Camk2d, Prkcb, Fos, Gnas, Atf4, Mapk14, Ppp1cc, Gnai3, Gnai2, Gnb1, Gnb2, Gng3, Gng12, Ppp2ca, Ppp2cb, Ppp2r1a, Ppp2r1b, Ppp2r2b, Ppp2r5c, Akt1, Akt2, Kif5b		1.02772028596163e-15	B only
88	mmu04730	Long-term depression	NA	NA	NA	NA	NA	NA	NA	2.00211960635882	10	0.245	8.91758939143365e-12	8.91758939143365e-12	Ppp2r1a, Ppp2r1b, Ppp2ca, Ppp2cb, Hras, Nras, Mapk1, Gnai3, Gnai2, Gnas, Prkcb, Plcb1		8.91758939143367e-12	B only
89	mmu04750	Inflammatory mediator regulation of TRP channels	NA	NA	NA	NA	NA	NA	NA	0.800847842543528	10	0.0357142857142857	0.00569199263144566	0.00569199263144566	Plcb1, Ppp1cc, Calm3, Calm2, Camk2d, Mapk14, Pik3r3, Gnas, Adcy6, Prkcb		0.00569199263144566	B only
90	mmu04810	Regulation of actin cytoskeleton	NA	NA	NA	NA	NA	NA	NA	1.594608536038	10	0.282857142857143	3.02035073780888e-21	3.02035073780888e-21	Lpar1, Cxcl12, F2r, Fgfr2, Fgfr3, Fn1, Itgb8, Gng12, Bcar1, Sos2, Hras, Nras, Mras, Arhgef6, Pik3r3, Mapk1, Akt1, Akt2, Rhoa, Rac1, Cdc42, Git1, Ppp1cc, Myl9, Enah, Actr3b, Arpc5, Actg1, Actb, Ezr, Rdx, Msn, Tmsb4x, Vcl, Iqgap3, Spata13		3.02035073780887e-21	B only
91	mmu04814	Motor proteins	NA	NA	NA	NA	NA	NA	NA	1.66843300529902	10	0.107142857142857	9.84255973938754e-15	9.84255973938754e-15	Dync2h1, Dynll1, Dynll2, Tuba4a, Tuba1c, Tuba1b, Tubb4b, Tubb5, Tubg1, Kif5b, Kif14, Kif4, Kif21a, Kif11, Kif20a, Kif20b, Kif23, Cenpe, Kif18a, Kif18b, Kif22, Kif15, Kif2c, Myo10, Myl9, Actg1, Actb, Tpm1, Tpm3		9.84255973938757e-15	B only
92	mmu04910	Insulin signaling pathway	NA	NA	NA	NA	NA	NA	NA	1.39853943091241	10	0.0714285714285714	1.32712232026323e-06	1.32712232026323e-06	Pik3r3, Pdpk1, Akt1, Akt2, Ppp1cc, Ppp1r3c, Calm3, Calm2, Prkar2a, Srebf1, Fasn, Prkab1, Prkag3, Rheb, Sos2, Hras, Nras, Mapk1, Socs2		1.32712232026323e-06	B only
93	mmu04911	Insulin secretion	NA	NA	NA	NA	NA	NA	NA	1.07256407483508	10	0.0357142857142857	0.021572139272287	0.021572139272287	Atp1a2, Atp1b3, Camk2d, Gnas, Adcy6, Atf4, Cckar, Plcb1, Prkcb		0.021572139272287	B only
94	mmu04912	GnRH signaling pathway	NA	NA	NA	NA	NA	NA	NA	1.66843300529902	10	0.207142857142857	0.000527113781139605	0.000527113781139605	Gnas, Adcy6, Atf4, Plcb1, Calm3, Calm2, Camk2d, Prkcb, Mapk14, Cdc42, Sos2, Hras, Nras, Mapk1, Egr1		0.000527113781139605	B only
95	mmu04914	Progesterone-mediated oocyte maturation	NA	NA	NA	NA	NA	NA	NA	3.00317940953823	10	0.417989417989418	1.0957747682496e-14	2.55332107413081e-13	Pik3r3, Mapk14, Gnai3, Gnai2, Adcy6, Aurka, Cdk2, Cdk1, Ccna2, Ccna1, Hsp90ab1, Mapk1, Rps6ka2, Pkmyt1, Ccnb1, Ccnb2, Plk1, Cdc25b, Cdc25c, Akt1, Akt2, Bub1, Mad2l1, Fzr1, Cdc27, Cdc23, Kif22		1.0957747682496e-14	B only
96	mmu04915	Estrogen signaling pathway	NA	NA	NA	NA	NA	NA	NA	1.62963223773392	10	0.25	8.40825150994213e-10	8.40825150994213e-10	Hsp90ab1, Hsp90b1, Fkbp4, Fkbp5, Hspa1a, Fos, Gnas, Adcy6, Atf4, Sos2, Hras, Nras, Mapk1, Pik3r3, Akt1, Akt2, Gnai3, Gnai2, Plcb1, Calm3, Calm2		8.40825150994212e-10	B only
97	mmu04916	Melanogenesis	NA	NA	NA	NA	NA	NA	NA	2.2023315669947	10	0.172619047619048	2.04261557793875e-06	2.04261557793875e-06	Gnas, Adcy6, Wnt4, Wnt7b, Fzd1, Fzd2, Ctnnb1, Tcf7l1, Lef1, Kit, Hras, Nras, Mapk1, Dct, Ednrb, Gnai3, Gnai2, Plcb1, Calm3, Calm2, Camk2d, Prkcb		2.04261557793875e-06	B only
98	mmu04917	Prolactin signaling pathway	3.16666666666667	10	0.025	0.00019980236860608	0.00019980236860608	Ccnd1, Ccnd2		1.66843300529902	10	0.282857142857143	7.47912598658994e-11	7.47912598658994e-11	Pik3r3, Akt1, Akt2, Sos2, Hras, Nras, Mapk1, Fos, Mapk14, Ccnd1, Socs2, Ccnd2		4.90661423067273e-13	common
99	mmu04918	Thyroid hormone synthesis	NA	NA	NA	NA	NA	NA	NA	2.05697219831386	10	0.0357142857142857	0.000125500025033348	0.0124224597672615	Tshr, Gnas, Adcy6, Plcb1, Prkcb, Ttf2, Atf4, Hspa5, Hsp90b1, Canx, Pdia4, Atp1a2, Atp1b3, Gpx3, Gsr		0.000125500025033348	B only
100	mmu04919	Thyroid hormone signaling pathway	NA	NA	NA	NA	NA	NA	NA	2.18718948593821	10	0.357142857142857	5.30612016727655e-10	5.30612016727655e-10	Hras, Nras, Mapk1, Ncor1, Kat2a, Med24, Ccnd1, Rcan1, Wnt4, Ctnnb1, Notch1, Notch2, Plcb1, Plce1, Prkcb, Atp1a2, Atp1b3, Pik3r3, Pdpk1, Akt1, Akt2, Rheb, Tbc1d4, Pfkl, Actg1, Actb		5.30612016727656e-10	B only
101	mmu04921	Oxytocin signaling pathway	NA	NA	NA	NA	NA	NA	NA	1.52479307769049	10	0.138095238095238	2.81719515180394e-06	2.81719515180394e-06	Hras, Nras, Mapk1, Fos, Ccnd1, Plcb1, Prkcb, Eef2, Calm3, Calm2, Rcan1, Prkab1, Prkag3, Camk2d, Myl9, Actg1, Actb, Rhoa, Ppp1cc, Gnas, Adcy6, Gnai3, Gnai2		2.81719515180394e-06	B only
102	mmu04922	Glucagon signaling pathway	NA	NA	NA	NA	NA	NA	NA	1.65223462660679	10	0.0357142857142857	0.0477008155040533	0.0477008155040533	Akt1, Akt2, Gnas, Atf4, Ppp4c, Plcb1, Camk2d, Cpt1a, Calm3, Calm2, Prkab1, Prkag3, Pfkl, Pgam1, Pdha1, Ldha, Ldhb		0.0477008155040533	B only
103	mmu04923	Regulation of lipolysis in adipocytes	NA	NA	NA	NA	NA	NA	NA	1.40499621498865	10	0.142857142857143	4.85679887193277e-10	4.85679887193277e-10	Tshr, Gnas, Adcy6, Pik3r3, Akt1, Akt2, Gnai3, Gnai2		4.85679887193277e-10	B only
104	mmu04924	Renin secretion	NA	NA	NA	NA	NA	NA	NA	1.21750516602901	10	0.0357142857142857	0.000430616182339041	0.000430616182339041	Gnas, Adcy6, Gnai3, Gnai2, Orai1, Plcb1, Calm3, Calm2, Ctsb		0.000430616182339041	B only
105	mmu04926	Relaxin signaling pathway	NA	NA	NA	NA	NA	NA	NA	1.74788219602754	10	0.245	1.50066111408453e-17	1.50066111408453e-17	Gnai3, Gnai2, Gnas, Gnb1, Gnb2, Gng3, Gng12, Atf4, Vegfb, Vegfc, Pik3r3, Mapk1, Akt1, Akt2, Ednrb, Adcy6, Plcb1, Mapk14, Fos, Hras, Nras, Sos2		1.50066111408453e-17	B only
106	mmu04928	Parathyroid hormone synthesis, secretion and action	NA	NA	NA	NA	NA	NA	NA	1.33474640423921	10	0.0714285714285714	9.23230741276126e-05	9.23230741276126e-05	Gnai3, Gnai2, Adcy6, Plcb1, Mapk1, Egr1, Prkcb, Gnas, Nr4a2, Jund, Lrp6, Atf4, Fos, Rhoa		9.23230741276126e-05	B only
107	mmu04929	GnRH secretion	NA	NA	NA	NA	NA	NA	NA	1.33474640423921	10	0.207142857142857	4.15140451772684e-05	4.15140451772684e-05	Plcb1, Prkcb, Hras, Nras, Mapk1, Pik3r3, Akt1, Akt2		4.15140451772685e-05	B only
108	mmu04931	Insulin resistance	NA	NA	NA	NA	NA	NA	NA	1.22771485295588	10	0.0357142857142857	8.13800303456369e-05	8.13800303456369e-05	Rps6ka2, Ppp1cc, Ppp1r3c, Pik3r3, Akt1, Akt2, Prkcb, Tbc1d4, Prkab1, Prkag3, Srebf1, Cpt1a, Pdpk1		8.13800303456369e-05	B only
109	mmu04932	Non-alcoholic fatty liver disease	NA	NA	NA	NA	NA	NA	NA	1.13453444360333	10	0.0714285714285714	1.55717321768259e-07	1.55717321768259e-07	Pik3r3, Akt1, Akt2, Srebf1, Prkab1, Prkag3, Mapk14, Cdc42, Rac1, Map3k5, Fos, Atf4, Bax, Cycs, Ndufs8, Uqcrfs1, Cox5a		1.55717321768259e-07	B only
110	mmu04933	AGE-RAGE signaling pathway in diabetic complications	NA	NA	NA	NA	NA	NA	NA	2.18052630395515	10	0.320714285714286	2.1269938368033e-12	2.1269938368033e-12	Smad3, Smad4, Fn1, Plcb1, Plce1, Prkcb, Mapk1, Vegfb, Vegfc, Vcam1, Mapk14, Rac1, Cdc42, Hras, Nras, Pik3r3, Akt1, Akt2, Bax, Pim1, Ccnd1, Egr1		2.1269938368033e-12	B only
111	mmu04934	Cushing syndrome	NA	NA	NA	NA	NA	NA	NA	1.51103366517647	10	0.138996138996139	2.62871186780591e-07	0.000363105859441301	Gnas, Adcy6, Atf4, Cdkn2c, Ccnd1, E2f1, E2f2, E2f3, Gnai3, Gnai2, Cdk2, Ccne1, Ccne2, Camk2d, Mapk1, Plcb1, Orai1, Wnt4, Wnt7b, Fzd1, Fzd2, Ctnnb1, Tcf7l1, Lef1		2.62871186780591e-07	B only
112	mmu04935	Growth hormone synthesis, secretion and action	NA	NA	NA	NA	NA	NA	NA	1.7409735707468	10	0.282857142857143	1.46125305600085e-12	1.46125305600085e-12	Gnas, Adcy6, Sstr2, Sstr3, Gnai3, Gnai2, Atf4, Fos, Plcb1, Prkcb, Sos2, Hras, Nras, Mapk1, Pik3r3, Akt1, Akt2, Socs2, Bcar1, Mapk14		1.46125305600084e-12	B only
113	mmu04936	Alcoholic liver disease	NA	NA	NA	NA	NA	NA	NA	1.26059382622592	10	0.107142857142857	0.00011998236432634	0.00011998236432634	Tab1, Ikbke, Srebf1, Fasn, Tra2b, Prkab1, Prkag3, Cpt1a, Acadm, Akt1, Akt2, Ctnnb1, Tcf7l1, Lef1, Ccnd1, Map3k5, Mapk14		0.00011998236432634	B only
114	mmu04950	Maturity onset diabetes of the young	9.5	10	0.025	0.0284483964789459	0.0284483964789459	Pax6, Neurod1		NA	NA	NA	NA	NA	NA	NA	0.0284483964789459	A only
115	mmu04960	Aldosterone-regulated sodium reabsorption	NA	NA	NA	NA	NA	NA	NA	1.58062074186223	10	0.0357142857142857	0.00562369807777401	0.00562369807777401	Atp1a2, Atp1b3, Pik3r3, Pdpk1, Prkcb, Mapk1		0.00562369807777401	B only
116	mmu04971	Gastric acid secretion	NA	NA	NA	NA	NA	NA	NA	2.16445362849602	10	0.0357142857142857	2.41015564388845e-07	2.41015564388845e-07	Plcb1, Prkcb, Ezr, Actg1, Actb, Calm3, Calm2, Camk2d, Gnas, Adcy6, Sstr2, Gnai3, Gnai2, Kcnj10, Atp1a2, Atp1b3		2.41015564388845e-07	B only
117	mmu04972	Pancreatic secretion	NA	NA	NA	NA	NA	NA	NA	0.883288061628891	10	0.0357142857142857	0.00211150625965848	0.00211150625965848	Cckar, Plcb1, Prkcb, Rhoa, Rac1, Atp1a2, Atp1b3, Gnas, Adcy6		0.00211150625965848	B only
118	mmu04973	Carbohydrate digestion and absorption	NA	NA	NA	NA	NA	NA	NA	1.70912649323314	10	0.0357142857142857	0.0012273273741198	0.0012273273741198	Atp1a2, Atp1b3, Pik3r3, Akt1, Akt2, Prkcb, Plcb1		0.0012273273741198	B only
119	mmu05012	Parkinson disease	NA	NA	NA	NA	NA	NA	NA	1.26149812595779	2	0.0291385135135135	0.00508495170574531	0.00508495170574531	Gnas, Gnai3, Gnai2, Ubb, Ubc, Psma3, Psmb2, Psmd11, Adrm1, Uchl1, Calm3, Calm2, Camk2d, Hspa5, Atf4, Slc39a11, Ndufs8, Uqcrfs1, Cox5a, Vdac1, Slc25a4, Cycs, Bax, Kif5b, Tuba4a, Tuba1c, Tuba1b, Tubb4b, Tubb5, Dusp1, Map3k5		0.00508495170574531	B only
120	mmu05017	Spinocerebellar ataxia	NA	NA	NA	NA	NA	NA	NA	1.08028036314325	10	0.0357142857142857	0.0365725343504344	0.0365725343504344	Plcb1, Prkcb, Vdac1, Slc25a4, Cycs, Psma3, Psmb2, Psmd11, Adrm1, Map3k5, Pik3r3, Akt1, Akt2, Atxn10, Nop56		0.0365725343504344	B only
121	mmu05020	Prion disease	NA	NA	NA	NA	NA	NA	NA	1.08114458743376	2	0.0291385135135135	0.00571348763193203	0.00571348763193203	Bax, Hspa5, Atf4, Vdac1, Slc25a4, Cycs, Ndufs8, Uqcrfs1, Cox5a, Psma3, Psmb2, Psmd11, Adrm1, Hspa1a, Notch1, Pik3r3, Rac1, Mapk14, Mapk1, Egr1, Csnk2a1, Kif5b, Tuba4a, Tuba1c, Tuba1b, Tubb4b, Tubb5		0.00571348763193203	B only
122	mmu05032	Morphine addiction	NA	NA	NA	NA	NA	NA	NA	1.02381116234258	10	0.107142857142857	1.78543952768128e-08	1.78543952768128e-08	Adcy6, Gnai3, Gnai2, Gnb1, Gnb2, Gng3, Gng12, Gnas, Prkcb		1.78543952768128e-08	B only
123	mmu05034	Alcoholism	NA	NA	NA	NA	NA	NA	NA	0.963586976322426	10	0.142857142857143	0.000153645523389501	0.000153645523389501	Hdac4, H3f3b, Hat1, Gnas, Gnai3, Gnai2, Gnb1, Gnb2, Gng3, Gng12, Atf4, Sos2, Hras, Nras, Mapk1, Calm3, Calm2, Ppp1cc		0.000153645523389501	B only
124	mmu05100	Bacterial invasion of epithelial cells	NA	NA	NA	NA	NA	NA	NA	1.89389692493402	10	0.172619047619048	1.94072808302496e-12	1.94072808302496e-12	Ctnnb1, Ctnna1, Gab1, Pik3r3, Cdc42, Rac1, Actr3b, Arpc5, Actg1, Actb, Bcar1, Fn1, Rhoa, Vcl		1.94072808302496e-12	B only
125	mmu05132	Salmonella infection	NA	NA	NA	NA	NA	NA	NA	1.72313572678423	10	0.285714285714286	1.94396024847133e-10	1.94396024847133e-10	Podxl, Rab7, Dync2h1, Dynll1, Dynll2, Tuba4a, Tuba1c, Tuba1b, Tubb4b, Tubb5, Kif5b, Rhoa, Flnb, Flnc, Rala, Actg1, Actb, Anxa2, Ahnak, Myl9, Cdc42, Rac1, Actr3b, Arpc5, Arf1, Tab1, Hsp90ab1, Hsp90b1, Cse1l, Kpna1, Kpna3, Hras, Mapk1, Mapk14, Fos, Ctnnb1, Tcf7l1, Lef1, Bax, Cycs, Akt1, Akt2		1.94396024847133e-10	B only
126	mmu05133	Pertussis	NA	NA	NA	NA	NA	NA	NA	1.20127176381529	10	0.138095238095238	0.00375999498015403	0.00375999498015403	Calm3, Calm2, Rhoa, Serping1, Mapk14, Mapk1, Fos, Gnai3, Gnai2		0.00375999498015403	B only
127	mmu05135	Yersinia infection	NA	NA	NA	NA	NA	NA	NA	1.3447071983007	10	0.285714285714286	1.61544684609615e-12	1.61544684609615e-12	Fn1, Bcar1, Rac1, Actr3b, Arpc5, Actg1, Actb, Cdc42, Was, Rhoa, Rps6ka2, Tab1, Mapk1, Mapk14, Fos, Pik3r3, Akt1, Akt2		1.61544684609615e-12	B only
128	mmu05140	Leishmaniasis	NA	NA	NA	NA	NA	NA	NA	1.03050273856704	10	0.0357142857142857	0.0489448263968413	0.0489448263968413	Tab1, Prkcb, Mapk1, Fos, Mapk14, Marcksl1, Eef1a1		0.0489448263968413	B only
129	mmu05142	Chagas disease	NA	NA	NA	NA	NA	NA	NA	1.55504435445345	10	0.219219219219219	6.80358524132625e-11	6.80358524132625e-11	Mapk1, Mapk14, Fos, Ppp2r1a, Ppp2r1b, Ppp2r2b, Ppp2ca, Ppp2cb, Calr, Plcb1, Gnai3, Gnai2, Gnas, Pik3r3, Akt1, Akt2		6.80358524132624e-11	B only
130	mmu05145	Toxoplasmosis	NA	NA	NA	NA	NA	NA	NA	0.92690722516612	10	0.107142857142857	0.000109154912354841	0.000109154912354841	Tab1, Mapk1, Mapk14, Hspa1a, Cycs, Gnai3, Gnai2, Pdpk1, Akt1, Akt2		0.000109154912354841	B only
131	mmu05160	Hepatitis C	NA	NA	NA	NA	NA	NA	NA	1.90991672975019	10	0.310714285714286	8.49152229419659e-12	8.49152229419659e-12	Cd81, Cldn9, Ikbke, Ppp2r1a, Ppp2r1b, Ppp2r2b, Ppp2ca, Ppp2cb, Sos2, Hras, Nras, Ywhaz, Ywhab, Ywhaq, Ywhae, Ywhah, Mapk1, Pik3r3, Akt1, Akt2, Ctnnb1, Cdk2, E2f1, E2f2, E2f3, Bax, Cycs, Psme3, Ccnd1		8.49152229419657e-12	B only
132	mmu05161	Hepatitis B	NA	NA	NA	NA	NA	NA	NA	1.93955336866011	10	0.291005291005291	8.94670294467289e-10	9.93591253011304e-09	Smad3, Ddb1, Ywhaz, Ywhab, Ywhaq, Pik3r3, Akt1, Akt2, Bax, Cycs, Birc5, Ccna2, Ccna1, Cdk2, Ccne1, Ccne2, E2f1, E2f2, E2f3, Prkcb, Sos2, Hras, Nras, Smad4, Atf4, Pcna, Mapk1, Fos, Tab1, Mapk14, Ikbke		8.94670294467288e-10	B only
133	mmu05162	Measles	NA	NA	NA	NA	NA	NA	NA	1.08028036314325	10	0.142857142857143	0.00109418630212628	0.00652553016148257	Msn, Ikbke, Csnk2a1, Fos, Hspa1a, Bax, Cycs, Ccnd1, Ccnd2, Ccne1, Ccne2, Cdk2, Pik3r3, Akt1, Akt2		0.00109418630212628	B only
134	mmu05163	Human cytomegalovirus infection	NA	NA	NA	NA	NA	NA	NA	1.46077396172103	10	0.321428571428571	2.34037082196802e-15	2.34037082196802e-15	Pik3r3, Akt1, Akt2, Rheb, Sos2, Hras, Nras, Mapk1, Rac1, Rhoa, Gnb1, Gnb2, Gng3, Gng12, Plcb1, Calm3, Calm2, Gnai3, Gnai2, Adcy6, Ctnnb1, Gnas, Ccnd1, Mapk14, Atf4, Cxcl12, Prkcb, Bcar1, Calr, E2f1, E2f2, E2f3, Bax, Cycs		2.34037082196802e-15	B only
135	mmu05166	Human T-cell leukemia virus 1 infection	NA	NA	NA	NA	NA	NA	NA	1.9234336829648	10	0.392857142857143	1.11399685557351e-14	1.4387725014915e-13	Ccnd2, Hras, Nras, Mapk1, Xpo1, Calr, Canx, Vdac1, Slc25a4, Ranbp1, Mad2l1, Bub1b, Bub3, Cdc27, Cdc23, Cdc20, Pttg1, Espl1, Ccnb2, Ccnd1, Ccna2, Ccna1, Ccne1, Ccne2, Cdk2, E2f1, E2f2, E2f3, Chek1, Chek2, Pik3r3, Akt1, Akt2, Smad3, Smad4, Adcy6, Nfyb, Fos, Egr1, Atf4, Kat2a, Tcf3, Bax, Cdkn2c		1.11399685557351e-14	B only
136	mmu05167	Kaposi sarcoma-associated herpesvirus infection	NA	NA	NA	NA	NA	NA	NA	1.44431513891557	10	0.357142857142857	1.78575552790359e-14	1.78575552790359e-14	Ikbke, Mapk14, Bax, Cycs, E2f1, E2f2, E2f3, Ubb, Ubc, Gnb1, Gnb2, Gng3, Gng12, Hras, Nras, Mapk1, Fos, Pik3r3, Akt1, Akt2, Prex1, Rac1, Calm3, Calm2, Rcan1, Ctnnb1, Tcf7l1, Lef1, Ccnd1		1.78575552790359e-14	B only
137	mmu05169	Epstein-Barr virus infection	2.76699029126214	10	0.025	0.00477348985597124	0.00477348985597124	Psmc6, Gadd45g, Vim, Ccnd1, Ccnd2		1.21487840191676	10	0.142857142857143	4.93787039355812e-09	3.88560064142961e-06	Tab1, Ikbke, Bax, Cycs, Psmd11, Adrm1, Calr, Hes1, Gadd45g, Pik3r3, Akt1, Akt2, Mapk14, Nedd4, Rac1, Ccnd1, Ccnd2, Ccna2, Ccna1, Ccne1, Ccne2, Cdk2, E2f1, E2f2, E2f3		6.00373957022426e-10	common
138	mmu05170	Human immunodeficiency virus 1 infection	NA	NA	NA	NA	NA	NA	NA	1.40994338475973	10	0.216517857142857	1.33789363874142e-08	1.33789363874142e-08	Cul1, Gnai3, Gnai2, Pik3r3, Akt1, Akt2, Fos, Hras, Nras, Mapk1, Calm3, Calm2, Prkcb, Gnb1, Gnb2, Gng3, Gng12, Rac1, Tab1, Mapk14, Bax, Cycs, Calr, Ap1m1, Ddb1, Chek1, Cdc25c, Ccnb1, Ccnb2, Cdk1		1.33789363874141e-08	B only
139	mmu05171	Coronavirus disease - COVID-19	NA	NA	NA	NA	NA	NA	NA	0.570779712339137	10	0.0714285714285714	0.000104336406650454	0.0461820385935954	Rps4x, Rps9, Rps23, Rps24, Rpl3, Rpl19, Rpl36, Pik3r3, Prkcb, Mapk1, Mapk14, Fos, Ikbke		0.000104336406650454	B only
140	mmu05202	Transcriptional misregulation in cancer	NA	NA	NA	NA	NA	NA	NA	0.844267303886249	10	0.0363756613756614	0.00490262747678793	0.0101036188132594	Ncor1, Ccna2, Ccna1, Tcf3, Hmga2, Cdkn2c, Bcl11b, Ldb1, Ccnd2, H3f3b, Tspan7, Taf15, Gadd45g, Bax		0.00490262747678793	B only
141	mmu05203	Viral carcinogenesis	2.22439024390244	10	0.025	0.00470424296881821	0.00470424296881821	Gtf2e2, Ccnd1, Ccnd2, Cdc20		1.41613338010746	10	0.262962962962963	1.60455389828955e-07	1.60455389828955e-07	Hras, Nras, Mapk1, Atf4, Ddb1, Ywhaz, Ywhab, Ywhaq, Ywhae, Ywhah, Pik3r3, Ccne1, Ccne2, Cdk2, Bax, Cdk1, Ccnd1, Ccnd2, Ccna2, Ccna1, Scrib, Hdac4, Kat2a, Cdc42, Rac1, Rhoa, Chek1, Cdc20, Ranbp1		1.66094921786013e-08	common
142	mmu05205	Proteoglycans in cancer	1.14	10	0.025	0.00436799903345168	0.00436799903345168	Ccnd1, Ezr		1.80190764572294	10	0.320714285714286	1.64811987515871e-14	1.64811987515871e-14	Hras, Nras, Mras, Mapk1, Rac1, Cdc42, Ccnd1, Actg1, Actb, Flnb, Flnc, Rhoa, Gab1, Pik3r3, Akt1, Akt2, Ppp1cc, Plce1, Camk2d, Pdpk1, Eif4b, Ctnnb1, Sdc1, Fn1, Fzd1, Fzd2, Ezr, Rdx, Msn, Sos2, Prkcb, Gpc1, Wnt4, Wnt7b, Ctsl, Mapk14		2.74785342486837e-15	common
143	mmu05207	Chemical carcinogenesis - receptor activation	NA	NA	NA	NA	NA	NA	NA	1.494119109223	10	0.178571428571429	2.44263069248423e-10	2.44263069248423e-10	E2f1, Birc5, Cdc6, Ikbke, Ccnd1, Pik3r3, Akt1, Akt2, Hras, Nras, Mapk1, Fos, Prkcb, Gnas, Adcy6, Atf4, Gnai3, Gnai2, Rps6ka2, Sos2, Paqr8, Notch2, Ptges3, Hsp90ab1, Hsp90b1, Kpna1, Kpna2, Kpna3, Kpnb1, Mgst1		2.44263069248423e-10	B only
144	mmu05208	Chemical carcinogenesis - reactive oxygen species	NA	NA	NA	NA	NA	NA	NA	0.905481229006501	10	0.172619047619048	3.09145480733765e-05	3.09145480733765e-05	Mgst1, Ndufs8, Uqcrfs1, Cox5a, Vdac1, Slc25a4, Sos2, Hras, Nras, Mapk1, Map3k5, Mapk14, Fos, Pik3r3, Rac1, Pdpk1, Akt1, Akt2		3.09145480733765e-05	B only
145	mmu05210	Colorectal cancer	NA	NA	NA	NA	NA	NA	NA	2.61640630376437	10	0.428571428571429	1.42498946117389e-11	1.42498946117389e-11	Ctnnb1, Tcf7l1, Lef1, Birc5, Ccnd1, Pik3r3, Akt1, Akt2, Mapk1, Fos, Rala, Rac1, Rhoa, Smad3, Smad4, Msh2, Msh6, Bax, Cycs, Gadd45g, Sos2, Hras, Nras		1.42498946117389e-11	B only
146	mmu05211	Renal cell carcinoma	NA	NA	NA	NA	NA	NA	NA	1.6435310201453	10	0.207142857142857	1.76899474222703e-09	1.76899474222703e-09	Egln3, Gab1, Pik3r3, Akt1, Akt2, Sos2, Hras, Nras, Mapk1, Rac1, Cdc42		1.76899474222703e-09	B only
147	mmu05212	Pancreatic cancer	NA	NA	NA	NA	NA	NA	NA	2.37093111279334	10	0.310714285714286	8.60596373402327e-10	1.70965125996751e-08	Pik3r3, Arhgef6, Rac1, Akt1, Akt2, Mapk1, Rala, Cdc42, Ccnd1, E2f1, E2f2, E2f3, Gadd45g, Bax, Smad3, Smad4, Brca2, Rad51		8.60596373402326e-10	B only
148	mmu05213	Endometrial cancer	3.93103448275862	10	0.025	0.0365469080224857	0.0365469080224857	Ccnd1, Gadd45g		2.5889477668433	10	0.357142857142857	2.33181307745837e-08	2.33181307745837e-08	Pik3r3, Pdpk1, Akt1, Akt2, Sos2, Hras, Nras, Mapk1, Ctnnb1, Ctnna1, Tcf7l1, Lef1, Ccnd1, Gadd45g, Bax		1.86489794756913e-08	common
149	mmu05214	Glioma	NA	NA	NA	NA	NA	NA	NA	2.33123515808904	10	0.241666666666667	4.63160795455532e-06	4.63160795455532e-06	Calm3, Calm2, Camk2d, Prkcb, Sos2, Hras, Nras, Mapk1, Pik3r3, Akt1, Akt2, Ccnd1, E2f1, E2f2, E2f3, Gadd45g, Bax		4.63160795455532e-06	B only
150	mmu05215	Prostate cancer	NA	NA	NA	NA	NA	NA	NA	2.29409538228615	10	0.464285714285714	2.39722436366336e-14	2.39722436366336e-14	Cdk2, Ccne1, Ccne2, E2f1, E2f2, E2f3, Fgfr2, Pik3r3, Pdpk1, Akt1, Akt2, Atf4, Ctnnb1, Tcf7l1, Lef1, Ccnd1, Sos2, Hras, Nras, Mapk1, Hsp90ab1, Hsp90b1		2.39722436366336e-14	B only
151	mmu05216	Thyroid cancer	6.16216216216216	10	0.025	0.0245502262694212	0.0245502262694212	Gadd45g, Ccnd1		2.70556703562003	10	0.357142857142857	2.32179019105851e-06	2.32179019105851e-06	Tpm3, Hras, Nras, Mapk1, Gadd45g, Bax, Ctnnb1, Tcf7l1, Lef1, Ccnd1		1.00778014587659e-06	common
152	mmu05217	Basal cell carcinoma	NA	NA	NA	NA	NA	NA	NA	1.58898381457049	10	0.0357142857142857	2.33761925523071e-05	2.33761925523071e-05	Gadd45g, Bax, Gli3, Wnt4, Wnt7b, Fzd1, Fzd2, Ctnnb1, Tcf7l1, Lef1		2.33761925523071e-05	B only
153	mmu05218	Melanoma	4.75	10	0.025	0.000497551135812548	0.000497551135812548	Fgf15, Ccnd1, Gadd45g		1.66843300529902	10	0.241666666666667	4.80509798733884e-06	4.80509798733884e-06	Hras, Nras, Mapk1, Ccnd1, Pik3r3, Akt1, Akt2, E2f1, E2f2, E2f3, Gadd45g, Bax		4.98517375518128e-08	common
154	mmu05219	Bladder cancer	2.85	10	0.075	0.0172767624415505	0.0172767624415505	Ccnd1		2.00211960635882	10	0.172619047619048	3.7977516546495e-06	3.7977516546495e-06	Fgfr3, Hras, Nras, Mapk1, Ccnd1, E2f1, E2f2, E2f3		1.15081625909843e-06	common
155	mmu05220	Chronic myeloid leukemia	NA	NA	NA	NA	NA	NA	NA	2.13559424678274	10	0.310714285714286	2.08043354475138e-08	2.26801825288953e-07	Pik3r3, Akt1, Akt2, Sos2, Hras, Nras, Mapk1, Ccnd1, E2f1, E2f2, E2f3, Gadd45g, Bax, Smad3, Smad4, Ctbp1		2.08043354475138e-08	B only
156	mmu05221	Acute myeloid leukemia	1.72727272727273	10	0.025	0.0473864072638297	0.0473864072638297	Ccnd1		2.12346018856238	10	0.320714285714286	6.81580496021976e-08	6.81580496021976e-08	Kit, Pik3r3, Akt1, Akt2, Sos2, Hras, Nras, Mapk1, Pim1, Ccna2, Ccna1, Tcf7l1, Lef1, Ccnd1		6.63744387990534e-08	common
157	mmu05222	Small cell lung cancer	NA	NA	NA	NA	NA	NA	NA	1.76010514844731	10	0.138996138996139	3.24109835045263e-11	5.20764289764598e-05	Gadd45g, Bax, Cycs, Ccnd1, Cks1b, Cks2, Cdk2, Ccne1, Ccne2, E2f1, E2f2, E2f3, Fn1, Pik3r3, Akt1, Akt2		3.24109835045263e-11	B only
158	mmu05223	Non-small cell lung cancer	NA	NA	NA	NA	NA	NA	NA	2.36361342417361	10	0.310714285714286	4.20028704680945e-06	4.20028704680945e-06	Ccnd1, E2f1, E2f2, E2f3, Pik3r3, Pdpk1, Akt1, Akt2, Sos2, Hras, Nras, Mapk1, Prkcb, Gadd45g, Bax, Kif5b, Eml4		4.20028704680945e-06	B only
159	mmu05224	Breast cancer	2.35862068965517	10	0.025	0.00411716347785484	0.00411716347785484	Ccnd1, Fgf15, Gadd45g		2.00211960635882	10	0.345238095238095	5.70028347685108e-10	5.70028347685108e-10	Fos, Ccnd1, Wnt4, Kit, Sos2, Hras, Nras, Mapk1, Pik3r3, Akt1, Akt2, Notch1, Notch2, Hes1, Wnt7b, Fzd1, Fzd2, Lrp6, Peg12, Ctnnb1, Tcf7l1, Lef1, Gadd45g, Bax, E2f1, E2f2, E2f3, Brca1, Brca2		6.51920112508259e-11	common
160	mmu05225	Hepatocellular carcinoma	NA	NA	NA	NA	NA	NA	NA	2.01396646793491	10	0.414285714285714	1.08080674917926e-10	1.08080674917926e-10	Prkcb, Sos2, Hras, Nras, Mapk1, Pik3r3, Akt1, Akt2, E2f1, E2f2, E2f3, Gadd45g, Bax, Ccnd1, Smad3, Smad4, Wnt4, Wnt7b, Fzd1, Fzd2, Lrp6, Peg12, Ctnnb1, Tcf7l1, Lef1, Mgst1, Gab1, Actg1, Actb, Actl6a, Arid1a, Smarcc1, Smarca4, Arid2		1.08080674917926e-10	B only
161	mmu05226	Gastric cancer	2.35862068965517	10	0.025	0.00411716347785484	0.00411716347785484	Gadd45g, Ccnd1, Fgf15		2.07115821347464	10	0.379761904761905	1.70208494204334e-11	1.70208494204334e-11	Gadd45g, Bax, Wnt4, Wnt7b, Fzd1, Fzd2, Lrp6, Peg12, Ctnnb1, Tcf7l1, Lef1, Ccnd1, Sos2, Hras, Nras, Mapk1, Pik3r3, Akt1, Akt2, Cdk2, Ccne1, Ccne2, E2f1, E2f2, E2f3, Smad3, Smad4, Ctnna1, Fgfr2, Gab1		2.19267075706393e-12	common
162	mmu05230	Central carbon metabolism in cancer	NA	NA	NA	NA	NA	NA	NA	2.32129809432907	10	0.207142857142857	2.33028701437247e-09	2.33028701437247e-09	Pdha1, Slc1a5, Kit, Fgfr2, Fgfr3, Hras, Nras, Mapk1, Pfkl, Pgam1, Ldha, Ldhb, Idh1, Pik3r3, Akt1, Akt2		2.33028701437247e-09	B only
163	mmu05231	Choline metabolism in cancer	NA	NA	NA	NA	NA	NA	NA	1.66843300529902	10	0.25	1.44545396728495e-08	1.44545396728495e-08	Sos2, Hras, Nras, Mapk1, Pik3r3, Pdpk1, Akt1, Akt2, Rheb, Was, Rac1, Chka, Fos, Prkcb		1.44545396728494e-08	B only
164	mmu05235	PD-L1 expression and PD-1 checkpoint pathway in cancer	NA	NA	NA	NA	NA	NA	NA	1.15064345193036	10	0.207142857142857	1.59152104155199e-05	1.59152104155199e-05	Hras, Nras, Mapk1, Fos, Eml4, Pik3r3, Akt1, Akt2, Csnk2a1, Mapk14		1.59152104155199e-05	B only
165	mmu05415	Diabetic cardiomyopathy	NA	NA	NA	NA	NA	NA	NA	1.05374716124148	10	0.0714285714285714	0.00405145970488202	0.00405145970488202	Camk2d, Prkcb, Rac1, Mapk14, Ppp1cc, Pik3r3, Akt1, Akt2, Tbc1d4, Mpc1, Pdha1, Ndufs8, Uqcrfs1, Cox5a, Vdac1, Slc25a4, Parp1, Gsr, Smad3, Plcb1		0.00405145970488202	B only
166	mmu05417	Lipid and atherosclerosis	NA	NA	NA	NA	NA	NA	NA	1.35657636879453	10	0.321428571428571	6.78451663389482e-14	6.78451663389482e-14	Rhoa, Pik3r3, Akt1, Akt2, Bax, Rac1, Cdc42, Fos, Mapk14, Hras, Nras, Mapk1, Vcam1, Hspd1, Hspa1a, Hspa4, Hsp90ab1, Hsp90b1, Tab1, Ikbke, Hspa5, Camk2d, Atf4, Map3k5, Pdpk1, Plcb1, Calm3, Calm2, Cycs		6.78451663389483e-14	B only
167	mmu05418	Fluid shear stress and atherosclerosis	NA	NA	NA	NA	NA	NA	NA	1.75010455101295	10	0.285714285714286	3.25923300193929e-09	3.25923300193929e-09	Hsp90ab1, Hsp90b1, Calm3, Calm2, Gpc1, Sdc1, Mgst1, Ctnnb1, Pecam1, Pik3r3, Akt1, Akt2, Rhoa, Actg1, Actb, Dusp1, Map3k5, Mapk14, Fos, Ctsl, Vcam1, Acvr2b, Rac1, Sumo2, Sumo3		3.25923300193930e-09	B only

## Sheet: Late (A Thalamus, B Cortex)
	ID	Term_Description	Fold_Enrichment_A	occurrence_A	support_A	lowest_p_A	highest_p_A	Up_regulated_A	Down_regulated_A	Fold_Enrichment_B	occurrence_B	support_B	lowest_p_B	highest_p_B	Up_regulated_B	Down_regulated_B	combined_p	status
1	mmu03013	Nucleocytoplasmic transport	NA	NA	NA	NA	NA	NA	NA	1.16096747289408	10	0.0333333333333333	0.00604006939033157	0.00604006939033157	Nup85, Nup155, Nup153, Kpna1, Kpna3, Cse1l, Phax, Rnps1		0.00604006939033157	B only
2	mmu03015	mRNA surveillance pathway	NA	NA	NA	NA	NA	NA	NA	1.48295454545455	10	0.0666666666666667	0.0247475150033357	0.0247475150033357	Rnps1, Fus, Tardbp, Pabpn1, Pcf11, Smg1, Ppp2ca, Ppp2cb, Ppp2r2c		0.0247475150033357	B only
3	mmu03030	DNA replication	NA	NA	NA	NA	NA	NA	NA	0.93048128342246	10	0.0333333333333333	0.00542944966230555	0.00542944966230555	Pola1, Pold3		0.00542944966230555	B only
4	mmu03040	Spliceosome	NA	NA	NA	NA	NA	NA	NA	0.747315676449535	10	0.1	2.40235254647153e-05	2.40235254647153e-05	Dhx15, Snrnp70, Ddx5, Fus, Sf3b1, Prpf4		2.40235254647153e-05	B only
5	mmu03050	Proteasome	8.52611218568665	9	0.0625	0.0239268934774726	0.0239268934774726	Psmd6		NA	NA	NA	NA	NA	NA	NA	0.0239268934774726	A only
6	mmu03082	ATP-dependent chromatin remodeling	NA	NA	NA	NA	NA	NA	NA	2.48384673178062	10	0.266666666666667	1.79368034361737e-12	1.79368034361737e-12	Baz1b, Bptf, Chd3, Hdac2, Smarca2, Smarcc1, Smarcc2, Actb, Actl6b, Ss18l1, Arid1a, Dpf1, Arid2, Pbrm1, Brd9, Ep400, Morf4l1, Brd8, Meaf6		1.79368034361737e-12	B only
7	mmu03083	Polycomb repressive complex	NA	NA	NA	NA	NA	NA	NA	1.73349937733499	10	0.0333333333333333	0.00312908460055337	0.00312908460055337	Ogt, Mbd6, Cbx2, Ube2d1, Kdm2b, E2f6, Max, Hdac2		0.00312908460055337	B only
8	mmu03430	Mismatch repair	NA	NA	NA	NA	NA	NA	NA	2.25974025974026	10	0.0333333333333333	0.00122197591077618	0.00122197591077618	Msh6, Msh2, Pold3		0.00122197591077618	B only
9	mmu03440	Homologous recombination	NA	NA	NA	NA	NA	NA	NA	1.58181818181818	10	0.0666666666666667	0.000106092650585099	0.000106092650585099	Brip1, Topbp1, Palb2, Pold3		0.000106092650585099	B only
10	mmu03460	Fanconi anemia pathway	NA	NA	NA	NA	NA	NA	NA	1.89818181818182	10	0.1	7.39095750023853e-05	0.00014151306746205	Ube2t, Palb2, Brip1, Rev3l, Rmi2, Slx1b		7.39095750023853e-05	B only
11	mmu04012	ErbB signaling pathway	NA	NA	NA	NA	NA	NA	NA	1.9290465631929	10	0.133333333333333	0.000420774403178349	0.000420774403178349	Camk2b, Prkca, Prkcb, Abl2, Pak3, Mapk8, Mapk10, Pik3r2, Pik3r1, Gsk3b		0.000420774403178349	B only
12	mmu04014	Ras signaling pathway	NA	NA	NA	NA	NA	NA	NA	1.74209050861033	10	0.233333333333333	1.03916023125682e-08	1.03916023125682e-08	Vegfa, Vegfc, Ntrk2, Gng2, Gng3, Gng12, Prkacb, Grin1, Grin2b, Calm2, Nf1, Rasa1, Rasal2, Pak3, Pik3r2, Pik3r1, Ralgapa2, Rala, Mapk8, Mapk10, Cdc42, Shoc2, Prkca, Prkcb, Abl2		1.03916023125682e-08	B only
13	mmu04015	Rap1 signaling pathway	NA	NA	NA	NA	NA	NA	NA	1.78233034571063	10	0.2	4.45584267447959e-07	4.45584267447959e-07	Grin1, Grin2b, Calm2, Adcy1, Adcy6, Gnaq, Plcb1, Vegfa, Vegfc, Magi2, Magi3, Prkca, Prkcb, Cnr1, Gnao1, Sipa1l2, Rala, Pfn2, Enah, Actb, Cdc42, Mapk14, Pik3r2, Pik3r1		4.45584267447959e-07	B only
14	mmu04020	Calcium signaling pathway	NA	NA	NA	NA	NA	NA	NA	1.88776655443322	10	0.0666666666666667	2.42491677534232e-09	2.42491677534232e-09	Slc8a1, Atp2b1, Atp2b2, Gnal, Adcy1, Prkacb, Atp2a2, Cacna1c, Cacna1d, Cacna1b, Cacna1e, Cacna1g, Grin1, Grin2b, Ryr3, Asph, Ntsr1, Gnaq, Vegfa, Vegfc, Ntrk2, Ntrk3, Plcb1, Itpr1, Calm2, Camk2b, Ppp3ca, Prkca, Prkcb		2.42491677534232e-09	B only
15	mmu04022	cGMP-PKG signaling pathway	NA	NA	NA	NA	NA	NA	NA	1.86096256684492	10	0.0333333333333333	7.5934081954735e-07	7.5934081954735e-07	Gnaq, Ppp3ca, Mef2c, Cacna1c, Cacna1d, Kcnma1, Slc8a1, Atp1a2, Atp1a3, Atp1b1, Atp2b1, Atp2b2, Plcb1, Itpr1, Atp2a2, Calm2, Adcy1, Adcy6, Prkce, Atf2		7.5934081954735e-07	B only
16	mmu04024	cAMP signaling pathway	NA	NA	NA	NA	NA	NA	NA	1.72561983471074	10	0.166666666666667	1.81040360006453e-08	1.81040360006453e-08	Gabbr1, Gabbr2, Npy1r, Adcy1, Adcy6, Calm2, Camk2b, Mapk8, Mapk10, Pik3r2, Pik3r1, Prkacb, Atp2a2, Grin1, Grin2b, Gria2, Atp1a2, Atp1a3, Atp1b1, Atp2b1, Atp2b2, Cacna1c, Cacna1d, Pde10a		1.81040360006452e-08	B only
17	mmu04062	Chemokine signaling pathway	NA	NA	NA	NA	NA	NA	NA	1.40606060606061	10	0.2	7.02576186023273e-09	7.02576186023273e-09	Ccl27a, Jak2, Adcy1, Adcy6, Prkacb, Pik3r2, Pik3r1, Gsk3b, Cdc42, Was, Gng2, Gng3, Gng12, Gnaq, Plcb1, Prkcb		7.02576186023272e-09	B only
18	mmu04066	HIF-1 signaling pathway	NA	NA	NA	NA	NA	NA	NA	1.2711038961039	10	0.0666666666666667	0.00151513128229788	0.00151513128229788	Pik3r2, Pik3r1, Prkca, Prkcb, Camk2b, Tfrc, Vegfa, Pfkp, Bcl2		0.00151513128229788	B only
19	mmu04068	FoxO signaling pathway	NA	NA	NA	NA	NA	NA	NA	1.33846153846154	10	0.133333333333333	4.01983916767666e-06	4.01983916767666e-06	Smad3, Prkag3, Mapk8, Mapk10, Pik3r2, Pik3r1, Pdpk1, Pten, Mapk14, Plk2, Bcl6		4.01983916767666e-06	B only
20	mmu04070	Phosphatidylinositol signaling system	NA	NA	NA	NA	NA	NA	NA	1.75757575757576	10	0.0333333333333333	0.015173837559652	0.015173837559652	Inpp5f, Pik3r2, Pik3r1, Pten, Plcb1, Ip6k2, Itpr1, Prkca, Prkcb, Calm2		0.015173837559652	B only
21	mmu04071	Sphingolipid signaling pathway	NA	NA	NA	NA	NA	NA	NA	2.67888563049853	10	0.3	2.94672782738688e-11	2.94672782738688e-11	Cers2, Cers4, Mapk8, Mapk10, Mapk14, Bcl2, Ppp2ca, Ppp2cb, Ppp2r2c, Fyn, Pik3r2, Pik3r1, Plcb1, Prkce, Sgpl1, Pdpk1, S1pr3, Gnaq, Prkca, Prkcb, Pten		2.94672782738687e-11	B only
22	mmu04072	Phospholipase D signaling pathway	NA	NA	NA	NA	NA	NA	NA	1.23404255319149	10	0.0666666666666667	1.74555233687089e-06	1.74555233687089e-06	Rala, Pik3r2, Pik3r1, Rheb, Fyn, Prkca, Grm2, Plcb1, Adcy1, Adcy6, Dnm3		1.74555233687089e-06	B only
23	mmu04114	Oocyte meiosis	NA	NA	NA	NA	NA	NA	NA	2.14483821263482	10	0.1	2.79325357822651e-05	2.79325357822651e-05	Adcy1, Adcy6, Prkacb, Ywhaz, Ywhab, Ywhah, Ywhag, Mapk14, Slk, Smc1a, Ppp2ca, Ppp2cb, Itpr1, Calm2, Ppp3ca, Camk2b		2.79325357822651e-05	B only
24	mmu04115	p53 signaling pathway	NA	NA	NA	NA	NA	NA	NA	0.708276797829037	10	0.0666666666666667	0.00539809114880097	0.00539809114880097	Bcl2, Casp3, Pten		0.00539809114880097	B only
25	mmu04120	Ubiquitin mediated proteolysis	NA	NA	NA	NA	NA	NA	NA	1.26086956521739	10	0.0333333333333333	2.39874270951913e-06	1.35317097919796e-05	Uba52, Uba1, Ube2d1, Ube2ql1, Birc6, Ube3a, Nedd4l, Huwe1, Ubr5, Fbxw7, Klhl9		2.39874270951914e-06	B only
26	mmu04137	Mitophagy - animal	NA	NA	NA	NA	NA	NA	NA	1.29128014842301	10	0.0333333333333333	0.0241833817709453	0.0241833817709453	Huwe1, Uba52, Pgam5, Csnk2a1, Ulk1, Mapk8, Mapk10, Rab7		0.0241833817709453	B only
27	mmu04140	Autophagy - animal	NA	NA	NA	NA	NA	NA	NA	1.87840909090909	10	0.233333333333333	3.90649394184785e-10	3.90649394184785e-10	Pik3r2, Pik3r1, Pdpk1, Pten, Rheb, Ppp2ca, Ppp2cb, Ulk1, Prkacb, Mapk8, Mapk10, Bcl2, Itpr1, Uba52, Stx7, Birc6, Rab7, Lamp1, Ctsb		3.90649394184786e-10	B only
28	mmu04142	Lysosome	NA	NA	NA	NA	NA	NA	NA	1.658357771261	10	0.0333333333333333	0.0296545349850684	0.0296545349850684	Atp6v0a1, Atp6v0c, Dmxl2, Ctsb, Ctsz, Hexb, Hyal3, Ids, Psap, Lamp1, Sort1, Cltc, Ap3b2		0.0296545349850684	B only
29	mmu04144	Endocytosis	NA	NA	NA	NA	NA	NA	NA	1.33486766398159	10	0.166666666666667	3.53495992348482e-06	3.53495992348482e-06	Dnm3, Cltc, Ap2a2, Smad3, Tfrc, Bin1, Nedd4l, Arpc5, Vps29, Vps35, Rab7, Rab31, Kif5a, Kif5b, Kif5c, Rab11fip4, Cdc42, Asap1, Psd3, Psd		3.53495992348482e-06	B only
30	mmu04145	Phagosome	NA	NA	NA	NA	NA	NA	NA	1.84887839433294	10	0.1	3.71120220714253e-05	3.71120220714253e-05	Stx7, Actb, Coro1a, Tfrc, Atp6v0a1, Atp6v0c, Rab7, Dync2h1, Dync1i1, Dync1i2, Tuba1a, Tubb2a, Tubb3, Tubb4a, Tubb5, Tubb2b, Lamp1, Canx		3.71120220714253e-05	B only
31	mmu04150	mTOR signaling pathway	NA	NA	NA	NA	NA	NA	NA	1.31818181818182	10	0.0333333333333333	1.42309547478025e-05	1.42309547478025e-05	Clip1, Ulk1, Cab39, Rheb, Wnt4, Wnt7b, Gsk3b, Pik3r2, Pik3r1, Pten, Pdpk1, Prkca, Prkcb		1.42309547478025e-05	B only
32	mmu04152	AMPK signaling pathway	NA	NA	NA	NA	NA	NA	NA	1.96093163035312	10	0.0666666666666667	2.43603235791852e-06	2.43603235791852e-06	Cab39, Prkag3, Pfkp, Eef2k, Hmgcr, Fasn, Ppp2ca, Ppp2cb, Ppp2r2c, Rab2a, Pik3r2, Pik3r1, Pdpk1, Rheb, Ulk1		2.43603235791852e-06	B only
33	mmu04210	Apoptosis	NA	NA	NA	NA	NA	NA	NA	1.79752066115702	10	0.1	4.47086601357349e-06	4.47086601357349e-06	Casp3, Tuba1a, Actb, Sptan1, Lmnb2, Itpr1, Ctsb, Ctsz, Bcl2, Dab2ip, Mapk8, Mapk10, Pik3r2, Pik3r1, Pdpk1		4.47086601357349e-06	B only
34	mmu04211	Longevity regulating pathway	NA	NA	NA	NA	NA	NA	NA	1.75757575757576	10	0.1	1.3812674695438e-05	1.3812674695438e-05	Pik3r2, Pik3r1, Adcy1, Adcy6, Prkacb, Atf2, Rheb, Ulk1, Appl1, Prkag3		1.3812674695438e-05	B only
35	mmu04213	Longevity regulating pathway - multiple species	NA	NA	NA	NA	NA	NA	NA	1.81520119225037	10	0.0666666666666667	0.00152334240191735	0.00152334240191735	Pik3r2, Pik3r1, Adcy1, Adcy6, Prkacb, Prkag3, Hdac2		0.00152334240191735	B only
36	mmu04215	Apoptosis - multiple species	NA	NA	NA	NA	NA	NA	NA	2.55131964809384	10	0.0333333333333333	0.000235031628645483	0.000235031628645483	Casp3, Bcl2, Mapk8, Mapk10, Birc6		0.000235031628645484	B only
37	mmu04218	Cellular senescence	NA	NA	NA	NA	NA	NA	NA	0.988636363636364	10	0.0333333333333333	5.68464553921016e-07	5.68464553921016e-07	Smad3, Pik3r2, Pik3r1, Rheb, Pten, Mapk14, Cacna1d, Calm2, Ppp3ca, Itpr1		5.68464553921015e-07	B only
38	mmu04261	Adrenergic signaling in cardiomyocytes	NA	NA	NA	NA	NA	NA	NA	2.95272727272727	10	0.133333333333333	9.43522652951929e-08	9.43522652951929e-08	Adcy1, Adcy6, Prkacb, Atp1a2, Atp1a3, Atp1b1, Atp2b1, Atp2b2, Slc8a1, Cacna1c, Cacna1d, Cacnb3, Cacnb4, Cacna2d1, Cacng2, Cacng4, Calm2, Camk2b, Ppp2ca, Ppp2cb, Ppp2r2c, Atp2a2, Gnaq, Plcb1, Prkca, Atf2, Bcl2, Mapk14		9.43522652951927e-08	B only
39	mmu04270	Vascular smooth muscle contraction	NA	NA	NA	NA	NA	NA	NA	1.5705996131528	10	0.1	3.75887075244349e-06	3.75887075244349e-06	Gnaq, Kcnma1, Cacna1c, Cacna1d, Calm2, Plcb1, Itpr1, Prkca, Prkcb, Prkce, Arhgef12, Adcy1, Adcy6, Prkacb		3.7588707524435e-06	B only
40	mmu04310	Wnt signaling pathway	NA	NA	NA	NA	NA	NA	NA	1.88311688311688	10	0.1	4.79651989554458e-08	4.79651989554458e-08	Wnt4, Wnt7b, Rspo3, Csnk2a1, Gsk3b, Apc, Apc2, Tle3, Ctnnd2, Smad3, Prkacb, Tbl1x, Daam1, Mapk8, Mapk10, Plcb1, Camk2b, Ppp3ca, Prkca, Prkcb		4.79651989554458e-08	B only
41	mmu04330	Notch signaling pathway	6.67878787878788	1	0.0833333333333333	0.0196202604770386	0.0196202604770386	Tle4		NA	NA	NA	NA	NA	NA	NA	0.0196202604770386	A only
42	mmu04350	TGF-beta signaling pathway	NA	NA	NA	NA	NA	NA	NA	1.80779220779221	10	0.0666666666666667	0.00333108856261683	0.00333108856261683	Bmp7, Inhba, Acvr1, Neo1, Tfrc, Smad3, Ppp2ca, Ppp2cb, Id2, Ski, Hdac2, Ncor1		0.00333108856261683	B only
43	mmu04360	Axon guidance	NA	NA	NA	NA	NA	NA	NA	3.25402597402597	10	0.2	3.99637336630402e-18	3.99637336630402e-18	Trpc4, Ppp3ca, Fyn, Cdc42, Ablim1, Pak3, Unc5c, Neo1, Arhgef12, Efnb2, Epha3, Epha4, Epha5, Ephb4, Enah, Rasa1, Robo1, Robo2, Srgap1, Srgap2, Plxna2, Plxna3, Plxna4, Plxna1, L1cam, Dpysl5, Dpysl2, Gsk3b, Plxnb2, Prkca, Camk2b, Wnt4, Pik3r2, Pik3r1, Pdpk1, Bmp7		3.99637336630402e-18	B only
44	mmu04370	VEGF signaling pathway	NA	NA	NA	NA	NA	NA	NA	2.2200956937799	10	0.166666666666667	8.47610754046635e-07	8.47610754046635e-07	Vegfa, Prkca, Prkcb, Ppp3ca, Cdc42, Mapk14, Pik3r2, Pik3r1		8.47610754046635e-07	B only
45	mmu04371	Apelin signaling pathway	NA	NA	NA	NA	NA	NA	NA	2.12483039348711	10	0.133333333333333	1.22261820813099e-06	1.22261820813099e-06	Adcy1, Adcy6, Prkacb, Gng2, Gng3, Gng12, Gnaq, Plcb1, Itpr1, Ryr3, Calm2, Prkce, Slc8a1, Prkag3, Hdac4, Hdac5, Mef2c, Smad3		1.22261820813099e-06	B only
46	mmu04380	Osteoclast differentiation	NA	NA	NA	NA	NA	NA	NA	1.12987012987013	10	0.0666666666666667	0.000103286912233616	0.000103286912233616	Pik3r2, Pik3r1, Fyn, Mapk14, Mapk8, Mapk10, Itpr1, Atp2a2, Ppp3ca		0.000103286912233616	B only
47	mmu04390	Hippo signaling pathway	NA	NA	NA	NA	NA	NA	NA	2.14310850439883	10	0.0333333333333333	2.32787100100473e-08	2.32787100100473e-08	Frmd6, Ppp2ca, Ppp2cb, Ppp2r2c, Trp53bp2, Scrib, Dlg2, Smad3, Bmp7, Id2, Wnt4, Wnt7b, Ywhaz, Ywhab, Ywhah, Ywhag, Gsk3b, Apc, Apc2, Actb, Ctnna2		2.32787100100473e-08	B only
48	mmu04510	Focal adhesion	NA	NA	NA	NA	NA	NA	NA	1.68620212275035	10	0.3	7.42015749801702e-11	7.42015749801702e-11	Col9a3, Fn1, Tnc, Tnr, Itgb8, Vegfa, Vegfc, Actb, Pdpk1, Gsk3b, Prkca, Prkcb, Pik3r2, Pik3r1, Pten, Pak3, Cdc42, Mapk8, Mapk10, Fyn, Bcl2		7.42015749801703e-11	B only
49	mmu04514	Cell adhesion molecules	NA	NA	NA	NA	NA	NA	NA	2.33557046979866	10	0.0333333333333333	0.00512282176387697	0.00512282176387697	Alcam, Pecam1, Cdh2, Ncam1, L1cam, Cadm1, Negr1, Itgb8, Nrxn2, Nrxn1, Nlgn1, Nlgn3, Ptprs, Slitrk2, Slitrk5, Ptprd, Nrcam, Cntn1, Cntn2, Nfasc, Cntnap2, Neo1		0.00512282176387697	B only
50	mmu04520	Adherens junction	NA	NA	NA	NA	NA	NA	NA	1.73826173826174	10	0.1	3.65295839564406e-05	3.65295839564406e-05	Cdc42, Was, Baiap2, Lmo7, Ctnna2, Actb, Csnk2a1, Fyn, Smad3, Arhgap29		3.65295839564406e-05	B only
51	mmu04530	Tight junction	NA	NA	NA	NA	NA	NA	NA	1.87320574162679	10	0.133333333333333	8.2411163862683e-05	8.2411163862683e-05	Cdc42, Scrib, Ppp2ca, Ppp2cb, Ppp2r2c, Dlg2, Nedd4l, Mapk8, Mapk10, Ybx3, Prkce, Actb, Cacna1d, Arpc5, Was, Prkacb, Prkag3, Tuba1a		8.2411163862683e-05	B only
52	mmu04540	Gap junction	NA	NA	NA	NA	NA	NA	NA	2.63636363636364	10	0.1	5.90173480932357e-08	5.90173480932357e-08	Tuba1a, Tubb2a, Tubb3, Tubb4a, Tubb5, Tubb2b, Adcy1, Adcy6, Prkacb, Gnaq, Plcb1, Itpr1, Prkca, Prkcb		5.90173480932357e-08	B only
53	mmu04550	Signaling pathways regulating pluripotency of stem cells	NA	NA	NA	NA	NA	NA	NA	1.53459972862958	10	0.1	0.000148659959055275	0.000148659959055275	Jak2, Pik3r2, Pik3r1, Inhba, Smad3, Acvr1, Id2, Mapk14, Wnt4, Wnt7b, Gsk3b, Apc, Apc2		0.000148659959055275	B only
54	mmu04611	Platelet activation	NA	NA	NA	NA	NA	NA	NA	1.5307917888563	10	0.2	2.91134256820722e-05	2.91134256820722e-05	Arhgef12, Itpr1, Gnaq, Plcb1, Adcy1, Adcy6, Prkacb, Actb, Fyn, Pik3r2, Pik3r1, Mapk14		2.91134256820723e-05	B only
55	mmu04620	Toll-like receptor signaling pathway	NA	NA	NA	NA	NA	NA	NA	0.790909090909091	10	0.0666666666666667	0.00134955875820772	0.00134955875820772	Pik3r2, Pik3r1, Mapk14, Mapk8, Mapk10		0.00134955875820772	B only
56	mmu04625	C-type lectin receptor signaling pathway	NA	NA	NA	NA	NA	NA	NA	1.35584415584416	10	0.0666666666666667	0.00110268609882407	0.00110268609882407	Itpr1, Calm2, Ppp3ca, Mapk14, Mapk8, Mapk10, Arhgef12, Pik3r2, Pik3r1		0.00110268609882407	B only
57	mmu04650	Natural killer cell mediated cytotoxicity	NA	NA	NA	NA	NA	NA	NA	0.971291866028708	10	0.0333333333333333	0.0381575097372434	0.0381575097372434	Pik3r2, Pik3r1, Fyn, Ppp3ca, Prkca, Prkcb, Casp3		0.0381575097372434	B only
58	mmu04657	IL-17 signaling pathway	NA	NA	NA	NA	NA	NA	NA	0.919661733615222	10	0.1	0.000486144875378115	0.000486144875378115	Casp3, Mapk14, Mapk8, Mapk10, Gsk3b		0.000486144875378114	B only
59	mmu04659	Th17 cell differentiation	NA	NA	NA	NA	NA	NA	NA	0.912587412587413	10	0.0333333333333333	0.0304830465092411	0.0304830465092411	Mapk14, Smad3, Jak2, Ppp3ca, Mapk8, Mapk10		0.0304830465092411	B only
60	mmu04660	T cell receptor signaling pathway	NA	NA	NA	NA	NA	NA	NA	1.86096256684492	10	0.2	1.93469691272244e-11	1.93469691272244e-11	Fyn, Pak3, Cdc42, Mapk14, Ppp3ca, Mapk8, Mapk10, Pik3r2, Pik3r1, Pdpk1, Gsk3b, Ppp2ca, Ppp2cb, Ppp2r2c		1.93469691272244e-11	B only
61	mmu04662	B cell receptor signaling pathway	NA	NA	NA	NA	NA	NA	NA	1.04066985645933	10	0.0333333333333333	0.00778863274853962	0.00778863274853962	Ppp3ca, Prkcb, Pik3r2, Pik3r1, Gsk3b		0.00778863274853962	B only
62	mmu04664	Fc epsilon RI signaling pathway	NA	NA	NA	NA	NA	NA	NA	1.91735537190083	10	0.133333333333333	1.06981998289404e-07	1.06981998289404e-07	Prkca, Pik3r2, Pik3r1, Pdpk1, Mapk8, Mapk10, Mapk14, Fyn		1.06981998289403e-07	B only
63	mmu04666	Fc gamma R-mediated phagocytosis	NA	NA	NA	NA	NA	NA	NA	1.71936758893281	10	0.133333333333333	0.000828955440661993	0.000828955440661993	Pik3r2, Pik3r1, Prkce, Prkca, Prkcb, Cdc42, Was, Arpc5, Asap1, Bin1		0.000828955440661993	B only
64	mmu04668	TNF signaling pathway	NA	NA	NA	NA	NA	NA	NA	1.55357142857143	10	0.133333333333333	5.12820819102705e-05	5.12820819102705e-05	Mapk8, Mapk10, Mapk14, Atf2, Casp3, Pgam5, Dnm1l, Vegfc, Pik3r2, Pik3r1, Dab2ip		5.12820819102706e-05	B only
65	mmu04670	Leukocyte transendothelial migration	NA	NA	NA	NA	NA	NA	NA	1.31818181818182	10	0.133333333333333	0.00210976673520231	0.00210976673520231	Pecam1, Actb, Pik3r2, Pik3r1, Ctnna2, Mapk14, Prkca, Prkcb, Cdc42		0.00210976673520231	B only
66	mmu04713	Circadian entrainment	NA	NA	NA	NA	NA	NA	NA	3.42455482661668	10	0.266666666666667	1.07435186578796e-10	1.07435186578796e-10	Grin1, Grin2b, Calm2, Camk2b, Itpr1, Ryr3, Gnao1, Gng2, Gng3, Gng12, Gria2, Cacna1g, Adcy1, Adcy6, Prkacb, Cacna1c, Cacna1d, Gnaq, Plcb1, Prkca, Prkcb		1.07435186578796e-10	B only
67	mmu04714	Thermogenesis	NA	NA	NA	NA	NA	NA	NA	1.20519480519481	10	0.0666666666666667	0.000107750072657369	0.000107750072657369	Adcy1, Adcy6, Prkacb, Smarca2, Smarcc1, Smarcc2, Actb, Actl6b, Arid1a, Dpf1, Mapk14, Atf2, Prkag3, Cnr1, Rheb, Acsl3		0.000107750072657369	B only
68	mmu04720	Long-term potentiation	NA	NA	NA	NA	NA	NA	NA	3.46022727272727	10	0.133333333333333	1.17081326938723e-11	1.17081326938723e-11	Gria2, Adcy1, Prkacb, Camk2b, Ppp3ca, Grin1, Grin2b, Cacna1c, Calm2, Itpr1, Prkca, Prkcb, Gnaq, Plcb1		1.17081326938723e-11	B only
69	mmu04721	Synaptic vesicle cycle	NA	NA	NA	NA	NA	NA	NA	2.67349551856594	10	0.0666666666666667	1.731365446628e-05	1.731365446628e-05	Slc17a6, Syt1, Rab3a, Stxbp1, Snap25, Cacna1b, Dnm3, Cltc, Ap2a2, Atp6v0a1, Atp6v0c, Slc1a1		1.731365446628e-05	B only
70	mmu04722	Neurotrophin signaling pathway	NA	NA	NA	NA	NA	NA	NA	2.12681436210848	10	0.2	5.31460365110122e-08	5.31460365110122e-08	Ntrk2, Ntrk3, Bcl2, Kidins220, Mapk14, Pik3r2, Pik3r1, Gsk3b, Pdpk1, Calm2, Camk2b, Cdc42, Mapk8, Mapk10, Maged1, Sort1		5.31460365110121e-08	B only
71	mmu04723	Retrograde endocannabinoid signaling	NA	NA	NA	NA	NA	NA	NA	3.06919945725916	10	0.233333333333333	1.22261820813099e-06	1.22261820813099e-06	Slc17a6, Gria2, Cacna1c, Cacna1d, Gnaq, Plcb1, Itpr1, Prkca, Prkcb, Cnr1, Gnao1, Gng2, Gng3, Gng12, Cacna1b, Mapk8, Mapk10, Mapk14, Adcy1, Adcy6, Prkacb, Gabra1, Gabra2, Gabrb3, Gabrb2, Gabrg2		1.22261820813099e-06	B only
72	mmu04724	Glutamatergic synapse	NA	NA	NA	NA	NA	NA	NA	3.7051597051597	10	0.266666666666667	4.26851021566572e-10	4.26851021566572e-10	Slc38a1, Slc38a2, Gls, Slc17a6, Gria2, Grin1, Grin2b, Ppp3ca, Dlgap1, Shank2, Gnaq, Plcb1, Prkca, Prkcb, Itpr1, Adcy1, Adcy6, Prkacb, Grm2, Gnao1, Gng2, Gng3, Gng12, Slc1a1, Cacna1c, Cacna1d		4.26851021566572e-10	B only
73	mmu04725	Cholinergic synapse	NA	NA	NA	NA	NA	NA	NA	3.56265356265356	10	0.266666666666667	8.58508642497976e-11	8.58508642497976e-11	Gnaq, Plcb1, Itpr1, Prkca, Prkcb, Kcnq2, Kcnq3, Kcnq5, Gnao1, Gng2, Gng3, Gng12, Chrnb2, Adcy1, Adcy6, Prkacb, Camk2b, Jak2, Fyn, Pik3r2, Pik3r1, Bcl2, Cacna1b, Cacna1c, Cacna1d		8.58508642497977e-11	B only
74	mmu04726	Serotonergic synapse	NA	NA	NA	NA	NA	NA	NA	2.05764966740576	10	0.166666666666667	2.31648454412098e-05	2.31648454412098e-05	Cacna1c, Cacna1d, Gnaq, Plcb1, Itpr1, Prkca, Prkcb, Prkacb, Gabrb3, Gabrb2, Gnao1, Gng2, Gng3, Gng12, Casp3, Cacna1b		2.31648454412098e-05	B only
75	mmu04727	GABAergic synapse	NA	NA	NA	NA	NA	NA	NA	4.23044397463002	10	0.133333333333333	8.71225411747464e-05	8.71225411747464e-05	Slc38a1, Slc38a2, Gls, Gabra1, Gabra2, Gabrb3, Gabrb2, Gabrg2, Prkacb, Prkca, Prkcb, Hap1, Cacna1b, Cacna1c, Cacna1d, Gabbr1, Gabbr2, Gnao1, Gng2, Gng3, Gng12, Adcy1, Adcy6		8.71225411747463e-05	B only
76	mmu04728	Dopaminergic synapse	NA	NA	NA	NA	NA	NA	NA	3.86398334489938	10	0.366666666666667	6.52849200508298e-13	6.52849200508298e-13	Caly, Gnaq, Plcb1, Itpr1, Calm2, Camk2b, Ppp3ca, Prkca, Prkcb, Gnal, Prkacb, Atf2, Mapk14, Mapk8, Mapk10, Scn1a, Cacna1c, Cacna1d, Cacna1b, Gnao1, Gng2, Gng3, Gng12, Ppp2ca, Ppp2cb, Ppp2r2c, Gsk3b, Grin2b, Gria2, Kif5a, Kif5b, Kif5c		6.52849200508297e-13	B only
77	mmu04730	Long-term depression	NA	NA	NA	NA	NA	NA	NA	2.37272727272727	10	0.0666666666666667	3.13417883507254e-05	3.13417883507254e-05	Ppp2ca, Ppp2cb, Gnao1, Prkca, Prkcb, Gnaq, Plcb1, Gria2, Itpr1		3.13417883507254e-05	B only
78	mmu04742	Taste transduction	NA	NA	NA	NA	NA	NA	NA	1.6553911205074	10	0.0333333333333333	0.0488409493984477	0.0488409493984477	Adcy6, Prkacb, Plcb1, Scn3a, Cacna1c, Gabra1, Gabra2, Gabbr1, Gabbr2		0.0488409493984477	B only
79	mmu04750	Inflammatory mediator regulation of TRP channels	NA	NA	NA	NA	NA	NA	NA	2.15127272727273	10	0.2	3.05434722882605e-05	3.05434722882605e-05	Gnaq, Plcb1, Itpr1, Prkce, Asic1, Calm2, Camk2b, Mapk14, Mapk8, Mapk10, Pik3r2, Pik3r1, Adcy1, Adcy6, Prkacb, Prkca, Prkcb		3.05434722882605e-05	B only
80	mmu04810	Regulation of actin cytoskeleton	NA	NA	NA	NA	NA	NA	NA	1.25985518905873	10	0.166666666666667	3.8144986658673e-10	3.8144986658673e-10	Fn1, Itgb8, Gng12, Arhgef6, Pik3r2, Pik3r1, Arhgef12, Cdc42, Pak3, Arhgef7, Baiap2, Enah, Cyfip2, Arpc5, Actb, Pfn2, Apc, Apc2		3.81449866586729e-10	B only
81	mmu04814	Motor proteins	4.60606060606061	9	0.0625	0.00287412318853093	0.00287412318853093	Dctn4, Klc2		2	10	0.0666666666666667	2.19856203098615e-11	2.19856203098615e-11	Dync2h1, Dync1i1, Dync1i2, Dynll2, Tuba1a, Tubb2a, Tubb3, Tubb4a, Tubb5, Tubb2b, Kif5a, Kif5b, Kif5c, Klc1, Kifap3, Kif3c, Kif1b, Kif21b, Kif26b, Kif2a, Myo9a, Actb		1.9836815022341e-12	common
82	mmu04910	Insulin signaling pathway	NA	NA	NA	NA	NA	NA	NA	1.74465240641711	10	0.1	0.000162246389424743	0.000162246389424743	Pik3r2, Pik3r1, Pdpk1, Gsk3b, Calm2, Prkacb, Prkar2a, Prkar2b, Prkar1b, Fasn, Prkag3, Rheb, Socs2, Mapk8, Mapk10		0.000162246389424743	B only
83	mmu04911	Insulin secretion	NA	NA	NA	NA	NA	NA	NA	3.57792207792208	10	0.133333333333333	5.90173480932357e-08	5.90173480932357e-08	Atp1a2, Atp1a3, Atp1b1, Abcc8, Cacna1c, Cacna1d, Camk2b, Kcnma1, Adcy1, Adcy6, Prkacb, Atf2, Pclo, Rab3a, Gnaq, Plcb1, Snap25, Prkca, Prkcb		5.90173480932357e-08	B only
84	mmu04912	GnRH signaling pathway	NA	NA	NA	NA	NA	NA	NA	2.81212121212121	10	0.166666666666667	3.74939187083999e-06	3.74939187083999e-06	Adcy1, Adcy6, Prkacb, Gnaq, Plcb1, Itpr1, Calm2, Camk2b, Prkca, Prkcb, Cacna1c, Cacna1d, Mapk14, Cdc42, Mapk8, Mapk10		3.74939187083999e-06	B only
85	mmu04913	Ovarian steroidogenesis	NA	NA	NA	NA	NA	NA	NA	1.03725782414307	10	0.0333333333333333	0.0127117372783928	0.0127117372783928	Adcy1, Adcy6, Prkacb, Hsd3b2		0.0127117372783928	B only
86	mmu04914	Progesterone-mediated oocyte maturation	4.45252525252525	1	0.0416666666666667	0.0443276459803326	0.0443276459803326	Mad2l2		1.40606060606061	10	0.133333333333333	0.00718861324780493	0.00718861324780493	Pik3r2, Pik3r1, Mapk8, Mapk10, Mapk14, Adcy1, Adcy6, Prkacb		0.00288426874864862	common
87	mmu04915	Estrogen signaling pathway	NA	NA	NA	NA	NA	NA	NA	1.83932346723044	10	0.166666666666667	3.68560479772933e-05	3.68560479772933e-05	Fkbp5, Bcl2, Adcy1, Adcy6, Prkacb, Atf2, Pik3r2, Pik3r1, Gabbr1, Gabbr2, Gnao1, Gnaq, Plcb1, Itpr1, Calm2		3.68560479772933e-05	B only
88	mmu04916	Melanogenesis	NA	NA	NA	NA	NA	NA	NA	2.05636363636364	10	0.166666666666667	0.00481431462091222	0.00481431462091222	Adcy1, Adcy6, Prkacb, Wnt4, Wnt7b, Gnao1, Gnaq, Gsk3b, Plcb1, Calm2, Camk2b, Prkca, Prkcb		0.00481431462091222	B only
89	mmu04917	Prolactin signaling pathway	NA	NA	NA	NA	NA	NA	NA	1.75757575757576	10	0.2	1.43889026510505e-05	1.43889026510505e-05	Jak2, Pik3r2, Pik3r1, Mapk8, Mapk10, Mapk14, Gsk3b, Socs2		1.43889026510505e-05	B only
90	mmu04918	Thyroid hormone synthesis	NA	NA	NA	NA	NA	NA	NA	2.81693648816937	10	0.1	0.00102297553173177	0.00102297553173177	Adcy1, Adcy6, Prkacb, Gnaq, Plcb1, Prkca, Prkcb, Atf2, Canx, Itpr1, Atp1a2, Atp1a3, Atp1b1		0.00102297553173177	B only
91	mmu04919	Thyroid hormone signaling pathway	NA	NA	NA	NA	NA	NA	NA	2.79144385026738	10	0.133333333333333	7.35734940800859e-05	7.35734940800859e-05	Prkacb, Ncor1, Hdac2, Thra, Med13, Rcan1, Atp2a2, Wnt4, Plcb1, Prkca, Prkcb, Atp1a2, Atp1a3, Atp1b1, Pik3r2, Pik3r1, Pdpk1, Gsk3b, Rheb, Pfkp, Actb		7.35734940800858e-05	B only
92	mmu04921	Oxytocin signaling pathway	NA	NA	NA	NA	NA	NA	NA	2.61890427453341	10	0.0666666666666667	2.98686336523729e-05	2.98686336523729e-05	Gnaq, Mef2c, Ryr3, Plcb1, Prkca, Prkcb, Eef2k, Cacna1c, Cacna1d, Cacnb3, Cacnb4, Cacna2d1, Cacng2, Cacng4, Itpr1, Calm2, Ppp3ca, Rcan1, Prkag3, Camk2b, Actb, Adcy1, Adcy6, Prkacb, Gnao1		2.9868633652373e-05	B only
93	mmu04923	Regulation of lipolysis in adipocytes	NA	NA	NA	NA	NA	NA	NA	1.66507177033493	10	0.0666666666666667	0.00115895323866862	0.00115895323866862	Adcy1, Adcy6, Prkacb, Pik3r2, Pik3r1, Npy1r		0.00115895323866862	B only
94	mmu04924	Renin secretion	NA	NA	NA	NA	NA	NA	NA	2.35135135135135	10	0.0333333333333333	9.3731666296764e-07	9.3731666296764e-07	Adcy6, Prkacb, Kcnma1, Cacna1c, Cacna1d, Gnaq, Plcb1, Itpr1, Calm2, Ppp3ca, Ctsb		9.3731666296764e-07	B only
95	mmu04925	Aldosterone synthesis and secretion	NA	NA	NA	NA	NA	NA	NA	3.32181818181818	10	0.133333333333333	6.42326204224108e-09	6.42326204224108e-09	Gnaq, Plcb1, Itpr1, Prkca, Prkcb, Prkce, Atf2, Atp1a2, Atp1a3, Atp1b1, Cacna1g, Cacna1c, Cacna1d, Calm2, Camk2b, Atp2b1, Atp2b2, Adcy1, Adcy6, Prkacb, Hsd3b2		6.42326204224107e-09	B only
96	mmu04926	Relaxin signaling pathway	NA	NA	NA	NA	NA	NA	NA	2.13419913419913	10	0.266666666666667	1.85168411411892e-09	1.85168411411892e-09	Gnao1, Gng2, Gng3, Gng12, Prkacb, Atf2, Vegfa, Vegfc, Pik3r2, Pik3r1, Adcy1, Adcy6, Plcb1, Prkca, Mapk14, Mapk8, Mapk10		1.85168411411892e-09	B only
97	mmu04927	Cortisol synthesis and secretion	NA	NA	NA	NA	NA	NA	NA	2.71168831168831	10	0.0666666666666667	1.31973532177953e-08	1.31973532177953e-08	Adcy1, Adcy6, Prkacb, Pbx1, Atf2, Gnaq, Plcb1, Itpr1, Cacna1g, Cacna1c, Cacna1d, Hsd3b2		1.31973532177952e-08	B only
98	mmu04928	Parathyroid hormone synthesis, secretion and action	NA	NA	NA	NA	NA	NA	NA	1.65714285714286	10	0.1	1.38752756682123e-05	1.38752756682123e-05	Adcy1, Adcy6, Gnaq, Plcb1, Itpr1, Prkca, Prkcb, Prkacb, Mef2c, Atf2, Bcl2		1.38752756682123e-05	B only
99	mmu04929	GnRH secretion	NA	NA	NA	NA	NA	NA	NA	3.42727272727273	10	0.1	7.26468838061084e-06	7.26468838061084e-06	Gnaq, Plcb1, Prkca, Prkcb, Itpr1, Cacna1g, Trpc4, Gabbr1, Gabbr2, Cacna1c, Cacna1d, Pik3r2, Pik3r1		7.26468838061084e-06	B only
100	mmu04930	Type II diabetes mellitus	NA	NA	NA	NA	NA	NA	NA	3.95454545454545	10	0.0333333333333333	0.0165600153982614	0.0165600153982614	Pik3r2, Pik3r1, Socs2, Mapk8, Mapk10, Prkce, Abcc8, Cacna1c, Cacna1d, Cacna1b, Cacna1e, Cacna1g		0.0165600153982614	B only
101	mmu04931	Insulin resistance	NA	NA	NA	NA	NA	NA	NA	1.64150943396226	10	0.1	9.62065917939544e-07	9.62065917939544e-07	Pik3r2, Pik3r1, Prkcb, Gsk3b, Mapk8, Mapk10, Prkag3, Prkce, Pdpk1, Pten, Ogt		9.62065917939543e-07	B only
102	mmu04932	Non-alcoholic fatty liver disease	NA	NA	NA	NA	NA	NA	NA	0.949090909090909	10	0.2	1.08539811679934e-05	1.08539811679934e-05	Pik3r2, Pik3r1, Gsk3b, Prkag3, Mapk14, Cdc42, Mapk8, Mapk10, Casp3		1.08539811679934e-05	B only
103	mmu04933	AGE-RAGE signaling pathway in diabetic complications	NA	NA	NA	NA	NA	NA	NA	2.66246624662466	10	0.266666666666667	3.58178052004379e-12	3.58178052004379e-12	Smad3, Fn1, Plcb1, Prkca, Prkcb, Prkce, Vegfa, Vegfc, Mapk14, Mapk8, Mapk10, Cdc42, Pik3r2, Pik3r1, Bcl2, Casp3, Jak2		3.58178052004379e-12	B only
104	mmu04934	Cushing syndrome	NA	NA	NA	NA	NA	NA	NA	1.89022298456261	10	0.0666666666666667	4.19956430549482e-07	4.19956430549482e-07	Adcy1, Adcy6, Prkacb, Atf2, Kmt2a, Cacna1c, Cacna1d, Camk2b, Pbx1, Gnaq, Plcb1, Itpr1, Cacna1g, Hsd3b2, Wnt4, Wnt7b, Gsk3b, Apc, Apc2		4.19956430549483e-07	B only
105	mmu04935	Growth hormone synthesis, secretion and action	NA	NA	NA	NA	NA	NA	NA	2.61343873517787	10	0.333333333333333	2.29538236358947e-08	2.29538236358947e-08	Adcy1, Adcy6, Prkacb, Atf2, Gnaq, Plcb1, Prkca, Prkcb, Itpr1, Cacna1c, Cacna1d, Jak2, Pik3r2, Pik3r1, Gsk3b, Socs2, Mapk8, Mapk10, Mapk14		2.29538236358947e-08	B only
106	mmu04936	Alcoholic liver disease	NA	NA	NA	NA	NA	NA	NA	0.82020202020202	10	0.1	0.000191003884498669	0.000191003884498669	Casp3, Fasn, Prkag3, Gsk3b, Mapk8, Mapk10, Mapk14		0.000191003884498669	B only
107	mmu04960	Aldosterone-regulated sodium reabsorption	NA	NA	NA	NA	NA	NA	NA	3.74641148325359	10	0.0666666666666667	0.0171839093286656	0.0171839093286656	Nedd4l, Atp1a2, Atp1a3, Atp1b1, Pik3r2, Pik3r1, Pdpk1, Prkca, Prkcb		0.0171839093286656	B only
108	mmu04961	Endocrine and other factor-regulated calcium reabsorption	NA	NA	NA	NA	NA	NA	NA	3.88971684053651	10	0.133333333333333	1.09089952676554e-05	1.09089952676554e-05	Adcy6, Prkacb, Dnm3, Ap2a2, Cltc, Atp1a2, Atp1a3, Atp1b1, Slc8a1, Atp2b1, Atp2b2, Gnaq, Plcb1, Prkca, Prkcb		1.09089952676554e-05	B only
109	mmu04962	Vasopressin-regulated water reabsorption	9.31923890063425	9	0.0625	0.0199951142898115	0.0199951142898115	Dctn4		2.20718816067653	10	0.0666666666666667	0.00313308843380719	0.00313308843380719	Adcy6, Prkacb, Dync2h1, Dync1i1, Dync1i2, Dynll2		0.000668939124505912	common
110	mmu04970	Salivary secretion	NA	NA	NA	NA	NA	NA	NA	3.20368239355581	10	0.0666666666666667	3.57257162657364e-08	3.57257162657364e-08	Adcy1, Adcy6, Prkacb, Gnaq, Plcb1, Prkca, Prkcb, Itpr1, Ryr3, Calm2, Atp1a2, Atp1a3, Atp1b1, Atp2b1, Atp2b2, Kcnma1		3.57257162657364e-08	B only
111	mmu04971	Gastric acid secretion	NA	NA	NA	NA	NA	NA	NA	2.99262899262899	10	0.1	0.00109454581106239	0.00109454581106239	Gnaq, Plcb1, Prkca, Prkcb, Actb, Itpr1, Calm2, Camk2b, Adcy1, Adcy6, Prkacb, Atp1a2, Atp1a3, Atp1b1		0.00109454581106239	B only
112	mmu04972	Pancreatic secretion	NA	NA	NA	NA	NA	NA	NA	2.17112299465241	10	0.0666666666666667	0.000240352111847149	0.000240352111847149	Gnaq, Plcb1, Prkca, Prkcb, Itpr1, Atp2a2, Atp1a2, Atp1a3, Atp1b1, Kcnma1, Atp2b1, Atp2b2, Adcy1, Adcy6		0.000240352111847149	B only
113	mmu04973	Carbohydrate digestion and absorption	NA	NA	NA	NA	NA	NA	NA	3.08647450110865	10	0.0666666666666667	0.0191749036240397	0.0191749036240397	Atp1a2, Atp1a3, Atp1b1, Pik3r2, Pik3r1, Cacna1d, Prkcb, Plcb1		0.0191749036240397	B only
114	mmu04976	Bile secretion	NA	NA	NA	NA	NA	NA	NA	1.30267379679144	10	0.0333333333333333	0.0466762995314257	0.0466762995314257	Hmgcr, Atp1a2, Atp1a3, Atp1b1, Adcy1, Adcy6, Prkacb		0.0466762995314257	B only
115	mmu04979	Cholesterol metabolism	NA	NA	NA	NA	NA	NA	NA	1.31818181818182	10	0.0333333333333333	0.000927239618765322	0.000927239618765322	Lpl, Sort1, Pcsk9, Osbpl5		0.000927239618765322	B only
116	mmu05012	Parkinson disease	NA	NA	NA	NA	NA	NA	NA	1.47893569844789	10	0.1	0.0107791550982646	0.0107791550982646	Gnal, Prkacb, Uba1, Uba52, Uchl1, Calm2, Camk2b, Mapt, Ryr3, Itpr1, Casp3, Kif5a, Kif5b, Kif5c, Klc1, Tuba1a, Tubb2a, Tubb3, Tubb4a, Tubb5, Tubb2b, Mapk8, Mapk10		0.0107791550982646	B only
117	mmu05017	Spinocerebellar ataxia	NA	NA	NA	NA	NA	NA	NA	2.04839764551995	10	0.233333333333333	1.82274027504084e-05	1.82274027504084e-05	Gnaq, Plcb1, Prkca, Prkcb, Gria2, Itpr1, Grin1, Grin2b, Sptbn2, Mapk8, Mapk10, Atxn1, Atp2a2, Ulk1, Vldlr, Dab1, Pik3r2, Pik3r1		1.82274027504084e-05	B only
118	mmu05020	Prion disease	NA	NA	NA	NA	NA	NA	NA	1.96145454545455	10	0.3	3.38567821328665e-09	3.38567821328665e-09	Prnp, Ncam1, Prkacb, Fyn, Grin1, Grin2b, Cacna1b, Cacna1c, Cacna1d, Ryr3, Itpr1, Ppp3ca, Casp3, Pik3r2, Pik3r1, Mapk14, Mapk8, Mapk10, Atf2, Gsk3b, Csnk2a1, Kif5a, Kif5b, Kif5c, Klc1, Tuba1a, Tubb2a, Tubb3, Tubb4a, Tubb5, Tubb2b		3.38567821328664e-09	B only
119	mmu05030	Cocaine addiction	NA	NA	NA	NA	NA	NA	NA	2.30681818181818	10	0.133333333333333	0.000123627868876803	0.000123627868876803	Grm2, Prkacb, Atf2, Cdk5r1, Grin1, Grin2b, Gria2		0.000123627868876803	B only
120	mmu05031	Amphetamine addiction	NA	NA	NA	NA	NA	NA	NA	3.02406417112299	10	0.133333333333333	1.94848892353226e-11	1.94848892353226e-11	Cacna1c, Cacna1d, Grin1, Grin2b, Gria2, Prkca, Prkcb, Camk2b, Calm2, Prkacb, Atf2, Ppp3ca, Hdac2		1.94848892353225e-11	B only
121	mmu05032	Morphine addiction	NA	NA	NA	NA	NA	NA	NA	3.23553719008264	10	0.0666666666666667	0.000175877501485618	0.000175877501485618	Adcy1, Adcy6, Cacna1b, Gabra1, Gabra2, Gabrb3, Gabrb2, Gabrg2, Gabbr1, Gabbr2, Gnao1, Gng2, Gng3, Gng12, Prkca, Prkcb, Prkacb, Pde10a		0.000175877501485618	B only
122	mmu05033	Nicotine addiction	NA	NA	NA	NA	NA	NA	NA	4.57894736842105	10	0.0666666666666667	0.00010583992661659	0.00010583992661659	Cacna1b, Chrnb2, Gabra1, Gabra2, Gabrb3, Gabrb2, Gabrg2, Slc17a6, Grin1, Grin2b, Gria2		0.00010583992661659	B only
123	mmu05100	Bacterial invasion of epithelial cells	NA	NA	NA	NA	NA	NA	NA	1.92383292383292	10	0.2	2.22511918438123e-05	2.22511918438123e-05	Ctnna2, Pik3r2, Pik3r1, Cdc42, Arpc5, Actb, Dnm3, Cltc, Fn1		2.22511918438123e-05	B only
124	mmu05132	Salmonella infection	3.28464977645306	9	0.0625	0.00793319424965463	0.00793319424965463	Dctn4, Klc2		2.07451564828614	10	0.166666666666667	2.22574257665363e-11	2.22574257665363e-11	Podxl, Rab7, Dync2h1, Dync1i1, Dync1i2, Dynll2, Tuba1a, Tubb2a, Tubb3, Tubb4a, Tubb5, Tubb2b, Arl8a, Kif5a, Kif5b, Kif5c, Klc1, Pfn2, Rala, Actb, Cdc42, Cyfip2, Arpc5, Pak3, Cse1l, Kpna1, Kpna3, Mapk14, Mapk8, Mapk10, Bcl2, Casp3		5.36163135411843e-12	common
125	mmu05133	Pertussis	NA	NA	NA	NA	NA	NA	NA	1.05454545454545	10	0.0333333333333333	0.00844884934112947	0.00844884934112947	Calm2, Casp3, Mapk14, Mapk8, Mapk10		0.00844884934112947	B only
126	mmu05135	Yersinia infection	NA	NA	NA	NA	NA	NA	NA	1.77069199457259	10	0.266666666666667	3.47862534702561e-12	3.47862534702561e-12	Fn1, Arpc5, Actb, Baiap2, Arhgef7, Cdc42, Was, Gnaq, Arhgef12, Mapk14, Mapk8, Mapk10, Pik3r2, Pik3r1, Gsk3b		3.47862534702561e-12	B only
127	mmu05140	Leishmaniasis	NA	NA	NA	NA	NA	NA	NA	0.697860962566845	10	0.0333333333333333	0.00277382147126657	0.00277382147126657	Prkcb, Mapk14, Jak2		0.00277382147126657	B only
128	mmu05142	Chagas disease	NA	NA	NA	NA	NA	NA	NA	1.99646954986761	10	0.266666666666667	3.1083232923272e-05	3.1083232923272e-05	Mapk8, Mapk10, Mapk14, Ppp2r2c, Ppp2ca, Ppp2cb, Gnaq, Plcb1, Gnao1, Gnal, Adcy1, Pik3r2, Pik3r1		3.1083232923272e-05	B only
129	mmu05145	Toxoplasmosis	NA	NA	NA	NA	NA	NA	NA	1.17171717171717	10	0.133333333333333	0.00126691556392251	0.00126691556392251	Jak2, Mapk8, Mapk10, Mapk14, Bcl2, Casp3, Gnao1, Pdpk1		0.00126691556392251	B only
130	mmu05146	Amoebiasis	NA	NA	NA	NA	NA	NA	NA	1.84289496910856	10	0.133333333333333	0.000188669601121834	0.000188669601121834	Fn1, Casp3, Gnaq, Plcb1, Prkca, Prkcb, Gnal, Adcy1, Prkacb, Rab7, Pik3r2, Pik3r1		0.000188669601121834	B only
131	mmu05152	Tuberculosis	NA	NA	NA	NA	NA	NA	NA	1.36363636363636	10	0.1	0.015150436967925	0.015150436967925	Casp3, Bcl2, Camk2b, Jak2, Mapk14, Mapk8, Mapk10, Arhgef12, Calm2, Rab7, Atp6v0a1, Atp6v0c, Lamp1, Ppp3ca, Coro1a		0.015150436967925	B only
132	mmu05160	Hepatitis C	NA	NA	NA	NA	NA	NA	NA	1.2488038277512	10	0.133333333333333	1.18945341046997e-05	1.18945341046997e-05	Rnasel, Ppp2r2c, Ppp2ca, Ppp2cb, Ywhaz, Ywhab, Ywhah, Ywhag, Pik3r2, Pik3r1, Gsk3b, Casp3		1.18945341046997e-05	B only
133	mmu05161	Hepatitis B	NA	NA	NA	NA	NA	NA	NA	1.38409090909091	10	0.166666666666667	1.58094516128504e-07	1.58094516128504e-07	Smad3, Mapk8, Mapk10, Ywhaz, Ywhab, Pik3r2, Pik3r1, Bcl2, Casp3, Prkca, Prkcb, Jak2, Atf2, Mapk14		1.58094516128504e-07	B only
134	mmu05162	Measles	NA	NA	NA	NA	NA	NA	NA	0.910398953564421	10	0.1	0.000184524735221513	0.000184524735221513	Csnk2a1, Mapk8, Mapk10, Bcl2, Casp3, Pik3r2, Pik3r1, Gsk3b		0.000184524735221513	B only
135	mmu05163	Human cytomegalovirus infection	NA	NA	NA	NA	NA	NA	NA	1.56145142411237	10	0.233333333333333	3.27616150884216e-13	3.27616150884216e-13	Pik3r2, Pik3r1, Rheb, Gng2, Gng3, Gng12, Gnaq, Plcb1, Itpr1, Calm2, Ppp3ca, Gnao1, Adcy1, Adcy6, Prkacb, Arhgef12, Gsk3b, Vegfa, Mapk14, Atf2, Prkca, Prkcb, Casp3		3.27616150884216e-13	B only
136	mmu05166	Human T-cell leukemia virus 1 infection	NA	NA	NA	NA	NA	NA	NA	0.828900357284637	10	0.0333333333333333	0.00334631714619132	0.00334631714619132	Canx, Ppp3ca, Pik3r2, Pik3r1, Pten, Mapk8, Mapk10, Smad3, Adcy1, Adcy6, Prkacb, Atf2		0.00334631714619132	B only
137	mmu05167	Kaposi sarcoma-associated herpesvirus infection	NA	NA	NA	NA	NA	NA	NA	1.33785617367707	10	0.3	1.02009444425655e-10	1.02009444425655e-10	Mapk14, Casp3, Uba52, Gng2, Gng3, Gng12, Pik3r2, Pik3r1, Mapk8, Mapk10, Itpr1, Calm2, Ppp3ca, Rcan1, Vegfa, Jak2, Gsk3b		1.02009444425655e-10	B only
138	mmu05169	Epstein-Barr virus infection	NA	NA	NA	NA	NA	NA	NA	0.614298323036187	10	0.0666666666666667	0.000121634314260101	0.000121634314260101	Bcl2, Casp3, Hdac2, Pik3r2, Pik3r1, Mapk8, Mapk10, Mapk14		0.000121634314260101	B only
139	mmu05170	Human immunodeficiency virus 1 infection	NA	NA	NA	NA	NA	NA	NA	1.33674775928297	10	0.233333333333333	6.82111349994685e-09	6.82111349994685e-09	Gnao1, Pik3r2, Pik3r1, Gnaq, Itpr1, Calm2, Ppp3ca, Prkca, Prkcb, Gng2, Gng3, Gng12, Pak3, Mapk14, Mapk8, Mapk10, Bcl2, Casp3		6.82111349994686e-09	B only
140	mmu05202	Transcriptional misregulation in cancer	NA	NA	NA	NA	NA	NA	NA	1.71522453450164	10	0.1	0.000102543376504159	0.000102543376504159	Runx1t1, Hdac2, Ncor1, Pbx1, Kmt2a, Ccnt2, Mllt3, Mef2c, Jmjd1c, Ldb1, Bcl6, Etv1, Ddx5, Max, Id2, Taf15, Fus, Ss18l1		0.000102543376504159	B only
141	mmu05203	Viral carcinogenesis	NA	NA	NA	NA	NA	NA	NA	1.23458980044346	10	0.0666666666666667	0.0280035868095125	0.0280035868095125	Atf2, Ywhaz, Ywhab, Ywhah, Ywhag, Casp3, Pik3r2, Pik3r1, Prkacb, Ube3a, Scrib, Hdac2, Hdac4, Hdac5, Gtf2a1, Cdc42		0.0280035868095125	B only
142	mmu05205	Proteoglycans in cancer	NA	NA	NA	NA	NA	NA	NA	1.58181818181818	10	0.2	3.64811133558826e-09	3.64811133558826e-09	Cdc42, Actb, Ank3, Ank2, Pik3r2, Pik3r1, Arhgef12, Itpr1, Camk2b, Ddx5, Pdpk1, Casp3, Vegfa, Fn1, Prkca, Prkcb, Wnt4, Wnt7b, Prkacb, Mapk14		3.64811133558827e-09	B only
143	mmu05207	Chemical carcinogenesis - receptor activation	NA	NA	NA	NA	NA	NA	NA	1.41655359565807	10	0.1	2.74729594833153e-05	2.74729594833153e-05	Jak2, Chrnb2, Cacna1c, Cacna1d, Cacna1b, Pik3r2, Pik3r1, Bcl2, Prkca, Prkcb, Vegfa, Adcy1, Adcy6, Prkacb, Atf2, Bcl6, Kpna1, Kpna3		2.74729594833153e-05	B only
144	mmu05208	Chemical carcinogenesis - reactive oxygen species	NA	NA	NA	NA	NA	NA	NA	0.715395157606213	10	0.133333333333333	5.03011542859076e-05	5.03011542859076e-05	Mapk8, Mapk10, Mapk14, Pik3r2, Pik3r1, Pdpk1, Pten, Abl2, Vegfa		5.03011542859076e-05	B only
145	mmu05210	Colorectal cancer	NA	NA	NA	NA	NA	NA	NA	2.51652892561983	10	0.2	4.56146348555576e-09	4.56146348555576e-09	Gsk3b, Apc, Apc2, Pik3r2, Pik3r1, Rala, Mapk8, Mapk10, Casp3, Appl1, Smad3, Msh2, Msh6, Bcl2		4.56146348555576e-09	B only
146	mmu05211	Renal cell carcinoma	NA	NA	NA	NA	NA	NA	NA	1.18046132971506	10	0.133333333333333	0.000117109583189444	0.000117109583189444	Vegfa, Pik3r2, Pik3r1, Cdc42, Pak3		0.000117109583189444	B only
147	mmu05212	Pancreatic cancer	NA	NA	NA	NA	NA	NA	NA	1.87320574162679	10	0.2	9.56675332171397e-09	9.56675332171397e-09	Pik3r2, Pik3r1, Arhgef6, Mapk8, Mapk10, Rala, Cdc42, Vegfa, Smad3		9.56675332171396e-09	B only
148	mmu05213	Endometrial cancer	NA	NA	NA	NA	NA	NA	NA	2.18181818181818	10	0.133333333333333	9.43938125009508e-07	9.43938125009508e-07	Pik3r2, Pik3r1, Pten, Pdpk1, Ctnna2, Apc, Apc2, Gsk3b		9.43938125009509e-07	B only
149	mmu05214	Glioma	NA	NA	NA	NA	NA	NA	NA	1.51681195516812	10	0.0333333333333333	0.00663887536241404	0.00663887536241404	Calm2, Camk2b, Prkca, Prkcb, Pik3r2, Pik3r1, Pten		0.00663887536241404	B only
150	mmu05215	Prostate cancer	NA	NA	NA	NA	NA	NA	NA	0.988636363636364	10	0.0666666666666667	4.77792433258598e-07	4.77792433258598e-07	Pik3r2, Pik3r1, Pten, Pdpk1, Gsk3b, Bcl2		4.77792433258599e-07	B only
151	mmu05217	Basal cell carcinoma	NA	NA	NA	NA	NA	NA	NA	1.25541125541126	10	0.0333333333333333	0.000120321843754021	0.000120321843754021	Wnt4, Wnt7b, Gsk3b, Apc, Apc2		0.000120321843754021	B only
152	mmu05218	Melanoma	NA	NA	NA	NA	NA	NA	NA	0.659090909090909	10	0.0333333333333333	0.00628498741910352	0.00628498741910352	Pik3r2, Pik3r1, Pten		0.00628498741910352	B only
153	mmu05220	Chronic myeloid leukemia	NA	NA	NA	NA	NA	NA	NA	0.843636363636364	10	0.0333333333333333	0.00739032924041755	0.00739032924041755	Pik3r2, Pik3r1, Smad3, Hdac2		0.00739032924041756	B only
154	mmu05222	Small cell lung cancer	NA	NA	NA	NA	NA	NA	NA	1.21678321678322	10	0.1	3.26946147569109e-07	3.26946147569109e-07	Bcl2, Casp3, Max, Fn1, Pik3r2, Pik3r1, Pten		3.26946147569109e-07	B only
155	mmu05223	Non-small cell lung cancer	NA	NA	NA	NA	NA	NA	NA	1.97727272727273	10	0.1	2.49684935408866e-05	2.49684935408866e-05	Pik3r2, Pik3r1, Pdpk1, Prkca, Prkcb, Kif5a, Kif5b, Kif5c, Eml4		2.49684935408866e-05	B only
156	mmu05224	Breast cancer	NA	NA	NA	NA	NA	NA	NA	0.872727272727273	10	0.0666666666666667	0.00534052946724113	0.00534052946724113	Wnt4, Pik3r2, Pik3r1, Pten, Wnt7b, Gsk3b, Apc, Apc2		0.00534052946724113	B only
157	mmu05225	Hepatocellular carcinoma	NA	NA	NA	NA	NA	NA	NA	1.87197417966649	10	0.2	2.35025360343897e-12	2.35025360343897e-12	Prkca, Prkcb, Pik3r2, Pik3r1, Pten, Smad3, Wnt4, Wnt7b, Gsk3b, Apc, Apc2, Actb, Actl6b, Dpf1, Arid1a, Smarcc1, Smarcc2, Smarca2, Arid2, Pbrm1		2.35025360343897e-12	B only
158	mmu05226	Gastric cancer	NA	NA	NA	NA	NA	NA	NA	1.09090909090909	10	0.0666666666666667	0.000236639930301968	0.000236639930301968	Wnt4, Wnt7b, Gsk3b, Apc, Apc2, Pik3r2, Pik3r1, Bcl2, Smad3, Ctnna2		0.000236639930301968	B only
159	mmu05230	Central carbon metabolism in cancer	NA	NA	NA	NA	NA	NA	NA	1.37549407114624	10	0.0666666666666667	0.00530632931763688	0.00530632931763688	Ntrk3, Gls, Pfkp, Pten, Pik3r2, Pik3r1		0.00530632931763688	B only
160	mmu05231	Choline metabolism in cancer	NA	NA	NA	NA	NA	NA	NA	1.88311688311688	10	0.1	2.09223057945741e-05	2.09223057945741e-05	Mapk8, Mapk10, Pik3r2, Pik3r1, Pdpk1, Rheb, Was, Chka, Prkca, Prkcb		2.09223057945741e-05	B only
161	mmu05235	PD-L1 expression and PD-1 checkpoint pathway in cancer	NA	NA	NA	NA	NA	NA	NA	1.45454545454545	10	0.1	0.000434125549938162	0.000434125549938162	Eml4, Pik3r2, Pik3r1, Pten, Jak2, Csnk2a1, Mapk14, Ppp3ca		0.000434125549938162	B only
162	mmu05414	Dilated cardiomyopathy	NA	NA	NA	NA	NA	NA	NA	2.53090909090909	10	0.0333333333333333	7.84846431314177e-06	7.84846431314177e-06	Itgb8, Dag1, Dmd, Actb, Adcy1, Adcy6, Prkacb, Cacna1c, Cacna1d, Cacnb3, Cacnb4, Cacna2d1, Cacng2, Cacng4, Atp2a2, Slc8a1		7.84846431314177e-06	B only
163	mmu05415	Diabetic cardiomyopathy	NA	NA	NA	NA	NA	NA	NA	1.16555023923445	10	0.1	5.50442513494377e-05	5.50442513494377e-05	Camk2b, Atp2a2, Prkcb, Mapk14, Mapk8, Mapk10, Prkca, Pik3r2, Pik3r1, Pten, Gsk3b, Mpc1, Smad3, Plcb1		5.50442513494376e-05	B only
164	mmu05417	Lipid and atherosclerosis	NA	NA	NA	NA	NA	NA	NA	1.33050127442651	10	0.233333333333333	7.14551992631659e-09	7.14551992631659e-09	Pik3r2, Pik3r1, Bcl2, Mapk8, Mapk10, Prkca, Jak2, Cdc42, Mapk14, Itpr1, Camk2b, Vldlr, Pdpk1, Gsk3b, Plcb1, Calm2, Ppp3ca, Casp3		7.14551992631658e-09	B only
165	mmu05418	Fluid shear stress and atherosclerosis	NA	NA	NA	NA	NA	NA	NA	1.32739987285442	10	0.166666666666667	5.12947667818722e-05	5.12947667818722e-05	Calm2, Pecam1, Pik3r2, Pik3r1, Mef2c, Actb, Mapk8, Mapk10, Mapk14, Vegfa, Acvr1, Bcl2		5.12947667818722e-05	B only
