# Supplementary material for: Developmental emergence of first- and higher-order thalamic neuron molecular identities
Source: Development. 2024 Sep 30;151(18):dev202764. doi: 10.1242/dev.202764 (PMC11463969; doi:10.1242/dev.202764)
Supplement: Table S7. List of mature FO and HO genes used to define new differentially expressed genes (related to Fig. 3B). [file develop-151-202764-TableS7.xlsx]

## Sheet: Mature FO genes
Mature FO genes	(from Frangeul et al., 2016)
2310030G06Rik
Car4
Ccdc69
Cdca7
Endou
Ephx4
Fst
Gckr
Gpr88
Myot
Ptpn22
Rasd1
Spp1
Tgfb3
Tslp

## Sheet: Mature HO genes
Mature HO genes	(from Frangeul et al., 2016)
Cidea
Cplx2
Crhbp
Dlgap2
Doc2b
Fam107a
Gbx2
Hcrtr1
Htr2c
Kif26b
Krt19
Nxph1
Plxnc1
Syt17
Vwc2l
