# Supplementary material for: Developmental emergence of first- and higher-order thalamic neuron molecular identities
Source: Development. 2024 Sep 30;151(18):dev202764. doi: 10.1242/dev.202764 (PMC11463969; doi:10.1242/dev.202764)
Supplement: Table S8. FO and HO new differentially expressed genes and shared genes list (related to Fig. 3B). [file develop-151-202764-TableS8.xlsx]

## Sheet: FO genes
	p_val	avg_log2FC	pct.1	pct.2	p_val_adj	gene	logSum	Presence in Govek et al. FO dataset
6330411D24Rik	2.27438450098902e-116	2.84015218925596	0.732	0.076	6.35258334971244e-112	6330411D24Rik	10.4233618246261	No
Pde7b	1.66191423279467e-112	2.34032222033532	0.885	0.183	4.64189264361878e-108	Pde7b	11.7889880770293	Yes
mt-Cytb	8.39076641357631e-08	2.14478975036324	0.132	0.041	0.002343624966976	mt-Cytb	15.577019895671	No
mt-Co3	0.11211588701465	2.13562619073345	0.123	0.094	1	mt-Co3	15.4541234230134	No
Camk4	1.48109854355976e-91	2.11814118447875	0.979	0.499	4.13685634201678e-87	Camk4	12.2813256650244	Yes
mt-Atp6	2.2892999158779e-05	2.10315253007253	0.106	0.039	0.639424359503855	mt-Atp6	15.36911601112	No
Gramd1b	3.33983431734039e-91	2.05868286593125	0.936	0.403	9.32849123176344e-87	Gramd1b	12.2271368614739	Yes
Trhde	2.62822596728516e-78	1.92058317814976	0.898	0.332	7.34089794922417e-74	Trhde	12.0309489506354	Yes
mt-Co1	3.66600878381803e-08	1.90681491406629	0.174	0.066	0.00102395291340821	mt-Co1	15.3962508465573	No
mt-Nd1	2.20389151860952e-08	1.79018740356638	0.132	0.039	0.000615568940062824	mt-Nd1	15.340159473258	No
mt-Co2	8.65173196901122e-05	1.78199592361097	0.136	0.063	1	mt-Co2	15.3218503750758	No
Slc18a2	3.15491526205008e-116	1.7545125107562	0.843	0.129	8.81199381843208e-112	Slc18a2	11.527753074279	Yes
mt-Nd4	1.38620202810483e-10	1.62690483471926	0.136	0.032	3.8718008846996e-06	mt-Nd4	15.2798118788813	No
Unc13c	1.00823422414543e-51	1.6215471780465	0.911	0.506	2.81609901146061e-47	Unc13c	12.263645413262	Yes
Epb41l4b	2.09061851844003e-74	1.61664279135746	0.894	0.357	5.83930658385484e-70	Epb41l4b	11.7289154705599	Yes
Frmpd4	1.11659718871253e-39	1.59561082076718	0.855	0.692	3.11876760779297e-35	Frmpd4	12.9013447807167	No
Pcdh7	4.93047645179638e-58	1.55796332586193	1	0.797	1.37713137775125e-53	Pcdh7	13.6161551391303	Yes
Adarb1	8.11065676949813e-56	1.55631798714849	0.809	0.374	2.26538754228852e-51	Adarb1	11.7212632426919	Yes
Vegfc	5.66104662977805e-92	1.49997048301519	0.706	0.101	1.58118693416331e-87	Vegfc	11.0540958590353	Yes
Hs3st5	3.21559031146361e-36	1.48210212667739	0.889	0.745	8.98146529894901e-32	Hs3st5	12.779738131937	Yes
Prkag2	8.63771501583029e-67	1.47082498960993	0.902	0.446	2.41260018107156e-62	Prkag2	12.4909017770436	No
Thsd7a	5.47641530762973e-48	1.45005565488369	0.915	0.502	1.52961755957406e-43	Thsd7a	13.6019555449837	Yes
Hs6st2	6.7832655013604e-35	1.44421529026646	0.477	0.129	1.89463388718497e-30	Hs6st2	11.8591513360313	No
Ift57	4.63273352894365e-74	1.43589558982516	0.77	0.211	1.29396880196925e-69	Ift57	12.3295645183844	Yes
Tmsb10	0.175284815192707	1.43175903050657	0.634	0.603	1	Tmsb10	15.2520100735343	No
Mgat5	5.64816996245815e-61	1.40562989478381	0.97	0.684	1.57759035221419e-56	Mgat5	13.0198339623077	Yes
Hs6st3	3.94642341971326e-36	1.33225402326583	0.889	0.663	1.10227552536011e-31	Hs6st3	13.2872391006363	No
Tmsb4x	0.25515189519636	1.32773556982611	0.443	0.439	1	Tmsb4x	15.6765382210973	No
Tle4	4.75638973943283e-63	1.32042840975442	0.617	0.118	1.32850721812098e-58	Tle4	13.0409643119742	No
Kcnd3	1.93864163404269e-43	1.30460646233483	0.86	0.534	5.41481994804465e-39	Kcnd3	12.4462814907666	Yes
Lef1	1.4927932833982e-55	1.25923985707507	0.94	0.489	4.1695209198595e-51	Lef1	13.348811563566	Yes
Cacna2d3	2.0338108769095e-33	1.24732972661075	0.77	0.406	5.68063716029593e-29	Cacna2d3	12.1014606609962	Yes
Pdzd2	9.73310396712517e-44	1.24570950904423	0.847	0.475	2.71855326905773e-39	Pdzd2	11.8652315292929	Yes
Lhfp	7.37892009589089e-55	1.24163645686114	0.923	0.46	2.06100617198328e-50	Lhfp	12.6701834755962	Yes
Actb	0.0844120141870627	1.23025432780552	0.83	0.79	1	Actb	15.8140670996739	No
Zfp804b	1.16890840111955e-21	1.22410920341926	0.83	0.654	3.26487805516702e-17	Zfp804b	13.3532338961355	Yes
Ppm1e	4.09267728828077e-44	1.22333515240274	0.928	0.595	1.1431256933897e-39	Ppm1e	12.7977513522688	Yes
Galnt14	3.95800129184446e-53	1.19980038113553	0.8	0.284	1.10550934082507e-48	Galnt14	11.366513537296	Yes
Samd5	1.33764679897913e-48	1.19817237445433	0.979	0.768	3.7361812742286e-44	Samd5	13.2829313227621	Yes
Tmem163	2.10865438570616e-49	1.19645648931103	0.974	0.582	5.88968256471587e-45	Tmem163	13.0512831084512	Yes
Pex5l	1.2361581310915e-30	1.19429272152561	0.723	0.376	3.45271327595167e-26	Pex5l	12.0215178575209	Yes
Grb14	6.47408482099234e-49	1.18999721396459	0.898	0.528	1.80827663135137e-44	Grb14	12.3617779956246	Yes
Mbnl2	4.58414027124596e-54	1.17115817277327	0.774	0.291	1.28039621916171e-49	Mbnl2	12.2336501048109	No
Rpl41	0.0424419163226092	1.17081863556372	0.46	0.426	1	Rpl41	15.4287268521251	No
Ckb	2.11364296538635e-18	1.15313881870302	0.604	0.33	5.90361616662063e-14	Ckb	15.0361977415966	No
Sh3d19	6.15549352807126e-45	1.15229822883874	0.923	0.643	1.71929089732558e-40	Sh3d19	12.6771382646546	Yes
Nrep	7.63501061910676e-28	1.14556299128485	0.796	0.539	2.13253481602271e-23	Nrep	14.1109757748616	Yes
mt-Nd2	1.9930664680544e-12	1.14246272849199	0.123	0.021	5.56683395192274e-08	mt-Nd2	15.0844511309962	No
Palld	3.23026053512176e-40	1.1360050346734	0.651	0.224	9.02244070064858e-36	Palld	12.6326240526807	Yes
Frrs1l	1.99112775187142e-49	1.13440643856967	0.706	0.259	5.56141892375207e-45	Frrs1l	11.7408039617306	Yes
Cpne8	1.83615038439243e-59	1.12940470707109	0.796	0.226	5.12855163864649e-55	Cpne8	11.4931144121141	Yes
Rbfox1	1.04040371902075e-43	1.12803851773626	0.983	0.968	2.90595162759685e-39	Rbfox1	14.2542388602966	Yes
Cd47	5.39691700632569e-41	1.12701103614843	0.86	0.541	1.50741288903683e-36	Cd47	13.3226025082687	Yes
Ftl1	0.000820285064817138	1.12262390610402	0.421	0.34	1	Ftl1	15.335000039154	No
Gckr	9.87411823670525e-146	1.12006491033798	0.672	0.003	2.75793996469414e-141	Gckr	7.68338964045039	Yes
Fam189a1	2.56117003243524e-34	1.11224856355312	0.923	0.746	7.15360401759486e-30	Fam189a1	12.8946470598818	Yes
Calm1	0.0539768026914286	1.10984108735302	0.6	0.57	1	Calm1	15.2047698832167	No
Rps29	6.16909678723515e-07	1.09892880629089	0.353	0.221	0.0172309042364265	Rps29	15.1777986846912	No
Slc44a5	2.40866130686937e-35	1.09286110815394	0.566	0.189	6.72763189621684e-31	Slc44a5	11.2809989705954	No
Tll1	1.00414322253009e-24	1.08395898173694	0.502	0.189	2.8046724348488e-20	Tll1	10.8550477536103	Yes
Tanc1	1.81169992570578e-52	1.07821711785439	0.506	0.091	5.06025906248881e-48	Tanc1	10.4534160732387	Yes
Sgk1	4.38712245374321e-41	1.07115543448738	0.881	0.555	1.22536717255502e-36	Sgk1	12.294101897836	Yes
Tafa1	4.5535604610898e-33	1.06625842481483	0.877	0.582	1.27185497238699e-28	Tafa1	13.1209402080612	No
Adamts17	3.04740354764589e-35	1.06331746223816	0.66	0.278	8.51170284892972e-31	Adamts17	11.2160663154426	Yes
Ppia	0.369173620243394	1.05874512053485	0.643	0.659	1	Ppia	15.492531601749	No
Sox5	7.95737406462605e-25	1.04256273960212	0.787	0.438	2.2225741499907e-20	Sox5	13.7314150091369	No
Nefm	2.795524137857e-22	1.02551198677059	0.379	0.124	7.80817846944839e-18	Nefm	12.3564826552987	Yes
Rpsa	5.74629775529627e-05	1.01719806874493	0.574	0.467	1	Rpsa	15.4587603960707	No
Pcdh9	1.76023525569685e-40	1.0128814644788	0.996	0.892	4.91651309268686e-36	Pcdh9	14.6278132877626	Yes
Shank2	3.78359540797936e-36	1.01113790812072	0.881	0.587	1.05679603340271e-31	Shank2	12.3710994533168	Yes
Prmt8	4.40924205507602e-56	1.01037873078881	0.626	0.148	1.23154539840328e-51	Prmt8	11.3465659353267	Yes
Fras1	6.37470921125566e-42	1.00424962994484	0.553	0.146	1.78052002979582e-37	Fras1	11.3425328986867	Yes
Sp9	2.14805690088766e-22	1.00256785239865	0.243	0.047	5.99973772986933e-18	Sp9	12.8646124938036	No
Eef1a1	0.0394450227834268	0.999148766124481	0.668	0.644	1	Eef1a1	15.6674591545807	No
Actg1	0.110260131944236	0.998139445617595	0.694	0.68	1	Actg1	15.4306547731661	No
Lrrc4c	7.4887771938223e-25	0.998030888279785	0.966	0.86	2.09169035800651e-20	Lrrc4c	13.8305434749047	No
Fabp5	0.00264483661005883	0.996623285698495	0.494	0.409	1	Fabp5	14.9521254633698	No
Selenow	1.31666098706735e-07	0.996414518855586	0.6	0.429	0.00367756580297782	Selenow	14.6169887076042	No
Chd7	3.24720869420247e-44	0.992488779860608	0.685	0.218	9.06977860377693e-40	Chd7	13.5519425209899	No
Gria2	1.37975247521546e-60	0.992476132207825	1	0.971	3.85378663852429e-56	Gria2	14.2141257831311	No
Rps24	0.00352582812493821	0.991482170872561	0.391	0.322	1	Rps24	15.3733671450679	No
Rplp0	1.22769861938318e-05	0.987945286039533	0.366	0.244	0.342908501379916	Rplp0	15.2339165056615	No
Slc6a4	1.99457887522109e-87	0.987570145302553	0.451	0.009	5.57105825638003e-83	Slc6a4	8.54675712586364	Yes
Homer2	1.66478467647834e-44	0.983115253915021	0.626	0.197	4.64991007987165e-40	Homer2	12.0143996029958	Yes
Kctd16	2.64084148814656e-21	0.982231993448643	0.702	0.421	7.37613436054217e-17	Kctd16	12.1883363986598	No
Ubb	0.0571730619462748	0.972506333317785	0.443	0.415	1	Ubb	15.1213612745433	No
Calm2	1.15143623417652e-05	0.971788259775456	0.736	0.687	0.321607654567844	Calm2	14.9337275745788	No
Tpt1	0.00700122536600543	0.970505612405795	0.323	0.269	1	Tpt1	15.3516711975914	No
Sox4	2.79600074323095e-12	0.9666447423344	0.621	0.411	7.80950967591838e-08	Sox4	14.8781250839246	No
Rpl32	0.00159518409852175	0.965703659868815	0.247	0.175	1	Rpl32	15.2387309605733	No
Amotl1	3.94990110787247e-55	0.96070330540152	0.647	0.162	1.10324687843986e-50	Amotl1	11.7044127410021	Yes
Sh2d4b	9.68663237490214e-41	0.957570880133022	0.523	0.139	2.70557328863392e-36	Sh2d4b	10.2443176050766	Yes
Il1rapl1	4.47561042149825e-34	0.944094683326251	0.949	0.866	1.25008274682868e-29	Il1rapl1	13.7088095320166	No
Ptpn3	5.91961014339556e-32	0.943681418756041	0.711	0.338	1.65340630915181e-27	Ptpn3	11.2814524177367	Yes
Tenm3	1.55658310637619e-08	0.942302620930904	0.919	0.841	0.000434769227441935	Tenm3	14.0344236579308	No
Brinp1	6.56701378389254e-31	0.94138293798444	0.97	0.675	1.83423261997902e-26	Brinp1	13.2775447498063	Yes
Dlc1	7.40950110185247e-37	0.933584451581571	0.689	0.283	2.06954775275841e-32	Dlc1	11.399802329417	No
Rps21	2.16144282591515e-05	0.932272334585018	0.332	0.225	0.603712595706362	Rps21	15.0835803481304	No
Rplp1	0.00697969271998047	0.926476930066243	0.336	0.276	1	Rplp1	15.0873647960807	No
Ndufa4	0.0016741017605734	0.923404674352669	0.285	0.209	1	Ndufa4	14.6407679948142	No
Gapdh	0.000207405756958751	0.922426808896785	0.447	0.348	1	Gapdh	15.0192212900558
Efna5	1.70817753566445e-25	0.917094714300918	0.94	0.689	4.77111067486436e-21	Efna5	13.4989209811929
Rpl37	9.68898762561949e-06	0.916533205762419	0.353	0.241	0.270623113371178	Rpl37	15.1893789158292
Rps7	0.000472968470954456	0.907908400061333	0.391	0.298	1	Rps7	15.2017823843011
Sema6a	2.04499157457278e-34	0.907178040915771	0.962	0.655	5.71186596693923e-30	Sema6a	13.5189668768516
Rps26	0.000664709413050716	0.906326009659307	0.421	0.33	1	Rps26	15.3207250786663
Nrxn3	5.92173702848028e-37	0.902611749810217	1	0.891	1.65400036942483e-32	Nrxn3	13.8075276525411
Cntnap5a	2.33331380982148e-24	0.9006059084228	0.932	0.743	6.51717880221238e-20	Cntnap5a	13.1415895015388
Nrg1	4.00810381861687e-20	0.899071711341745	0.906	0.838	1.11950347757788e-15	Nrg1	13.8083311204285
Dgkh	1.55427507627936e-20	0.898535588601641	0.719	0.472	4.34124571555587e-16	Dgkh	11.9230746626844
Rps27a	0.00559934831336002	0.898276158410293	0.413	0.337	1	Rps27a	15.3974606596116
Pcp4	1.38093328915015e-27	0.898121330041182	0.545	0.195	3.85708476992529e-23	Pcp4	11.9346395528191
Rps13	1.98582096044952e-05	0.894751873108275	0.417	0.299	0.554659652463156	Rps13	15.1496834339583
Fau	0.0008839661098078	0.892211263033812	0.443	0.366	1	Fau	15.2938292879569
Ppp1r14c	1.18754721723919e-46	0.890945927955785	0.609	0.17	3.31693813247079e-42	Ppp1r14c	11.2689810494058
Mif	0.00196487162663759	0.88921585855783	0.277	0.199	1	Mif	14.667840947986
Col26a1	3.64087048639496e-31	0.885635655926822	0.668	0.3	1.01693153555498e-26	Col26a1	11.1497118297482
Ptma	0.0219810417650352	0.881887416230321	0.634	0.59	1	Ptma	15.6678390171878
Atp8a2	1.48091986877204e-27	0.881382747669538	0.919	0.805	4.13635728546718e-23	Atp8a2	12.8371992800614
Arhgap10	5.11417131401692e-55	0.8795928266808	0.421	0.046	1.42843918971807e-50	Arhgap10	10.346260779779
Cox8a	2.4768753692044e-07	0.871778014049462	0.404	0.268	0.0069181605937248	Cox8a	14.6876814887466
Rpl21	1.32406515027195e-06	0.866835228437729	0.366	0.229	0.0369824637122457	Rpl21	15.0473664139474
Rnf152	1.04390834188144e-29	0.866520467909897	0.817	0.471	2.91574038970906e-25	Rnf152	12.2445443967809
Atp5e	0.000187481604014198	0.864448320776756	0.238	0.149	1	Atp5e	14.6515579683465
Hs3st1	1.7113693594752e-64	0.863848260098994	0.477	0.049	4.78002575795017e-60	Hs3st1	10.7302602324053
C1qtnf4	5.57594293010713e-29	0.861621794755259	0.766	0.423	1.55741661980822e-24	C1qtnf4	13.0616822780342
Rps16	0.00449611689766078	0.860541119391063	0.319	0.248	1	Rps16	15.172475914418
Flt3	9.22752011620574e-51	0.850880615693865	0.519	0.097	2.57733864365742e-46	Flt3	9.5489932889148
Dynll1	0.00222457989387371	0.849349571240605	0.357	0.279	1	Dynll1	14.9305004749828
Rpl23	2.03574073631979e-06	0.84831290324009	0.532	0.379	0.0568602745061481	Rpl23	15.3148821136734
Rpl27a	5.0597303788533e-08	0.846493251207046	0.519	0.36	0.00141323329211752	Rpl27a	15.1947112809054
2700069I18Rik	1.77037761721582e-29	0.844957397900699	0.591	0.223	4.9448417226455e-25	2700069I18Rik	11.2220410744424
Unc5c	1.31384865728022e-25	0.844500325518601	0.949	0.64	3.66971068464938e-21	Unc5c	13.675221115204
Rpl38	0.00558770865381683	0.843289571871249	0.353	0.277	1	Rpl38	15.0114139926403
Rps5	0.000113858522764792	0.836347284996196	0.311	0.208	1	Rps5	15.2327151273078
Rps11	0.00307455511561487	0.832865562195975	0.328	0.254	1	Rps11	15.295799327094
Cntnap2	5.13878574021971e-33	0.825255512303338	0.991	0.98	1.43531424510077e-28	Cntnap2	14.6200033399455
Basp1	0.233810876021275	0.822815400342123	0.906	0.903	1	Basp1	15.4015869820864
Sema5a	5.00067800203429e-26	0.822255332729852	0.647	0.297	1.3967393727482e-21	Sema5a	12.5015340653228
Cox6b1	0.000489702725270771	0.814556841553845	0.336	0.247	1	Cox6b1	14.7030025814913
Gsg1l	5.49460992157576e-42	0.814531668652152	0.413	0.069	1.53469949719533e-37	Gsg1l	10.1241960124413
Tjp1	2.14235476215893e-27	0.814057686481105	0.949	0.875	5.98381108618612e-23	Tjp1	13.4389691123575
St3gal1	2.28056077756534e-43	0.813094550768788	0.481	0.099	6.36983430781776e-39	St3gal1	10.0811932199802
Sash1	9.33734627402855e-29	0.811343150510541	0.821	0.463	2.60801418779891e-24	Sash1	12.4296966002241
H3f3b	5.7154714674053e-05	0.811188896337105	0.63	0.54	1	H3f3b	15.4432303339459
Tuba1a	0.419681121108965	0.811127198557916	0.996	0.989	1	Tuba1a	16.067180316665
Arhgap26	2.96148814204142e-25	0.809514883401173	0.957	0.874	8.2717325295359e-21	Arhgap26	13.3352517316516
Inpp4b	1.00615364267568e-09	0.806243855619142	0.872	0.762	2.81028773935744e-05	Inpp4b	13.1882285916085
Raver2	6.18631359057874e-38	0.806107937840911	0.472	0.115	1.72789924898455e-33	Raver2	11.3382166129465
Rpl18a	0.000314244460989456	0.805794133452277	0.332	0.243	1	Rpl18a	15.236846985323
Arpp21	1.49730102193236e-33	0.805309471882278	0.991	0.954	4.18211148435927e-29	Arpp21	13.8849557088753
Camk1d	2.16193353567637e-18	0.804025457529433	0.689	0.447	6.03849655849767e-14	Camk1d	12.0667397817384
Rpl9	0.00212511696996714	0.801544858584803	0.413	0.338	1	Rpl9	15.2521863664769
Prdx2	0.000605507782422668	0.800806154312189	0.485	0.407	1	Prdx2	15.1996420719633
Ebf1	7.28895503214824e-19	0.799895705001971	0.553	0.243	2.03587803002932e-14	Ebf1	13.2698454332882
Dync1i1	4.68130448452404e-18	0.799664336460827	0.557	0.283	1.30753515557241e-13	Dync1i1	11.100715491027
Slc24a2	3.89062988847067e-18	0.797143725907489	0.723	0.466	1.08669183414874e-13	Slc24a2	11.6051002373256
Rpl39	0.000316868871819927	0.796541996290276	0.26	0.17	1	Rpl39	14.9596872153878
Ndn	0.0392167828895707	0.795754131082376	0.379	0.34	1	Ndn	14.1419948401489
Rap1gds1	3.69180358214442e-22	0.785035248655216	0.911	0.71	1.03115765852876e-17	Rap1gds1	12.8517430704969
Rpl19	0.00711846129414672	0.784396531586671	0.443	0.372	1	Rpl19	15.2881882472531
Tubb2a	0.0460427822438823	0.783148260795377	0.787	0.752	1	Tubb2a	14.5296689668294
Rpl3	1.54768029134234e-05	0.774977005886745	0.387	0.259	0.432282582174828	Rpl3	15.0975731694746
Fth1	0.00755743120020431	0.772696673334777	0.34	0.28	1	Fth1	14.980470992386
Rps12	0.0262903773137898	0.770817982448872	0.306	0.256	1	Rps12	15.0724950614875
Marcksl1	0.00860891663236218	0.770795564279346	0.374	0.309	1	Marcksl1	14.9582339544179
Rpl28	0.000134686009711296	0.767824429547805	0.311	0.211	1	Rpl28	15.151185272695
Rps19	0.000530519334844562	0.767731033205874	0.311	0.221	1	Rps19	15.0810944454526
Cfl1	0.125386025435427	0.763955810835372	0.404	0.393	1	Cfl1	14.9212183093951
Gfra2	2.00733082658894e-43	0.75904820592132	0.421	0.071	5.60667573174557e-39	Gfra2	9.30683712074958
Pcnx	8.90836612001718e-29	0.75331156040718	0.906	0.67	2.488195740982e-24	Pcnx	12.8004423488072
Nefl	8.60889069622061e-13	0.753153871242275	0.4	0.193	2.40454926036138e-08	Nefl	11.9428884923773
Ina	1.31341077682578e-09	0.751626869777094	0.694	0.514	3.66848764075209e-05	Ina	13.8200217705293
Rps10	0.000908947214653474	0.750282687249941	0.391	0.305	1	Rps10	15.2313589580938
Gm48749	6.28981632230099e-23	0.748878597347879	0.664	0.359	1.75680859698189e-18	Gm48749	11.1743052464815
Rps4x	1.74195118482475e-05	0.748569465279561	0.391	0.264	0.486544385433402	Rps4x	15.2788146756641
Nectin3	1.44803664947867e-21	0.747580451935093	0.762	0.478	4.04451116565887e-17	Nectin3	13.2348389689614
Nexn	2.77166211314479e-44	0.743227291770472	0.349	0.038	7.74152944822472e-40	Nexn	9.76799300581691
Ybx1	0.0245505365645461	0.740946120443581	0.63	0.589	1	Ybx1	15.2369150028772
Hsp90ab1	3.44259231925946e-05	0.739525665207967	0.8	0.716	0.96155046069236	Hsp90ab1	15.613763366802
Rpl13	0.0315548354683039	0.739459432939325	0.511	0.451	1	Rpl13	15.4080125255708
Nme1	9.71300997148184e-05	0.738227606086721	0.413	0.307	1	Nme1	14.6740679501529
Rplp2	0.000211846010568295	0.733692724103314	0.353	0.252	1	Rplp2	15.0449909611941
Usmg5	3.09151904447063e-19	0.733416431489706	0.102	0.002	8.63492184311091e-15	Usmg5	14.079711396194
Cdh6	5.0402752571071e-16	0.732777815681708	0.702	0.43	1.40779928206258e-11	Cdh6	12.3377487570141
Hint1	9.24072178687947e-06	0.731112127272714	0.464	0.344	0.25810260022933	Hint1	14.8963715713466
Rps23	0.0237317064407298	0.727666204626945	0.281	0.232	1	Rps23	15.1119342820284
Cox6c	0.00195091658573864	0.726855799532438	0.328	0.251	1	Cox6c	14.6854613582276
Coro2b	2.35786049254615e-35	0.724709297291145	0.502	0.138	6.58574014173065e-31	Coro2b	10.7337768122111
Rpl37a	0.0125525306320951	0.71351886419511	0.357	0.294	1	Rpl37a	15.1540592859734
Scg2	1.80638655515811e-21	0.712179542013007	0.421	0.148	5.04541828721212e-17	Scg2	11.158607740389
Vav3	1.7496158396124e-22	0.711932104765758	0.932	0.71	4.88685200162139e-18	Vav3	13.2534979462744
Stmn1	0.747245334543106	0.708689143077076	0.838	0.851	1	Stmn1	15.4934715301579
Rpl35a	0.00081769219178744	0.70706454964525	0.298	0.203	1	Rpl35a	15.0194807019961
Tubb5	0.905656386738471	0.706609660473655	0.77	0.792	1	Tubb5	15.6439090758619
Rbms1	4.55824297090516e-24	0.7058174555799	0.945	0.78	1.27316284420352e-19	Rbms1	13.2289624738804
Cck	6.34436622653273e-30	0.702602489690921	0.247	0.029	1.77204493073286e-25	Cck	9.00596883216503
Stmn3	0.0242175025520653	0.702130477385753	0.753	0.715	1	Stmn3	14.5594783981205
Ajap1	3.18129734829805e-32	0.698918180412117	0.621	0.231	8.88568162353128e-28	Ajap1	11.2327771372185
Pde1c	5.37544848154931e-12	0.696560071878283	0.609	0.402	1.50141651538154e-07	Pde1c	11.9966978544672
Cdkl5	4.46562560959913e-13	0.696251356405226	0.745	0.566	1.24729388901713e-08	Cdkl5	12.6091363609554
Olfm1	0.00313919750133894	0.691331433323327	0.489	0.411	1	Olfm1	13.3478293568833
Rps8	0.050742217769134	0.690934118319094	0.626	0.572	1	Rps8	15.5732515265769
Rps3a1	1.59303821655504e-06	0.690710952680401	0.387	0.243	0.0444951504265989	Rps3a1	15.2492882393158
Cecr2	2.47360829051336e-49	0.690586507107309	0.306	0.016	6.90903531623286e-45	Cecr2	11.5441899179159
H3f3a	0.302738282649682	0.689113822723898	0.519	0.484	1	H3f3a	15.3250021412452
Cox4i1	0.00156990065406915	0.688611630211067	0.506	0.415	1	Cox4i1	15.1124237221039
Rps9	0.000304770827692704	0.687026196169422	0.409	0.316	1	Rps9	15.2975220468083
Rps28	0.0205438216972432	0.686166592204341	0.285	0.23	1	Rps28	14.9320328111704
Rpl11	0.0331138394061379	0.685817919844863	0.404	0.344	1	Rpl11	15.2638102957869
Hsp90aa1	0.00215109544432505	0.68521646276773	0.651	0.616	1	Hsp90aa1	15.1943994509829
Hivep2	1.23694894647528e-22	0.684300811436644	0.906	0.647	3.4549221024001e-18	Hivep2	12.6390049298009
Eif1	0.0234297407227479	0.683370545094646	0.4	0.349	1	Eif1	15.0305204670299
Sox2	3.27251367210705e-15	0.682558310155498	0.391	0.167	9.1404579375622e-11	Sox2	14.217140001633
Pid1	2.45914375720444e-11	0.681754860909171	0.668	0.433	6.86863442824771e-07	Pid1	12.6059333182012
Mllt11	0.0307076643781369	0.681585225923706	0.515	0.455	1	Mllt11	14.1355070274227
Cox7a2	0.000358818644621534	0.679423472815316	0.281	0.191	1	Cox7a2	14.5966710612651
2610307P16Rik	1.39792858963876e-11	0.678630117018745	0.664	0.476	3.90455434372002e-07	2610307P16Rik	12.9363084476594
Rpl14	0.000787446972020309	0.678505196475699	0.353	0.261	1	Rpl14	15.0770302104772
Arap2	2.98788690801017e-28	0.67790388092537	0.417	0.114	8.3454669227632e-24	Arap2	10.6617948011412
Elob	0.0177674579059461	0.675611164638701	0.336	0.276	1	Elob	14.6957095599706
Shisal1	1.76494465167313e-26	0.675383204176239	0.443	0.14	4.92966690658823e-22	Shisal1	10.2739764076159
Rpl17	0.000989724159240482	0.673943826806807	0.396	0.308	1	Rpl17	15.1046931003761
Rps15a	0.000227240680029504	0.67249105989653	0.4	0.308	1	Rps15a	15.2005722786856
Kcnn2	1.45010377533891e-13	0.672435225390771	0.796	0.654	4.05028485489911e-09	Kcnn2	12.6584824892176
Qk	2.99277747506408e-17	0.668824147906404	0.745	0.497	8.35912676560149e-13	Qk	13.9785105292344
Zfhx4	1.24187016868865e-16	0.665243727420121	0.791	0.522	3.46866756816426e-12	Zfhx4	13.4789017912225
Atp2b1	1.47251584225794e-23	0.660172996146102	0.936	0.792	4.11288399901064e-19	Atp2b1	13.7261442296889
Rps20	0.00126816943650038	0.659323855969765	0.396	0.313	1	Rps20	15.2186963283469
Rps14	0.0165264565192425	0.65844082902465	0.285	0.236	1	Rps14	15.2097392976667
Rpl18	0.00134029053029676	0.657520083763405	0.366	0.282	1	Rpl18	15.1907020841169
Tubb2b	0.64297923847171	0.657257933076865	0.864	0.851	1	Tubb2b	15.4943293339002
Ube2e3	5.80520627411895e-18	0.655322566231014	0.826	0.617	1.62145216442416e-13	Ube2e3	14.4743868139464
Atp5j2	3.54242906467337e-08	0.654226272048818	0.336	0.187	0.000989435862053919	Atp5j2	14.540889068513
Rasa4	1.76668521880115e-25	0.653644348268142	0.494	0.175	4.93452848463349e-21	Rasa4	10.3666048498717
2010107E04Rik	3.11622934233909e-19	0.653578160776262	0.102	0.002	8.7039401760873e-15	2010107E04Rik	14.0465561142584
Pou2f2	1.37619816736498e-21	0.65325859050182	0.83	0.608	3.84385910126713e-17	Pou2f2	13.4517298633945
Gabrg3	1.20096590186196e-21	0.652290065270802	0.945	0.722	3.35441786049063e-17	Gabrg3	13.1092951800822
Ntrk2	5.08336507319754e-22	0.651446916616222	0.962	0.759	1.4198346985948e-17	Ntrk2	13.3216805533064
Cox5a	0.000180751829052709	0.650838966454008	0.362	0.259	1	Cox5a	14.5417543953789
Arhgap5	5.48752758943451e-19	0.648495329049895	0.86	0.639	1.53272133100495e-14	Arhgap5	13.8079791835286
Rpl10	4.89017450796388e-07	0.645548145518113	0.336	0.199	0.0136587464181939	Rpl10	14.862227792725
Plekhg1	2.23972701064437e-19	0.643923632771005	0.421	0.162	6.2557815134308e-15	Plekhg1	11.7788782156521
Cdh11	9.34546591512581e-13	0.643904383133327	0.885	0.739	2.61028208475379e-08	Cdh11	13.0266932567917
Myo16	2.81807499338464e-23	0.639893829437651	0.966	0.922	7.87116526402263e-19	Myo16	13.401802112811
Adam12	2.38798724257662e-34	0.639671430093064	0.46	0.108	6.66988716724076e-30	Adam12	9.93348372899219
Galntl6	1.99325162943369e-16	0.639019424612252	0.915	0.832	5.56735112617124e-12	Galntl6	13.6793267646086
Rps3	0.00183449757207774	0.638964739234272	0.323	0.238	1	Rps3	15.1709348835034
Rpl10a	0.0005983581589685	0.638614013661323	0.409	0.328	1	Rpl10a	15.0981064840907
Nrn1	2.89624393311714e-20	0.637817185020406	0.723	0.418	8.08949892958949e-16	Nrn1	13.2556634437569
Marcks	0.122873871769304	0.636593928084911	0.37	0.349	1	Marcks	15.0518196923317
Rps25	0.000869137740032869	0.632730573459531	0.234	0.152	1	Rps25	14.8252956265684
Rps2	0.0493946962289503	0.632130118307912	0.383	0.326	1	Rps2	14.9719496052624
Jam2	1.54787425364694e-27	0.63135289498576	0.349	0.079	4.32336757786128e-23	Jam2	12.3239272055781
Msra	6.41604077449707e-15	0.629220444423332	0.677	0.423	1.79206434872478e-10	Msra	12.3940881541712
Rpl30	0.00399939555963689	0.627928885086496	0.387	0.313	1	Rpl30	15.1749201595984
Rpl24	0.0773758731940645	0.626843668723068	0.345	0.3	1	Rpl24	15.0991203305224
Akap7	4.09552865600149e-22	0.626758034742695	0.587	0.282	1.14392210890778e-17	Akap7	11.5722319049983
Lgi2	6.1627793921372e-27	0.626284952610364	0.294	0.054	1.72132591201784e-22	Lgi2	9.3320806615727
Atp5g1	4.51008903803968e-05	0.624547626166415	0.268	0.17	1	Atp5g1	14.2526939556787
Stmn4	0.00361305446543978	0.62422583687072	0.549	0.511	1	Stmn4	13.7891037993723
Tspan14	5.52151335819978e-19	0.623376658536627	0.574	0.286	1.54221389607878e-14	Tspan14	12.0290006317032
Pfn2	0.000280258554234709	0.62299609918177	0.362	0.264	1	Pfn2	14.0326953985965
Rpl34	0.278090656215654	0.619153759986195	0.277	0.252	1	Rpl34	15.0912640333127
Rps27	0.000442264565580786	0.616645538110482	0.294	0.207	1	Rps27	14.9662217261069
Fut9	2.6406947571294e-18	0.614565725737284	0.804	0.534	7.37572452613813e-14	Fut9	12.7146184128278
Tubb3	0.281764876691014	0.609981616990218	0.906	0.907	1	Tubb3	15.291970532508
Cacnb4	8.06509249214065e-13	0.608060097576927	0.83	0.708	2.2526609839798e-08	Cacnb4	12.7337322774587
Mgst3	1.062061935047e-07	0.607731448132987	0.319	0.18	0.00296644519077977	Mgst3	12.4512481645447
Slc25a4	0.136002347462925	0.607659734224282	0.545	0.523	1	Slc25a4	14.9358757779456
Luzp1	9.00472923155661e-22	0.607482997856801	0.46	0.169	2.51511092166608e-17	Luzp1	12.7111964128667
2900079G21Rik	3.72215413753433e-19	0.60702282070134	0.502	0.216	1.03963487215471e-14	2900079G21Rik	11.1501773038494
Adgrb3	5.95289740704234e-15	0.60578088981752	0.987	0.989	1.662703774761e-10	Adgrb3	14.5286980606288
Grm3	2.50219225168068e-15	0.604440317898023	0.8	0.554	6.98887317816931e-11	Grm3	12.6723957497005
Sox11	0.000670990040294873	0.603905905459466	0.66	0.579	1	Sox11	15.1658141553437
Ildr2	8.30039659382504e-26	0.602341028853329	0.37	0.097	2.31838377262127e-21	Ildr2	11.7239701394147
Cacna1c	1.12233861328881e-27	0.601752526764101	0.962	0.978	3.13480398077697e-23	Cacna1c	13.6628254481685
Anp32a	2.44159286986229e-15	0.597934988121208	0.515	0.271	6.81961304481235e-11	Anp32a	14.2562991714942
Rpl7a	4.21424802193737e-06	0.596880445447076	0.345	0.211	0.117708161500733	Rpl7a	15.0843607588328
Rpl6	0.00494071368052271	0.595500590692171	0.613	0.566	1	Rpl6	15.3951468620535
Mir124a-1hg	6.26422946139911e-19	0.593654574512045	0.817	0.522	1.74966193086339e-14	Mir124a-1hg	12.803927634195
Atp5g3	4.8336018217167e-05	0.592121609869229	0.238	0.145	1	Atp5g3	14.3002130502184
Rpl8	0.00576135499768536	0.588061544736805	0.383	0.297	1	Rpl8	15.2417119654669
Nos1ap	4.1514449674609e-15	0.584760654346003	0.702	0.436	1.15954009386151e-10	Nos1ap	12.2306157404529
Eif4a1	0.00580849482075864	0.584736148978073	0.319	0.255	1	Eif4a1	14.785913514786
Sox5os4	6.91910842742091e-18	0.584718719150948	0.323	0.102	1.93257617486293e-13	Sox5os4	10.516613547329
Atp5f1	0.0371770648160731	0.584333031959909	0.328	0.276	1	Atp5f1	14.625477585766
Cnih2	0.0206218571044173	0.582965743522675	0.268	0.213	1	Cnih2	13.4472827988612
Cox5b	2.78181179909816e-05	0.581332613759901	0.268	0.162	0.776987853606107	Cox5b	14.4232468520688
Rps15	0.00100299127897411	0.580977270704318	0.315	0.23	1	Rps15	15.0638789116848
Uqcrq	0.000208823473355597	0.577433797917392	0.238	0.149	1	Uqcrq	14.2574405049156
Sub1	0.00481406091519955	0.576863404653722	0.311	0.24	1	Sub1	14.550176601556
Ap1s1	1.87969415010388e-11	0.576807681450717	0.396	0.205	5.25017373065516e-07	Ap1s1	13.4709542985491
Nell1	6.37927576303433e-12	0.575462344985898	0.843	0.68	1.78179551337312e-07	Nell1	12.7223280367867
Svil	1.43339180205518e-15	0.572261987795272	0.421	0.178	4.00360664232032e-11	Svil	11.4531006593198
Cobll1	1.52398561120224e-25	0.57064385679586	0.264	0.045	4.25664421064897e-21	Cobll1	9.75061993236767
Eid1	0.0970965122583569	0.570297635160872	0.391	0.367	1	Eid1	14.5404430352095
Selenom	3.56175280191452e-06	0.570105558047078	0.183	0.084	0.0994833175102744	Selenom	11.9039676287195
Mboat1	2.3063540561195e-32	0.569056093427765	0.332	0.056	6.44187751414737e-28	Mboat1	9.16756586874625
Syt1	2.35025632680202e-24	0.568241571826472	1	0.995	6.56450094639072e-20	Syt1	14.2918439202051
Tma7	0.000129762811156906	0.565561319333372	0.315	0.21	1	Tma7	14.3090589170928
Rpl15	0.0443031019524209	0.562753994364032	0.362	0.31	1	Rpl15	15.1715477625624
Cdh7	1.50144385997395e-19	0.562662300675757	0.766	0.439	4.19368284529325e-15	Cdh7	11.9355826847032
Arid1b	1.62225253805562e-17	0.560587275853744	0.838	0.551	4.53111356404315e-13	Arid1b	12.8419191143269
Hspa8	0.133695375654102	0.559183745896282	0.596	0.557	1	Hspa8	15.2620676141067
Chchd2	0.0164739259425932	0.55896709131419	0.255	0.2	1	Chchd2	14.9697611515855
Atp5d	9.17325854325705e-09	0.558196746790398	0.302	0.154	0.000256218284371713	Atp5d	14.3453289356744
Mtch1	7.58555824866236e-05	0.557553089709621	0.391	0.286	1	Mtch1	14.1703812708703
Serf1	0.0842217804529256	0.555378671606884	0.238	0.206	1	Serf1	13.9566092801249
Akap6	7.3595584484676e-22	0.552885300703021	0.983	0.977	2.05559827024149e-17	Akap6	13.859814989163
Tmem132b	8.21588357564525e-15	0.550221111871858	0.898	0.668	2.29477844151347e-10	Tmem132b	12.7301544523799
Gm8797	0.00259252965991727	0.550049863069493	0.213	0.141	1	Gm8797	13.7898482075163
Itga9	1.02348487307191e-31	0.549273674550801	0.306	0.047	2.85869559897714e-27	Itga9	9.01461494004526
Cthrc1	2.41111245773214e-22	0.548865873641947	0.332	0.087	6.73447820569164e-18	Cthrc1	10.0808235120936
Sipa1l2	1.21092931416921e-19	0.548133108547889	0.532	0.236	3.38224666740601e-15	Sipa1l2	11.4982425428749
Uqcc2	0.00014408216011789	0.54679440119934	0.162	0.086	1	Uqcc2	13.8700237461292
Gm35188	3.35690536596099e-13	0.546123143428114	0.706	0.503	9.37617237766565e-09	Gm35188	12.161626998095
Rin2	6.57882243314396e-13	0.545956711794103	0.477	0.251	1.83753089380144e-08	Rin2	11.3971819483066
Ndufb8	7.40597965466988e-06	0.545201160010031	0.294	0.176	0.206856417734585	Ndufb8	14.3526040947448
Vangl1	4.84976775742047e-17	0.543730424518659	0.434	0.182	1.35458863232511e-12	Vangl1	10.528537298518
Hmgb3	0.000129895019773315	0.542375276561234	0.264	0.169	1	Hmgb3	14.6915562930481
Btf3	0.0157698910223578	0.542103816221432	0.226	0.167	1	Btf3	14.6942075465085
Ldlrad4	1.87395820528728e-11	0.542070014985693	0.706	0.509	5.23415266318789e-07	Ldlrad4	12.4511922554528
Rpl23a	9.29942526142028e-05	0.541572050421874	0.264	0.157	1	Rpl23a	14.718118392455
Rpl12	0.000533270025453919	0.541515083404895	0.209	0.13	1	Rpl12	14.7240944298489
Pebp1	0.405225989515425	0.540806711912485	0.477	0.495	1	Pebp1	14.8329170509844
Sms	1.86014522672023e-14	0.539529319321592	0.753	0.523	5.19557163275228e-10	Sms	13.5376614198686
Phactr2	4.54854602176598e-11	0.539227325532166	0.77	0.582	1.27045438933946e-06	Phactr2	12.5733016531614
Atp5h	0.00171190452362992	0.537174856386795	0.264	0.184	1	Atp5h	14.7102872793023
Naca	0.000125442566672196	0.535564470427673	0.4	0.289	1	Naca	15.0552458801638
Atp5j	5.65539338781137e-06	0.534533411097637	0.289	0.169	0.157960792714959	Atp5j	14.6583284704913
Cox7b	3.20832956334781e-07	0.53033934857652	0.409	0.252	0.00896118530338676	Cox7b	14.1108524088369
Pik3r1	1.74489307500571e-15	0.52953844894316	0.719	0.472	4.87366084779844e-11	Pik3r1	12.5257132308465
Ntng1	5.39898381200844e-28	0.529382986993339	1	0.999	1.50799016853208e-23	Ntng1	14.7327881601176
Zmat4	4.47904504518132e-09	0.526564430750644	0.774	0.605	0.00012510420715696	Zmat4	12.2532413391148
Nsg1	0.0129164988764409	0.526277383215958	0.549	0.482	1	Nsg1	13.9617689570439
Epha4	6.80541717776171e-12	0.526043492035094	0.872	0.711	1.90082107192062e-07	Epha4	13.3707287033665
Tshz1	5.51477483862038e-16	0.524251441726165	0.455	0.198	1.54033176017506e-11	Tshz1	11.9652838876057
Klhl5	1.17359998758568e-18	0.522994722723811	0.528	0.238	3.27798212532557e-14	Klhl5	12.141838951429
Ppargc1a	6.35523831965126e-14	0.522575604456945	0.404	0.178	1.77508161506179e-09	Ppargc1a	10.7039258746679
Dlgap4	4.02573031128185e-17	0.522080783880046	0.923	0.818	1.12442673324413e-12	Dlgap4	13.8851926683025
Rpl31	4.78909424421859e-08	0.521769159724984	0.247	0.114	0.00133764191335269	Rpl31	14.6134003264408
Sorl1	1.71846912323978e-17	0.521266083626499	0.362	0.133	4.79985610812103e-13	Sorl1	10.4257270838218
Glra2	4.0826555322315e-12	0.520901467800239	0.877	0.731	1.14032651670758e-07	Glra2	13.0565096362873
Rab3a	4.09558721847546e-06	0.520490187978942	0.311	0.19	0.114393846599238	Rab3a	12.9562135826174
Pitpnc1	1.07737287313081e-12	0.51959150699929	0.821	0.631	3.00921017194167e-08	Pitpnc1	13.2645767639317
Gm1673	0.0467930889225805	0.519532748249406	0.336	0.291	1	Gm1673	14.3951569581423
Ndufv3	1.74133719834691e-05	0.518995855396614	0.247	0.143	0.486372892870275	Ndufv3	13.7498509959086
Col11a1	5.96165776162378e-13	0.516105457227582	0.306	0.116	1.66515062939914e-08	Col11a1	11.3697906681424
Pcsk1n	0.0947921546624568	0.513741589482227	0.613	0.564	1	Pcsk1n	14.414067067307
Map1lc3a	0.0249782477302757	0.513559761673329	0.247	0.191	1	Map1lc3a	13.3380609099988
D430036J16Rik	3.01738754396961e-19	0.511491352063597	0.404	0.139	8.42786514906151e-15	D430036J16Rik	9.73471130121877
Adcy2	1.40680229164154e-09	0.509432553976051	0.319	0.152	3.92933948078398e-05	Adcy2	10.785103171594
Rack1	4.75073568078525e-05	0.509430878194404	0.315	0.206	1	Rack1	15.0238419411207
G630093K05Rik	3.89493757494909e-29	0.508403644441197	0.226	0.022	1.08789501405903e-24	G630093K05Rik	8.1293168928035
Cox7c	0.00203732498792219	0.508129199416978	0.557	0.495	1	Cox7c	14.9645058062688
March2	1.37642255362033e-17	0.507066207905161	0.549	0.259	3.84448583451693e-13	March2	11.5828962854809
Serpine2	4.23839519805353e-19	0.506840417785375	0.387	0.132	1.18382616276833e-14	Serpine2	11.6699956710574
Rps6	0.00284039807166766	0.506711729910997	0.277	0.198	1	Rps6	14.8970300557675
Atp5l	9.2397670845388e-06	0.504554643849005	0.302	0.177	0.258075934438253	Atp5l	14.2582813497771
Gm40841	8.21482231125849e-07	0.50364002709876	0.677	0.561	0.0229448201975761	Gm40841	12.104448357472
Fat3	1.17552323645818e-13	0.503304752021108	0.974	0.899	3.28335395175134e-09	Fat3	13.7532754647484
Stmn2	0.0305716611825603	0.501002481961577	0.979	0.964	1	Stmn2	14.9546373387997
Uchl1	0.975032048359281	0.498525149631547	0.549	0.598	1	Uchl1	14.4617776879288
Hnrnpab	3.89020835733262e-10	0.496282444742889	0.357	0.18	1.08657409628657e-05	Hnrnpab	14.5607385665376
Pdlim5	7.10978236350219e-15	0.496281115121656	0.315	0.114	1.9858333119498e-10	Pdlim5	11.2096287736435
Sgcz	6.96045683189837e-19	0.495864651333491	0.838	0.509	1.94412519771753e-14	Sgcz	12.6266685746569
Ank	2.01000319403366e-13	0.495530631086254	0.694	0.462	5.61413992125542e-09	Ank	11.8200490703186
Sorbs1	1.58732112386327e-10	0.49540106797896	0.906	0.875	4.43354663106249e-06	Sorbs1	13.1952366241856
Rpl27	0.00330899688702951	0.495277393505188	0.281	0.201	1	Rpl27	14.4259510142288
Arntl	2.55824923556922e-13	0.494951142385387	0.651	0.421	7.14544593986838e-09	Arntl	11.7998881185114
Rtn1	0.951596827374636	0.492818287035174	0.983	0.991	1	Rtn1	15.2737833826834
Atp6v1f	3.46435962434592e-11	0.491828665067662	0.213	0.071	9.67630286676059e-07	Atp6v1f	13.7217277573787
Eef1b2	0.273490374234092	0.491821081417056	0.268	0.252	1	Eef1b2	14.8105631142161
Ywhaz	1.38308193310707e-05	0.491541931375394	0.711	0.611	0.386308614736135	Ywhaz	14.5471572317831
App	1.14214314577858e-18	0.491234803347634	0.983	0.905	3.19012002047414e-14	App	14.1966917717539
Ywhah	0.00405121764235758	0.490651181958638	0.404	0.337	1	Ywhah	13.9980038364193
Epb41l2	9.06414663953898e-16	0.4897454519313	0.757	0.475	2.53170679788963e-11	Epb41l2	12.2263233272903
Eif5a	0.0479398586606129	0.488652126444492	0.221	0.178	1	Eif5a	14.6522547321651
Rpl26	0.0130654557350519	0.48859191686501	0.251	0.185	1	Rpl26	14.7819635405247
Fgf14	1.41346786362738e-15	0.488337454444149	0.932	0.962	3.94795708989764e-11	Fgf14	14.1515517115099
Set	0.00152276656809533	0.487643504835523	0.494	0.386	1	Set	14.9691122907569
Hmcn1	2.00641131235775e-27	0.486739882639962	0.247	0.032	5.60410743654643e-23	Hmcn1	9.67791248860359
Scg5	0.001596257437178	0.483191137891167	0.545	0.47	1	Scg5	13.9041013752445
Ptpre	1.22416469245107e-17	0.483022537495322	0.289	0.085	3.41921440248507e-13	Ptpre	9.56184134143361
Ndufs6	4.02999654450482e-08	0.482890688605076	0.2	0.084	0.00112561833484564	Ndufs6	13.7050446512892
Tarsl2	3.55409180759523e-16	0.48221573147914	0.443	0.191	9.92693382779423e-12	Tarsl2	10.8377247259291
Serbp1	3.11564898036196e-08	0.481877582051259	0.672	0.517	0.0008702319167049	Serbp1	14.9457510324433
Zfp804a	3.31716930240875e-10	0.481856832641824	0.813	0.597	9.26518557855789e-06	Zfp804a	12.5295783437561
Sec61g	1.39352688217044e-05	0.480750915371206	0.234	0.128	0.389225993459026	Sec61g	14.2602706677015
Chd3os	3.42841570127293e-19	0.480627934593651	0.102	0.002	9.57590789522543e-15	Chd3os	12.7921056416173
Atp11c	4.80239232964683e-10	0.479992495725421	0.745	0.562	1.34135620159366e-05	Atp11c	12.5779911703564
Nsmf	3.63588579462603e-18	0.479636534036692	0.549	0.26	1.015539261297e-13	Nsmf	11.6852321706123
Atp5c1	4.79235585410813e-05	0.475780549351983	0.404	0.294	1	Atp5c1	14.4106149470928
Ndufa1	8.99051047967048e-10	0.474628551859518	0.226	0.086	2.51113948207676e-05	Ndufa1	13.6405091332545
Frmpd1	1.14533639057878e-40	0.473436980520557	0.302	0.028	3.19903907252559e-36	Frmpd1	9.29446742210228
Rab6b	2.16233549539231e-07	0.472522610553056	0.715	0.592	0.00603961927218027	Rab6b	13.1351600120333
Fkbp1a	0.00178045046866517	0.471588341896271	0.46	0.372	1	Fkbp1a	14.2027874219225
H2afy	4.50390069799133e-09	0.469567313477363	0.502	0.317	0.000125798450395596	H2afy	14.5264471085176
Psmb6	9.57816042003094e-06	0.469070568767558	0.255	0.147	0.267527598691884	Psmb6	14.4575794875159
Pafah1b3	0.00413019244698415	0.468893516662272	0.319	0.249	1	Pafah1b3	14.3148677667705
Ywhae	0.0161034640510318	0.467906310871303	0.698	0.67	1	Ywhae	15.1399690347855
Spock1	8.77425277541066e-05	0.465929026624405	0.757	0.725	1	Spock1	12.9400011819784
Aes	2.9708418823428e-19	0.465516974462508	0.102	0.002	8.29785846157167e-15	Aes	14.0371666155213
Rps18	2.57963364739459e-06	0.464946289800343	0.294	0.168	0.0720517474053783	Rps18	14.7547627166557
Atp5k	4.43858849214647e-06	0.463440618968027	0.183	0.087	0.123974215174143	Atp5k	14.1383920363815
Aplp2	3.12174259183603e-10	0.461438120966282	0.647	0.438	8.7193392332572e-06	Aplp2	13.2608237034139
Ndufb9	2.78353226534106e-06	0.460855863756781	0.298	0.174	0.077746839703241	Ndufb9	14.326099316424
Rps17	0.00148525561161011	0.460231427903541	0.26	0.177	1	Rps17	14.8341730811393
Shisa9	3.92890489614714e-11	0.460189693673348	0.966	0.823	1.09738242654286e-06	Shisa9	13.2439619085015
Eef2	0.00667490177669297	0.457778522509575	0.374	0.305	1	Eef2	14.7077110112128
Cacybp	3.04971776690428e-05	0.457674313516648	0.255	0.154	0.851816669474034	Cacybp	14.0352671454668
Uqcrb	0.00164502671975438	0.456941499168596	0.204	0.131	1	Uqcrb	14.2142222272913
AI593442	0.000230389138024732	0.456409344775839	0.319	0.218	1	AI593442	11.124107531953
Dnajc15	7.8388407365915e-19	0.455928641886748	0.404	0.146	2.18946660613737e-14	Dnajc15	12.6232481833079
Hnrnpa0	3.49872976419267e-07	0.454817196160509	0.179	0.076	0.00977230210436654	Hnrnpa0	14.5353741044974
Txn1	1.55775288572765e-05	0.45460672210556	0.302	0.192	0.43509595851259	Txn1	14.2346991797082
Sumo2	0.356849669449995	0.453737392279934	0.443	0.44	1	Sumo2	14.9557163835201
Cadm2	3.03260589802296e-14	0.452334097392936	0.996	0.986	8.47037153376792e-10	Cadm2	14.5611022119119
Garem1	2.82396519157553e-10	0.451422324160654	0.54	0.343	7.8876171765896e-06	Garem1	11.6110356797969
Ywhab	0.0062890637889203	0.448222778624209	0.345	0.275	1	Ywhab	14.1722157738639
Camk2n1	0.00155195575509432	0.447885120451117	0.204	0.129	1	Camk2n1	12.8329569750516
Sh3kbp1	7.36234474322576e-08	0.447793289643884	0.821	0.744	0.00205637651023039	Sh3kbp1	13.0026687387368
Hmgb1	0.00541078472032551	0.446818578031946	0.477	0.406	1	Hmgb1	15.2459167522191
Ndufa13	0.00287204614625133	0.446791959075066	0.226	0.149	1	Ndufa13	14.2104379223898
Pdgfa	4.88084106429364e-14	0.445451564401495	0.409	0.184	1.36326771766786e-09	Pdgfa	11.1526594162407
Park7	0.000630005042276699	0.44448389937406	0.281	0.191	1	Park7	14.2869293304214
Edil3	6.28746699672e-07	0.443920121615439	0.8	0.711	0.0175615240685386	Edil3	13.4394792601199
Clmp	3.13029470994556e-08	0.442518314247411	0.715	0.515	0.000874322615434893	Clmp	12.9534402150354
Arhgap32	4.55373059068662e-10	0.442475481098689	0.719	0.572	1.27190249128468e-05	Arhgap32	12.3760189663927
Aldoa	9.08560744368042e-05	0.441963412530367	0.247	0.153	1	Aldoa	13.6616702233334
Uqcr11	1.12824950930251e-06	0.440713244946151	0.209	0.1	0.0315131370443283	Uqcr11	14.094358266389
Grm5	2.0994239004979e-15	0.440142757610372	0.996	0.952	5.86390089648067e-11	Grm5	14.0283722956921
Ndufc1	2.1207259360098e-05	0.43940343838012	0.209	0.108	0.592339961186898	Ndufc1	14.1703244154546
Gng3	0.0133451670657764	0.43932777418006	0.413	0.345	1	Gng3	13.9097332160292
4930419G24Rik	1.43601818311981e-15	0.439136691133897	0.26	0.075	4.01094238727194e-11	4930419G24Rik	9.17117664677502
Prkch	1.69952697430465e-09	0.436068978139823	0.796	0.625	4.74694879193032e-05	Prkch	12.3907632136454
Plk2	6.48264756827413e-17	0.435915767199607	0.426	0.169	1.81066829229465e-12	Plk2	11.743359093099
Akr1a1	1.32955358687277e-05	0.435876774634814	0.434	0.313	0.371357612349434	Akr1a1	14.125813602992
Cds1	5.58442210694213e-15	0.4357411191132	0.404	0.169	1.55978493869001e-10	Cds1	10.5823993435078
Oaz1	0.0170707550081576	0.435621551949825	0.387	0.324	1	Oaz1	14.7921358613519
March3	3.87188204731808e-11	0.435220783281189	0.617	0.383	1.08145537463641e-06	March3	11.7172505765272
Fkbp3	0.000101125884970381	0.435125635478725	0.302	0.197	1	Fkbp3	14.5509239055987
Fabp3	1.89598218021802e-05	0.43487781512482	0.209	0.11	0.529566782756696	Fabp3	11.6562793298061
Nrsn1	2.73952720811522e-12	0.43480275912498	0.353	0.153	7.65177344498663e-08	Nrsn1	11.1247080805571
Mdh2	0.000205023641721812	0.434379321529688	0.306	0.214	1	Mdh2	14.2844024156611
Rpl36	0.591276403854415	0.434063614358571	0.277	0.279	1	Rpl36	14.9661251807939
Ralyl	0.000305930044362996	0.433726121353154	0.945	0.98	1	Ralyl	14.0647756613394
Elmo1	3.54003984927564e-05	0.432566410202463	0.604	0.521	0.988768530301179	Elmo1	12.7717429985729
Ldhb	8.07849041525073e-11	0.4323210572377	0.285	0.118	2.25640315788368e-06	Ldhb	14.1080761242913
Gm15723	3.00568033819228e-24	0.431631063457889	0.226	0.032	8.39516575260487e-20	Gm15723	8.70486444513847
Ndrg4	7.26523020689902e-10	0.43153074266471	0.468	0.271	2.02925144908896e-05	Ndrg4	11.5425446174535
Sidt1	7.98119131447418e-08	0.430343578124519	0.268	0.128	0.00222922654604578	Sidt1	9.67960340938938
Rnf182	5.405100740031e-15	0.429519213456101	0.37	0.147	1.50969868769806e-10	Rnf182	11.806613144851
Eif3f	0.0057230806623425	0.429397638198944	0.243	0.176	1	Eif3f	14.5398702535034
Hpca	3.93763407490578e-18	0.428534217895141	0.251	0.061	1.09982057346193e-13	Hpca	9.04241410814935
Rpl7	0.0727945346619838	0.427667139589648	0.281	0.243	1	Rpl7	15.0901550713639
Ndufa7	4.31692329503138e-05	0.426804532646081	0.268	0.166	1	Ndufa7	14.1961414407229
Kcnn1	2.23930026874307e-23	0.426542259976135	0.349	0.089	6.25458958062628e-19	Kcnn1	10.6068326065947
Mtus1	5.57400716416337e-13	0.425819280033421	0.57	0.328	1.55687594102247e-08	Mtus1	11.7891935464634
Cdkn1c	3.2941988151229e-09	0.425223439329219	0.26	0.11	9.20102671051976e-05	Cdkn1c	13.7844218814289
Ran	0.00815316728049532	0.425121021149238	0.238	0.178	1	Ran	14.9090053094453
Hipk2	1.35346952313007e-09	0.425075840760967	0.766	0.602	3.7803757250546e-05	Hipk2	13.1299088248131
Gm15336	6.46133779906147e-12	0.425039803309693	0.362	0.168	1.80471626065586e-07	Gm15336	10.1193046976434
Romo1	3.3485823680181e-05	0.42379715218164	0.187	0.097	0.935292541211136	Romo1	13.907566839289
Adgrl3	9.4118625270859e-14	0.423575871071227	0.987	0.998	2.62882732244036e-09	Adgrl3	14.6291857224737
Ppp1r14b	0.00210868031340404	0.423041392018388	0.243	0.163	1	Ppp1r14b	14.7397917276791
Ndufc2	3.37842143328919e-05	0.422840664812163	0.247	0.144	0.943626890532004	Ndufc2	14.1815054217236
Snap47	1.12097308411998e-05	0.421641411198318	0.511	0.375	0.313098992125551	Snap47	13.3108144574899
Rapgef5	1.25041553768919e-11	0.4215628771616	0.604	0.351	3.49253563831966e-07	Rapgef5	12.1990264502532
Pdap1	0.00637131212877811	0.42096931296841	0.311	0.244	1	Pdap1	14.4303997607648
Gfod1	4.10219496341214e-11	0.4193747697639	0.536	0.309	1.14578407523064e-06	Gfod1	11.0958207326032
Zfp608	2.29370096582647e-08	0.419342453346512	0.843	0.678	0.000640653616764991	Zfp608	13.7042378153376
Ndufa6	3.75486523634884e-08	0.419309115646699	0.272	0.132	0.0010487714091646	Ndufa6	13.9338228482379
Tm6sf1	3.44991333034946e-22	0.419063472372937	0.289	0.066	9.63595292299908e-18	Tm6sf1	9.67719768300677
Atp5b	0.00270433521423184	0.419050434913115	0.391	0.316	1	Atp5b	14.8231757623121
Fam110b	2.66001029764882e-09	0.417197707869627	0.809	0.638	7.42967476236291e-05	Fam110b	12.7740279086786
Ppp2ca	0.000180333471938417	0.417035089612946	0.387	0.299	1	Ppp2ca	14.2050019156155
Syt9	2.97100522163101e-07	0.416714231441146	0.464	0.307	0.00829831468453756	Syt9	11.1743553673905
Elmod1	5.09515473382453e-09	0.416295791674669	0.332	0.163	0.000142312766870453	Elmod1	10.3792955855239
Rpl36al	6.70951681482257e-07	0.416163939251651	0.243	0.12	0.0187403514154809	Rpl36al	13.9124631847099
Ubash3b	3.09666545859914e-10	0.415871019075318	0.485	0.28	8.64929629241325e-06	Ubash3b	11.4962807922765
Dusp8	1.22292118281492e-06	0.415336243061653	0.234	0.115	0.0341574115572035	Dusp8	12.0720603612428
Car4	2.80853247086992e-43	0.415122890370187	0.221	0.002	7.84451204438677e-39	Car4	6.40280424305645
Bex2	0.182030545854239	0.414432531830733	0.37	0.348	1	Bex2	14.4621980148203
Pfdn5	0.0217049185627078	0.414403267399962	0.23	0.179	1	Pfdn5	14.3974004790459
Hspe1	0.00138394422968498	0.413738641933164	0.204	0.131	1	Hspe1	14.4592149434562
Camkk2	4.03326845116393e-08	0.413385393991354	0.587	0.409	0.0011265322110946	Camkk2	12.0360634213052
Hes1	5.34037647962596e-40	0.411992562287907	0.234	0.009	1.49162055452433e-35	Hes1	12.180957196833
Prmt1	9.53079480295989e-06	0.409471160928831	0.409	0.266	0.266204629641473	Prmt1	14.5686233368682
Uqcr10	1.34602581391315e-05	0.408179402827423	0.14	0.06	0.375958470084082	Uqcr10	13.9723814213926
Jpt1	0.0701935748372797	0.407463777655626	0.732	0.721	1	Jpt1	14.8637992052101
Sorcs2	4.13909056402605e-07	0.401233137059677	0.868	0.846	0.0115608938543812	Sorcs2	13.2358485949184
Dnaja1	0.00341490283937844	0.400868127896977	0.562	0.494	1	Dnaja1	14.8756630575396
Matr3	0.000311605588359264	0.400662621728302	0.502	0.394	1	Matr3	14.2886468180433
Id2	1.38171665999467e-19	0.400351172084915	0.132	0.009	3.85927280303112e-15	Id2	12.5258185200823
Ndufa5	0.0122540241155554	0.400296010935179	0.234	0.182	1	Ndufa5	13.885911632017
Prickle1	1.06419120752015e-07	0.400219480114664	0.519	0.351	0.00297239246172453	Prickle1	11.4476231542848
Rora	1.13653885001983e-14	0.39996865275301	0.996	0.805	3.17446666199037e-10	Rora	13.914315040201
Epb41l3	4.276750458134e-11	0.399217945055966	0.774	0.553	1.19453917046141e-06	Epb41l3	12.6470357570645
Glmn	2.26606595984425e-10	0.39766954123586	0.596	0.377	6.32934883244098e-06	Glmn	12.2540441015978
Cox6a1	0.048351741343892	0.395645319868618	0.306	0.254	1	Cox6a1	14.1926471445571
Ubl5	0.0126096762021417	0.395281828356643	0.221	0.162	1	Ubl5	14.185375303247
Cdca7	3.92055888363892e-23	0.395183324835003	0.17	0.015	1.09505130178919e-18	Cdca7	12.7672578901568
Adcy1	2.45747771221691e-08	0.395078027912494	0.617	0.439	0.000686398099799306	Adcy1	11.6070600596727
Crmp1	0.00133572073954794	0.394023378939217	0.766	0.689	1	Crmp1	14.0846196259581
Ndufa11	0.00184794766348516	0.392600463957971	0.204	0.133	1	Ndufa11	13.9201985494402
Bex3	0.044905663074612	0.391892312754666	0.285	0.236	1	Bex3	14.6124831966738
Ldha	0.000172400102061948	0.391728262677627	0.255	0.16	1	Ldha	13.9727627770403
Igsf9b	8.55803686966726e-10	0.390432803173855	0.489	0.278	2.39034527806676e-05	Igsf9b	11.3219617358609
Gm12160	4.33986702055648e-07	0.389836753413226	0.409	0.256	0.0121216825751163	Gm12160	11.0151085384994
Nedd8	0.0136680532546638	0.38907723502	0.328	0.262	1	Nedd8	14.5280944769611
St6gal2	6.95901667307559e-11	0.389007182815173	0.774	0.563	1.94372294695674e-06	St6gal2	12.2866667876704
Camk2n2	0.000714004581365294	0.388785443429995	0.23	0.149	1	Camk2n2	12.4659648821181
Atxn7l3b	0.00195919406155567	0.388525967107158	0.549	0.464	1	Atxn7l3b	14.8525630554176
Galnt7	7.01107504245784e-09	0.387360010808555	0.438	0.249	0.00019582633701089	Galnt7	11.5721644894042
Gm48727	7.97270565794453e-11	0.386215772300926	0.409	0.206	2.22685641732049e-06	Gm48727	10.2224855755254
Gm973	3.48461409185743e-16	0.386121652925563	0.247	0.066	9.73287561996698e-12	Gm973	10.0993311016217
E2f3	4.78207509402546e-09	0.385959925980507	0.4	0.223	0.000133568139451225	E2f3	11.7621330001476
Ptpn4	6.49173670379213e-07	0.385651156555607	0.753	0.634	0.0181320697873618	Ptpn4	12.8225715772952
Arf1	8.47908412593078e-08	0.385204516951489	0.302	0.157	0.00236829298721373	Arf1	13.9432351094824
Ranbp1	3.28321162260157e-05	0.385128986982043	0.345	0.225	0.917033838308843	Ranbp1	14.6712412005366
Myo5b	1.93904922958132e-22	0.385061459623028	0.196	0.025	5.4159584031436e-18	Myo5b	8.31911765283568
Baz2b	1.53174005958055e-08	0.385026088204641	0.885	0.746	0.000427830316041445	Baz2b	13.8592066204435
Slc43a2	4.29289093394187e-08	0.38464028970728	0.519	0.347	0.0011990473667593	Slc43a2	11.4504105041926
Ndufs5	0.000199041159906199	0.383296481945827	0.281	0.176	1	Ndufs5	14.0119001013734
Ttc9b	4.0527060229823e-05	0.382780331730766	0.179	0.092	1	Ttc9b	12.4237118574222
Dlgap3	3.49396911099325e-11	0.380756703467557	0.596	0.356	9.75900512391523e-07	Dlgap3	11.2079111328658
Ppp1r1a	0.000215070779040739	0.380050893427237	0.46	0.354	1	Ppp1r1a	12.8649451056194
Smdt1	0.0113136846451321	0.380047456597681	0.221	0.16	1	Smdt1	14.0148679358327
Sh3bgrl3	0.00866799956704319	0.379861059225961	0.213	0.151	1	Sh3bgrl3	13.5398931012598
Apbb2	1.04296269506878e-09	0.379781178280806	0.928	0.855	2.91309910359662e-05	Apbb2	13.555300081458
Gm15520	5.25585497295023e-08	0.379433484404723	0.374	0.215	0.00146801285249473	Gm15520	10.728659421732
Pknox2	1.84948066687328e-07	0.379384864345272	0.37	0.214	0.00516578445064376	Pknox2	11.1510155220966
Lrtm1	9.49627299649705e-14	0.378679929710238	0.26	0.083	2.65240401065159e-09	Lrtm1	9.00691726246651
Paqr8	2.05175041782032e-15	0.378463484486427	0.349	0.128	5.73074409201394e-11	Paqr8	11.5183258549071
Eif4g2	0.0164214587129626	0.377769274998679	0.545	0.498	1	Eif4g2	14.8570395258317
Pdp1	1.85657129168307e-13	0.37702727951903	0.332	0.131	5.18558927479999e-09	Pdp1	11.1562964627581
Pomp	0.000778234240227719	0.376694132814756	0.221	0.141	1	Pomp	14.2022573961206
6330403K07Rik	0.000445752485140648	0.376136098541954	0.302	0.208	1	6330403K07Rik	14.2768149078353
Snrpd2	2.14826258227934e-05	0.375708009664808	0.17	0.082	0.600031221856442	Snrpd2	14.3087090447792
Cux2	3.1356779728467e-09	0.375539570138501	0.651	0.451	8.75826214595811e-05	Cux2	12.091196325741
Fis1	0.0205677354800113	0.374706193264958	0.221	0.171	1	Fis1	14.0581993485655
Rpl36a	0.00124456771786327	0.372842394775712	0.209	0.133	1	Rpl36a	14.6145274591976
Rac3	0.230640226418055	0.372592083094302	0.587	0.547	1	Rac3	13.1667551723356
Calm3	0.378254831543738	0.372302964023921	0.281	0.274	1	Calm3	14.3367719480835
H2afz	0.20610604587535	0.372105343218159	0.226	0.2	1	H2afz	15.1216856890596
Uqcrh	0.00367808613472507	0.371180520108928	0.298	0.217	1	Uqcrh	14.5185063955301
Nfkb1	9.56635076049131e-08	0.371140608744383	0.498	0.315	0.00267197743091283	Nfkb1	11.646789753894
Npm1	0.00729858617018483	0.37083566312406	0.485	0.398	1	Npm1	15.1694348123901
Chst2	0.00116730969427852	0.36939305694802	0.255	0.169	1	Chst2	12.2862222378912
Arl8a	0.00450296615692508	0.367859527338382	0.332	0.259	1	Arl8a	13.003919625031
Epha3	3.07476439292535e-09	0.366479785479546	0.974	0.852	8.5881244258798e-05	Epha3	13.7680969161815
Ndufb10	2.33828150634085e-08	0.366439265653581	0.217	0.09	0.000653105407536063	Ndufb10	13.6517410539826
Trpm3	3.32692580403559e-15	0.366282297746746	0.953	0.989	9.29243646325181e-11	Trpm3	14.0023494469818
Timm13	5.19044712072988e-07	0.365621027593917	0.187	0.08	0.0144974378529106	Timm13	13.963814260421
Cycs	9.98269941384845e-05	0.364990124913181	0.174	0.09	1	Cycs	13.8096989714669
Tbcb	4.00289594553322e-05	0.36440748757048	0.323	0.205	1	Tbcb	13.9013583239293
Wwc2	2.7946805127185e-06	0.363414581730365	0.447	0.301	0.0780582214007405	Wwc2	12.0727259732796
Coa3	8.70914972643924e-07	0.363242883199615	0.17	0.07	0.0243255261009174	Coa3	13.6680395170767
Fxyd7	1.97337328072768e-05	0.3629011233589	0.217	0.115	0.551182891040049	Fxyd7	10.2551333796907
Atp2c1	7.48846733427737e-11	0.361103811657512	0.983	0.932	2.09160381113701e-06	Atp2c1	13.951189023669
Frmd6	2.84305006194171e-14	0.360799481141153	0.357	0.137	7.9409231280094e-10	Frmd6	10.5003430148161
Atp6v1g1	0.00862075363835741	0.360388959667705	0.221	0.16	1	Atp6v1g1	14.1625124435919
Rab11b	8.38258866590003e-06	0.360250675967255	0.468	0.34	0.234134084027254	Rab11b	13.7311676341121
Pfn1	0.00147764855796145	0.358590884006734	0.213	0.134	1	Pfn1	14.2995125898567
Mrpl20	0.00159169329021454	0.358381398003146	0.209	0.137	1	Mrpl20	13.8492500036957
Rpl22	0.000798953029234891	0.356328886736108	0.281	0.191	1	Rpl22	14.7726819864905
Prkcg	0.00135466654549681	0.356315035653467	0.46	0.392	1	Prkcg	10.8540177762422
Bex1	0.0339109730695473	0.355995369163242	0.217	0.172	1	Bex1	13.6392200323703
Atpif1	0.882455491673335	0.355253595917359	0.6	0.613	1	Atpif1	14.9640506496398
mt-Nd5	1.06185965230774e-11	0.353338324973518	0.102	0.014	2.96588019486075e-07	mt-Nd5	14.2651476499196
Shank1	6.68527233666857e-08	0.352560359474201	0.757	0.605	0.0018672634163549	Shank1	12.5410922471569
Mrpl30	3.59364541131364e-06	0.351578382629856	0.196	0.093	0.100374109983401	Mrpl30	13.5887330224948
Cpe	1.4176385349635e-06	0.351270787466167	0.911	0.821	0.0395960619200656	Cpe	14.1934422920174
Rnf187	0.008619203604891	0.350829441172139	0.336	0.269	1	Rnf187	14.0606826569506
Uqcrfs1	5.03634303016713e-07	0.350655691110631	0.204	0.092	0.0140670097175598	Uqcrfs1	13.7844757529008
Mlf2	0.000217939640040322	0.350056844654977	0.311	0.21	1	Mlf2	13.8692570523638
Enox1	1.77004109738454e-10	0.350012089422582	0.949	0.949	4.94390178910475e-06	Enox1	13.6614294655391
Gm15511	1.34114622308879e-20	0.348966822502977	0.217	0.037	3.74595551570931e-16	Gm15511	8.27419560889842
Frmd5	8.71567321221809e-07	0.348431518861593	0.957	0.959	0.0243437468490463	Frmd5	13.8374568321111
Eif5	4.7092846370364e-05	0.347530773625167	0.37	0.256	1	Eif5	14.210335180968
Dlk1	5.40845046860722e-14	0.347409811858476	0.119	0.015	1.51063430038668e-09	Dlk1	11.6509934795885
Pam	0.000401464801114843	0.347172299885184	0.651	0.539	1	Pam	13.110507725261
Cnksr2	4.55564363701068e-06	0.346885793624015	0.753	0.628	0.127243682425345	Cnksr2	12.4993981898913
Tspan9	6.22974289665075e-10	0.346090879087008	0.251	0.102	1.74002948846352e-05	Tspan9	10.6306612919267
Tmem65	2.75201550083998e-08	0.346049912875122	0.528	0.332	0.000768665449539615	Tmem65	12.1774296823738
Bzw1	0.0003619266135666	0.345548336019763	0.417	0.309	1	Bzw1	14.3467656662686
Rpl22l1	0.00692006382797233	0.345247418457816	0.2	0.136	1	Rpl22l1	14.1951007109242
Vgf	9.3471330903897e-15	0.345175585890429	0.2	0.046	2.61074774347675e-10	Vgf	9.46630381995324
Ago4	4.64291785105877e-07	0.344790486563365	0.553	0.384	0.0129681338497922	Ago4	11.7216337842734
Dynlrb1	0.00456450653373049	0.343515701363235	0.2	0.132	1	Dynlrb1	14.0428061268606
Adgrl2	3.64233419993261e-05	0.343311099648212	0.872	0.764	1	Adgrl2	13.3422058921116
Csmd2	2.9214992002702e-05	0.342749445810785	0.885	0.878	0.816003941627469	Csmd2	13.2672687393936
Slc25a3	0.0013592815412951	0.342398928294218	0.443	0.357	1	Slc25a3	14.5859457346229
Igfbp4	2.77120392990542e-22	0.341890695510663	0.191	0.023	7.74024969661884e-18	Igfbp4	11.8467490514004
Cotl1	2.80584239957496e-09	0.341869880123443	0.464	0.262	7.83699840625282e-05	Cotl1	13.2007970790288
Myl6	0.449212205278069	0.341431180261855	0.264	0.263	1	Myl6	14.5257786486335
Tspan3	3.10706397168e-06	0.341370688250595	0.443	0.303	0.0867834037929942	Tspan3	14.0898189202296
Vipr2	2.75414456361957e-11	0.341286571771038	0.191	0.056	7.69260118064583e-07	Vipr2	8.44056504292165
Dcdc2a	4.00006998660317e-17	0.341249484526726	0.166	0.025	1.11725954795813e-12	Dcdc2a	9.70624524161473
Podxl2	0.000674806449369819	0.340676743915974	0.613	0.531	1	Podxl2	13.4834753119867
Rpl4	0.052078069818886	0.340503241871617	0.213	0.17	1	Rpl4	14.6809356945413
Ndrg1	9.94797406703076e-13	0.339071222988427	0.353	0.147	2.77856863666236e-08	Ndrg1	9.87100399749102
Gria4	1.81327043768923e-08	0.338550787665894	0.979	0.975	0.000506464565950979	Gria4	13.7250532742192
Nnat	0.0002541994991594	0.337351654419713	0.987	0.953	1	Nnat	15.5867792953277
Hcn1	0.0584167214207094	0.336862281907685	0.345	0.292	1	Hcn1	10.4458556962088
Ttll7	3.53493655056844e-06	0.336745282276933	0.672	0.51	0.098734312793927	Ttll7	12.236294739984
Kdm3a	4.87815391110523e-13	0.336538265969529	0.319	0.123	1.3625171689108e-08	Kdm3a	11.8377363721236
Kcnk10	2.84807219334555e-06	0.336100508087446	0.906	0.831	0.0795495044323345	Kcnk10	13.5434921036812
Ubc	0.00874232713254323	0.335625862535105	0.26	0.19	1	Ubc	14.1680434442809
Ncl	0.000445549136104654	0.333472066679895	0.472	0.376	1	Ncl	14.8042010620891
Ndufb5	1.54478341375054e-06	0.333323960770603	0.217	0.106	0.0431473455294662	Ndufb5	14.1028276508161
Cct7	0.00301772137183858	0.332266393627886	0.281	0.202	1	Cct7	14.3693901502251
Pgam1	0.00233470376346693	0.332213985100911	0.209	0.132	1	Pgam1	14.0057993064681
Nrcam	2.52076053577969e-06	0.331708387996823	0.979	0.915	0.0704073625248626	Nrcam	13.8689764995263
Psma7	0.0043137019836553	0.331686900904779	0.353	0.269	1	Psma7	14.6724754460601
Pgbd5	5.70537249689008e-09	0.33125663450755	0.451	0.254	0.000159356759210637	Pgbd5	10.935762083566
Use1	7.71161725172185e-14	0.330938512377235	0.226	0.063	2.15393181457843e-09	Use1	12.3472753566885
Ndufa8	3.81185246544745e-06	0.33065378439231	0.209	0.102	0.106468851212413	Ndufa8	13.4131787512196
Actr3b	1.85817575695818e-10	0.330243723667091	0.438	0.226	5.1900707067599e-06	Actr3b	10.6992290124275
Ccdc136	8.48133699817777e-10	0.330236612075307	0.549	0.317	2.36892223696103e-05	Ccdc136	12.0654414088229
Ube2m	4.61202061381037e-05	0.33020126357348	0.183	0.092	1	Ube2m	13.5644668779824
Spcs1	1.27649658329999e-07	0.330099728525974	0.204	0.087	0.0035653826068152	Spcs1	13.5564711403705
Eif2s2	0.000409111551568921	0.329208220256373	0.566	0.452	1	Eif2s2	14.6209109726955
Btbd3	0.000263572390764245	0.329025504903982	0.46	0.339	1	Btbd3	12.0452909542639
Psmb4	0.00113359391353943	0.328943966738502	0.179	0.107	1	Psmb4	14.1135272401198
Zfp697	4.35184424877681e-07	0.328907584543352	0.502	0.33	0.0121551361712585	Zfp697	11.6187434597241
Arhgdig	5.23926601699659e-06	0.328829608974933	0.217	0.108	0.146337939120732	Arhgdig	10.6409269568433
Tbca	0.0785254554395597	0.328449136426046	0.345	0.308	1	Tbca	14.1851953613531
Minos1	3.74162622647954e-19	0.32813826060252	0.102	0.002	1.045073621318e-14	Minos1	13.8378860472117
Map2k5	1.6215262221695e-08	0.327804164715469	0.481	0.29	0.000452908489114164	Map2k5	11.9326393930317
Ndufa3	0.000466561052750057	0.327422179644883	0.14	0.072	1	Ndufa3	13.7885553829896
Ano4	2.00414841625252e-06	0.326201108550957	0.443	0.286	0.0559778694143491	Ano4	10.9818379316399
Prelid1	4.86418962386667e-05	0.326176290219798	0.187	0.1	1	Prelid1	13.5210972651713
Selenok	0.000158366192581787	0.325351545295011	0.379	0.264	1	Selenok	14.1523100963432
Cacna1d	1.80516295864246e-05	0.324678095526608	0.847	0.766	0.504200065978425	Cacna1d	12.8319670637093
Edf1	0.000798863703863608	0.324665098027043	0.247	0.164	1	Edf1	13.9572002518376
Gbe1	3.3206526660966e-08	0.323938383519487	0.391	0.208	0.000927491496167443	Gbe1	11.4153892526801
Timm8b	2.84022606917704e-06	0.322484522734139	0.149	0.06	0.0793303543381838	Timm8b	13.9855678115451
Nin	1.34472001235639e-05	0.32244117893125	0.562	0.415	0.375593746651262	Nin	11.9631373003041
2810404M03Rik	2.90549288427957e-06	0.321974089273093	0.123	0.044	0.0811533217508128	2810404M03Rik	7.86765310002844
Snrpe	6.22178807360607e-06	0.321325402651273	0.277	0.154	0.173780762683891	Snrpe	14.6732109434073
Ywhaq	0.172001727497832	0.320637469595739	0.549	0.547	1	Ywhaq	14.7080994128653
Ndufb7	0.00784022179214943	0.320532663876694	0.191	0.132	1	Ndufb7	14.1938249170088
Rbfox2	1.12741034884765e-09	0.319410677521796	0.966	0.899	3.14896984536638e-05	Rbfox2	14.2679518902402
Mical2	1.66011628126228e-10	0.319386762319202	0.315	0.137	4.63687078519368e-06	Mical2	10.3995398619825
Rpl5	0.00905971460548822	0.319361417456924	0.353	0.28	1	Rpl5	14.8879043345983
Hcfc1r1	2.60128821588048e-07	0.319328929977066	0.187	0.077	0.00726565811577577	Hcfc1r1	12.7210040748816
Sptan1	1.00192341399545e-05	0.318309674220279	0.881	0.784	0.279847228763068	Sptan1	13.5582382989725
Mapk14	6.55265563415888e-07	0.318168617911492	0.528	0.368	0.0183022224517692	Mapk14	11.7705193488726
Dalrd3	7.26478932173659e-09	0.317665006110699	0.34	0.171	0.000202912830545425	Dalrd3	11.6998801822596
Nr6a1	1.05742306608028e-05	0.317064911916199	0.685	0.549	0.295348836586882	Nr6a1	12.2888845811773
Vapa	0.00106419798778588	0.316941082967569	0.562	0.46	1	Vapa	14.0345805101162
Tagln3	5.12996231884861e-07	0.316282079052679	0.277	0.143	0.0143284977527761	Tagln3	13.8470570059803
Hsbp1	0.408003839805239	0.315076655879998	0.264	0.255	1	Hsbp1	14.1586225754097
Fut8	8.93377414399229e-05	0.314979762104887	0.783	0.72	1	Fut8	13.2836400624626
Gnb2	0.841675112122469	0.314416009317159	0.349	0.364	1	Gnb2	14.5200016462038
Cdc42	0.0407783982115954	0.314302596380615	0.749	0.72	1	Cdc42	14.7349352863184
Gm47515	2.43887023796073e-13	0.313288385529483	0.115	0.015	6.81200846164811e-09	Gm47515	7.27900555051289
Pak7	7.72457701959977e-07	0.313267390049106	0.966	0.941	0.0215755160734441	Pak7	13.6762964168941
Hnrnpa1	0.0782179477283694	0.313053952626151	0.409	0.355	1	Hnrnpa1	14.9390018677746
Wls	2.30817094485767e-06	0.31300983754446	0.247	0.122	0.0644695226608197	Wls	13.3169285838036
Dctn2	0.0062097768731641	0.312535253135307	0.357	0.282	1	Dctn2	13.7801556774722
Cited2	1.23625876985882e-10	0.311650422666311	0.277	0.107	3.45299437009267e-06	Cited2	13.5792519584078
Cdk4	7.5893230860571e-12	0.311083975907981	0.298	0.116	2.11977383116661e-07	Cdk4	14.586265707268
Kcnj6	8.52859206617525e-05	0.310528461156057	0.74	0.621	1	Kcnj6	12.2822093769592
Atp5g2	0.00031029705138953	0.310356613909517	0.353	0.244	1	Atp5g2	14.6693014003693
Ttc19	1.36280354585503e-07	0.310106822105884	0.711	0.524	0.00380644658392768	Ttc19	12.6886012655967
Dmrtb1	2.66011647593651e-25	0.3099395605085	0.174	0.013	7.42997132893827e-21	Dmrtb1	12.2134517404966
Clta	0.0954357047965614	0.309888046309368	0.4	0.382	1	Clta	14.2956376937763
Ndufb2	0.00195844990124725	0.309754340142838	0.247	0.166	1	Ndufb2	13.5987563881559
Cacna2d1	5.98838603595514e-05	0.309705592542183	0.872	0.805	1	Cacna2d1	13.5330391434057
Snu13	1.41521599747327e-05	0.309676775758948	0.187	0.093	0.39528398025426	Snu13	13.8422667339775
Sdccag8	7.19206939881104e-08	0.308984183323005	0.391	0.22	0.00200881690378191	Sdccag8	11.6007669479829
Pkm	2.63979113725741e-05	0.30877488113755	0.362	0.238	0.737320062547366	Pkm	14.7168059874599
Enc1	0.000660085724890972	0.308102840077668	0.336	0.241	1	Enc1	13.2855022325726
Mpc2	0.00398612448821487	0.30774032844686	0.264	0.194	1	Mpc2	13.4998121384256
Dgki	1.87998328245152e-07	0.307731558859496	0.906	0.885	0.00525098130621535	Dgki	13.3110118782701
Plekha1	2.89562381490066e-05	0.306889356795941	0.847	0.716	0.808776687739905	Plekha1	12.9860598814083
Elf2	7.8574403095315e-14	0.306669525060305	0.26	0.08	2.19466165285524e-09	Elf2	12.3407715430293
Bzw2	1.45592017303112e-06	0.306240929914217	0.766	0.666	0.0406653063529323	Bzw2	14.3674620865215
Mmd	3.97072152689645e-07	0.306005860524268	0.387	0.221	0.0110906222967745	Mmd	11.9703205476409
Serf2	0.0232653958463004	0.305701930368987	0.294	0.23	1	Serf2	14.7283281325097
Irf2bp2	1.76927156569886e-19	0.305662980231463	0.247	0.052	4.94175241015349e-15	Irf2bp2	11.0744436797298
Ndufb11	6.36765743737118e-08	0.305354136588404	0.191	0.074	0.00177855039883214	Ndufb11	13.9412792624358
Dctn3	0.00407761179989699	0.305029265601647	0.213	0.143	1	Dctn3	13.6697381878174
Ckap4	3.45181465333021e-10	0.304398317901929	0.217	0.076	9.6412635082166e-06	Ckap4	12.8816796038739
Ctnnd1	6.69917531622066e-06	0.303903485551844	0.672	0.534	0.187114665757359	Ctnnd1	12.3928939343229
Nop10	0.00044136667204486	0.30324360519995	0.162	0.087	1	Nop10	13.7542826625155
Zfand5	5.03099255638278e-07	0.303015433320519	0.57	0.403	0.0140520653092327	Zfand5	13.722712679631
Prdx5	0.000110393886311333	0.302978890375787	0.264	0.163	1	Prdx5	13.4504796466496
Greb1l	2.66916289047777e-06	0.302686998356818	0.634	0.464	0.0745523886939346	Greb1l	12.0827592120224
Hist3h2ba	2.27199734316936e-07	0.301986806848995	0.157	0.057	0.00634591577920634	Hist3h2ba	13.8417384002729
Gm47710	5.01926914001861e-11	0.301500994869015	0.157	0.04	1.4019320634986e-06	Gm47710	8.55815518330616
Vdac2	0.00186549183747728	0.301436382935014	0.306	0.224	1	Vdac2	14.0127308843376
Gm11508	4.96863728401135e-07	0.301176408939499	0.306	0.166	0.0138779007979721	Gm11508	10.2526122282961
Rasa3	1.06632592416613e-11	0.301118142005016	0.289	0.109	2.97835493878841e-07	Rasa3	10.7848543888191
Lrrc8d	2.62922195865734e-05	0.30079459573606	0.506	0.362	0.734367985272582	Lrrc8d	11.9349371599638
Ptms	0.0856618744561722	0.300688165875519	0.447	0.401	1	Ptms	14.6692700794468
Rpl35	0.00193567168290172	0.300655485567379	0.217	0.14	1	Rpl35	14.4815932682797
Mien1	1.03793159606354e-07	0.30018740859526	0.153	0.053	0.00289904674096507	Mien1	13.1550526606947
Usp3	3.714827934431e-05	0.299578682316346	0.481	0.349	1	Usp3	13.0991906256275
Rab14	0.000251312090886063	0.298899818331109	0.536	0.422	1	Rab14	14.1337360985136
Ndufa12	6.73242336492363e-07	0.298818226108968	0.23	0.109	0.0188043317005682	Ndufa12	13.9124908710307
Morf4l1	0.0412901736979126	0.298677566795475	0.668	0.614	1	Morf4l1	14.803873463846
Cuedc2	2.21636590444578e-05	0.2985786377501	0.268	0.156	0.619053160770751	Cuedc2	13.6708477173829
Arpc3	0.00271388937868961	0.298213840516671	0.298	0.214	1	Arpc3	13.651594879305
Cmas	0.0209188833379821	0.297233362225799	0.353	0.286	1	Cmas	13.3815526931364
Dner	1.71015882603532e-06	0.296451950202773	0.877	0.766	0.0477664461699925	Dner	13.3651607831575
Btg1	4.48441362256855e-11	0.296028558477038	0.268	0.101	1.25254156891962e-06	Btg1	12.9518676122435
Dixdc1	4.94082703722694e-07	0.295522285457605	0.817	0.633	0.0138002239976786	Dixdc1	12.8231622396959
Pabpc1	0.000593597160245013	0.295450615717723	0.447	0.337	1	Pabpc1	14.1074525117178
Egfem1	0.000172646640815703	0.295350534815707	0.855	0.837	1	Egfem1	13.544601627321
Ppp4r4	9.13780540879479e-05	0.294915138145445	0.349	0.236	1	Ppp4r4	10.6880300290053
Tmem258	2.26305257930329e-05	0.294343539720235	0.157	0.071	0.632093215925202	Tmem258	13.3079626957846
Rims2	7.28755403691001e-09	0.294099785987198	0.996	0.995	0.000203548671804934	Rims2	14.167798813801
Robo2	1.43064720789662e-06	0.293586939881607	1	0.939	0.0399594071637605	Robo2	14.0884937091982
Smo	5.83811041141925e-18	0.29357341857665	0.162	0.022	1.63064261901351e-13	Smo	11.92965826566
Thoc7	7.83234424184012e-05	0.29342260783143	0.417	0.306	1	Thoc7	13.9761595678451
Gm11417	2.80834517402973e-08	0.293290499316109	0.268	0.122	0.000784398890558245	Gm11417	9.43508121053593
Nmnat2	1.03153444022073e-05	0.293281340670223	0.804	0.701	0.288117884498053	Nmnat2	12.6463219515903
Tomm7	1.31292355388594e-05	0.292398480598627	0.157	0.07	0.366712677835881	Tomm7	14.0747399070624
Cabp1	8.78208342173642e-17	0.291776079304585	0.226	0.052	2.4529237205252e-12	Cabp1	9.00219383616981
Tmod2	6.71517297720561e-06	0.291709568169935	0.8	0.708	0.18756149642633	Tmod2	13.4450147720435
Igf2bp3	1.19792806114279e-05	0.291611395814253	0.621	0.455	0.334593286757794	Igf2bp3	13.3241762661397
Vamp2	0.00430354411355637	0.291457813499153	0.251	0.179	1	Vamp2	12.4110931676738
Eif3k	0.0148700967649923	0.291408024358421	0.217	0.156	1	Eif3k	14.2641163725074
Psmb3	2.40671826866411e-05	0.291391245122587	0.251	0.143	0.672220479620573	Psmb3	14.1965283813344
Cspg5	0.00277955687444217	0.29130310580477	0.579	0.477	1	Cspg5	13.0088600206949
Ube2n	0.000396517808075912	0.290689120358831	0.426	0.325	1	Ube2n	13.9696922907728
Dnm3	3.46148877640098e-06	0.289912324825412	0.962	0.934	0.0966828430136557	Dnm3	13.4331349209547
4930473D10Rik	4.20049566103691e-15	0.289707220991522	0.191	0.041	1.17324044308422e-10	4930473D10Rik	8.63944962117064
Inpp5a	1.80519116635938e-06	0.288717604270242	0.336	0.198	0.0504207944675838	Inpp5a	10.7916172866224
Tuba1b	0.360599556949196	0.288316793340895	0.315	0.306	1	Tuba1b	14.6987206872936
Ppm1h	1.26415338362979e-08	0.288168360379176	0.749	0.522	0.000353090681581636	Ppm1h	11.9787320885655
Sncb	5.31999537518651e-05	0.287754898211801	0.226	0.123	1	Sncb	10.5845341198411
Vdac1	0.0276910293158186	0.287572889834341	0.366	0.31	1	Vdac1	14.0285800857761
Pfkp	4.81749768230492e-07	0.287567075728933	0.974	0.946	0.0134557527764459	Pfkp	13.3443786698477
Adcy9	0.000688514962244048	0.28698346070294	0.498	0.398	1	Adcy9	11.4333391846646
Ppdpf	1.57971508773458e-07	0.286571543663393	0.179	0.069	0.00441230221155145	Ppdpf	13.9050495041431
Cdk5r1	7.9825481274271e-05	0.286338709308394	0.243	0.141	1	Cdk5r1	12.7768981909328
Zfp706	0.000344201332291946	0.286057166581005	0.187	0.107	1	Zfp706	13.7374001367365
Mrpl34	2.40178064669561e-09	0.285291848331915	0.14	0.038	6.70841352428552e-05	Mrpl34	13.6049329224703
Sec61b	0.000108469881025524	0.285227617247488	0.14	0.066	1	Sec61b	13.9330530853405
Idh1	0.0194892645261119	0.283818359051917	0.379	0.328	1	Idh1	13.8875633487857
Prkar1a	2.68061708309092e-06	0.283756423696319	0.37	0.224	0.0748723157478126	Prkar1a	13.5359252403152
Pde9a	4.87867875274862e-05	0.283213750602704	0.523	0.385	1	Pde9a	11.7002262184802
Rnf115	2.81099685242565e-06	0.282928203163098	0.553	0.377	0.0785139530851008	Rnf115	12.7270543420407
Nucks1	0.00112158897426146	0.281657192585615	0.374	0.286	1	Nucks1	14.3833852810617
Htr1b	7.06069725627421e-23	0.281338764340814	0.196	0.023	1.97212335064995e-18	Htr1b	8.53535557348476
Slc8a1	9.28253419146056e-08	0.281326336853408	0.966	0.966	0.00259270462501685	Slc8a1	13.727672612586
Tmem176b	6.40712099757818e-05	0.281066263488387	0.179	0.09	1	Tmem176b	12.8279864469195
Gpx4	0.00643150604684618	0.280982984491498	0.204	0.136	1	Gpx4	14.083728039362
Tnfrsf19	1.23219648438575e-06	0.280565383371893	0.243	0.12	0.0344164800053784	Tnfrsf19	11.8934895538807
Slitrk1	1.99164952545029e-06	0.280047755806365	0.328	0.19	0.0556287628953522	Slitrk1	10.6355435855156
Ndufab1	0.0131837210917092	0.279986719320777	0.217	0.157	1	Ndufab1	14.0554808588325
Sh3gl2	4.06146811219099e-06	0.279948279450292	0.817	0.672	0.113440865841606	Sh3gl2	12.4539574074768
Rnf7	0.00070044799908001	0.279746996274346	0.149	0.082	1	Rnf7	13.7446104283661
Arf5	0.000480228687991045	0.279515438545273	0.366	0.262	1	Arf5	13.8729461634736
Adamts15	8.89403956644986e-23	0.27950236491994	0.153	0.01	2.48419419130511e-18	Adamts15	7.7870356639328
Rims4	2.13251664115415e-07	0.278763082618585	0.353	0.195	0.00595633223040767	Rims4	10.420635573884
Arl4a	0.000819194951102672	0.278554686052311	0.404	0.303	1	Arl4a	13.8077559651969
Eif1b	0.12830225635143	0.278544577729923	0.234	0.205	1	Eif1b	14.0883737923716
Srp14	0.01397783117248	0.278150626648295	0.213	0.155	1	Srp14	14.0717594863105
Eloc	0.0326219748430032	0.278061013946247	0.23	0.184	1	Eloc	13.6639012505407
Zdhhc22	1.6005671694013e-12	0.277909725584476	0.209	0.06	4.47054416085478e-08	Zdhhc22	8.98376621188978
Mdh1	0.00696922856428283	0.277883863829064	0.34	0.269	1	Mdh1	14.290949035185
Cct5	0.00237176458042997	0.277882354287779	0.277	0.193	1	Cct5	14.4365089315153
Shb	4.34535339528428e-13	0.277722839231807	0.2	0.053	1.21370065683685e-08	Shb	9.47372097922518
Lingo1	1.23095003626115e-06	0.277630068569028	0.596	0.44	0.0343816654628102	Lingo1	11.7516224177546
Gm6209	1.66227331825811e-08	0.276794717409872	0.196	0.072	0.000464289560522674	Gm6209	8.60004482581494
Camk1	2.52395484087391e-08	0.276525402571474	0.4	0.217	0.000704965826604491	Camk1	12.0214496746464
Zfp326	0.000177932400383313	0.276313704318994	0.528	0.386	1	Zfp326	13.5969450662759
Cops9	0.0075431010732258	0.275853388812447	0.123	0.074	1	Cops9	13.4277484482031
Ybx3	5.51406031889704e-06	0.275545539020007	0.268	0.147	0.154013218767113	Ybx3	13.0104612462689
Gtf2ird1	0.00022751587280491	0.275392824475725	0.562	0.456	1	Gtf2ird1	12.4321958700453
Cct2	0.000145809946274959	0.274954143357877	0.306	0.195	1	Cct2	14.3092983590344
Dok6	0.00120607844048562	0.273972532750783	0.796	0.853	1	Dok6	13.1687704404081
Sinhcaf	3.10437147751663e-11	0.273903182908328	0.226	0.075	8.67081997385171e-07	Sinhcaf	9.31649787251155
Adh5	1.12370926975846e-07	0.273777161409417	0.191	0.076	0.00313863236136236	Adh5	13.7743684364308
Psg16	2.0924382979314e-09	0.273142244842344	0.298	0.133	5.84438940995218e-05	Psg16	9.62020674074181
Atp2a2	6.34623230177399e-06	0.273003811687569	0.694	0.543	0.177256614420849	Atp2a2	13.2471021634022
Cisd1	0.0151050178362734	0.27287336096379	0.204	0.149	1	Cisd1	13.5276212128166
Large1	1.28107977492801e-06	0.272564609055235	0.877	0.777	0.0357818391935143	Large1	13.1709996446565
Bsg	0.671072193260753	0.272204743342079	0.26	0.263	1	Bsg	14.160987184197
Map4k4	1.48776452711833e-05	0.271976907732385	0.821	0.706	0.41554751006942	Map4k4	14.0244796601361
Cdon	3.62524678534116e-05	0.271655825947507	0.4	0.271	1	Cdon	11.3901147920818
Mcts1	0.000467380869560074	0.271489724558921	0.37	0.261	1	Mcts1	12.8558014958477
Chgb	1.20206282398306e-05	0.271486124549019	0.243	0.13	0.335748167366709	Chgb	11.7075207134602
1110004F10Rik	0.00169409682096057	0.271417547908528	0.404	0.308	1	1110004F10Rik	14.2788629619825
Pitpnm2	1.51853101274541e-05	0.271342163835857	0.366	0.226	0.42414089716992	Pitpnm2	10.9703515936284
Vps28	0.00723397131851344	0.271194538892236	0.204	0.141	1	Vps28	13.2506705111924
Mat2a	1.01067095726621e-06	0.270891321328954	0.779	0.623	0.0282290505074025	Mat2a	13.8417675139257
Psmb5	0.0341815606936252	0.270713740314857	0.209	0.156	1	Psmb5	14.270898295599
Adamts19	1.19967406970164e-08	0.270688909800426	0.251	0.107	0.000335080964408366	Adamts19	10.3505188490402
Cox7a2l	8.82103871016558e-05	0.270402149090659	0.217	0.12	1	Cox7a2l	13.9879923022037
Jund	0.00976869120292557	0.270313268668204	0.226	0.161	1	Jund	13.9912741745017
Chd4	2.37754787671745e-06	0.270033863604677	0.685	0.529	0.0664072897445952	Chd4	14.1295022763321
Psmc3	1.60178795117758e-06	0.269686599626635	0.323	0.182	0.0447395392643409	Psmc3	13.8577262324398
Tmem47	1.37819669377758e-06	0.269496230446708	0.391	0.234	0.0384944118539015	Tmem47	12.7896223296683
Gstm5	5.09088373340689e-09	0.269099265215323	0.157	0.048	0.000142193473557788	Gstm5	13.6873283498857
Dse	1.92155356750284e-05	0.269099257741947	0.289	0.17	0.536709126939218	Dse	10.5348192522263
Gm48748	1.47727683474297e-12	0.269089764054373	0.217	0.063	4.12618192712058e-08	Gm48748	8.39677914981612
Fam78b	0.000125002589586719	0.26879618744443	0.553	0.424	1	Fam78b	12.1214767482686
Psmd8	3.61982501011918e-05	0.26815594862021	0.191	0.098	1	Psmd8	13.8146463754179
Osbpl6	0.000335664003865064	0.267600892361955	0.779	0.683	1	Osbpl6	12.6311092388133
Flna	2.24090915090251e-07	0.267575278523164	0.421	0.251	0.0062590833493858	Flna	12.3579879879197
Gtf2h5	7.49259830966759e-05	0.267117079906413	0.302	0.192	1	Gtf2h5	13.8302100975937
Erp29	0.00104682326905749	0.267006340309415	0.349	0.254	1	Erp29	13.7497529774596
Foxk1	9.45593788180211e-06	0.266975182533964	0.268	0.151	0.264113800976615	Foxk1	11.0080781486165
Rheb	0.00475705268393294	0.266964315144509	0.404	0.309	1	Rheb	13.4939877146216
Crppa	0.00751329381118697	0.266908528670482	0.357	0.286	1	Crppa	11.225954186605
Fam69b	2.80975492112819e-20	0.266803884568829	0.102	0.001	7.84792647020314e-16	Fam69b	12.2987335446754
Sik3	0.000305296542946123	0.266474349691629	0.698	0.57	1	Sik3	12.6772085743515
Scoc	3.88426727536562e-05	0.266216594211584	0.298	0.182	1	Scoc	12.7578754151447
Mrpl52	0.00804883640941395	0.266030089548145	0.349	0.272	1	Mrpl52	14.0231791423327
Hnrnph1	0.000259691527509362	0.264946987998837	0.579	0.467	1	Hnrnph1	14.2744181067824
Ndufb6	2.45188081419746e-06	0.264856249728171	0.166	0.07	0.0684834830213493	Ndufb6	13.5232300492755
Chchd10	7.05856018545807e-10	0.264775723304119	0.14	0.036	1.97152644540029e-05	Chchd10	10.0293936463439
Cxxc5	1.95581112219438e-15	0.264677907665617	0.2	0.044	5.46277604540114e-11	Cxxc5	12.3557989839467
Fbrsl1	2.07054466422528e-05	0.26437037034073	0.443	0.291	0.578323830164762	Fbrsl1	11.905198189491
Sez6l	3.13494742739396e-05	0.264356131666173	0.834	0.682	0.875622165945407	Sez6l	13.0614765996436
Myo10	4.39280681777695e-05	0.264191724297761	0.268	0.156	1	Myo10	12.1154831303942
Zmat2	8.69474863591232e-05	0.264006010792656	0.2	0.109	1	Zmat2	13.6960297149995
6430548M08Rik	1.9705693469869e-07	0.263927786926397	0.434	0.252	0.00550399724306911	6430548M08Rik	11.1052774323825
Sod2	1.14922126235926e-06	0.26360418992121	0.443	0.28	0.0320988990789564	Sod2	12.9823184094751
Myh10	0.000157956967635229	0.263379305514248	0.766	0.656	1	Myh10	13.6746844602252
Zfp580	5.23643124402394e-05	0.262926199770153	0.149	0.068	1	Zfp580	12.6890701676928
Pgls	0.00471121975363531	0.261199890871876	0.294	0.22	1	Pgls	13.783052199817
Ppa1	7.66733903099854e-05	0.26067195022367	0.336	0.221	1	Ppa1	13.759017241077
Ube2e1	0.000772231533265186	0.260280776627604	0.417	0.323	1	Ube2e1	13.3687812869949
Nav2	6.54629211166249e-07	0.259918661907005	0.97	0.923	0.0182844484970845	Nav2	14.1316677641751
Slc8a3	0.00048599720934648	0.25911342406689	0.749	0.632	1	Slc8a3	12.140627517535
Ccdc124	0.000157032005844155	0.259056393911074	0.162	0.082	1	Ccdc124	13.4201289549623
Scand1	0.000190984866838026	0.258988470499415	0.17	0.089	1	Scand1	13.8408491711137
Hras	0.0480797724046616	0.258984667010242	0.166	0.123	1	Hras	13.2193341466591
Glrx2	1.05322997813377e-06	0.258896988687758	0.23	0.109	0.0294177665192544	Glrx2	12.9930196400484
Ifngr2	3.16206420597149e-05	0.258756096155599	0.332	0.208	0.883196153369896	Ifngr2	12.2410279772493
Gm32005	2.53197336694937e-14	0.258642203619724	0.157	0.029	7.07205481122629e-10	Gm32005	7.93469537983903
St3gal4	3.62232182491347e-11	0.257872750898429	0.264	0.097	1.01175070891658e-06	St3gal4	10.3354770189187
Bcl7a	8.01167779020313e-10	0.257672686528978	0.362	0.168	2.23774172358164e-05	Bcl7a	12.7070615057092
Stxbp4	7.70058965280567e-05	0.257498577343863	0.374	0.248	1	Stxbp4	12.2123133045063
Smarcd3	0.000452067963070307	0.257267131529386	0.472	0.363	1	Smarcd3	13.2260496007929
Serinc2	3.34112223741768e-06	0.256180700726972	0.366	0.216	0.0933208852133132	Serinc2	11.7822575074487
Ttc14	1.91334358862368e-05	0.255326118532048	0.804	0.68	0.534415997738479	Ttc14	13.6426792410669
Ndufv2	0.00369370692884286	0.254523745814794	0.34	0.253	1	Ndufv2	14.019981317031
Pdgfc	0.000113058138066695	0.254146111780639	0.149	0.07	1	Pdgfc	9.8617504532041
Nenf	3.40211502713131e-05	0.253456249682009	0.191	0.097	0.950244748228046	Nenf	13.0743635745709
Atox1	0.0001120135938874	0.253190026046883	0.187	0.098	1	Atox1	13.4098835148719
Slco3a1	0.000509226144026703	0.253065697754399	0.668	0.533	1	Slco3a1	12.0486772531979
Sox13	1.7387418693233e-09	0.252352037243932	0.217	0.078	4.8564799152069e-05	Sox13	10.4180112340715
Slco2a1	4.36009385027446e-12	0.252310907608677	0.111	0.016	1.21781781332016e-07	Slco2a1	7.51204296083222
Map3k1	2.26599965220591e-06	0.252055884904931	0.285	0.151	0.0632916362857633	Map3k1	11.0671634183372
Psmb1	0.0173459962879923	0.25188934685563	0.311	0.253	1	Psmb1	14.4226564414085
Fam189a2	1.47688889625401e-11	0.251238980739724	0.174	0.046	4.12509837612707e-07	Fam189a2	8.86705696395441
Extl3	7.34953262494686e-06	0.25112577706467	0.434	0.282	0.205279795747391	Extl3	11.9571187772057
Fez1	0.0304816259232589	0.251089925933614	0.443	0.387	1	Fez1	14.1788190355931
Rab18	1.08783720217618e-05	0.251013531054174	0.294	0.169	0.30384380893983	Rab18	13.1381209850993
Mthfd2l	0.000449018359188659	0.250955406034681	0.4	0.278	1	Mthfd2l	12.837553580743
Ptp4a1	2.99408281362873e-14	0.250926237098964	0.111	0.011	8.36277270674641e-10	Ptp4a1	13.1033508252532

## Sheet: HO genes
ƒ	p_val	avg_log2FC	pct.1	pct.2	p_val_adj	gene	logSum	Presence in Govek et al. HO dataset
Rmst	2.56326307413835e-79	-2.91917221059203	0.038	0.799	7.15945009237583e-75	Rmst	14.0522729042588	No
Celf4	2.25663351213084e-96	-2.80576754876359	0.506	0.955	6.30300306273264e-92	Celf4	14.3047782489998	No
Vwc2l	9.83562986154805e-92	-2.65471194734168	0.072	0.875	2.74718977662899e-87	Vwc2l	12.0639743490716	Yes
Prkg1	4.6158999592262e-80	-2.55853742121247	0.349	0.91	1.28926701761147e-75	Prkg1	13.5188234612439	No
Ldb2	2.33267791613442e-51	-2.55716506418611	0.226	0.726	6.51540268755506e-47	Ldb2	12.9743365425185	Yes
Plcb1	2.97078022539305e-63	-2.26627246317872	0.132	0.767	8.29768624754532e-59	Plcb1	12.7462635736898	Yes
Gpc6	6.93966764056566e-65	-2.25570552455935	0.685	0.92	1.93831856868639e-60	Gpc6	13.811523607504	No
Gm26871	8.05687316443247e-60	-2.23837926620038	0.298	0.809	2.25036524355763e-55	Gm26871	12.8634754630132	No
Alcam	5.14847084397289e-46	-2.19345302784907	0.102	0.625	1.43801939143007e-41	Alcam	12.4099948239768	No
Sdk1	7.25289206909679e-54	-2.12416921586967	0.238	0.759	2.02580528381942e-49	Sdk1	12.854690444096	Yes
Nkain3	9.75872670861635e-68	-2.11589617543414	0.379	0.89	2.72570995698363e-63	Nkain3	13.4660379056186	No
Grid2	2.16273518189766e-44	-2.08908053059215	0.587	0.869	6.04073563655835e-40	Grid2	13.641082637534	No
Lsamp	7.06320465934899e-51	-2.05018998258387	0.949	0.937	1.97282369340277e-46	Lsamp	14.5734373552501	No
Brinp3	3.59456178092095e-35	-2.01229214741491	0.26	0.674	1.00399705102903e-30	Brinp3	12.719218633056	No
Pcsk2	1.15703222559763e-51	-2.00476231157267	0.306	0.786	3.23170670931675e-47	Pcsk2	13.397206150047	Yes
Phactr1	2.45678169420266e-70	-1.96526463877641	0.264	0.87	6.86203695007744e-66	Phactr1	13.401015365466	No
Cep112	2.45680540025762e-48	-1.93859154522517	0.098	0.646	6.86210316345956e-44	Cep112	13.2288516099854	No
Gm32647	1.07645651947093e-29	-1.91826939115125	0.174	0.575	3.00665070453426e-25	Gm32647	12.4029389738707	Yes
Tafa2	2.2322916357859e-28	-1.91650935042917	0.085	0.479	6.2350137679136e-24	Tafa2	12.0155809034814	No
Foxp2	4.26330766071252e-59	-1.87495842524316	0.834	0.959	1.19078446271361e-54	Foxp2	14.42694386016	No
Tmem132c	5.26389359037275e-44	-1.86595366936105	0.23	0.697	1.47025811872701e-39	Tmem132c	12.7057191273863	Yes
Lhfpl3	1.36387165050114e-42	-1.84277097538696	0.528	0.84	3.80942990701475e-38	Lhfpl3	13.0127967383362	No
Col25a1	2.59766536757087e-19	-1.81505390257252	0.255	0.529	7.2555391381622e-15	Col25a1	11.9324838022288	Yes
Sgcd	2.56208169632846e-25	-1.81136043493271	0.532	0.786	7.15615038601501e-21	Sgcd	13.2243708421282	No
Pde4b	1.94878803777322e-67	-1.78729339729415	0.511	0.926	5.44315986830438e-63	Pde4b	13.6513830318235	Yes
Galnt13	3.80881704644885e-33	-1.75589208804173	0.353	0.726	1.06384068924363e-28	Galnt13	12.7629393012981	No
A830018L16Rik	8.23447012126631e-46	-1.73280741717456	0.111	0.64	2.29996984957089e-41	A830018L16Rik	11.8009991044682	No
Lrrtm3	1.19034293739103e-47	-1.70786434259571	0.277	0.77	3.32474685842688e-43	Lrrtm3	12.7054677201584	No
Unc5d	1.26887494246936e-19	-1.70647566367122	0.068	0.362	3.54409460181116e-15	Unc5d	12.0532869632295	No
Kcnmb2	4.07805425434379e-51	-1.69610650994882	0.209	0.745	1.13904133378076e-46	Kcnmb2	12.3670929766167	No
Grin2a	9.26863124259598e-37	-1.69410083084545	0.068	0.534	2.58882139236948e-32	Grin2a	11.581692226697	No
Cntn3	7.86367740737135e-39	-1.69154443384891	0.349	0.743	2.19640373665289e-34	Cntn3	12.3792891568947	No
Kif26b	5.78975035598133e-50	-1.68674460170062	0.026	0.599	1.61713517192914e-45	Kif26b	11.3708086132973	No
Etl4	1.57894120408668e-10	-1.66515956686707	0.051	0.23	4.41014067713452e-06	Etl4	10.6063515399056	No
Mpped2	1.12319329919278e-31	-1.6345625542372	0.089	0.507	3.13719120397537e-27	Mpped2	12.7914762554982	Yes
Vcan	2.01172007264495e-40	-1.63125184646681	0.209	0.666	5.61893533490461e-36	Vcan	13.181917645949	Yes
St6galnac5	8.38887095638354e-41	-1.58127414167174	0.285	0.721	2.34309554682749e-36	St6galnac5	13.0539665410433	No
Arid5b	2.93005545963029e-47	-1.57146277640735	0.166	0.693	8.18393790429335e-43	Arid5b	13.1077648387166	No
Mylk	1.38476627463896e-30	-1.56389004352002	0.026	0.431	3.86779068169407e-26	Mylk	11.5571533313612	Yes
Khdrbs2	7.43972848110171e-52	-1.55828086559655	0.817	0.953	2.07799056205652e-47	Khdrbs2	13.8254178331439	No
Cdh4	2.84574860809507e-18	-1.55443012358503	0.285	0.545	7.94846043727033e-14	Cdh4	12.3835906044881	Yes
Ctnna3	4.93028368561034e-44	-1.5371437086446	0.243	0.738	1.37707753622782e-39	Ctnna3	12.4544216450457	No
Kcnip1	8.83245544550313e-44	-1.52988203554641	0.166	0.698	2.46699313048348e-39	Kcnip1	12.346789016841	No
Frmd4a	2.10825311922373e-70	-1.50580754693453	0.898	0.98	5.8885617873038e-66	Frmd4a	14.2303931316538	No
Robo1	1.05465967265815e-65	-1.49805694226242	0.787	0.991	2.94576993170147e-61	Robo1	14.5527793767622	No
Foxp1	1.63604682458174e-26	-1.49045042287272	0.681	0.832	4.56964238573926e-22	Foxp1	14.0622456435859	No
Kirrel3	2.10988720785655e-28	-1.490313891818	0.515	0.833	5.89312596026414e-24	Kirrel3	13.8710780129059	Yes
Gpc5	4.34683321547891e-08	-1.48762444309014	0.374	0.525	0.00121411398541541	Gpc5	12.0201427823885	Yes
Luzp2	1.90101633241035e-31	-1.47205572775264	0.277	0.657	5.30972871805536e-27	Luzp2	13.0270498737514	No
Klhl29	2.66441577287782e-51	-1.45691012136998	0.634	0.948	7.44197969522504e-47	Klhl29	13.2800605552124	No
Pcdh15	1.55743461118013e-24	-1.45217784323783	0.506	0.8	4.35007061248722e-20	Pcdh15	13.1172721145865	Yes
Dpp10	8.49027079359208e-22	-1.45192761251877	0.464	0.737	2.3714175353582e-17	Dpp10	12.7771014986602	No
Kcnq5	1.71380795327053e-33	-1.42779849393997	0.4	0.793	4.78683699427991e-29	Kcnq5	13.1247730207428	No
Grin3a	8.3966797330248e-32	-1.42586016734121	0.328	0.723	2.34527661623116e-27	Grin3a	12.6232655027203	Yes
Cdh13	2.27658009227229e-16	-1.41775564264776	0.374	0.615	6.35871585572572e-12	Cdh13	12.5398435823625	No
Pcsk5	2.81241910240104e-13	-1.41257933860145	0.443	0.598	7.85536779491634e-09	Pcsk5	12.5203125319044	No
Dcc	1.75117139276513e-10	-1.40726986660394	0.536	0.702	4.89119681713228e-06	Dcc	13.4473840925255	No
Spock3	7.1945875285459e-17	-1.38732744574183	0.562	0.716	2.00952024259816e-12	Spock3	12.7633265278252	Yes
Pcdh17	7.6430569769039e-35	-1.38449408365385	0.226	0.653	2.13478224421903e-30	Pcdh17	12.6252331958061	No
Necab1	1.97039106818811e-33	-1.38191766039481	0.055	0.492	5.50349929255622e-29	Necab1	11.5865415371089	Yes
Epha5	3.96299990466211e-43	-1.36768782739636	0.787	0.939	1.10690550337118e-38	Epha5	14.0735277370873	No
Grm8	1.37429318312929e-30	-1.35633125212419	0.579	0.844	3.83853828979843e-26	Grm8	13.2697848817262	Yes
Ptprt	3.28463336771843e-26	-1.35078239831255	0.396	0.726	9.17430945937434e-22	Ptprt	13.2739770923008	No
Dock4	2.64506706031942e-53	-1.34916257964567	0.706	0.931	7.38793680617816e-49	Dock4	13.7262368989914	No
Khdrbs3	2.85517130968809e-39	-1.34171507916311	0.183	0.656	7.97477898508981e-35	Khdrbs3	12.9569841817223	No
Nckap5	3.59846309814672e-35	-1.33967900151922	0.213	0.651	1.00508672794336e-30	Nckap5	13.3036320352972	No
Prox1	4.89227760397487e-26	-1.3365076312201	0.434	0.7	1.36646205756622e-21	Prox1	13.1847608630897	No
Dlgap2	6.4619370419982e-39	-1.33551688238148	0.038	0.528	1.80488363520052e-34	Dlgap2	11.6348650954678	No
Kcnip4	8.52615113333751e-17	-1.33493699749855	0.817	0.871	2.3814392730525e-12	Kcnip4	13.5941448729161	No
Prr16	2.8924429385432e-19	-1.32627174763814	0.072	0.37	8.07888237164501e-15	Prr16	11.6304526753237	No
March1	2.16409484597639e-52	-1.31485338265088	0.86	0.971	6.04453331429665e-48	March1	13.8826255472101	No
Tmeff2	1.26324501940499e-21	-1.30678915665269	0.574	0.754	3.52836966370007e-17	Tmeff2	13.0664873504701	Yes
Amph	7.10214785005752e-28	-1.27940564236882	0.451	0.737	1.98370091599956e-23	Amph	12.4667128341086	No
Tcf7l2	2.50641086213953e-69	-1.27349235526737	0.94	0.994	7.00065617904191e-65	Tcf7l2	15.6417726686362	No
Gabrb1	1.33535607807835e-55	-1.25908613855458	0.821	0.977	3.72978306168063e-51	Gabrb1	13.8237175606463	No
Hs3st4	0.000589744831533601	-1.21729054098953	0.468	0.508	1	Hs3st4	12.4165605769542	Yes
Tmcc3	1.10133570925824e-33	-1.20526688156999	0.06	0.517	3.07614076952918e-29	Tmcc3	11.9700612952538	No
Chsy3	3.32964979692652e-20	-1.20523727566221	0.472	0.736	9.30004484779546e-16	Chsy3	12.8974158081487	No
Fstl5	6.19023676332513e-13	-1.18932539006407	0.591	0.686	1.72899503036434e-08	Fstl5	12.7901316436032	No
Kcnc2	8.61173896326299e-27	-1.17725420437261	0.447	0.769	2.40534480982899e-22	Kcnc2	13.0258823784509	Yes
Sh3rf1	2.60458819042456e-31	-1.17305399370943	0.187	0.598	7.27487527467484e-27	Sh3rf1	12.833244258987	No
Slit3	3.91683750030167e-18	-1.17251419632645	0.034	0.306	1.09401188220926e-13	Slit3	11.2520518685201	No
C130073E24Rik	1.01408978879519e-09	-1.17154727499545	0.413	0.553	2.83245418908386e-05	C130073E24Rik	12.4551623851339	No
Gm30382	3.3959251092709e-25	-1.15814168561343	0.434	0.733	9.48515842270456e-21	Gm30382	12.493135529363	No
Plxnc1	6.64061770239445e-45	-1.15561391253945	0.132	0.655	1.85479093045579e-40	Plxnc1	12.0432727673546	Yes
Thsd7b	2.16004121610469e-15	-1.15077286944532	0.2	0.463	6.033211120702e-11	Thsd7b	11.4878372071797	Yes
Lrp1b	8.49346947585318e-16	-1.14686005649138	0.685	0.802	2.37231095930055e-11	Lrp1b	13.6206572421495	No
Rgs6	4.57088839226843e-12	-1.12513795464481	0.187	0.414	1.2766948368445e-07	Rgs6	12.2868148189224	Yes
Arhgap24	2.89129836241668e-15	-1.12060312130416	0.421	0.637	8.07568545606602e-11	Arhgap24	12.3107300053145	Yes
Tmtc2	4.04556985392698e-30	-1.10411513839275	0.719	0.907	1.12996811590034e-25	Tmtc2	13.4889499527708	No
Aff2	2.15433877011736e-32	-1.10109592690924	0.6	0.867	6.01728361881481e-28	Aff2	13.0408358433965	No
Slc35f4	2.97417445237167e-23	-1.098370855564	0.051	0.397	8.30716666291931e-19	Slc35f4	11.2606047718913	No
Tnr	3.44079241504054e-19	-1.09048523717715	0.03	0.314	9.61047729444972e-15	Tnr	11.0456662235764	No
Ptprz1	2.0668091922911e-26	-1.08548988216087	0.204	0.559	5.77280475498828e-22	Ptprz1	14.016089192368	No
Tox3	3.03622271336518e-28	-1.07519606224074	0.434	0.74	8.48047366070028e-24	Tox3	13.8984837163172	No
Tshz2	0.09232014926059	-1.06870475311866	0.302	0.311	1	Tshz2	12.6850728200953	No
Lypd6	4.68551815157336e-21	-1.06787650779171	0.017	0.321	1.30871207491595e-16	Lypd6	10.7170669186031	No
St6galnac3	6.30451692414244e-32	-1.06346032135854	0.396	0.754	1.76091462208223e-27	St6galnac3	12.8838005785102	No
Setbp1	2.71861137517728e-41	-1.0591968985685	0.677	0.933	7.59335343200767e-37	Setbp1	14.0057265299977	No
Sorcs1	2.44520570633827e-12	-1.05711861326543	0.213	0.455	6.82970405837342e-08	Sorcs1	12.3582815274983	No
Plxna2	1.12322351215376e-25	-1.04905910384606	0.451	0.759	3.13727559179667e-21	Plxna2	13.326263279378
Kcnt2	8.91719849408694e-36	-1.04247028367083	0.43	0.826	2.49066271138342e-31	Kcnt2	12.6853646276895
Eps8	2.98994870216129e-31	-1.03712728378472	0.187	0.603	8.35122572000669e-27	Eps8	12.1154594419002
Ppp2r2b	8.44782748110636e-40	-1.03354232538497	0.647	0.937	2.35956269374782e-35	Ppp2r2b	13.8184129630279
Cntnap5c	1.58770108727854e-17	-1.03267690288061	0.23	0.521	4.43460790687769e-13	Cntnap5c	11.4932451155053
Glra3	1.07253691337549e-15	-1.02477435498577	0.038	0.284	2.99570285274907e-11	Glra3	10.4170678029048
Tmem132cos	1.83617778825949e-23	-1.02220498867478	0.115	0.466	5.12862818038758e-19	Tmem132cos	11.242824926089
Pcdh10	2.10141971618537e-24	-1.01690414604558	0.336	0.646	5.86947540927736e-20	Pcdh10	12.6676255003811
Ripor2	3.68719912660514e-24	-1.0140610378472	0.2	0.551	1.02987158805208e-19	Ripor2	11.6500550195114
Cpne4	2.24340385479621e-14	-1.00991319849585	0.557	0.716	6.26605130683129e-10	Cpne4	12.5650811659393
D030068K23Rik	3.41545780948169e-29	-1.00419262711516	0.03	0.431	9.53971520766332e-25	D030068K23Rik	10.7919858333753
Gm28905	3.97701635434238e-21	-1.00105964847054	0.026	0.332	1.11082043793137e-16	Gm28905	10.6801145740324
Erbb4	2.25046400841053e-09	-0.996692729195998	0.115	0.298	6.28577102189146e-05	Erbb4	13.0783939851186
Slit2	9.105852816229e-14	-0.99497410700914	0.111	0.355	2.54335575010092e-09	Slit2	12.8621257683117
Htr2c	1.36443301194966e-16	-0.992638660263819	0.077	0.348	3.81099784567659e-12	Htr2c	10.4434203163899
Gm29478	1.99406972711917e-09	-0.988217625044757	0.106	0.291	5.56963615481656e-05	Gm29478	13.2029425729035
Flrt2	9.00178630168094e-15	-0.987172451958266	0.306	0.551	2.5142889319225e-10	Flrt2	12.146567305997
Cit	7.41037571609394e-24	-0.985456047083444	0.272	0.605	2.0697920412622e-19	Cit	12.2371169397569
Adamtsl1	1.98230890098597e-11	-0.972939352150402	0.345	0.54	5.5367869913439e-07	Adamtsl1	12.4064136964894
Rasgrf2	7.65250766282622e-31	-0.965262471887807	0.094	0.509	2.13742191530399e-26	Rasgrf2	11.2861879111392
2610316D01Rik	1.80530023179401e-28	-0.96508635816135	0.187	0.59	5.04238407742386e-24	2610316D01Rik	11.8722110639736
Epha6	5.22309275597441e-09	-0.963857400869903	0.638	0.714	0.000145886203767121	Epha6	12.7299645121882
Kalrn	7.37225366583523e-49	-0.961007230705117	0.826	0.979	2.05914417140444e-44	Kalrn	13.9265884053571
Zfpm2	1.19062706032296e-09	-0.955142375006157	0.123	0.313	3.32554044218807e-05	Zfpm2	12.5768080690667
Pde4d	2.5039369453633e-43	-0.954057166339228	0.889	0.997	6.99374628209422e-39	Pde4d	14.0133398050092
Nkain2	5.36832974886224e-17	-0.95167858155925	0.889	0.96	1.49942818215471e-12	Nkain2	13.9610233651143
Sntg2	3.83680271489799e-26	-0.949913123999828	0.081	0.454	1.07165736629816e-21	Sntg2	11.1166072339617
Pdzrn4	3.73919250245656e-20	-0.946943477748523	0.477	0.725	1.04439385786114e-15	Pdzrn4	13.0364601453477
Btbd9	1.49218884922624e-38	-0.941385690426286	0.736	0.936	4.16783267477381e-34	Btbd9	13.684335882842
Trerf1	1.67562418887058e-28	-0.930493445979476	0.26	0.647	4.68018592193441e-24	Trerf1	12.2618939265135
Fign	0.00909515968494164	-0.925327918904925	0.843	0.725	1	Fign	13.5771378239001
Atp8a1	3.48385342775213e-29	-0.923463074716529	0.54	0.808	9.73075100905447e-25	Atp8a1	13.0853156093065
Runx1t1	5.15417768898818e-33	-0.921900820387635	0.928	0.961	1.43961337031129e-28	Runx1t1	14.4226974884314
Smyd3	1.0385781583396e-25	-0.91078819223106	0.4	0.722	2.90085265405833e-21	Smyd3	12.6639754364666
A230006K03Rik	1.48969207191565e-31	-0.901617662196572	0.587	0.882	4.1608589260676e-27	A230006K03Rik	12.8420730817578
Nhs	3.34432972850037e-17	-0.890185627040585	0.311	0.589	9.34104736467437e-13	Nhs	12.3587121414924
Plxna4	1.58167483263302e-18	-0.881342470333803	0.83	0.901	4.41777597502728e-14	Plxna4	13.5017016017998
Kcnd2	2.62471128168439e-29	-0.876868132770603	0.86	0.98	7.33108108087268e-25	Kcnd2	14.2139739295008
Nek7	3.32983131986228e-24	-0.87435692137995	0.021	0.366	9.30055185950732e-20	Nek7	12.4717322594006
Lhx2	1.2217061676289e-19	-0.874146338405343	0.081	0.384	3.41234749680428e-15	Lhx2	13.8130491715809
Mir99ahg	3.34644812289071e-36	-0.872446192599741	0.834	0.987	9.34696425204605e-32	Mir99ahg	14.1231499723338
Mast4	3.82223348633928e-33	-0.870942405647738	0.872	0.998	1.06758803506942e-28	Mast4	14.3334375374128
Tenm1	6.26623948523488e-30	-0.868477651659485	0.868	0.971	1.75022335062096e-25	Tenm1	13.7166957788473
Gria1	6.67485110194393e-16	-0.866648873384394	0.626	0.761	1.86435266128396e-11	Gria1	12.9948996901017
Dennd1a	8.15620631224366e-34	-0.866439852426944	0.694	0.916	2.27810998507278e-29	Dennd1a	13.532122448045
Mir100hg	1.18558028462592e-37	-0.866006317507236	0.847	0.986	3.31144429298865e-33	Mir100hg	13.9112630414788
Kcnj3	9.58133258025245e-19	-0.859425251771483	0.089	0.393	2.67616200299031e-14	Kcnj3	11.2668475927839
Opcml	0.000237047963806166	-0.857105081802844	0.868	0.795	1	Opcml	13.8422814037426
Cacna1e	3.62204367944277e-30	-0.853290362097114	0.817	0.931	1.01167302010516e-25	Cacna1e	13.4468042465699
Pigk	1.98204653356243e-20	-0.851888010386493	0.332	0.621	5.53605417289321e-16	Pigk	12.8985728368601
C130071C03Rik	1.90349040136876e-21	-0.845054896416533	0.145	0.482	5.31663904006309e-17	C130071C03Rik	12.9766150367442
Vwc2	4.29945504681033e-16	-0.844490989031216	0.149	0.428	1.20088078912459e-11	Vwc2	11.756716129311
Thrb	7.53943108325197e-14	-0.840746176679641	0.068	0.307	2.10583849586311e-09	Thrb	10.6207009650821
Alk	3.21819853553776e-07	-0.839515175766318	0.106	0.261	0.00898875032961051	Alk	11.5836993393148
Calb2	1.1471076426369e-08	-0.835529182768233	0.128	0.293	0.000320398635664913	Calb2	11.7790979361832
Cadm1	2.34890262795614e-25	-0.832325513417342	0.885	0.946	6.56071993014429e-21	Cadm1	14.3755908036753
Spats2l	1.95285276785323e-15	-0.827950742932126	0.174	0.441	5.45451306589086e-11	Spats2l	12.2131879499668
Zfp521	2.89731652854414e-17	-0.82730877591729	0.226	0.522	8.09249479587663e-13	Zfp521	12.7956480381121
Gabra4	4.76112592584546e-23	-0.824567519057403	0.123	0.469	1.3298300823479e-18	Gabra4	11.9488108675286
Plcxd3	1.08053996116024e-18	-0.822656721754628	0.302	0.624	3.01805616551667e-14	Plcxd3	12.3241466127866
Crb1	3.6211281811491e-17	-0.822333932563438	0.115	0.397	1.01141731227676e-12	Crb1	11.7330464926621
Chrm2	2.29882888731554e-13	-0.810273848103716	0.149	0.385	6.42085896516103e-09	Chrm2	11.5256308063113
Rev3l	2.96040410806628e-34	-0.807825874943614	0.843	0.937	8.26870471423992e-30	Rev3l	13.7818315480081
Brinp2	3.21524580149455e-13	-0.802327323427806	0.294	0.507	8.98050304815442e-09	Brinp2	11.746968775169
Car10	1.10493226349271e-10	-0.801729333821549	0.902	0.895	3.0861863051615e-06	Car10	13.7808857445188
Hcrtr2	2.70413819725589e-18	-0.801683107703298	0.106	0.406	7.55292839875542e-14	Hcrtr2	10.8844132500293
Ptprg	3.62830755410079e-16	-0.794365563297838	0.796	0.897	1.01342258293589e-11	Ptprg	13.838699074777
Lhx9	4.15868707243836e-21	-0.793986921426756	0.455	0.734	1.16156288620276e-16	Lhx9	14.2211913499645
Xylt1	4.56799484671155e-13	-0.792869182272675	0.277	0.508	1.275886640635e-08	Xylt1	11.7630013959744
Csmd3	3.45446831119117e-23	-0.785882788272808	0.898	0.967	9.64867543998805e-19	Csmd3	13.8232169055003
Abr	3.78296134955679e-18	-0.785868089011214	0.396	0.64	1.05661893454471e-13	Abr	12.7082008881897
Gm43507	1.17705036001994e-15	-0.783815951708161	0.072	0.328	3.28761936057169e-11	Gm43507	10.5529963644256
Lypd6b	8.1985810702023e-13	-0.775495375024103	0.072	0.292	2.2899456787182e-08	Lypd6b	10.3454256144364
Chn2	8.2360606783736e-17	-0.77234741722686	0.243	0.536	2.30041410807653e-12	Chn2	12.1468586248729
Zbtb20	1.68922208625402e-16	-0.770217444234486	0.187	0.468	4.71816620911612e-12	Zbtb20	13.7501241107885
Dlg1	1.89864013389387e-21	-0.763449656038325	0.14	0.479	5.30309175797898e-17	Dlg1	12.2913000925861
Susd4	1.37047104554749e-22	-0.756357245329626	0.243	0.582	3.82786267731869e-18	Susd4	11.8901230636245
Sema3a	2.74485999824034e-14	-0.75634860748973	0.038	0.269	7.6666684610851e-10	Sema3a	10.639913955433
Eda	7.31507080557886e-14	-0.755918966634116	0.191	0.462	2.04317242670623e-09	Eda	11.9757386445129
Usp29	4.51841201604818e-25	-0.75520390155412	0.774	0.917	1.26203766020242e-20	Usp29	13.6037252305737
Sorcs3	2.5029333095022e-11	-0.751866396780862	0.4	0.605	6.99094302677059e-07	Sorcs3	12.6125901588144
Nwd2	1.29257400232852e-10	-0.744942045621031	0.46	0.621	3.61028844590379e-06	Nwd2	12.119470655834
Cdh18	8.64026116198413e-07	-0.744030718334184	0.34	0.493	0.0241331134515379	Cdh18	11.8492099084957
Slc1a2	4.19041499118158e-19	-0.743510445790428	0.37	0.631	1.17042481118693e-14	Slc1a2	13.7084656098983
Kcnh7	4.57707302740829e-26	-0.739422092011798	0.864	0.985	1.27842226728541e-21	Kcnh7	13.8057623332675
Cdh9	1.41730887774821e-09	-0.736214286607731	0.055	0.224	3.95868542643852e-05	Cdh9	10.3445613399689
Fndc3a	2.53292241193752e-18	-0.72333390289513	0.532	0.746	7.0747055887827e-14	Fndc3a	13.495429970913
Cobl	2.37543727552024e-25	-0.720179149203354	0.643	0.87	6.63483385425557e-21	Cobl	12.9328747002172
Sobp	4.22827582394e-24	-0.716975554688233	0.783	0.915	1.18099972038468e-19	Sobp	13.8584033010556
Btbd11	1.82264773912719e-14	-0.716717544349636	0.302	0.559	5.09083740015616e-10	Btbd11	11.7024913340048
Adarb2	9.70365088045573e-06	-0.715715308120425	0.17	0.316	0.271032672742009	Adarb2	11.5672339649717
Prkce	3.00732675458042e-19	-0.709877612972562	0.54	0.782	8.39976435821858e-15	Prkce	12.833481209465
Insyn2b	3.39924724389066e-15	-0.707737532275817	0.149	0.428	9.49443747691099e-11	Insyn2b	11.0639262528957
Grb10	3.22839631048934e-18	-0.703579207924106	0.221	0.545	9.01723373482778e-14	Grb10	13.5394000241499
Slc16a7	1.62228641677552e-20	-0.696690033972556	0.387	0.682	4.53120819069571e-16	Slc16a7	12.1859957355156
Elavl2	3.56452345996391e-13	-0.690864713658563	0.902	0.944	9.95607047602519e-09	Elavl2	14.286913191499
Bach2	8.62906906224211e-23	-0.689894143502193	0.562	0.859	2.41018527977484e-18	Bach2	13.3720979061726
Rimbp2	3.85770676464127e-17	-0.688636961835424	0.387	0.657	1.07749607643195e-12	Rimbp2	11.91318559354
Kcnn3	2.23189638324219e-19	-0.685457421416858	0.17	0.508	6.23390978803377e-15	Kcnn3	11.6263121355922
Arhgef28	7.83594421612978e-17	-0.685047587806089	0.281	0.562	2.18865757900721e-12	Arhgef28	11.9150059870053
Caln1	8.32573346160736e-14	-0.678594026983809	0.226	0.486	2.32546061316155e-09	Caln1	11.4914589437423
Foxn3	1.0731192279804e-15	-0.675806156629088	0.723	0.816	2.99732931567204e-11	Foxn3	13.6049164840826
Dgkb	4.36733825975206e-10	-0.669136167020057	0.115	0.315	1.21984124933135e-05	Dgkb	11.891089533413
Lrfn5	9.4728568609394e-26	-0.667417423397612	0.957	0.985	2.64586364982898e-21	Lrfn5	13.9761994301797
Cdk14	1.45990504330258e-14	-0.663826154926253	0.817	0.869	4.07766077644844e-10	Cdk14	13.6197110032436
Lrrn3	1.15947892966119e-16	-0.655227619648063	0.072	0.346	3.23854059843666e-12	Lrrn3	12.1614272921893
Ptprk	3.8847403239635e-06	-0.653923204781411	0.068	0.186	0.108504681988625	Ptprk	11.9064937552663
Nebl	1.90502333218533e-10	-0.649747073013366	0.264	0.47	5.32092066912685e-06	Nebl	11.8276898349993
4930555F03Rik	1.38936233922033e-05	-0.648867969150647	0.217	0.345	0.388062794967629	4930555F03Rik	10.9540000874416
Car8	3.22599163406971e-17	-0.646076465721009	0.051	0.324	9.01051723312012e-13	Car8	10.5546161099009
Snx10	1.86572071848126e-15	-0.640812079450773	0.374	0.63	5.21114453879000e-11	Snx10	12.8681156377015
Mpdz	1.8299912325723e-18	-0.639693406764862	0.081	0.378	5.11134851169769e-14	Mpdz	12.3094736884397
Clstn2	0.000150078183425309	-0.639042185227183	0.677	0.675	1	Clstn2	12.653504801909
Stxbp5l	4.89091036080812e-14	-0.637532100520407	0.03	0.254	1.36608017287731e-09	Stxbp5l	11.3889151168073
Fbxl7	8.4569974678054e-10	-0.637250196244977	0.238	0.451	2.36212396273273e-05	Fbxl7	12.6540481171474
Fhod3	2.6250649033405e-13	-0.634578628279928	0.634	0.779	7.33206878152034e-09	Fhod3	12.7599912333335
Spred2	3.5939774811297e-17	-0.632341143147896	0.187	0.495	1.00383385025434e-12	Spred2	12.0963679049239
Pde1a	1.0460007219138e-08	-0.631506504709803	0.026	0.17	0.000292158461637745	Pde1a	11.2018731059631
Gm45323	7.2763407798789e-09	-0.631201919481254	0.145	0.339	0.000203235474322798	Gm45323	10.7711249465191
Ankrd6	7.77224982358363e-17	-0.631175159533418	0.089	0.375	2.17086709822514e-12	Ankrd6	12.2412867093407
5730522E02Rik	1.72408762818892e-11	-0.628937116033554	0.766	0.867	4.81554915429448e-07	5730522E02Rik	13.220887031212
Sdc2	8.02404123911877e-15	-0.628706927617335	0.043	0.28	2.24119495849826e-10	Sdc2	11.4294179193474
Gm15398	7.87794866471381e-13	-0.627295461982969	0.123	0.369	2.20038984154121e-08	Gm15398	10.9612198266615
Mapk10	2.12493937465944e-16	-0.626536783981512	0.762	0.886	5.93516816736127e-12	Mapk10	13.5573728486235
Gabrb3	2.80017122468378e-25	-0.625692172068027	0.885	0.985	7.82115824766427e-21	Gabrb3	13.7613783475894
Prkcb	6.98332137922953e-12	-0.618486005589189	0.298	0.506	1.9505114944326e-07	Prkcb	12.2654110829315
Aff3	1.18279774539741e-18	-0.616550232410272	0.843	0.943	3.30367238266952e-14	Aff3	13.5714262971103
Carmil1	5.62923929705499e-16	-0.615634153721926	0.077	0.351	1.57230282806043e-11	Carmil1	11.3607234667446
Cdh12	0.318195473718351	-0.614372530969671	0.421	0.414	1	Cdh12	12.0781682285385
L3mbtl4	3.20572417367984e-12	-0.609865869648248	0.089	0.317	8.95390818950516e-08	L3mbtl4	10.6119575843421
Pdia5	9.93609406054929e-14	-0.607405054865714	0.217	0.472	2.77525043205202e-09	Pdia5	11.557099017792
Gabrg1	3.86361118955797e-15	-0.606743738670005	0.085	0.345	1.07914524135544e-10	Gabrg1	11.3010191276523
Rnf121	1.08427237366516e-12	-0.606184265108832	0.651	0.779	3.02848116688417e-08	Rnf121	13.4573929867562
Mdga1	4.14054727969333e-12	-0.605276585429259	0.047	0.252	1.15649626069114e-07	Mdga1	11.6822766497369
B3galt1	2.18266098660634e-15	-0.605232139732253	0.868	0.939	6.09639040169017e-11	B3galt1	13.8158444305844
Sulf1	2.86450077918845e-07	-0.605224948487028	0.089	0.239	0.00800083712635126	Sulf1	10.4278605588849
Cntnap5b	0.0280614725256533	-0.603509026514818	0.319	0.363	1	Cntnap5b	11.7689031291741
Oxr1	4.13262503024764e-10	-0.603491398465171	0.515	0.662	1.15428349719847e-05	Oxr1	12.9949284521781
Tox	2.64001007011006e-09	-0.603087235688352	0.915	0.915	7.37381212682442e-05	Tox	13.9773098833334
Ptpn5	2.70809196221698e-16	-0.603005662384939	0.4	0.644	7.56397165966825e-12	Ptpn5	12.44264842161
Magi1	8.53515858486624e-22	-0.601725854855031	0.906	0.98	2.38395514433899e-17	Magi1	14.0411079435166
Pbx3	0.275042114056224	-0.594938291408599	0.149	0.168	1	Pbx3	12.9528782335214
Diaph2	1.69006818599827e-09	-0.593072172375208	0.323	0.516	4.72052945031178e-05	Diaph2	12.4656592707579
Bbs9	5.65840790625621e-14	-0.589010576349063	0.353	0.621	1.58044991229642e-09	Bbs9	12.288831251273
B230209E15Rik	1.06374427563001e-16	-0.588141899296293	0.038	0.302	2.97114413626219e-12	B230209E15Rik	10.6484190413502
Grik1	0.000292308690807602	-0.587530810200036	0.519	0.584	1	Grik1	12.7671060726846
Dab1	0.0039254163538461	-0.585081440558626	0.621	0.62	1	Dab1	13.5636078778436
Mest	1.04839325782995e-12	-0.584661410715283	0.311	0.531	2.92826720844484e-08	Mest	13.7473005848016
Slit1	2.99571191588725e-14	-0.584356286909384	0.179	0.443	8.36732295226467e-10	Slit1	11.54905509474
Astn2	1.9506291861117e-05	-0.583701626586869	0.894	0.921	0.54483023797286	Astn2	13.603145595895
Maml2	0.000795349030178739	-0.582794942076044	0.396	0.49	1	Maml2	12.7569421053437
Dock11	3.02803256113048e-13	-0.581160753750453	0.528	0.728	8.45759774649355e-09	Dock11	12.9023506367955
Immp2l	2.52552248262108e-12	-0.579180871207092	0.2	0.457	7.05403684620895e-08	Immp2l	12.083270898806
Samd12	1.48353677182134e-15	-0.579056729028587	0.787	0.902	4.14366655737418e-11	Samd12	13.1224711068921
Ssbp2	2.32512035010403e-10	-0.578950147444743	0.187	0.403	6.49429364987556e-06	Ssbp2	13.4440952754762
Hunk	2.3495832481867e-15	-0.57651680522712	0.034	0.274	6.56262097051027e-11	Hunk	11.6790001198201
Slc7a14	8.25911043289681e-17	-0.573123945810776	0.072	0.345	2.30685213501241e-12	Slc7a14	10.4670362553041
Man1a	2.80486942178687e-07	-0.571240910087461	0.064	0.206	0.0078342807819929	Man1a	10.3227157943103
Adcy8	1.55312426366229e-08	-0.569487884086072	0.191	0.364	0.000433803138083515	Adcy8	10.9803195276173
Pou2f1	5.97783976144239e-06	-0.568018625063981	0.809	0.809	0.166967042376847	Pou2f1	13.3300137610114
Ahi1	9.23914124443524e-22	-0.566617773295127	0.94	0.971	2.58058454098321e-17	Ahi1	14.3452725921174
Pced1b	5.56796285338623e-15	-0.563589336684472	0.098	0.367	1.55518770457931e-10	Pced1b	11.2462724426252
Mtcl1	8.10919447305571e-13	-0.563119149068603	0.217	0.449	2.26497910826919e-08	Mtcl1	12.3107715692752
Syn2	0.00279408441756242	-0.557399978223008	0.37	0.423	1	Syn2	11.8542376685626
Macrod1	8.37040260883984e-14	-0.557152730511711	0.089	0.324	2.33793715267506e-09	Macrod1	10.5080557316627
Gm20754	5.61656479825113e-13	-0.55670200545599	0.774	0.93	1.56876271379952e-08	Gm20754	13.4893079634073
Pakap	5.77739709906581e-11	-0.555557523126887	0.587	0.74	1.61368478374007e-06	Pakap	12.437152059153
Npas3	4.37408474830498e-06	-0.553928804918042	0.213	0.349	0.122172561104906	Npas3	13.1748892387161
Ctnna2	3.71520049194845e-28	-0.553673512073489	0.987	0.999	1.03769264940612e-23	Ctnna2	14.6931128753053
Myt1l	3.80334834998612e-18	-0.551303211436792	0.953	0.97	1.06231322763462e-13	Myt1l	13.860634420917
Slc41a2	9.12456041902024e-13	-0.550651564286712	0.285	0.525	2.54858097063654e-08	Slc41a2	11.3473526652706
Snx29	2.55147495736013e-14	-0.550455506661842	0.409	0.653	7.12652470340259e-10	Snx29	12.2062410076033
Gm2516	1.66208711282277e-08	-0.547962391755554	0.098	0.267	0.000464237551482527	Gm2516	10.261770639204
9530059O14Rik	5.33620403909321e-08	-0.5473021053128	0.566	0.677	0.00149045515015912	9530059O14Rik	12.1994068716271
Cacng3	1.70273463046716e-13	-0.546482463220498	0.021	0.234	4.75590809635784e-09	Cacng3	10.2627890746729
Sntg1	4.4958241889441e-12	-0.542660979914233	0.83	0.941	1.25572865421398e-07	Sntg1	13.5308422167022
Chst11	2.95646574490685e-07	-0.542400996887942	0.311	0.46	0.00825770447209931	Chst11	11.8850134227626
Mgat4c	0.0184395573359997	-0.541051429217232	0.915	0.859	1	Mgat4c	13.8753691940842
Syt17	5.87923611915469e-17	-0.538460675922804	0.004	0.251	1.6421294404411e-12	Syt17	9.50025358857717
Arhgap20	6.70259692771624e-11	-0.537412863142292	0.234	0.447	1.87210234788042e-06	Arhgap20	11.4100495667459
Cers6	5.51757632589195e-15	-0.535311899854616	0.566	0.794	1.54111424358488e-10	Cers6	12.9287957154648
Rtl4	1.21358773314438e-05	-0.53487933022871	0.136	0.27	0.338967189744557	Rtl4	11.1833002060648
Grik4	1.72276995817281e-07	-0.528540212795253	0.123	0.284	0.00481186877017249	Grik4	11.42414681235
Prex2	6.49095865192279e-14	-0.528172258049841	0.009	0.218	1.81298966106856e-09	Prex2	10.4824843382108
Ext1	8.22717957911514e-09	-0.526986831962104	0.809	0.847	0.000229793352824265	Ext1	13.579444094123
Tmem132d	5.33901380416227e-11	-0.526676584421148	0.268	0.515	1.49123994564056e-06	Tmem132d	11.4799093160852
Chd5	4.19959101901658e-13	-0.526598438897997	0.54	0.715	1.17298776752152e-08	Chd5	12.3711168876369
Cblb	2.33448206744972e-10	-0.524853345218262	0.387	0.6	6.52044186259382e-06	Cblb	12.5442922158479
Cdh2	2.02005407084489e-10	-0.520967673801896	0.872	0.923	5.64221302527685e-06	Cdh2	14.4511477105399
Shisa6	4.714974874801e-07	-0.52069618099123	0.17	0.34	0.0131693963228067	Shisa6	11.4910760066195
Clybl	5.53462190255097e-08	-0.515493784746344	0.157	0.321	0.00154587524360151	Clybl	13.3428361856653
Ttc28	8.30974147383826e-12	-0.513709495989118	0.6	0.782	2.32099389105776e-07	Ttc28	13.4107402411904
Cacnb2	8.81333012653241e-13	-0.513188858698531	0.719	0.874	2.46165123764177e-08	Cacnb2	13.1855095761689
Cntnap3	4.50325771504286e-11	-0.508462285630851	0.004	0.17	1.25780491238862e-06	Cntnap3	9.43379627105757
Cfap54	4.71198401781142e-12	-0.508145908602162	0.085	0.303	1.31610425601491e-07	Cfap54	11.3304538972302
Gmds	2.64240638478171e-10	-0.506262610554778	0.66	0.803	7.3805052733338e-06	Gmds	12.9008376398976
Rarb	1.17303825782374e-09	-0.506062139756844	0.017	0.172	3.2764131579275e-05	Rarb	9.78434737735373
Tbl1x	5.99832488870718e-13	-0.505679513385387	0.54	0.743	1.6753921246648e-08	Tbl1x	13.3931013706631
Vsnl1	5.36330569954092e-05	-0.505566138532164	0.285	0.39	1	Vsnl1	11.1451924258178
Plxdc2	2.3202259277968e-05	-0.504709965631983	0.366	0.494	0.648062303892924	Plxdc2	12.1737052408633
Mctp1	7.98228992582276e-08	-0.504299003477843	0.213	0.392	0.00222953339918156	Mctp1	11.1189184318843
Esrrg	2.60919979185185e-05	-0.504096330456508	0.149	0.274	0.728775593862139	Esrrg	10.8702532741368
Sv2b	1.43240472837713e-10	-0.502881740513786	0.085	0.285	4.00084964683016e-06	Sv2b	10.8865505008063
Tox2	2.52960698974706e-10	-0.500741826664706	0.14	0.341	7.06544528306251e-06	Tox2	11.9578986453897
Sema6d	1.54457758807742e-13	-0.500576302944774	0.962	0.969	4.31415966125905e-09	Sema6d	14.0857298265619
Ksr2	1.20955035542896e-11	-0.499538615276298	0.502	0.695	3.37839509774862e-07	Ksr2	12.4725031421651
Ppm1l	5.5477763929965e-08	-0.498027836186776	0.519	0.657	0.00154954942432785	Ppm1l	12.9408489163665
Vti1a	7.67541358482918e-12	-0.496156469052619	0.732	0.848	2.14381976837864e-07	Vti1a	13.2507819995557
Eml5	3.81586659147797e-10	-0.493969078931882	0.706	0.813	1.06580969766571e-05	Eml5	13.2650844074318
9630014M24Rik	1.3959732287502e-11	-0.490891233798828	0.043	0.238	3.89909282522219e-07	9630014M24Rik	10.4047681445563
Mtus2	8.08123930611035e-08	-0.490520072579086	0.596	0.703	0.00225717095058968	Mtus2	12.3940805515138
Rapgef4	1.92421644343893e-10	-0.486355360950265	0.626	0.737	5.37452894816926e-06	Rapgef4	12.3221642055152
Zmiz1	1.06618895296831e-07	-0.48528426238204	0.277	0.437	0.00297797236453578	Zmiz1	13.340306195914
Sdk2	1.23486802782237e-06	-0.483952844019559	0.14	0.286	0.0344910988851066	Sdk2	11.0259967717116
L3mbtl3	2.77199773488587e-08	-0.483223824504283	0.255	0.437	0.000774246687330972	L3mbtl3	12.8986695272343
Mef2c	2.10112542667503e-07	-0.480007528961577	0.472	0.61	0.00586865342924604	Mef2c	12.4229953305447
Gpr158	3.60454504932253e-10	-0.476919884115957	0.528	0.749	1.00678547772627e-05	Gpr158	12.4869165557647
Tnks	5.20261609479707e-10	-0.476439671449465	0.502	0.641	1.45314270143777e-05	Tnks	12.9554014142362
Neto2	5.09883388139205e-08	-0.476103454297783	0.698	0.776	0.00142415529141161	Neto2	13.5411356081289
Cux1	3.66295184909864e-11	-0.475895603869086	0.574	0.716	1.02309908097174e-06	Cux1	13.8540113541289
Pcdh11x	0.569612541274101	-0.475826239808057	0.443	0.379	1	Pcdh11x	12.1101256677827
Kif13a	8.29238687777536e-09	-0.473949662141361	0.23	0.409	0.000231614657883144	Kif13a	11.8969883928518
Gm5089	1.49862693149455e-09	-0.473447471109993	0.051	0.22	4.18581488235742e-05	Gm5089	11.5006865476415
Gprin3	3.95348054620825e-11	-0.473029559017834	0.2	0.415	1.10424665136143e-06	Gprin3	10.8604424006577
Bdnf	1.08277724771421e-08	-0.472839489652628	0.094	0.262	0.000302430513059055	Bdnf	10.3871731356271
Dock10	1.34865859571026e-10	-0.472222891382117	0.034	0.211	3.76693832367834e-06	Dock10	11.0510864387394
Glcci1	1.32293920693836e-06	-0.470438667435933	0.23	0.377	0.0369510149889953	Glcci1	11.2809569989829
Neo1	2.66011680087274e-09	-0.469941269497326	0.609	0.729	7.42997223651765e-05	Neo1	13.3831625272179
Kcnab1	0.000432055023046077	-0.469911577247607	0.311	0.416	1	Kcnab1	11.3516904536509
Scn9a	8.69620425651271e-14	-0.469601226005433	0.826	0.899	2.42893681088657e-09	Scn9a	13.0144264121361
Eml6	5.94063870718861e-09	-0.468689443845588	0.664	0.815	0.000165927979730485	Eml6	12.7429343919536
Glce	1.82010173546354e-09	-0.467362303771239	0.264	0.462	5.08372615732323e-05	Glce	11.3996914243576
Gulp1	1.44955808146198e-06	-0.466964941542959	0.081	0.21	0.0404876067733145	Gulp1	11.3737670456182
Tcf20	6.60955825399529e-10	-0.466867822674237	0.613	0.741	1.84611571592342e-05	Tcf20	13.0462568875739
Rps6ka5	9.71402388076798e-10	-0.466788482649987	0.187	0.398	2.7132240101373e-05	Rps6ka5	11.6829676220413
Parp8	1.32454606112775e-12	-0.464823724381609	0.647	0.81	3.69958960333593e-08	Parp8	12.8197272162882
Ankrd44	1.43420524329864e-09	-0.46401922860438	0.498	0.675	4.00587866505743e-05	Ankrd44	12.4176398594779
Nova1	5.14073983439301e-06	-0.463538205851121	0.119	0.246	0.143586004314431	Nova1	12.508493409375
Cpne7	3.21936457476281e-10	-0.462684705324175	0.145	0.348	8.99200719377e-06	Cpne7	10.6739660024749
Htr7	4.05665841477257e-05	-0.461051823133681	0.23	0.352	1	Htr7	10.8677412430696
Rit2	1.81360240047678e-05	-0.460278078473223	0.579	0.657	0.506557286477171	Rit2	12.5541751736923
Igf1r	6.99097770106530e-09	-0.45765790254164	0.634	0.772	0.000195264998168455	Igf1r	13.633397771666
Kcnb2	8.4268475497761e-12	-0.457344177838796	0.928	0.992	2.35370278912796e-07	Kcnb2	13.8920364314153
Lpp	2.46619994881129e-12	-0.45620904245332	0.013	0.206	6.88834307702482e-08	Lpp	11.926400963863
Syndig1	2.08640919505222e-06	-0.45582732024392	0.098	0.23	0.0582754952270036	Syndig1	10.4541244163128
Cntn5	0.000441465529605765	-0.454129949663184	0.957	0.968	1	Cntn5	14.368062187609
Sybu	5.24973848403577e-10	-0.453066671342573	0.621	0.751	1.46630445597603e-05	Sybu	12.7776831693914
Scml4	5.72469673815827e-12	-0.452266457079577	0.119	0.356	1.59896504593499e-07	Scml4	11.0355142117238
Gm48742	1.1810234594342e-07	-0.449384631869562	0.281	0.464	0.00329871662454567	Gm48742	11.9647167752391
Rian	1.09769567357958e-17	-0.448990856423298	0.902	0.986	3.06597378587513e-13	Rian	13.6584854105419
Tafa5	7.25277925147524e-08	-0.448579538985183	0.43	0.61	0.00202577377272955	Tafa5	12.2856539872892
Gm2694	1.12170356947947e-05	-0.448232285394401	0.106	0.224	0.313303023991311	Gm2694	11.793476708087
Rab3b	7.54127811499951e-13	-0.448201620871788	0.03	0.237	2.10635439030051e-08	Rab3b	10.8587105716788
Asap1	4.65275239052994e-07	-0.447954906353619	0.706	0.779	0.0129956027019892	Asap1	13.5843874990355
Pdzrn3	1.16653526258836e-07	-0.447586266157516	0.051	0.191	0.00325824964193556	Pdzrn3	12.2917618973959
Adcy5	1.97880399806579e-08	-0.447106422331801	0.209	0.392	0.000552699744699756	Adcy5	11.230096668048
Megf11	7.53078202512752e-06	-0.445048634641334	0.102	0.238	0.210342272743837	Megf11	11.821795915982
Elovl6	2.76842650233548e-08	-0.444874045378701	0.481	0.63	0.000773249206367324	Elovl6	13.0548922650765
Slc6a7	9.41365644413446e-09	-0.444854502014102	0.268	0.449	0.00026293283814112	Slc6a7	11.1060668819357
Gm26691	1.9687549411522e-06	-0.444653672897865	0.26	0.429	0.0549892942613221	Gm26691	11.4875292344097
Fbn2	1.09377706237299e-07	-0.444574169129572	0.4	0.593	0.003055028712914	Fbn2	12.2607490002973
Tcf4	1.31924726401029e-06	-0.440773597541529	0.183	0.334	0.0368478953310714	Tcf4	13.8431363479991
Rftn1	1.35738542586419e-06	-0.440251245278056	0.136	0.274	0.0379131323298128	Rftn1	10.6709349863844
Bcl9	1.05345621928006e-07	-0.440081839625479	0.264	0.441	0.00294240856607112	Bcl9	12.825711767639
Pcyt2	2.31987910912955e-09	-0.439797413807739	0.404	0.599	6.47965433970973e-05	Pcyt2	12.5449276252569
Unc13a	6.11427708230059e-10	-0.438484640036439	0.515	0.705	1.70777873185738e-05	Unc13a	12.4745445543704
Rabgap1l	2.57535631639789e-11	-0.438440451677152	0.749	0.864	7.19322772733094e-07	Rabgap1l	13.1930359321085
Serpini1	1.96937321871852e-05	-0.438118144146896	0.226	0.352	0.550065633720271	Serpini1	11.8638267597167
Snca	1.56524241233066e-07	-0.437907803679533	0.357	0.529	0.00437187858188077	Snca	12.1415306894249
Wwp1	1.73673051324494e-10	-0.43787558546896	0.379	0.591	4.85086199654445e-06	Wwp1	12.4978930204031
D130043K22Rik	3.54109002808709e-10	-0.435888201691284	0.098	0.295	9.89061855745006e-06	D130043K22Rik	10.3413867206279
Plcl1	1.1424009768656e-05	-0.430531681806436	0.077	0.195	0.319084016848331	Plcl1	11.2953711624102
Hacd2	9.39270600545671e-08	-0.429504636570797	0.264	0.432	0.00262347671438411	Hacd2	12.1568586919845
Ryr2	3.4587944533109e-05	-0.426871610399471	0.251	0.397	0.966075878754267	Ryr2	11.2411642671411
Dnajc6	5.10063985685144e-08	-0.425746159627387	0.566	0.686	0.00142465971841718	Dnajc6	12.1722150860789
Prlr	2.72067292440071e-09	-0.425619885598847	0.034	0.192	7.59911154514362e-05	Prlr	9.58215028962697
Rab3c	2.79166476602919e-09	-0.424577283280917	0.898	0.908	7.79739885799612e-05	Rab3c	13.8521894427308
Gm4876	1.10739720904264e-08	-0.422259517013187	0.179	0.376	0.000309307114457701	Gm4876	11.5725122012665
Lpcat2	5.55565763835183e-09	-0.421343673937237	0.132	0.321	0.000155175073496805	Lpcat2	10.6005209308182
Lrrc3b	4.71475310668424e-05	-0.421211757243361	0.311	0.428	1	Lrrc3b	11.4024906732379
Lpin2	3.06325373192795e-06	-0.419425965516715	0.46	0.582	0.0855597399864795	Lpin2	12.5263429561847
Hap1	7.8201776949956e-10	-0.419234348526874	0.111	0.305	2.18425383198922e-05	Hap1	12.2533952119745
Man2a1	2.22315786891514e-05	-0.417248649455092	0.396	0.522	0.620950224366689	Man2a1	12.1125487765681
Chl1	3.8789597591881e-11	-0.416243123190718	0.894	0.937	1.08343225033883e-06	Chl1	14.2767431623761
Plpp3	2.21942002302121e-06	-0.415327431498401	0.055	0.175	0.0619906206630054	Plpp3	12.457342970266
Wipf3	4.76184610710353e-09	-0.412947122339575	0.089	0.268	0.000133003123617509	Wipf3	10.7842009119013
Sgsm1	1.01351463279642e-07	-0.411180353132708	0.264	0.429	0.00283084772086367	Sgsm1	11.3850023470546
Bend6	3.83968184070049e-06	-0.410680112522397	0.426	0.549	0.107246153492605	Bend6	11.7473031960121
Bcas3	1.69508034609055e-07	-0.410643005921216	0.387	0.54	0.00473452891466553	Bcas3	12.2834198046494
Dnmt3a	6.41458315385807e-08	-0.41022538322656	0.485	0.636	0.0017916572207041	Dnmt3a	13.2719570099757
Ephb2	4.09047941429343e-09	-0.408183278573621	0.472	0.631	0.00011425118052063	Ephb2	12.9912509320695
Klf12	2.88402137940527e-11	-0.40807144524994	0.706	0.847	8.05536011481687e-07	Klf12	13.4833658876362
Wwox	6.43625232169341e-06	-0.4078940715621	0.54	0.664	0.179770963597219	Wwox	12.9174814684404
Zc3h12c	9.93827290393115e-07	-0.407411065781503	0.298	0.453	0.0277585900479701	Zc3h12c	12.480381364206
Dpyd	8.75452380953223e-06	-0.407404141154599	0.034	0.136	0.244522604524045	Dpyd	10.977633617935
Cadm3	6.74651788820616e-09	-0.406968798784764	0.485	0.64	0.000188436991135486	Cadm3	12.4828161017007
Nalcn	1.99344649904442e-10	-0.40660638002022	0.757	0.877	5.56789541648096e-06	Nalcn	13.0049886897469
Nr3c1	1.48179324294987e-08	-0.406544228537178	0.123	0.308	0.000413879670688327	Nr3c1	11.1474342667423
Csmd1	0.0417133854722751	-0.405506684463914	0.898	0.847	1	Csmd1	13.8495059166097
Rassf8	5.38725959175063e-10	-0.405461808285199	0.072	0.259	1.50471547657187e-05	Rassf8	10.7957512123228
Limch1	4.45063874891688e-07	-0.404012014967647	0.111	0.26	0.0124310790895997	Limch1	11.5919972568395
Gm45321	5.88049483530932e-07	-0.403217638505553	0.081	0.225	0.0164248101245025	Gm45321	9.97200010964301
Plppr1	1.67146213594366e-07	-0.401632832571272	0.8	0.886	0.00466856089190424	Plppr1	13.5545189101836
Styk1	1.00774795020373e-10	-0.40146143900537	0.034	0.213	2.81474079971405e-06	Styk1	9.74121110313725
4930587E11Rik	3.02614914743861e-08	-0.399338838117956	0.064	0.221	0.000845233718371078	4930587E11Rik	9.5727282228372
9630028H03Rik	4.89084135064091e-11	-0.398859968037421	0.021	0.198	1.36606089764751e-06	9630028H03Rik	9.5264952134917
Hmgn3	1.99942875792657e-07	-0.398175204518982	0.26	0.415	0.00558460446376469	Hmgn3	13.3649038303256
Agbl4	4.90692773304038e-07	-0.397961108958056	0.655	0.797	0.0137055398511551	Agbl4	12.9664134547356
Fam126a	1.27567907741976e-06	-0.397635809586522	0.196	0.343	0.0356309923114114	Fam126a	11.9470840112883
Med12l	0.00200830454347598	-0.396773512456574	0.511	0.586	1	Med12l	12.1485605376674
Kank3	5.74989508951468e-09	-0.395872040000605	0.111	0.29	0.000160600319745234	Kank3	10.9536689922824
Nrip1	1.04224163168397e-07	-0.395131606441438	0.094	0.251	0.0029110851014565	Nrip1	12.4145277562215
Zswim6	1.46505034029577e-05	-0.394141040288915	0.562	0.669	0.409203210548012	Zswim6	12.6480289724248
A330023F24Rik	6.36255034116838e-08	-0.393758965728386	0.323	0.498	0.00177712393579174	A330023F24Rik	11.4607278267037
Fbxl17	1.0077258138111e-11	-0.392791940862726	0.881	0.949	2.81467897055578e-07	Fbxl17	13.6013598701456
Klhdc10	2.48339765377273e-09	-0.392602533758716	0.749	0.87	6.93637798675262e-05	Klhdc10	13.3434559759712
Ehbp1	5.34476637099551e-10	-0.392321974106333	0.796	0.88	1.49284669508276e-05	Ehbp1	13.8827878113289
Rab27b	1.28035650347656e-07	-0.391192882380465	0.077	0.226	0.00357616374986038	Rab27b	10.2787610121117
Pgap1	7.20674269587733e-06	-0.390418999348118	0.421	0.549	0.20129153023855	Pgap1	12.7567064280837
Shc3	1.09433439998647e-10	-0.389862793624315	0.021	0.194	3.05658541260221e-06	Shc3	11.0275644652678
Sh3rf3	7.11713546634344e-08	-0.388818043619875	0.464	0.656	0.00198788710710439	Sh3rf3	12.1164884029696
Cdh10	0.000290720398136875	-0.388731535831301	0.447	0.545	1	Cdh10	12.5379133136867
Lama3	7.43953923886819e-08	-0.387573878280156	0.149	0.326	0.00207793770480827	Lama3	10.370791626001
Ldlr	7.32102758408991e-07	-0.38747075733773	0.174	0.325	0.0204483621451215	Ldlr	11.4895967020064
Tnrc6c	1.19981941954984e-09	-0.387209784612727	0.826	0.867	3.35121562074467e-05	Tnrc6c	13.9710006463301
Tshz3	8.17851168365027e-08	-0.386917715299885	0.072	0.228	0.00228434009836036	Tshz3	11.1055481881728
Klf7	1.42249229951181e-06	-0.386640298944831	0.809	0.836	0.0397316324176644	Klf7	13.7092892854724
Pde4dip	7.7293122286976e-10	-0.38601898366984	0.736	0.841	2.15887419859753e-05	Pde4dip	12.9331388542059
Nbea	2.73337951274154e-08	-0.384839820818	1	0.997	0.000763460231703839	Nbea	14.4511680591087
Pcca	6.33932956333833e-05	-0.384659128066116	0.481	0.597	1	Pcca	13.0673875634552
Ssbp3	0.000288778042362645	-0.383884309882381	0.613	0.666	1	Ssbp3	14.0322643561739
Gm33228	6.36943061888233e-09	-0.38362889790836	0.009	0.145	0.000177904566616002	Gm33228	9.64635442050435
Sfmbt1	1.74855386501331e-06	-0.382295479667571	0.323	0.487	0.0488388580036866	Sfmbt1	12.2500659242881
Cdh20	2.6299711725475e-05	-0.381826622821082	0.021	0.11	0.734577248204243	Cdh20	10.5439976585912
Nup93	6.5970868609704e-07	-0.380217953425215	0.379	0.526	0.0184263233113764	Nup93	12.5157369638306
Sfmbt2	3.56481557980992e-05	-0.378517636721157	0.213	0.344	0.995688639596709	Sfmbt2	10.7949449123701
Bcl2	2.33874126154178e-05	-0.378041276136183	0.217	0.352	0.653233821761236	Bcl2	12.2279237275752
Ptprn2	1.42105854465995e-09	-0.377652630559145	0.877	0.953	3.9691586210897e-05	Ptprn2	13.5428793776135
Slc2a13	2.3092385424367e-06	-0.376428628173913	0.485	0.649	0.0644993417287996	Slc2a13	12.2952938267124
Ccdc148	5.94251676348198e-07	-0.376356537487387	0.426	0.593	0.0165980435720815	Ccdc148	12.1764623452307
Ldlrad3	4.44672826630516e-05	-0.374670801476634	0.345	0.469	1	Ldlrad3	12.3599019015983
Slc9a9	1.65111952410959e-06	-0.373729369397877	0.213	0.374	0.046117419427905	Slc9a9	11.2754084451977
4732471J01Rik	2.07470499903287e-05	-0.373527631751452	0.319	0.459	0.57948585327987	4732471J01Rik	11.4219345001176
Epb41l1	8.44514275822451e-08	-0.372861978225917	0.596	0.711	0.00235881282379969	Epb41l1	12.530588186236
Tmem131l	6.97568128464071e-08	-0.372214675497408	0.506	0.685	0.001948377539613	Tmem131l	12.7226333460233
Meg3	6.50031218467872e-25	-0.372194592815256	1	1	1.81560219630261e-20	Meg3	15.3734220058505
Tmem117	2.91391634903658e-08	-0.371682760737514	0.319	0.534	0.000813885975449406	Tmem117	11.6636019984071
Synpr	2.29897145891434e-06	-0.370362706226497	0.026	0.133	0.0642125718189363	Synpr	10.8743698799188
Fads2	5.41970433078338e-07	-0.370085576686834	0.179	0.34	0.0151377761663111	Fads2	11.7669106154509
Gm44644	6.59355317233292e-09	-0.369737050467764	0.068	0.236	0.000184164533656431	Gm44644	10.3538343580936
Srgap1	2.4336633187628e-11	-0.368682793672558	0.979	0.983	6.79746501563638e-07	Srgap1	14.0991853021186
Trim2	2.69400610560007e-07	-0.367563312892139	0.753	0.825	0.00752462845355155	Trim2	13.831620168887
Fbxl2	1.42688344359646e-06	-0.367469792380936	0.511	0.632	0.0398542814630926	Fbxl2	12.177919402659
Cpne2	2.06748467296892e-08	-0.36731723159143	0.064	0.222	0.000577469144006949	Cpne2	11.3644654972713
Vat1l	7.53026242880274e-06	-0.367237470634546	0.094	0.22	0.210327759898889	Vat1l	11.3968272780165
Scn8a	4.17101457657159e-06	-0.367134186237849	0.553	0.664	0.116500608138221	Scn8a	12.6267204747853
Stau2	4.26121239659735e-10	-0.36601648069439	0.911	0.949	1.19019923449361e-05	Stau2	13.8535973656659
AW554918	6.44869821723658e-07	-0.365462854577131	0.562	0.683	0.0180118589905635	AW554918	12.7197645434637
Rgs17	5.83132205481638e-05	-0.365313500707206	0.6	0.664	1	Rgs17	12.6449594907875
Adamts18	0.000307477913845849	-0.364840761094066	0.106	0.201	1	Adamts18	10.3314316332494
Arhgef12	1.69666856355804e-07	-0.363299900488613	0.677	0.78	0.00473896496487395	Arhgef12	13.4556274108391
Trps1	7.51273082152462e-05	-0.362783416674086	0.294	0.434	1	Trps1	12.8787723242731
Zfp407	3.1205837720246e-06	-0.36239778435789	0.438	0.59	0.087161025336419	Zfp407	12.6159911910684
Ankrd28	1.12676221309705e-07	-0.361670411023125	0.545	0.717	0.00314715953740136	Ankrd28	12.6307976349074
Mei4	6.46997117592736e-05	-0.36161218070244	0.098	0.203	1	Mei4	9.95723578858854
Ccdc85a	3.10952488472402e-05	-0.361288227640374	0.757	0.817	0.868521395552265	Ccdc85a	12.8955600642475
Ralgapa1	2.89749187419852e-08	-0.361080071474091	0.821	0.863	0.000809298455382388	Ralgapa1	13.3756331555803
Scaper	1.33401289802681e-08	-0.360300043310194	0.881	0.908	0.000372603142547867	Scaper	13.6115057011629
Sel1l3	1.7545719409076e-07	-0.359874583721152	0.217	0.389	0.00490069488814903	Sel1l3	11.1618186828724
Ccser1	3.45402731833732e-08	-0.35952110594765	0.949	0.997	0.000964744370284797	Ccser1	14.3018779512073
Syt16	3.91664761844002e-08	-0.358913173519298	0.817	0.864	0.00109395884630648	Syt16	12.9462502333901
Rnd3	4.46814559848929e-05	-0.358867005043154	0.132	0.244	1	Rnd3	13.8987402151699
Xist	0.00184573748049335	-0.358242420583619	0.443	0.539	1	Xist	14.3175262109534
Mid2	6.44507429506652e-07	-0.356318682084932	0.196	0.349	0.0180017370135503	Mid2	10.9682730830277
Trpc5	0.000421080729716656	-0.356220049031431	0.098	0.191	1	Trpc5	10.3937466024257
Exoc6b	1.36354584125489e-09	-0.354664222645379	0.902	0.947	3.80851988920903e-05	Exoc6b	13.6595343398171
Plpp4	2.19262557402302e-05	-0.354603598798435	0.047	0.151	0.612422249080368	Plpp4	10.6066477483079
Arl15	4.03408458903088e-06	-0.354518570179649	0.723	0.79	0.112676016656222	Arl15	13.3040814721337
Bicdl1	3.19430126961188e-07	-0.354486290865787	0.443	0.613	0.00892200287615294	Bicdl1	11.8295912468075
Gm13986	1.87975553984873e-08	-0.353939505572657	0.017	0.153	0.000525034519835149	Gm13986	9.31338013129357
Gm29506	8.01737352155453e-06	-0.353048367497765	0.03	0.133	0.22393325983054	Gm29506	9.24823869195253
Nexmif	4.84489545717965e-06	-0.352625826496562	0.626	0.721	0.135322775014485	Nexmif	12.7483229771743
Ptpro	9.33940600877463e-05	-0.352233892260071	0.723	0.771	1	Ptpro	12.9193964744076
Hjurp	1.16040668883858e-07	-0.35124044461878	0.102	0.253	0.00324113192259505	Hjurp	12.0272643856171
Macrod2	5.40853423292509e-10	-0.350850729011292	0.97	1	1.51065769659831e-05	Macrod2	14.6739208533401
Smarca2	0.0818404612086873	-0.350750220684236	0.311	0.346	1	Smarca2	13.2581104649096
B830012L14Rik	6.81823967055148e-07	-0.349035199208324	0.604	0.761	0.0190440252238173	B830012L14Rik	12.3890875456252
Gabra3	1.30904998064563e-05	-0.347913680075664	0.374	0.516	0.36563075009413	Gabra3	11.9898621605805
Tes	1.16135631235087e-05	-0.346543311238562	0.145	0.269	0.324378431602722	Tes	10.767828151384
Ranbp17	6.79469540292355e-06	-0.344878894320857	0.268	0.424	0.189782637299058	Ranbp17	11.5518476501091
Eml1	5.46559917309743e-07	-0.342433554807654	0.328	0.509	0.0152659650503784	Eml1	12.224925769574
C1ql3	1.19208979859227e-06	-0.342372025031556	0.013	0.117	0.0332962601644807	C1ql3	8.61615245302683
Slc35f1	6.33246537662823e-06	-0.342274216944729	0.894	0.938	0.176872090434603	Slc35f1	13.9298242247131
Syt7	9.99128577614699e-05	-0.34169021808215	0.634	0.686	1	Syt7	12.6944778519656
Slc39a10	7.95686203356959e-05	-0.340876989505749	0.374	0.486	1	Slc39a10	13.3907046392348
Gm10862	4.16620528888073e-11	-0.34032855850315	0.026	0.205	1.16366279923728e-06	Gm10862	9.26743999635033
Exoc6	6.53572076079192e-06	-0.340310968600297	0.277	0.426	0.182549216569679	Exoc6	11.3478284152359
Ptpru	2.11165946621066e-06	-0.339349150350842	0.068	0.194	0.0589807605507299	Ptpru	9.80221711032868
Prox1os	3.16789281343254e-05	-0.33882147320637	0.111	0.225	0.884824141719843	Prox1os	10.924160153894
Htr4	7.54617398438239e-07	-0.338677860032592	0.183	0.359	0.0210772185557784	Htr4	10.9457515232275
Fam20a	4.53022945152104e-10	-0.338591580608951	0	0.147	1.26533838810434e-05	Fam20a	8.58426014281079
Tenm4	0.000284592285362481	-0.337834510956297	0.877	0.871	1	Tenm4	13.8873098568687
Nol4l	0.000113623640565869	-0.33734399451399	0.426	0.518	1	Nol4l	12.1461466381199
Ror1	4.87304082804697e-06	-0.336998103931053	0.013	0.107	0.13610890336818	Ror1	10.2321190255493
Mcu	9.63330534574262e-06	-0.33606685751292	0.438	0.576	0.269067851611937	Mcu	12.4142930199069
Gm32442	7.57529731054713e-07	-0.335816294515572	0.06	0.195	0.0211585629180892	Gm32442	9.45671823415662
L3mbtl1	5.45082660599897e-09	-0.334099995592474	0.102	0.286	0.000152247037932157	L3mbtl1	10.2220278630014
Gm45341	2.25191449833657e-05	-0.333791419795211	0.102	0.229	0.628982238530388	Gm45341	10.0042765118708
Jakmip3	1.52557855636369e-05	-0.333767581716844	0.345	0.498	0.426109346577942	Jakmip3	11.2178012813268
Ncam1	1.24385439108891e-17	-0.333522369416633	0.996	0.994	3.47420969975042e-13	Ncam1	14.9991876465293
Tmem196	2.52116192299817e-06	-0.333361362823503	0.051	0.171	0.0704185736712618	Tmem196	10.0345238905066
Tasor	8.03877059500302e-06	-0.333217408753055	0.451	0.606	0.224530901489029	Tasor	12.2074397068634
Nrxn1	5.63383156551181e-22	-0.332737864214942	1	1	1.5735854945631e-17	Nrxn1	15.1642700326801
Hdac9	0.390839976856584	-0.332134405071003	0.817	0.814	1	Hdac9	13.3436142856271
Vgll4	1.62541790630261e-05	-0.330589507442449	0.2	0.334	0.453995475409383	Vgll4	12.4752037438072
Lyst	1.09089840993053e-05	-0.330305376255115	0.336	0.469	0.304698834877697	Lyst	11.9308856891602
Pacs1	2.33174726708828e-07	-0.327894577702671	0.609	0.749	0.00651280329170428	Pacs1	12.7845944001806
Gm1043	1.99969684138377e-06	-0.326193833784672	0.357	0.532	0.0558535324766902	Gm1043	11.3372168022012
Tsga10	1.7546831099597e-06	-0.326014120905875	0.243	0.414	0.0490100539442845	Tsga10	12.3859649171403
Sacm1l	6.85284456944401e-06	-0.324845198417714	0.434	0.584	0.191406801669141	Sacm1l	12.3179436668847
Atxn7l1	4.44282287133897e-06	-0.323836594057181	0.302	0.462	0.124092485619369	Atxn7l1	11.9734022127544
Lrrn2	2.09416448920514e-06	-0.323319739980384	0.226	0.389	0.0584921083479887	Lrrn2	11.9568231773931
Prkn	0.000270552506465549	-0.32276911860626	0.66	0.747	1	Prkn	12.6613125008522
Arhgap18	8.09363111998817e-05	-0.322199917171683	0.404	0.523	1	Arhgap18	12.742659398778
Tmem200a	0.000166092341317303	-0.322138539685734	0.37	0.48	1	Tmem200a	12.3991308981589
4930509J09Rik	2.70275454490188e-06	-0.321729044042792	0.34	0.517	0.0754906371936544	4930509J09Rik	11.7624869998337
Ica1	1.03922310254238e-05	-0.321471219561728	0.536	0.653	0.290265404771112	Ica1	12.1186548858798
Scmh1	1.46404372837316e-06	-0.321324632489917	0.813	0.868	0.0408922053771908	Scmh1	13.4419044849522
P2ry14	0.0142696066967452	-0.321305537141172	0.349	0.413	1	P2ry14	11.4781956523502
Fstl4	0.000899286905792888	-0.321291737408705	0.068	0.147	1	Fstl4	10.1258572441811
Vps8	4.66112359527417e-05	-0.320538088136083	0.417	0.525	1	Vps8	12.0889220019449
Ak5	0.0182771378709299	-0.320036302929322	0.362	0.413	1	Ak5	11.5048803301314
Gm13584	1.43813358186571e-08	-0.320036214892808	0.013	0.147	0.000401685090750912	Gm13584	9.07085838359035
Pkp4	6.78048865682295e-05	-0.319569070978313	0.757	0.787	1	Pkp4	13.0221152227324
Itsn2	7.42017692783775e-06	-0.318987387814409	0.26	0.415	0.207252961771436	Itsn2	11.5314882100575
Tmem178b	1.34650434776716e-07	-0.318949830343749	0.923	0.976	0.00376092129374846	Tmem178b	13.7661305928692
Epha10	0.000221995447754187	-0.318317014946874	0.23	0.347	1	Epha10	10.8679356367843
Wwc1	0.000499959966690229	-0.318306068987287	0.409	0.486	1	Wwc1	12.3436864210804
Osbpl8	2.54126927359969e-05	-0.31766241029398	0.604	0.695	0.709801920809129	Osbpl8	13.004734119762
Bckdhb	4.28514056148345e-06	-0.317538677284516	0.149	0.287	0.119688261022794	Bckdhb	11.8576075121145
Slc35f3	2.83794939980509e-05	-0.317264970573857	0.111	0.231	0.79266764685956	Slc35f3	10.005129209945
Tmem91	2.27208891820766e-05	-0.317235741395714	0.119	0.232	0.634617155744581	Tmem91	10.3191019834836
Stxbp5	3.30108349042817e-06	-0.315933420928074	0.391	0.529	0.0922025629711491	Stxbp5	11.9882326828259
Mast2	9.51050044808474e-07	-0.31559995986603	0.813	0.897	0.0265637788015455	Mast2	13.356558521044
Tiam1	7.47745220797385e-06	-0.315239526181816	0.409	0.549	0.208852717620918	Tiam1	12.2191401223173
Iqgap2	1.87348290578824e-07	-0.315144536602506	0.047	0.186	0.00523282510415714	Iqgap2	12.1037062622471
Ptbp3	8.34179028503714e-05	-0.314936331326638	0.319	0.441	1	Ptbp3	12.2567298820253
Pik3cb	9.01200216876013e-06	-0.314473563803891	0.23	0.37	0.251714232575639	Pik3cb	11.3676050336294
Tafa4	0.326620314661118	-0.314461610590033	0.162	0.177	1	Tafa4	9.65121467332547
Tmem181a	2.00679160669969e-05	-0.313081264740466	0.247	0.379	0.56051696366729	Tmem181a	11.6926698255861
Gm28376	1.3239637968505e-06	-0.312631650781033	0.047	0.172	0.0369796328098313	Gm28376	9.84687840848019
Fndc3b	0.000590308620880719	-0.311343577304532	0.204	0.31	1	Fndc3b	11.8407275538111
Slc12a2	0.000202397437033743	-0.31115272484973	0.243	0.355	1	Slc12a2	11.991502852029
Ppp1r9a	3.67299447512203e-06	-0.309596548219726	0.779	0.878	0.102590408684634	Ppp1r9a	13.6779805729486
Gm15478	3.97616962151225e-07	-0.309523601143086	0.094	0.251	0.0111058393698459	Gm15478	10.0359702503298
Sphkap	0.000119169914917147	-0.308919319619422	0.209	0.337	1	Sphkap	10.8183875382424
Sesn1	3.33243140901265e-06	-0.308392650506292	0.46	0.605	0.0930781416851324	Sesn1	12.3336967779759
Gm7854	2.8311332144419e-05	-0.308362623645803	0.119	0.249	0.790763818125768	Gm7854	10.2652746363163
Itgb8	3.34355658986801e-07	-0.307858382140821	0.026	0.147	0.00933888791116033	Itgb8	11.8552340327157
Lrfn2	7.37680172985927e-05	-0.307710757959635	0.485	0.607	1	Lrfn2	11.8258598856084
Wdr17	0.000104439711011631	-0.307493122458564	0.328	0.459	1	Wdr17	12.1514034451231
Anks1b	3.5784569936064e-08	-0.30732025950423	0.97	0.999	0.000999498822884203	Anks1b	14.1525758197733
Cdc42se2	9.86233969434023e-05	-0.306971125553298	0.43	0.532	1	Cdc42se2	13.3799740962335
Ablim2	1.96661722404842e-06	-0.305140240593748	0.23	0.391	0.0549295856848964	Ablim2	10.9339740678993
1700025G04Rik	6.56131039995963e-05	-0.305075974733337	0.651	0.72	1	1700025G04Rik	13.7335994880765
Arhgef11	3.53477309449974e-05	-0.304956754044413	0.536	0.657	0.987297473024723	Arhgef11	12.468865537408
Ankrd24	0.000227098624452584	-0.304870991493109	0.311	0.418	1	Ankrd24	11.5943521500961
Ptprm	0.730816502405645	-0.304202526457323	0.332	0.322	1	Ptprm	11.9699139600083
Lrrn1	0.0018598180827056	-0.304051349581087	0.234	0.315	1	Lrrn1	11.9651425279782
Spred1	8.27951906595898e-06	-0.303899634963106	0.183	0.322	0.2312552470313	Spred1	12.2256432618411
Cpeb2	0.000593190863732292	-0.303737649676908	0.426	0.521	1	Cpeb2	11.7501425947472
Itpr1	0.000146489451143015	-0.303344342707265	0.085	0.182	1	Itpr1	10.7202825668609
Nfat5	1.84312383095165e-05	-0.300792852585333	0.536	0.661	0.514802917223104	Nfat5	13.0373135860613
Efnb2	1.06265391614136e-06	-0.300156042506997	0.051	0.176	0.0296809865317442	Efnb2	11.3363202191691
Lrch1	2.06797766589214e-05	-0.300154465025711	0.579	0.71	0.577606841860333	Lrch1	12.4446811144077
Radil	7.02888934615463e-05	-0.30002015237481	0.289	0.43	1	Radil	11.2402494073671
Reps2	0.000861135874296968	-0.299563481831234	0.485	0.567	1	Reps2	11.9841723955509
Mpp6	0.00949650317582102	-0.299161468663153	0.438	0.49	1	Mpp6	13.2273249213748
Dlgap1	0.000200729496610299	-0.298807416248976	0.974	0.96	1	Dlgap1	13.9694519643187
Flot2	6.52731010636001e-05	-0.297578670973958	0.298	0.426	1	Flot2	11.9307927524542
Ncoa7	1.27195323621667e-05	-0.297189481730054	0.719	0.805	0.355269258407678	Ncoa7	13.1236765152447
Hecw1	2.70425471302521e-08	-0.297091164193812	0.936	0.96	0.00075532538389507	Hecw1	13.623344553355
C2cd5	2.13708170497201e-06	-0.295912116776185	0.732	0.791	0.0596908291015733	C2cd5	12.995524185909
Nrp2	6.72851453217352e-06	-0.295898891831946	0.038	0.146	0.187934139398138	Nrp2	12.2670930001465
Zfp40	7.83026304423527e-05	-0.295846355598875	0.157	0.271	1	Zfp40	11.2978238365719
Lin28b	6.17411215994426e-05	-0.29550256155252	0.672	0.76	1	Lin28b	12.9122435678238
Ephb1	0.0137817477683587	-0.295356728879772	0.098	0.156	1	Ephb1	11.9021020634323
Pakap.1	4.53191132522891e-05	-0.295078648936079	0.46	0.617	1	Pakap.1	11.9701686149744
Slc44a1	5.64752158128558e-06	-0.294998530073465	0.298	0.461	0.157740925286888	Slc44a1	11.8493145411628
Gm48893	0.000503566957704555	-0.294698906126769	0.209	0.317	1	Gm48893	10.747552573078
Cntn4	0.000240735261445995	-0.294444955200615	0.855	0.905	1	Cntn4	13.9028943120225
Nyap2	0.000376872267963748	-0.29343153971608	0.672	0.737	1	Nyap2	12.4842376686674
Nkd1	3.58333053932191e-06	-0.293288892902914	0.051	0.168	0.1000860052938	Nkd1	12.8027814862783
Cald1	0.000501465818658599	-0.292858444527748	0.119	0.213	1	Cald1	13.3554392265318
Focad	3.89536306204342e-05	-0.292826161768159	0.447	0.597	1	Focad	12.1681879782356
Coro2a	0.000347545225582619	-0.292822796205149	0.213	0.32	1	Coro2a	10.7753732411586
Gm48678	1.59178099783648e-05	-0.292406102343775	0.174	0.31	0.444600350505707	Gm48678	10.751718839998
Lncenc1	1.7382931175482e-05	-0.292318424889599	0.064	0.177	0.485522650662388	Lncenc1	9.44546621937769
Celf6	5.34822328782432e-05	-0.291622920752298	0.187	0.303	1	Celf6	11.3791830959436
Msh3	0.000380525324145753	-0.291199780875217	0.234	0.337	1	Msh3	12.0358666145508
Taf15	4.30243914635098e-06	-0.290603975546535	0.604	0.731	0.120171427796729	Taf15	13.7005317230861
Sgce	7.10221615255045e-05	-0.290207073736579	0.447	0.569	1	Sgce	12.7235389928065
Zbtb7c	0.0071555455361585	-0.289544346096131	0.166	0.241	1	Zbtb7c	10.5007018742115
Ap1s3	6.24526469749298e-05	-0.289175804075591	0.123	0.238	1	Ap1s3	9.84397980381041
Cttnbp2	0.00051110820964574	-0.288681002037899	0.898	0.877	1	Cttnbp2	13.4959496461291
Olfm2	4.87001046666031e-05	-0.288445709864571	0.621	0.693	1	Olfm2	12.5388115210782
Rims1	5.91041449256307e-07	-0.288180494538344	0.966	0.994	0.0165083787191779	Rims1	13.910106824924
Stk39	0.000132309472265861	-0.288078197517453	0.591	0.679	1	Stk39	13.0049705836724
Jph1	9.03688951676319e-07	-0.287621052627773	0.051	0.178	0.0252409361092713	Jph1	10.2938015375406
Desi2	0.00010859591819611	-0.287180162636446	0.421	0.534	1	Desi2	12.8625450807806
Hbb-bs	0.00273035399131074	-0.286508074223694	0.345	0.441	1	Hbb-bs	12.0522650757151
Asph	0.000833906893109031	-0.28561067182739	0.34	0.434	1	Asph	12.260668407754
Pard3b	7.41266490589749e-05	-0.285594931903702	0.034	0.122	1	Pard3b	12.144763486197
Clcn5	3.11244432109782e-05	-0.285360673119534	0.23	0.359	0.869336823325832	Clcn5	11.8577222657576
Pls3	3.23808649687176e-07	-0.285209180090051	0.013	0.126	0.00904429939441252	Pls3	10.9609592259028
Carmil3	0.000185938699852762	-0.285201729800579	0.294	0.408	1	Carmil3	11.4396117192789
Pde5a	4.21633899704946e-05	-0.285018033533579	0.06	0.166	1	Pde5a	11.3643029495641
Hace1	0.000228542098498585	-0.28489479622878	0.464	0.575	1	Hace1	12.2108150581107
Zdbf2	0.000107507575996503	-0.28473144593762	0.23	0.353	1	Zdbf2	13.0545496013464
Cdh24	3.23755884342493e-07	-0.284312949786127	0.068	0.213	0.00904282560557016	Cdh24	10.8311721307927
Cpeb3	0.000103570693486665	-0.284073731003636	0.677	0.768	1	Cpeb3	12.6199939940248
Sec24d	1.52962434081564e-05	-0.283587244562181	0.106	0.23	0.427239374633217	Sec24d	10.0755459365619
Camkmt	0.000706505187057731	-0.283297443079962	0.651	0.725	1	Camkmt	12.5485298191414
Fam124a	0.000460425951788346	-0.282693957093804	0.221	0.311	1	Fam124a	11.1724561444201
Rfx3	0.000573567562452176	-0.282652055568936	0.711	0.775	1	Rfx3	13.3902965103204
Ptprr	0.0012484768295161	-0.281648526551713	0.379	0.485	1	Ptprr	11.5513489463127
Gm44643	1.5874931550184e-07	-0.281480695137277	0.068	0.221	0.00443402713128189	Gm44643	10.194480802081
Klf8	9.09510027081185e-06	-0.280497635802536	0.472	0.624	0.254035245664046	Klf8	12.1030466792876
Acap2	3.95369244196072e-05	-0.280047667031913	0.447	0.607	1	Acap2	12.5897977800698
Lnx1	4.72939144894007e-05	-0.279934234398427	0.255	0.391	1	Lnx1	11.1366836942285
Cenpv	0.00325456607885074	-0.279074058765882	0.464	0.537	1	Cenpv	13.6212828344144
Ralgps2	0.000215442392257789	-0.278731962839782	0.63	0.705	1	Ralgps2	13.7127979415792
Wnk1	2.95264228757604e-05	-0.278305901622536	0.596	0.699	0.824702517342865	Wnk1	13.5225557567963
Cacng4	8.338054921295e-05	-0.277660933680225	0.396	0.528	1	Cacng4	12.9353437054994
Kcnb1	0.000100549863981294	-0.277558884209004	0.132	0.241	1	Kcnb1	10.6925929312416
Gm13052	8.93927270794571e-05	-0.276756714812444	0.213	0.334	1	Gm13052	11.0656164629444
Jarid2	0.000160544085716636	-0.27671964914133	0.711	0.778	1	Jarid2	13.4523541872107
Fhit	0.00404348098698656	-0.274881442095412	0.328	0.428	1	Fhit	12.2274633451321
Micu2	0.000549268576259521	-0.274696650065192	0.481	0.563	1	Micu2	12.6084964297979
Slitrk6	1.35361433080093e-05	-0.274642374390117	0.111	0.234	0.378078018736007	Slitrk6	10.6378993287593
Dmxl2	0.000165954550570419	-0.27410761706235	0.583	0.664	1	Dmxl2	12.4628444301712
Srr	0.00126215203880338	-0.273348875060772	0.374	0.468	1	Srr	12.0400072171798
Zic2	1.33971457941692e-06	-0.27330741886531	0.094	0.238	0.0374195679176941	Zic2	13.3467360011714
Als2	3.53400975453989e-05	-0.27262447339875	0.2	0.332	0.987084264540537	Als2	11.03900944491
Wasf2	9.70389684549588e-05	-0.272461732970396	0.166	0.284	1	Wasf2	12.1660074149188
Tent2	7.46854406886313e-06	-0.272403237258347	0.319	0.48	0.208603904387416	Tent2	11.6915621665387
Fmnl2	1.64852101838998e-06	-0.271929707626908	0.877	0.933	0.0460448405646506	Fmnl2	13.6992613871449
Stk3	0.000622371413539457	-0.271449610462958	0.243	0.347	1	Stk3	12.0795208212453
Ankfn1	1.29716891479861e-05	-0.270625591736091	0.157	0.31	0.3623122495924	Ankfn1	11.5743737593986
Cbln4	0.00589996347199472	-0.270193453194575	0.132	0.202	1	Cbln4	10.0560379482619
Rgs9	0.00196688898690481	-0.269318500309945	0.298	0.377	1	Rgs9	11.2480885177308
Thap3	0.000256672763890156	-0.269076401533797	0.277	0.398	1	Thap3	12.3479064337104
Rragb	0.000615153648374415	-0.268998580805183	0.221	0.317	1	Rragb	11.4169899301064
Vps13a	2.84294207334958e-05	-0.268591420550415	0.332	0.477	0.79406215050727	Vps13a	12.3505924866814
8030451O07Rik	1.11069507957337e-07	-0.268011637023305	0.013	0.134	0.00310228242675639	8030451O07Rik	9.34631378513916
Nt5c2	0.00132168310526157	-0.267986955968632	0.464	0.531	1	Nt5c2	12.5071090970275
Frmpd3	4.30512311880611e-05	-0.267951248827647	0.055	0.157	1	Frmpd3	9.9413973600695
Gpd2	0.00146859151410201	-0.267794630424831	0.264	0.356	1	Gpd2	11.5888579883018
2210408I21Rik	8.1402566986928e-05	-0.267769619983738	0.664	0.759	1	2210408I21Rik	12.9005972505341
Gm20713	0.000148356766825831	-0.267534911250041	0.055	0.149	1	Gm20713	8.7798196289471
Bhlhe41	1.10366582376239e-07	-0.267153407982918	0.034	0.167	0.00308264901235072	Bhlhe41	9.91468849680818
Rnf180	0.000145904253449151	-0.266760779507059	0.579	0.669	1	Rnf180	12.4352530392869
Kcnk13	9.80445399231106e-06	-0.266422360614044	0.021	0.116	0.27384820445924	Kcnk13	9.61207812775301
Mirg	0.000738459442434185	-0.266305738591727	0.383	0.493	1	Mirg	11.6383056939374
Pitpnm3	1.91947430616545e-06	-0.266092464043618	0.072	0.208	0.0536128368455071	Pitpnm3	9.82729000245723
Rybp	0.000787681030999347	-0.26588442680797	0.272	0.374	1	Rybp	12.0011379938948
Rab40b	6.65687522259317e-05	-0.265592647456793	0.166	0.287	1	Rab40b	10.7888726166086
Hivep1	0.0471251774895922	-0.265515527011012	0.464	0.487	1	Hivep1	12.6456292808345
Map2k4	0.000983552166815909	-0.265507506890761	0.591	0.654	1	Map2k4	12.90685734553
Gm26618	1.81239917885664e-05	-0.265086369929071	0.162	0.305	0.506221214646449	Gm26618	10.9386962366714
Pik3r3	0.000667414549582807	-0.265025067999963	0.426	0.537	1	Pik3r3	12.8192362032071
St7	0.000101031077031376	-0.264358396574758	0.702	0.791	1	St7	13.1938405656676
Gsdme	0.0131343917120858	-0.263876517216486	0.468	0.514	1	Gsdme	12.5898248366674
Calb1	2.26539686154187e-05	-0.263279470718552	0.021	0.11	0.63274799739726	Calb1	12.0584185195624
Sptlc2	0.000147750842391943	-0.263244733623069	0.489	0.585	1	Sptlc2	12.4635791381087
Xkr6	0.00896607851356844	-0.262894900453481	0.494	0.554	1	Xkr6	12.2943828170595
Nfasc	2.47646532165081e-05	-0.262679381991947	0.587	0.748	0.691701528990289	Nfasc	12.6224098828692
Gm36975	0.000204556229061507	-0.262577813024937	0.277	0.4	1	Gm36975	11.1362746774376
Ntrk3	0.00562158042488542	-0.262497629372563	0.34	0.438	1	Ntrk3	12.5764688357657
Clk1	0.00066889431794373	-0.262476870261378	0.545	0.628	1	Clk1	13.3000793171668
Ptpn9	0.00161030637299097	-0.262170214235397	0.532	0.618	1	Ptpn9	12.7546246901488
Utrn	0.0204113223731779	-0.261967035990878	0.357	0.43	1	Utrn	12.2586721870505
Arhgef26	0.00011588179953396	-0.261548200685463	0.06	0.153	1	Arhgef26	10.9782769262704
Lrba	3.41279421863061e-05	-0.260186556060149	0.553	0.674	0.953227553205717	Lrba	12.534824982456
Ncoa2	0.000106320405840647	-0.25869055126334	0.677	0.769	1	Ncoa2	12.9623771534892
Msmo1	0.00622026553813886	-0.258559442756927	0.323	0.393	1	Msmo1	13.3493074538435
Fam13c	0.000150852050041757	-0.258365288119773	0.353	0.492	1	Fam13c	12.1363416658837
Fdft1	0.00255829049126564	-0.258364526803731	0.332	0.424	1	Fdft1	13.374320030178
Usp25	9.91566213772013e-06	-0.258180065400415	0.14	0.279	0.276954359168661	Usp25	11.692226991887
Etv1	1.04463986452874e-05	-0.25807123275714	0.034	0.137	0.291778360561523	Etv1	11.2759479532914
Mrtfa	0.000178787160916249	-0.25778537223002	0.604	0.71	1	Mrtfa	12.4481227781445
Kdm6a	0.00234102026868661	-0.257296105114838	0.421	0.507	1	Kdm6a	12.4035777985417
Slf1	0.00248511041938904	-0.25712009148448	0.481	0.57	1	Slf1	13.1043547604648
Umad1	0.000143460368855113	-0.256716115631002	0.621	0.711	1	Umad1	12.6263140802353
Scarb1	2.93406633033508e-05	-0.25655524699135	0.166	0.299	0.819514066725891	Scarb1	11.0180641936503
Hdac7	0.000378568358358078	-0.256412972896671	0.285	0.394	1	Hdac7	11.7302676748695
Astn1	2.46526517508459e-05	-0.256218130753805	0.855	0.895	0.688573216052876	Astn1	13.5087306888717
Fam120c	0.000112993324045342	-0.255929230421327	0.37	0.506	1	Fam120c	11.8689567074034
Maml3	0.0421357031653623	-0.255419275675301	0.447	0.479	1	Maml3	12.8641886573013
Mta3	0.000321219056984517	-0.255300340409048	0.191	0.308	1	Mta3	11.7377160507457
Gpm6a	0.000118680846598998	-0.254948685759464	0.872	0.905	1	Gpm6a	14.224090983832
Rcan2	0.000139912091411346	-0.254830743259264	0.681	0.743	1	Rcan2	12.8583214524719
Chka	0.000102243435012747	-0.253935398102633	0.511	0.641	1	Chka	12.7630217660489
Unc13b	6.06735293452949e-05	-0.253764484395392	0.702	0.798	1	Unc13b	13.1533831538163
Galnt1	0.00100887447293742	-0.253389734387075	0.434	0.526	1	Galnt1	13.0333142127057
Mgll	0.000109686312785212	-0.25306796925993	0.072	0.17	1	Mgll	9.99851074531322
1700019D03Rik	0.00149848204877705	-0.252891055695325	0.136	0.224	1	1700019D03Rik	10.1457082599012
Sos2	0.000901924953080309	-0.252809714980721	0.426	0.53	1	Sos2	12.1297712363954
Cntnap4	0.641506971899434	-0.252747857212202	0.489	0.455	1	Cntnap4	11.9111390301219
Ust	0.00670930264480144	-0.252471982093598	0.102	0.172	1	Ust	11.3678160553208
Tmem56	3.47893998433005e-06	-0.252317698243565	0.068	0.193	0.0971702727023225	Tmem56	10.0234718574424
Agfg1	0.00205028459374726	-0.252177387209848	0.562	0.614	1	Agfg1	12.8996058845417
Pdcd4	0.00206859554122084	-0.252022114231826	0.281	0.357	1	Pdcd4	13.0635418135845
2810032G03Rik	4.45478980966832e-05	-0.251902583024387	0.072	0.178	1	2810032G03Rik	9.84709509878592
E130307A14Rik	0.0012110292051607	-0.251708461442252	0.553	0.636	1	E130307A14Rik	12.6922548127658
Osbpl9	4.31281967795031e-05	-0.251599020951273	0.698	0.8	1	Osbpl9	13.2421236249578
Optn	4.89028796871724e-05	-0.251563969396135	0.089	0.2	1	Optn	10.0727778056532
Akt3	2.7517096875325e-06	-0.251455025086024	0.86	0.916	0.0768580032824704	Akt3	13.8514394174166
Ankrd55	0.00015150403766224	-0.251172962914425	0.387	0.511	1	Ankrd55	11.5695465827621
Sntb1	0.00048343471405755	-0.250791850216448	0.034	0.107	1	Sntb1	9.33026959055349
Dclk2	0.000274755632783119	-0.250356307478636	0.766	0.824	1	Dclk2	13.1354829675271
Usp6nl	0.0130573089336839	-0.250343969063553	0.289	0.346	1	Usp6nl	11.789721916394

## Sheet: Shared Genes
Shared FO/HO genes
Meg3
Nrg3
Celf2
Ank2
Tmem178b
Fbxl17
Ncam1
Enox1
Srgap1
Malat1
Grik3
Ehbp1
Exoc4
Cacnb2
Nrg3os
Dgki
Astn1
Scn9a
Chl1
Tbl1x
Fmnl2
Fnbp1l
Exoc6b
Negr1
Stau2
Esyt2
Pacs1
Klhdc10
Ppp1r12b
Tnrc6c
Nfasc
Large1
Arnt2
Sybu
Akt3
Frmd5
Ndfip1
Cux1
Atp11c
Pbx1
Nrxn1
Sntg1
Dennd1b
Baz2b
Tmem131l
Dnmt3a
Rims2
Hipk2
Snrpn
Phlpp1
Sgip1
Jazf1
Nr2f1
Rnf121
Agfg1
Bzw2
Wnk1
Ube2e2
Tnks
Cacna1b
X1700025G04Rik
Patj
Wasf1
Kif5c
Aak1
Gpm6a
Zfp423
Rbfox2
Gnao1
Ablim3
Taf15
Zfp804a
Sh3kbp1
Umad1
Prkn
Rasal2
Ppp1r9a
Otud7a
Scmh1
Hecw1
Cpe
Trpm3
Akap6
Fam110b
Camkmt
Sbf2
Kat6b
Epb41l1
Zc2hc1a
Klf8
Ttc19
Rfx3
Ncoa1
Plcb4
Arhgef12
Tnrc6a
Nol4
R3hdm1
Tmem135
Nmnat2
Gls
Mkln1
Dixdc1
Rcan2
Ica1
St7
Lrp8
Fmn2
Chd6
Cacna1a
Prkar2b
X9330182L06Rik
Apba2
Dmxl2
Scn2a
Shank1
Cpeb3
Uhrf2
Gucy1a2
Phf14
Cdh11
Trim2
Lims1
Mrtfa
Chd4
Zswim6
Nedd4l
Plekha1
Sptlc2
Maco1
Herc1
Tnrc18
Ralgps2
Ncald
Stk39
Klf7
AW554918
Mical3
Dclk2
Syt16
Macf1
Ncam2
Scn8a
Gm20642
Nexmif
Rims1
Myh10
Dclk1
Ccdc85a
Vps13b
Rimklb
Gabra2
Camta1
Nedd4
Ncoa2
Kcnq3
D430041D05Rik
Grm1
Evl
Zmynd8
Pfkp
Senp7
Slc8a3
St6gal2
Clk1
Dync1i2
Ttc7b
Pcca
Faf1
C2cd5
Adam22
Tanc2
Rab6a
Chka
Atp2a2
Ssh2
Hectd4
Map2
Cdc42bpa
Vezt
Lrfn2
Pak7
Fto
X5330438D12Rik
Tmod2
Zmat4
Larp4b
Phf6
Tbc1d12
Lrrtm4
Farp1
Luc7l2
Rabgap1
Dop1a
Rfx7
Rb1
Rbm5
Rbfox3
Nfat5
Fgf12
Grm7
Apba1
Nr2c2
Gm16083
Galnt17
E130307A14Rik
Osbpl8
Ly6h
Atcay
Zfp280d
Neto2
Lrba
Pclo
Atrn
Mapt
Usp34
Map2k4
Dtna
Ddx5
Klc1
Rock1
Ascc3
Cdc42
Plcl2
2011-09-01
Cdr1os
Lcor
Nsd1
Gabbr2
Edil3
Mycbp2
Slc8a1
Ptpn9
Gnaq
Top1
Metap2
Mdga2
2007-09-01
Tut4
Nptn
Trio
Ptbp2
Srrm2
Ptprd
Xpo7
Srgap2
Eri3
Syne1
Acaca
Snhg11
Trim24
Map4k4
Trim9
Tro
L1cam
Gigyf2
Nyap2
Tbc1d19
Slf1
Miat
Epb41
Usp22
Rapgef2
Sorbs1
Srsf7
Mbd5
Epn2
X2210408I21Rik
Cacna2d1
Ptk2
Arglu1
Gm26917
Sptan1
Tafa5
Csnk1g1
Cnksr2
Hmgcr
Gabrg2
Kansl1
Gtdc1
Syt13
Lrrfip2
Son
Lnpk
Map4k3
Clvs1
Dock3
Ddhd2
Rsf1
Zfp532
Vps13d
Ralgps1
Asic2
Dhx36
Psme4
Dcx
Unc79
Mark2
Arfgef3
Pak3
Cplane1
Nktr
Xpo1
Slc4a7
Crmp1
Rnf220
Nf1
Pabpn1
Iqsec1
Zfp407
Nr6a1
Lrrc7
Zranb2
Mgat4c
Phactr3
Abi2
Myo9a
Atp9b
Gm9801
Unc13b
Supt3
Hnrnpdl
Dtnb
Micu3
Mat2a
Arhgef11
Msantd2
Pkp4
Ttc14
Smg1
Dmxl1
Rgs17
Spock1
Ecpas
Smurf1
Dpysl3
Nav2
Luc7l3
Cnot2
Fam13b
Cacna1d
Hmgcll1
Atf2
Relch
Scai
Ppm1h
Ambra1
Cep70
Cnot4
Rundc3b
A830082K12Rik
Nln
Caprin1
Med13l
Rit2
Smarcc1
Itsn1
Mllt3
Tbc1d5
Ccser2
Btbd7
Pak1
Fgd4
Pds5b
Frmd3
Clasp2
Btrc
Rab2a
Tecr
Ncoa7
Ppp6r3
Ube3a
Ylpm1
Casc4
Zdhhc2
Braf
Gabbr1
Usp47
Cers5
Fam219a
Wdr47
Rorb
Atp1a3
Fchsd2
Garnl3
Gm42439
Ankhd1
Rab10
Arhgap39
Dip2c
Ywhag
Cdh8
Zeb1
Dst
Fubp1
Npepps
Mapre2
Clec16a
Arl15
Elp4
Arhgap32
Usp15
Tspan5
Fer
Tom1l2
Herc2
Nrd1
Ube2r2
Ubr1
Zfand3
Sf3b1
Ndufs4
Nrcam
Mtf2
Hnrnpu
Sik3
Klhl7
Reps2
Mapk8
Far1
Rapgef6
Tnpo1
Hivep3
Cttnbp2
Csnk2a1
Sec24b
Paxbp1
Arhgap35
Cspp1
Stk38
Auts2
Ulk2
Cog5
Ino80
Ube2w
Trpm7
Egfem1
Tnrc6b
Birc6
Dyrk1a
X9330159F19Rik
Xrn1
Smarca1
X4932438A13Rik
Gab2
Gnb1
Olfm2
Jmjd1c
Fbn2
Dok6
Fgf13
Pkia
Rsrp1
Srek1
Pak2
Ablim1
Wdr7
Zmym4
Dnm1l
Rb1cc1
Mast2
Shtn1
Ddx39b
Hook1
Prickle2
Rnf130
Mtss1
Cfdp1
Csnk1g3
Arhgap12
Rmdn1
Dnm3
Appl1
Tmx4
Spire1
Nisch
Gmcl1
Plekha5
Bmerb1
Rgs20
Kdm2a
Snap25
Scn3b
Enah
X9930021J03Rik
Akap9
Tmem150c
Sfpq
Dhx57
Scaf8
Fam117b
Kcnma1
Chchd3
Brd9
Podxl2
Ewsr1
Tnpo3
Clvs2
Senp6
Aig1
E130308A19Rik
Nsd3
Ppip5k2
Ptpn4
A230057D06Rik
Itgb1
Cdk8
Arhgap44
Cmip
Fnip2
Clip1
Ctnnd2
Rps6ka3
Cpsf6
Ankrd17
Araf
Fnbp1
Glg1
Fam135a
Ola1
Usp9x
Sh3gl2
Hnrnpr
Gbf1
Ankib1
Mapre3
A330076H08Rik
Phf20l1
Gm20275
Afdn
Unc80
Trip12
Dlg2
Arhgef9
Smc6
Nrg2
Gria4
Cdk13
Srsf11
Upp2
AY036118
Ogt
Cdc37l1
Trim35
March6
Ppfia2
Trim37
Sptbn1
Gas7
Hira
Srcin1
Gnai1
Epc1
Pkn2
Pi4ka
Kifap3
Atxn10
Brd4
Itfg1
Ubr3
Asxl1
Mtmr3
Mef2a
Hecw2
Cadps
Trim33
Shoc2
Ppp1r12a
Xpr1
Pafah1b1
Hdac9
Dis3l2
Rnf165
Naa35
Strbp
Zfp207
Nckap1
Nsg2
Zfp292
Stx1a
Gpatch8
Rasgef1b
Gatad2b
Evi5
Tmcc1
Tpr
Syt7
Atp6v0a1
Robo2
Gm47283
Rere
Pnn
Gm37240
Naa15
Amn1
R3hdm2
Fam171a1
Fsd1l
Kdm5b
Dnajc13
Rbm6
Xiap
Erc2
Zc3h15
Mdm4
Vps54
Cbl
Adam23
Dctn4
Cep170
Atl1
Fam49b
Cwc27
Dennd5b
Rbm26
Ubap2l
Nasp
Aplp1
Cbx5
Psip1
Gpr137c
Reep1
Kmt2c
Ephb2
Dusp11
Rptor
Slc25a12
Fus
Apc
Dpysl5
Psma3
Slc22a23
Srpk1
Epb41l4a
Armc8
St8sia2
Erc1
Nlk
Asap2
Abl2
Cers4
Rnf138
Syn3
Zcchc7
Gpm6b
Anapc5
Gnal
Ralyl
Kif1a
Ap3s1
Grin2b
Add1
Abcc5
Ube2h
Fryl
Ube2k
Ccar1
Sos1
Fam168a
Rbm28
Aff4
Gapvd1
Bicd1
Rbm39
Agap1
Ccnt2
Slc6a6
Slf2
Tulp4
Ep400
Lrch3
Smarca4
Snhg14
Ap2b1
Tspan7
Tln2
Kif3a
Sestd1
Galnt18
Smim14
Rufy2
Ank3
Rala
Fam172a
Ube3c
Nrxn2
Strn3
Mir124.2hg
Rasa1
Dmd
Tcf25
Tcaf1
Mast1
Nmt2
Chn1
Oxct1
Hmgcs1
Phip
Nipbl
Cop1
Rlf
Lingo2
Trappc9
Zfhx3
Ptprj
D630045J12Rik
Zmynd11
Rtn4
Med13
Ctif
Bclaf1
Dync1li1
Sh3glb1
Tra2a
Cstf3
Ttc3
Prrc2b
Sptbn4
Nup98
H13
Zfp704
Cntn1
X1500004A13Rik
Zfr
Mapkap1
Helz
Adgrl3
Htt
Clock
Cdk12
Dync1h1
Ccdc50
Tmem131
Nfx1
Synj1
C530008M17Rik
Colec12
Zfp266
Nbeal1
Raph1
Snap91
Arid4b
Rtn3
Lnpep
Sgms1
Ap2a2
Zbtb38
Pum1
Tmeff1
Myef2
Smg6
Picalm
Dner
Lrrc49
Hnrnpa2b1
Xrn2
Dnajc1
Srpk2
Stag1
Itch
Atp9a
Eps15l1
Scn1a
Cbfa2t2
Dzip1
Trim44
Nvl
Eif4g3
Sbno1
X4930402H24Rik
Prmt2
Gcc2
Zdhhc20
Ctnnb1
Xkr4
Cul5
Slc17a6
Celf1
Dhx30
Rgs7
Tlk2
Nlgn1
Hook3
March7
Arih1
Ppp6r2
Daam1
Drg1
Bmpr2
Zzef1
Ube2d2a
Usp32
Gabrb2
Canx
Zfp148
Mllt10
Rtf1
Nell1
Chd2
Kitl
Dscam
Ppp2r3a
Sppl3
Ppp1r13b
Plppr3
Cabin1
Ncor1
Rsrc1
Psmd14
Kif5a
Srsf10
Add2
Map1b
Gtf2i
Rufy3
Cul1
Setd5
Acbd6
Cep350
Cbx1
Odf2
Ktn1
Gng2
Wnk2
Pias2
Elavl3
Sltm
Dapk1
Ice1
Smchd1
Snx27
Abi1
Atpif1
Znrf1
Slc38a1
Slc38a2
Actr2
Cask
Pja2
Acer3
Elmo1
Spag9
Magi2
Btbd10
Akap8l
Srrm4
Tmem63b
Kcnq1ot1
Pspc1
Raf1
Wac
Tsc22d1
Ddx50
Srrm1
Zwint
Map4
Ptprs
Nsd2
X1110051M20Rik
Top2b
Taf1d
Mmp16
Exoc5
Ddx42
Kif1b
Kcnq2
Cox16
Dbn1
Rngtt
Phtf2
Mboat2
Sncaip
Cnot1
Pcm1
Cuedc1
Pum2
Ralgapa2
Dzip3
Eif5b
Nav3
Megf9
Csnk1a1
Ash1l
Wsb1
Camsap2
Thoc1
Kmt2e
Rp9
Khdrbs1
N4bp2l2
Smap1
Ppp2r5e
Rbm25
Elavl4
Sergef
Ccnl2
Atp6v1b2
Grk3
Hnrnpc
Nova2
Kif2a
Ptn
Atrnl1
Gphn
Phf3
Prpf40a
Atp6v0b
Csmd2
Memo1
Atxn1
Agtpbp1
Snd1
Asxl3
Clasp1
Ndfip2
Ep300
Ankrd11
Tasp1
Zfp638
Tcerg1
Tusc3
BC005561
Gm4258
Slc24a3
Tbck
Ubr5
Ryr3
Man1a2
Grip1
Mprip
Nudcd3
Hs2st1
Atad2b
Osbpl6
Zdhhc14
Zfp644
Snrnp70
Rabep1
Mbtd1
Aopep
Krit1
Nbas
Mark3
Ube2g1
Pgm2l1
Smc5
Prpf4b
Rac3
Mier1
Kpna3
Srgap3
Syt14
Prrc2c
Sfswap
Magi3
Ptpn12
2003-09-01
Ahcyl2
Rock2
Papola
Nav1
Ppp3ca
Polb
Ipo11
Eif4g1
Zfp462
Morf4l1
Rps6kb1
Cdh10
Bptf
Tcerg1l
Setd2
Zyg11b
Huwe1
Srrm3
Zfp618
Syncrip
Rai1
Ehmt1
Phf21a
Psd3
Crebbp
Commd10
Tnik
Wdfy3
Pnisr
Fgfr2
Stox2
Nell2
Slc25a27
Phf20
Fyn
Zcchc18
Thra
Tnks2
Tra2b
Opcml
Nsf
Kcnh8
Fut8
Brwd1
Hdgfl3
Gfod2
Mapk1
Fxr1
Smarcc2
Taok1
Pitpna
Atrx
Tmem130
Cyfip2
Ddx17
Mrps5
Grik2
Ncoa5
Mcf2l
Flnb
Psmd1
Prpf39
Gprasp1
Kdm4c
Pibf1
Sclt1
Pdzd4
Map6
Uggt2
Wdr33
Kidins220
Dcaf6
Ano6
Gap43
Slc4a10
Pds5a
Btbd1
X0610010F05Rik
Atxn2
Chd9
Ago3
Efr3b
Arfgef1
Ckap5
Fars2
Rab11fip2
Fbxo11
Gnas
Zfp609
Mtdh
Ppp3cb
X2610037D02Rik
Dock7
Rsrc2
Tenm4
Tia1
Bbip1
Thoc2
Dock9
Smurf2
Mdn1
Celf5
Arhgef7
Ubxn4
Uchl3
Smarcad1
Etnk1
Smc3
Rgs7bp
Pbrm1
Rnpc3
Rab11fip3
Gm42418
Pten
Zmym2
X5330434G04Rik
Camk2d
Pde7a
Ddx6
Cd200
Soga3
Arhgap21
Tcf12
Orc4
Slc4a3
Fry
Fam193a
Ubn2
Rnf111
Csrnp3
Kdm1a
Kif5b
Zfyve9
Trp53bp1
Grid1
Ddah1
Ccdc88a
U2surp
Synpo2
Jakmip2
Ptpra
Stxbp1
Dpysl2
Kif21a
Ankrd12
Pan3
Smpd3
Pde10a
Dpp6
Dtd1
Sorbs2
Nsmce2
Kmt2a
Tbcd
Ggnbp2
Ccny
Gsk3b
Spast
Ankrd10
Acin1
Myo5a
Scn3a
