# Supplementary material for: Developmental emergence of first- and higher-order thalamic neuron molecular identities
Source: Development. 2024 Sep 30;151(18):dev202764. doi: 10.1242/dev.202764 (PMC11463969; doi:10.1242/dev.202764)
Supplement: Table S9. FO and HO waves gene list (related to Fig. 3D). [file develop-151-202764-TableS9.xlsx]

## Sheet: Genes Wave FO
FO wave genes
Fgfrl1
Prdm16
Fignl2
Copz2
A830011K09Rik
E2f8
S1pr1
Gtse1
Vrk2
Pou3f1
Syngr2
Prss23
Chtf18
Tomt
Zeb2
Fzd4
Sorbs3
Emx2
A430027C01Rik
Pqlc3
Pax3
Neurod2
Peli2
Nhlh1
Neurod4
Hk2
Hist1h4i
9630010A21Rik
Cenpm
Kcna1
Cited1
Fzd2
Boc
Ube2t
D930048G16Rik
Eme2
Tescl
Tril
Kif2c
Gas1
Btg2
Caskin2
Ptgr1
Cdc6
Nupr1l
Snhg18
Psrc1
Dusp14
Fndc3c1
Mcm3
Mcm5
4930480K23Rik
Tbr1
Pdlim1
Msx3
Spsb4
Zfyve21
Gadd45g
Maf
4930579G24Rik
Net1
Trabd2b
Baiap2
Ndnf
Ddx11
Bmp7
Smim1
Ccnb1
Rgcc
Znf41-ps
Trim56
Ppp1r17
Usp51
Irx3
Zfp36l1
Tmem255a
Depdc1b
Hist1h4h
Pcdhgb4
Fstl1
Mcat
9130011E15Rik
Fzd9
Fam181b
C130013H08Rik
Axin2
Hmga2
Shmt1
Fuz
Lpl
Fam72a
Dlk1
Ebf3
Uaca
Baz1a
Uhrf1
Dusp9
Plpp3
Emilin1
Zscan12
Zbtb3
Zscan2
Enpp2
Tube1
Rad51ap1
Rab13
Ercc6l
Pmf1
Rad54l
Fabp7
Pacsin3
Acbd7
Pcdhb3
Ackr3
Pcdhgb7
Ect2
1700007G11Rik
Sdhaf1
Lrrc47
Thoc6
Notch1
Celf3
Jag1
4930524J08Rik
Mtcl1
Trp53inp1
Zbtb18
Troap
Chst5
Dbr1
Foxo4
Elovl1
Med7
Thap1
Tmem28
Cenpw
Xab2
Epcam
Trim27
Etfb
Lipt1
Rxra
Gsg2
Kbtbd4
Rpa2
Lhx1os
Nptx1
Fgfbp3
4930579K19Rik
Rab8a
Phlda1
Mir5136
0610009O20Rik
C230004F18Rik
Efna4
Fignl1
Zfp959
Prpf31
Pfdn6
4931440P22Rik
Ppp1r8
Kcnmb4os2
Fam192a
Nat8f4
Inppl1
Dph3
Taf12
Bcl2l11
Snw1
Snapin
Dcxr
Nup43
Clspn
Acadl
BC030500
Slc25a31
Epha8
Amdhd2
Mrpl36
Sap30l
Mrps22
Zfp429
Ddias
Zfp637
Ptges3l
Rwdd2a
Kctd10
Ehd1
Clk3
Rbp1
Hyou1
AW549877
Vezf1
Zfp120
Stap2
Mapk6
Aggf1
Pbdc1
Cdk10
Bola3
Dusp19
Asf1b
Aptx
Setdb2
E2f7
Prokr1
Ezh2
Bend3
Lama1
Baz1b
Trappc13
Cox19
Zdbf2
Nip7
Atox1
Chchd4
B9d1
Nuak2
Anapc16
Aspscr1
Brf2
Rnf146
Iqcg
Cdc45
Brcc3
Rpain
Rai14
Cyp39a1
Smc1a
2010015M23Rik
Emc8
Myg1
Pgpep1
Csrp2
Eif5a2
Nosip
Clp1
Galnt4
Rabep2
D130007C19Rik
Fgfr3
Hus1
Spdl1
Tlcd2
Hcfc1
Tkfc
Naif1
B230369F24Rik
Marc2
Paip1
Nfix
Gins2
Nxn
Gabpb2
Cyhr1
Wrap53
Utp23
Cln5
Snx6
Zc3hc1
Cacng3
Plekha8
Stat1
C030015A19Rik
Med9os
Smim24
Lsp1
Ttbk2
Bcat1
Podxl
Draxin
Os9
1110012L19Rik
Egln1
Cwc25
Med6
Plekhf2
Pigt
Ptcd2
Ntmt1
Mrps6
Dcdc5
Zkscan8
Ube2d3
Vhl
Casp8ap2
Triap1
Zfp536
Pld6
Fiz1
Cenpl
Aar2
Borcs8
Ptx3
Mcm4
F2r
Iqgap3
5430434F05Rik
Plpp7
Slc25a25
Rab38
Jkamp
Gli1
Zfp866
Tkt
Snapc2
Cmtm3
Bend5
Reep4
Cdc25c
Ppm1k
Dach1
Hist1h4c
AI504432
Prss22
Dctn5
Arl6ip5
Emp1
Lifr
Rap2c
Dapl1
Ccdc127
Tbccd1
Capns1
Ppic
Prpsap1
Sar1b
Dpp3
Ttk
Zfp316
Tox4
Actr8
Efcab12
Sdhaf3
Sdhaf4
Alg5
Rab18
Ccdc43
Pole
Zfp629
Zfp825
Bckdk
Mfsd3
Ankrd54
Apool
4930427A07Rik
Acad12
Gars
Slc1a3
Foxj1
Nkapl
Kif1bp
Mus81
B230354K17Rik
Chrna3
Anapc15
Dscc1
Arhgap27
Cntn2
Cnot11
Rab3b
Zfp7
Prr36
Zfp503
Fam131b
Nfia
Mrps18a
Thyn1
Samm50
Rdh10
Cenpn
Sema3c
Mrps30
As3mt
Ttll12
Usp30
Rbbp6
Uspl1
Gucd1
Zfp655
Prdm4
Metrnl
1110006O24Rik
5430420F09Rik
Foxred1
Ddx1
5930430L01Rik
Cfl2
Crbn
Tpgs1
Ribc1
Zfp811
D6Wsu163e
Cdh15
Cnppd1
Msi1
2810402E24Rik
Epc2
N6amt1
Sec61a1
Tmem19
Crot
Gck
Ago1
Cyb561d1
Ganab
Casd1
2010001A14Rik
Jmy
Zfp62
Ctdp1
Tmem8b
Ada
Tmco1
Rab3il1
Srprb
D330045A20Rik
Trnau1ap
Gpr137
Prkrip1
D130051D11Rik
Pofut2
Ddit4l
Nop16
Cnp
Mylpf
Zfp326
Atic
St8sia3
Yars
Coa5
Dnase1l2
2010110K18Rik
Nov
Osbpl3
Adss
1600029O15Rik
Gabrq
Cpped1
Fam63a
Otub2
Golga2
Ccdc66
Tshz1
Zfp157
Six4
Smarcd2
D930028M14Rik
Acer2
Bcl7c
Ddx51
2900093K20Rik
Etaa1
Rbm10
Igsf8
Cep72
Zfp27
Cep97
Tpst2
Rnf149
Hunk
Ccdc90b
Serinc3
Wbscr17
Thnsl2
Rem2
Mettl21a
Zfp451
Zfp521
Tesc
Gnpda2
Lysmd3
Reln
Zfp551
Tceal1
Mettl7a1
Vac14
Nom1
Adck5
Poglut1
Mapk8
Mtif3
Sv2a
Bmf
Ing3
E430021H15Rik
Slc50a1
C130060K24Rik
Zfp318
Ttc30b
Prpf40a
Tceanc
Adgrv1
Phkg2
Btd
Slc16a13
Fgd6
Ly6e
4930513N10Rik
Ttc1
Rpap1
Ss18l1
Selenop
Crip1
Zfp512
Mthfsd
Slc2a8
Kctd4
Pepd
Ppm1b
Arfgap2
Dgcr2
Dnttip1
Ipo9
C2cd4b
Dnase2a
Rrp36
A730094K22Rik
Zfp472
2810455O05Rik
Plpp6
Timeless
2610044O15Rik8
Tnfrsf13b
Plxnb1
Faf2
Dhx40
Tatdn1
Rfng
Fkbp14
Ncapd2
C230096K16Rik
AA413626
Rsl1
Gfpt1
Ets2
Ccdc189
Pigw
Cbfb
Prox1os
Olfml2b
Mier2
Vps33a
B230206I08Rik
Lrrc46
Klhl21
Zcwpw1
Cenpk
Dtx3l
Foxa1
1700113A16Rik
Bbs12
Snx33
Tmem189
Pomgnt2
Aldh5a1
Pex11g
Erbb2
Xrcc2
Dhrs7
Cd83
Mettl22
Ddx41
Ggnbp2
Dnajc12
Rnf19a
A930024E05Rik
Cyp4f16
Slc31a2
Tnnt1
Rbm20
Ilvbl
Zfp207
Kcnb1
Ddc
Ooep
Mia3
E530011L22Rik
Per2
Gcnt2
Ivd
Ager
Tnfrsf10b
Proz
Bdh2
Vamp4
Blvra
Eldr
Kat7
1700084E18Rik
Satb1
Optc
Wbscr27
Gad2
Ttc30a2
Creb3l2
Map2k3os
Kcna5
Tmem126a
B230303O12Rik
Trip6
Coq5
Gusb
6530402F18Rik
Cmpk2
Mrps5
Dach2
Slc2a4
March6
Smim4
1700030J22Rik
Tspan18
2310069G16Rik
C1qtnf6
Gpatch4
Rc3h2
Pcf11
Stamos
Zfp874b
Rbm3os
Ltbp3
Slc35g1
Mrps9
Atp7b
A730089K16Rik
Mtmr9
Mob1a
Mif4gd
Larp6
Maff
Lrrc10b
Rnpepl1
Irf5
Synpr
Gemin2
Rpgrip1
Scrn3
Sirt7
Zfp2
Snapc3
2700046G09Rik
Zfp786
Zfp94
Oaz3
Ppm1m
Atg4d
Slc35a2
1810024B03Rik
Kbtbd8
Rnf215
Pcdha2
Tmem192
Wnt4
BB218582
Lrriq3
Opa1
Wbscr16
Casp9
Bin1
Il18
Cd68
Agrn
Pnma1
Wdr81
Anln
2810428J06Rik
Kmt2b
Xlr4c
Carlr
Ifi27
E230020D15Rik
Cxcl12
Rin1
9530003O04Rik
Aaas
Pipox
Ednrb
Zfp36
Irs2
Zfpm1
Rbak
Fam174a
Pcdhgc4
Csnk1g3
Ppp2r5a
Ncapg2
Mbnl3
Zfp142
Comtd1
Dcbld2
Mtag2
Pgm2
Fes
Ppt2
Zw10
Pcyt1b
Snora57
Smpd4
Fam83e
Plbd2
Ccdc92
Cpm
Zfp879
Ints7
Serinc5
Ubxn7
Plekho2
Tstd1
Pard6g
Mcmbp
Vcpkmt
Hk1os
Tnnc1
Rgs9bp
Bhlha9
Ccdc155
Zfp758
BC035947
Chkb
9230112E08Rik
D430013B06Rik
Cln6
Smc2os
1110020A21Rik
Me3
Lyrm9
1500015A07Rik
Lpin1
Taok3
Pcdha9
4921531C22Rik
Cdc40
Smpdl3a
Vsig10
Mfge8
Crnde
Ccnf
Crebrf
Espl1
Fam84b
Itpr2
Tmem69
2900002M20Rik
1700086L19Rik
Mrps36-ps1
Tshz2
Ptpn5
Xlr5a
Mdm4-ps
Aldoart1
Neurl3
Snora33
Fdx1l
Mixl1
Ajuba
Il17rd
St6gal1
Xlr4b
Jph2
St14
D830050J10Rik
4930517J16Rik
Ndufab1-ps
Stom
Brwd3
Plk4
Tmprss7
Trh
Cnr2
Ppm1d
Zfp345
Foxo1
Eml3
BC039771
Htra1
Lonrf3
Pcdha12
3110045C21Rik
Fam76b
4833412K13Rik
Traip
Lipo3
Kif19a
Erich6b
Lats2
Zcchc9-ps
Fam163b
Klhl42
Mkrn2os
Ccdc24
Klf5
4930413G21Rik
Pcdhgb8
Chrna1
Prss33
1700007K13Rik
Mrip-ps
Snhg20
Tpi-rs11
Slain1os
Shoc2
4731419I09Rik
Plcd4
Hinfp
Ggnbp1
Rbmx2-ps
Sec14l3
9330102E08Rik
Casc1
F420014N23Rik
Spice1
Mycbpap
Ephb3
9030407P20Rik
Mdfic
A930005N03Rik
Arhgap19
4933412L11Rik
Tmem186
Atpaf1
Cct3-ps1
Pms2
Pmel
Ctsc
Tshz3
2700029L08Rik
Cnst
Atp4a
Gfra1
Tmem181c-ps
Kbtbd12
Adcyap1
Sostdc1
Fam107a
Prss41
A430110L20Rik
Chek2
Taf6
Dcaf8
Ccna1
Tinagl1
Pstk
C630043F03Rik
Tnip1
Cklf
Car2
Jade1
BC085271
Fam221a
Grasp
Fam122b
2410022M11Rik
Ugt8a
Rcbtb1
Rnase4
Lrif1
Mre11a
Adgre4
Proser2
Synrg
Aifm2
Mettl11b
1700101I11Rik
3300002P13Rik
Cd302
Zfp566
Cyb5d2
Egr4
Dffb
Cox6b2
4933439C10Rik
Rbm11
1700030K09Rik
Cars
AA474408
Fam124a
Gdap2
Itpkb
Sowaha
Dll4
Dbndd2
Large2
Satb2
Clec2l
Bhlhe40
Cwf19l2
4931414P19Rik
A430033K04Rik
Mpp6
4930581F22Rik
Ramp3
Kcnj11
Atg10
Cfap100
Slc43a3
Fndc5
Avpi1
4930539E08Rik
Stard5
Cabyr
Pi4k2b
Tstd2
Arhgap28
Ankle1
Lman2l
Plxdc1
Mgrn1
Kcnk1
Ncf2
Slc9a3r1
Rnf225
Zfp933
9430087B13Rik
Itpa-ps1
BC065397
Tesk2
Gabra4
Apold1
Kiz
4930517E11Rik
Ptgs1
Tmem170
Itgav
Nqo2
Mag
Alox8
Itgb6
Zfp563
Cep162
Zgrf1
Elk4
Tnks1bp1
Car7
Gpx2-ps1
Ccdc137
Scd3
Hps6
Ska3
Rtn4ip1
0610030E20Rik
BC005561
Colgalt1
3632454L22Rik
Ocel1
Pcdha3
Cyp20a1
Zfp26
Kbtbd11
Gpr173
G6pc2
H2-T-ps
Nupl2
Odf3b
Rgs6
Cubn
B230216N24Rik
Arl5c
Clcn5
Tmem238
Slc25a48
Drd5
Mfsd4b4
Ly75
Tead1
Specc1
Pcdhb4
Ptpn11
Myl2
Flrt3
Rrp1b
Nup214
Nid1
Clca3a1
4930505N22Rik
Zfp982
Gpr82
Thsd4
Scx
Unc45a
Edrf1
Dvl1
Vamp1
Ap1g2
Entpd1
Zfp984
Slx4ip
Fam199x
Cep95
Rhbdd3
Zfp354b
Gchfr
Tnr
Asb16
Ikbkb
2310058D17Rik
Prtg
Mroh2a
Catsperg2
Dusp2
Ovgp1
Bcl6b
Syde2
Scn2b
Actg-ps1
Pwwp2b
Pdlim7
Zfpm2
Slc22a19
Pcdh1
Rxfp3
Glt8d1
2810405F17Rik
Slc38a5
Gpatch2
Zfp791
Zswim7
1700120C14Rik
Emc9
Ddhd2
Serpina3n
Frrs1
Pabpc5
Thsd1
2900092N22Rik
6330403L08Rik
Fbxo38
Lmna
N4bp3
Syt2
Polr3b
Cdca7l
A830052D11Rik
Gen1
Bcap29
4930430F08Rik
Unk
Prpf3
Htr5a
C230021G24Rik
Sbk3
Ptges
5830462I19Rik
Spg20
Aard
Lipo4
Slco4a1
5330437M03Rik
Arhgef26
Tal1
5730403I07Rik
Nfs1
Gpr88
Plpp4
Zbtb20
Fam132b
Vangl1
Dcdc2a
Alg6
Fam83h
Magt1
Maoa
Prkag2os1
Mb21d1
Slc27a2
Stk40
Trnp1
Ccdc36
Zfp607a
Trdmt1
Mgarp
BC055324
Rab42
Tm6sf2
Cdh3
Gtf2f2
Zfp956
B430212C06Rik
AU041133
Taf7l
H2-T10
2410137M14Rik
Zfp809
Pdgfa
Cacng8
Ddx4
A230050P20Rik
Synj2
Ankrd9
Gpc3
Calcoco1
Kndc1
Pcdhb19
Grrp1
Scara3
Sytl2
Tmco4
Adamts8
Kcnip3
Cebpb
A130023I24Rik
Cdc34b
Upk3a
Shh
Xk
Cck
Gemin5
Mterf1b
Necab1
Pgbd1
D330023K18Rik
Pgf
Tjp2
Sorcs1
Ift80
4930426D05Rik
Ptger4
Fsbp
Pnpla6
Prkd2
Npsr1
Nrg4
Zfp64
H2-Q2
Prkcd
Smyd1
Bach2os
Serpinb1b
Tmie
Naa16
Lypd6b
Ctbs
Col9a1
Rad54b
Neb
Fam43a
Artn
Usp38
Pabpc1l
Col8a1
Pcdhb11
Nipa1
Spdya
Necab3
Ecm1
Fgf11
Paqr3
Sparcl1
Glg1
L2hgdh
Cisd3
Elac1
Kif7
Scube2
Golga4
Cebpd
Casp8
Cyp46a1
Tspan14
B130034C11Rik
5430400D12Rik
Zfp74
Cldn6
D830025C05Rik
Zfp995
Traf6
Alpk1
1700016K19Rik
Kdm5d
B430218F22Rik
Col11a2
Foxm1
F11r
1700086O06Rik
Slc25a35
Gtf2ird2
Eif2d
Dtwd2
Brf1
Ky
Arid3a
Xist
Pid1
Ubtd1
Slc5a5
A130014A01Rik
4930404I05Rik
Fech
Mylip
Alkbh3
Col7a1
Pantr2
Spats2l
Setd7
Mapkap1
Rnf141
Gja4
Nr2c2
Nrgn
Rragb
Cidea
C130026L21Rik
4932435O22Rik
Kremen1
Selenoo
Spata9
Pank2
Cfap45
Syt17
Uvssa
Arid5b
Rnf128
Hexdc
Aagab
Acadsb
D3Ertd751e
Slc25a40
Klhl20
Nudt5
Rad52
Mib1
Numa1
Rhoj
Nploc4
Pomt2
Serhl
Gpr107
Fam227a
Baiap2l2
Trit1
Cnot2
Traf3
Spx
Ctrl
Lpin2
Usp37
Kif14
Zfp975
Sema4f
Angptl1
Gk
Prelid2
Hes7
Wdsub1
Sgk3
Ttc12
Cep85l
Vps13c
Grm8
Slitrk3
Socs5
Zfp541
Plcxd1
Cpne5
Zfp282
2700049A03Rik
Mfsd4a
Glmn
Stard4
4933400F21Rik
Gfpt2
Etaa1os
Pla2g4e
Rab26
Bnc2
Cstf3
Tspan12
Ninj1
St8sia6
Aacs
Prkaa1
Tpk1
Azin2
Cand2
Tmem191c
Stat4
Mmaa
Fkbp15
Eif2b3
Relb
Atxn2
Angpt2
Maml3
Acp6
Agbl5
Sh3rf1
Cep128
Tspyl2
Itgb3bp
Spag6l
Upf2
Ric1
Zfp398
Fan1
Slc19a2
Mylk
Gpatch3
4933428G20Rik
Pfkfb2
Rs1
Lancl3
Hey1
Dnajc25
Pip4k2c
Fam149b
Rab27b
Lypd6
Skap1
Zfc3h1
Klhdc10
Fgf18
Catsper2
Fam117a
Gpr68
Glb1l
Gli2
Xylb
Wipf2
Orc4
Bbs2
Slc16a6
Prox2os
Zfp72
Coq8b
Acbd4
Klf4
Tbl1x
Zfp948
Ccdc39
Itgbl1
Hs3st4
Pnpt1
Trpm2
Sema6a
Xndc1
Disp1
A330102I10Rik
Panct2
Nek9
Ptpdc1
Sft2d2
Rep15
Mecom
Usp20
Pik3c2a
Helq
Prdm15
Gnptab
Cmtm6
Heatr5a
Tctn3
N4bp2l2
Nppa
Rab11fip1
Mpzl3
Mroh1
Tmem87a
Gabrb1
Ece2
Lrrc45
Rnf157
Egfl6
Tmem268
Ift88
Slc6a16
Slc30a7
Glyctk
4930405A21Rik
Ercc6
Zhx3
9530077C05Rik
Nim1k
Ppt1
4933423P22Rik
Dstyk
Nrip3
Omg
Nol4
Arih2
Arid3b
Tmco6
Usp8
Prps2
6720427I07Rik
Phka2
Tubgcp5
Npc1l1
Slc30a6
Zadh2
Cyp4v3
Klc2
Ccdc191
Ammecr1
Ankrd45
Rock1
Ccdc18
8430429K09Rik
Cep68
Ccdc114
Hdx
Dand5
Ppip5k1
Arhgef18
Ttll13
Wdr31
B3gnt7
Prkg2
Clec16a
6430590A07Rik
1700003E16Rik
Rnf169
Igsf9b
Tmem104
Tmem62
Asb2
Lpp
6330562C20Rik
Zfp97
Prex1
Tcirg1
Lyrm1
Zbtb44
Filip1
Sipa1
Odf2
Zfp961
Mcm8
Afg3l2
Shb
Actn2
Tsku
Pfkfb4
Cyp2u1
Pcsk7
Zfp516
Ncoa3
1700080N15Rik
Setd5
Slit2
Ubox5
Tctn2
Mttp
Slc16a1
Ankzf1
Sun1
Pcdhga9
Cercam
Osbpl7
Rad17
Rimkla
Atp2b3
Lrig2
Zfp160
Ebf4
Ret
Tgfb3
Clip4
C130071C03Rik
Slc7a14
Camsap3
Brca1
Reck
Pip4k2a
B3galt5
Tmsb15b1
Macrod2os2
2500002B13Rik
Slc30a10
Sntb2
Abcd1
4930583P06Rik
Nedd9
Itgb3
Alg13
Tinf2
Tmem108
Acad10
9330162012Rik
Filip1l
Plcxd2
Ddx19b
Atp7a
Slc2a5
Ubtd2
Kcnip2
Hspbap1
Zfyve26
Dus2
Cnnm2
Eogt
St3gal6
Ap4e1
Dpy19l4
Rab3gap1
Arfgef3
Parn
Polr1b
Dclre1c
Map3k3
Plod1
Icam5
Enkur
Fhod1
Cbl
Vwa8
Rbl2
Rab36
Myo6
Szt2
Cep192
Tcaim
Zswim3
Rpap2
Rttn
Pigu
Clca4a
Dlg1
Cfap206
Mtus2
Nbeal2
4930512B01Rik
Flrt1
Atl3
Fancc
Smtn
Rarg
Taf1a
Esrrg
Tada2a
Cnn2
Fmnl2
Kcnq2
Pskh1
Tfcp2l1
Gpd1
B230334C09Rik
Jmjd1c
Plag1
Wrn
Ttc27
A930006K02Rik
Tom1l2
Zfp141
Nudt12
St6galnac3
Msh3
Atg2a
Tex15
Spata1
Dhdh
Ostf1
Gfm2
Smurf1
Chm
Kdm4b
Deptor
Naaa
Dnal1
Prkag2
Rin2
Zranb3
Chd1l
2610037D02Rik
Chst11
Ano5
Tdrd5
Sstr2
E2f3
Stx3
Cmtr1
Utp20
Uimc1
Ppargc1a
Zfp449
Slc11a2
Zfp287
Haus6
Ldlr
B230307C23Rik
Cgn
Alcam
Efl1
Dgka
Smyd3
Map4k5
2700069I18Rik
Fanci
Mpped1
Slc20a2
Nek4
Ints6l
Trpm7
Nos1
Tha1
Camk2d
2900026A02Rik
Sipa1l1
Dzank1
Papss2
E130307A14Rik
Akap13
Zdhhc24
Wipf1
Slc35f2
Urgcp
Slc23a2
Pitpnc1
E230029C05Rik
Lrriq1
Ern1
Ptk2b
Sel1l3
Coro7
Sfxn2
Pot1a
Vmn1r4
Ttr
Col26a1
D930016D06Rik
Prmt8
Rmnd1
Stk33
Slc12a2
Lgals8
Fam83f
Tnni3
Mlxipl
Polq
Pros1
Ccdc171
2510017J16Rik
Adat1
Glce
Ncoa1
Abcb9
Elp4
Zdhhc15
Rasgrf2
Ccdc15
Brinp2
Tnfrsf21
Mybl2
Prim2
Mamld1
Fhit
Trip10
Gstz1
1700012D14Rik
Ears2
Ctf1
Cpne3
Scml4
Bbof1
Tacc1
Dcun1d3
Lnx2
Mok
D930030I03Rik
3300002I08Rik
Prkdc
Csad
Zfp568
Tbc1d22a
Zfp85os
Cables1
Kcnk4
Cep250
Raet1e
Ahnak2
Fndc3b
Fkbp9
Dhtkd1
D930020B18Rik
Zfp951
Adgrf5
Wdfy2
Zfp595
Cradd
Rmdn2
Spata6
Usp45
Spidr
Snap23
Arhgef28
Pfas
Acss1
Pou6f2
4930412C18Rik
Mtr
Wwp2
Asxl2
Cpq
Lmod1
B130055M24Rik
Tcaf2
Carmil3
Ccdc62
Slc7a1
Pim2
Rassf8
Vgll3
Itpr1
Arhgap42
Ube2cbp
Tnfrsf23
Gpr61
Kctd9
Prdm11
Lactb2
Chrm2
Pde8b
Mpp7
P4ha3
Smoc1
Wdr25
Acad11
Shisa6
Esyt1
Smad6
Spry4
Wwox
Pld2
Ccdc141
Ltk
Ttf2
Anks6
Rab43
Abcd4
Plcxd3
B830012L14Rik
Mrap2
Peak1
Fam184b
Cnksr3
Slc16a4
Fgd3
Elfn1
Timp4
Slc25a37
Anxa7
Xylt2
Ap1m2
1700109H08Rik
Ripk2
Sphkap
Tiam1
Cdh22
Adam4
Ccdc28a
Pigb
Itga6
Morc4
Epdr1
Nr3c1
Fbn1
Camk1d
Garem1
Vstm2a
Slc7a3
Mov10
Ccne2
Pcdh17
Grin2a
Fgd2
Kif17
Prdm5
Ddx31
Angpt1
Zfp112
C130036L24Rik
Hacl1
Otud3
Ripk1
Zkscan16
Fam13a
4931440F15Rik
Rasl11b
Plekhh2
Etv5
Fbln2
Erbb4
Rtl1
Slc16a9
Cdh13
Il1rap
Als2
Capn6
Usp13
Syndig1
Tdrd6
Fxyd5
Etv1
Shcbp1l
Ptger3
Col12a1
Cenpo
Gxylt2
Usp2
Tep1
Mvp
Xrra1
Arhgef3
Col6a5
H2-Q10
Ldb2
Jph1
Plek
Trpc3
Kcnab1
Zfp983
Hif3a
Ttc7
Cep112
Mastl
Tor3a
Tgfbi
B3gnt8
Rreb1
Zfp52
3100003L05Rik
Gramd1c
Eif2ak2
Baiap2l1
Slc35f4
Nfkbiz
Zbtb42
Gpr34
Ptpru
Tjap1
Spred3
Cfap74
Gulp1
Fat1
E130317F20Rik
Galns
4921504A21Rik
Eln
Npy1r
Zmynd10
Folr1
Glis3
Cpt1a
4930505G20Rik
D130009I18Rik
Ttc39b
Prss35
Cpeb1
Rspo2
Neil3
Clcf1
Ell2
Adam1a
Ttc41
Slc16a11
A230108P19Rik
Creb3l1
Tacr3
Pi15
Ddo
Galr1
Cnih3
Stc1
Erich6
C7
D030068K23Rik
Slc38a4
Etl4
Mab21l2
Gnrh1
Fam20a
Fam83c
Onecut1
Fcrls

## Sheet: Genes Wave HO
HO wave genes
6430511E19Rik
Rny3
Ngfr
Fam120aos
Fam84a
Fam19a2
A730017C20Rik
6720464F23Rik
4732416N19Rik
Tmem5
A330069E16Rik
Sgol2a
1190002N15Rik
Sdccag3
Gadd45a
Ung
Fam213b
Bhlhe23
Papd4
D10Jhu81e
Snora30
Dopey2
3110002H16Rik
Mkl1
Nat6
Tagap
Toporsos
Cxcr5
Hist1h2al
Cldn23
4632415L05Rik
Pdzd9
Cox20-ps
2410089E03Rik
Gatsl2
Bloc1s4
Fam96b
0610037L13Rik
Zufsp
BC003331
Rny1
Rgag4
2310035C23Rik
Alms1-ps2
Uqcc3
Ccnb2-ps
BC022687
Sgol1
Pisd-ps2
Mut
Zfp939
Pyurf
Minos1
1110008L16Rik
Ssfa2
Mum1l1
Nr5a2
Tmsb15l
1110037F02Rik
Xlr3a
Myd88
Rbpsuh-rs3
Fam63b
Zcchc11
B930086L07Rik
5730508B09Rik
Rab26os
Mgea5
2900022M07Rik
Prg4
Prosc
Dgcr14
A930011G23Rik
BC017643
BC029214
AI314180
D930015E06Rik
Vcp-rs
Zcchc6
9530082P21Rik
2810403A07Rik
Ino80c
Trove2
6330549D23Rik
Wbp5
Nsl1
Id2
2700060E02Rik
Tsc22d3
A230046K03Rik
6330408A02Rik
Vprbp
Dscr3
9330132A10Rik
Rn7sk
Rbm12
1600002H07Rik
Ube2d-ps
Fbxl14
Smek2
Tceb1
Faap24
Mesdc2
Rpph1
2810474O19Rik
Timm8b
Ldoc1l
B9d2
Chrna4
Shfm1
Fam134a
Pold4
Siva1
Fam109a
D17Wsu92e
Rprl3
Vwa9
Ak1
Deb1
Tmem256
Hdgfrp3
Uqcr10
Hn1
Fam208b
Apoa1bp
Rwdd2b
Myeov2
Nupl1
Ier2
Mlf1
2210013O21Rik
2900027M19Rik
Whsc1
Rnf113a2
Tceb2
Mien1
Hint2
Coa3
Hdgfrp2
Whsc1l1
Fam64a
Grwd1
Gpx1
BC037039
Shisa5
Anapc13
2010320M18Rik
Dpm3
Cdr1
Ccdc53
Fam178a
Mmp2
5830487J09Rik
Gstm5
4732487G21Rik
Ccna2
Ufd1l
Nkain4
D2Bwg1423e
Sdc1
Laptm4b
Zfp783
Ndufs6
Fam175b
Ufm1
Wash1
Melk
Rn18s-rs5
Nespas
Hcfc1r1
Prkrir
Nup62
D230017M19Rik
Coq7
Fam210b
Frat2
Srf
Thap11
Polr2d
Dynlrb1
Kcne1l
Nit2
2310039H08Rik
Gorasp1
Diexf
Ccdc32
Ndufs8
Pcdhb5
Nrsn2
Rbmx2
3110062M04Rik
Ubald1
AI606181
A830039N20Rik
Insm1
Atp5sl
Phf23
Prmt6
Ndufa3
Zbtb45
Timm17b
1300002E11Rik
Lamtor5
Alkbh4
Zfp955a
Tmem86a
Zxdb
Txndc17
Map1lc3b
Oat
2810428I15Rik
Mrpl28
8030445P17Rik
Neurog2
Ndufc1
Mycl
Dctn3
Asun
AI846148
Nhlh2
5730559C18Rik
Tpbg
Exosc4
Mrpl30
Snrpb2
Adi1
Cxxc5
Gtf3c6
Smim11
Mis12
Atp5h
Ormdl1
Uqcrb
Eif3d
Hsbp1
C77370
1110059G10Rik
Wbscr22
Ado
Pantr1
Mrps11
Egr1
Smim15
Notch4
Tonsl
Dusp1
Snrnp25
Slu7
Timm13
Tmem50b
Mrpl20
Ntpcr
Gabarap
Cops6
Fbxo6
Syf2
Sub1
Ndufb7
Eif3f
Nudt14
Ldhb
Uqcrq
Atp5k
Smim12
Atp5j
9330162G02Rik
Zfp874a
Mrpl11
Tagln3
Pomp
Ubl4a
Rln1
Mrps2
Mrpl44
Mfsd7b
Mrpl57
Supt4a
Ndufv3
Ccdc71l
Cnih1
Zfpl1
Pex11b
Cdpf1
Inafm2
Fis1
Anp32e
Zbtb6
Pddc1
Psmb4
Dnajb1
Map3k11
Bloc1s6
Gcc1
Sh2b1
Ndufa11
Cbln2
Mrpl13
2410131K14Rik
Zfp281
Psmb6
Dmrtb1
Cript
Jun
Gsto1
Skp1a
Phf5a
Smc4
Psmb1
Ebp
Dfna5
Mrpl17
Gstm7
Tubg1
Yod1
Ssr2
Creld2
Ndufa9
Alkbh7
Rnd2
Psmd6
Sumo3
Ndufa4
Polr1e
Fbxo32
Nudt22
Mrpl42
Cox7a2
Trappc5
Hyi
Abracl
Polr2e
Pkm
Psmd10
Actr6
Tmem160
Mapkapk5
Tmem176b
Clip3
Qdpr
Tstd3
Eif1ax
Phax
Smim7
Txnl4b
Ccdc184
Lig4
Zfp41
Haus4
Ppp1r18
Cdk5r1
Atf4
Smpd1
Ubqln2
Alg11
Kti12
Dnajc9
Hdhd3
6330403K07Rik
Selenon
Rack1
Pdp2
Bag1
Dnpep
Sar1a
Coasy
Epm2aip1
Frat1
Polr2i
Atp5d
Surf1
Slc35b2
Mex3a
Mrps24
Ccdc166
Mrpl46
Spry1
Dusp28
Gpr22
Cox6b1
9130221H12Rik
Bap1
Magee2
Msantd3
Sowahc
Crip2
Qtrtd1
Mrps17
Nelfcd
Pnmal1
Atp5g3
Hspa5
Mcts2
Znhit2
Fam65a
Rbm6-ps1
A530064N14Rik
Msl3l2
Bex3
Eif1b
Ctsa
Oard1
Cilp2
Brd2
Cstb
Trpt1
Spc25
Calm3
1600012H06Rik
H2afv
Tpp1
Gatc
Gtf2h5
Cd24a
Pfdn5
Sfr1
Nedd8
Abhd13
Commd6
Dnajb3
Lyar
Fundc2
Phf13
Tbpl1
A230103L15Rik
B3gnt5
Park7
Pigyl
Kctd12b
Nudt18
Ift27
Dph2
Lace1
Poldip2
Mydgf
Atg12
Sec13
B3galt6
Cisd1
Atp5f1
Tgoln1
Ndufa5
Naca
Zmynd19
Particl
Marcks
Eif3k
Cnpy2
Eif1a
Oprl1
Purb
Trim28
Prr13
Cnn3
Bub1b
Efs
Ik
Ccdc181
Cct4
Sertad3
Amigo2
Hes6
Ndufv2
Cct5
Psmc4
Mdp1
Chchd1
Rrm2
Atp5c1
Traf2
Hsdl1
Sde2
Cct8
Psmc3
Ppp1r15b
Rnf138rt1
Ccdc64
Zbtb22
Mrpl45
Prdx2
Napa
Shox2
Serp1
Slc39a3
Phf21b
Imp4
Spg21
Ccdc177
Vps29
Bex2
Nenf
Fth1
Mn1
Psmb10
Trmt12
Ndufs7
Psma6
Mrpl39
Ddx56
Rogdi
Ddah2
Atp6v1e1
Npc2
Ywhab
Tomm20
Exoc8
Snrpa1
Mcfd2
Krr1
Pusl1
Rfc5
Mcee
Arl16
Cecr5
Zyx
Zik1
Akr1a1
Plagl1
Timm50
Cct7
1810055G02Rik
Cbx2
Mief2
P4hb
Men1
Tmub1
Hint1
Idh1
Rpusd3
Dctn2
Psma7
Jmjd8
Calr
D430019H16Rik
Rwdd1
Nacad
Atp5b
Ndufv1
Lamtor1
Klhl13
Dpm2
Nubp2
Polr1d
Ak6
Mmachc
Mllt11
Pdrg1
Psmg3
Cope
Gemin6
Mis18bp1
Mogs
Ndufa13
Cdc42ep4
Snhg5
Atp6v0e2
Pafah1b3
Nap1l3
Slc25a3
Zfp623
Ssr3
Bpgm
Uba1
Rce1
Smg8
Rnf181
Prnp
Tbc1d7
Sp9
Idh3g
Herpud1
Fam110a
Ubfd1
Polr3k
Tor2a
Cdr2l
Sulf2
Ftl1
Zc3hav1l
Mtch1
Tmem200c
Sdcbp
Zfp518b
Tmem115
Rgmb
Cdkn2aipnl
Eif1
Odc1
Zfp383
Rnh1
Zfp622
Alg3
Ppp2ca
E430018J23Rik
Fabp5
Ormdl3
Ghitm
Cant1
Cad
Lcmt1
Sprn
Zic3
Armcx2
Kctd6
Enc1
Hsph1
Zfp667
Impad1
Rsl1d1
Tcf19
Kctd15
Sf3a3
Npm1
Zfp513
C330027C09Rik
Snrpd1
Ddx3x
Psme2
Faap20
Ndn
Chst1
Fh1
Pa2g4
Psme1
Prdm8
Scrn2
Maged1
Hsdl2
Gp1bb
Cox4i1
Dbnl
Rnd3
Fzd1
Zfp688
Atp5a1
S100a16
Srp9
Scube3
Chpf
Selenos
Slc35e4
Med16
Akr1e1
Poll
Nuak1
Irgq
Ufsp1
Scd2
Grk2
Trim13
Zdhhc4
3010003L21Rik
Abcf1
Hexim1
Msh6
Dnajc28
Pno1
Eif2b2
Dync2li1
Srsf6
Calm1
Cdca7
Hnrnpk
Eif4g2
Bub3
Isoc1
2310022B05Rik
Rabggta
Klhdc8b
2610318N02Rik
Fahd2a
Tada2b
Zbtb43
Zfp606
Zc3h10
Snap47
Nhlrc1
Ankrd37
Mepce
Alkbh6
Stambp
Mta2
Plk2
Fasn
Patz1
Zfp574
Matr3
Acat2
Wls
Arl6ip1
Fcf1
Smu1
Gid8
Umps
Pygo1
Lonp1
Tmed3
Peg10
Grn
Sbk1
Dus1l
Tomm34
Pef1
Pcdhga7
Adam8
4933427D14Rik
Cenpf
Rrp8
Coa7
Ciapin1
Rars
Ncl
Timm22
Tfip11
Kif15
Npepl1
AU022252
G6pc3
Tirap
Klhl11
6430571L13Rik
Fem1b
Tmem50a
Igfbpl1
2210016F16Rik
Cables2
Zfp65
Pxylp1
Nudt19
Ndufaf4
Tnfsf9
2510046G10Rik
Pcdhb21
Srsf3
Tmem107
Ssb
Rpf2
H3f3b
Dusp18
Pcp4
Socs2
Rnaseh2a
Yjefn3
Slc25a4
Tsn
Chchd7
Dhx38
Paf1
Atp6v0e
Zfp628
Hdac2
Pcdhb17
G3bp2
Eapp
Skida1
Fam167a
Ftsj1
Nrep
Cdipt
Gtf3c4
Pole3
Lrrc8a
Ubxn6
Rpn2
Naxd
Pex11a
Prps1l3
Zscan21
Gdi1
Cmas
Rnf122
Pdzrn3
Arrdc4
Plxna3
Zfp661
Klf16
AI837181
2310011J03Rik
Sfxn3
Sdhaf2
Nfatc2ip
Tti2
Twnk
Ercc1
Slc48a1
Hmbs
Brix1
Atxn7l3
Wdr55
Cep41
Ina
Kat8
2610012C04Rik
Sugt1
Arpin
BC024978
Ccdc97
Tbrg4
Arfrp1
Eif2b1
Slc5a3
Nrm
Dnph1
Toe1
Zfas1
Tbl2
Zfp553
Plp1
Ddx52
Rabac1
Zfp937
Cyb561d2
Rgl3
Phospho2
Atp6v1c1
Fam8a1
Fbxw5
Prpf8
Snrnp200
Cd164
Ppp1r7
Polr2a
Atpif1
Ythdf1
Nfya
Syt13
Mafk
sept.02
Cenpq
Atp5o
G6pdx
Rpp14
Bambi
Gstm4
Pgd
Myc
Golt1b
Top2b
Nolc1
Sox11
4933415A04Rik
Cep57
Eif3a
Nrl
Rnf167
Hsp90aa1
Cdc25a
Akna
Dnajc5
Etf1
Cbx5
Mmp11
Anapc7
March5
Kcnh2
Smim8
Mcts1
Cbfa2t3
Apeh
Hemk1
Gpalpp1
Anapc2
Tmem263
Pabpc1
Tax1bp1
Rab2a
Ftsj3
Armt1
2610001J05Rik
Zscan29
Hnrnph1
2700062C07Rik
Atat1
Tmpo
Cdc16
Gale
Pycr1
Rnf20
Zfp12
Zfp865
Mak16
Calm2
Trmt10c
Sdha
Chaf1b
Zfp707
Cxadr
Traf7
Cops5
Abtb1
Hmgcs1
Tmem9
Mrpl16
Inip
Zfp51
Crmp1
Scg3
Ccdc71
Ppig
Natd1
Dnajb11
Spag5
Tefm
Repin1
Gpn1
Pmpca
Ccnb2
AW209491
Bace1
Tnfaip1
Slc25a44
Mlec
Copg1
P3h4
Rcbtb2
Nkd1
Zic5
Pmp22
Cd320
AI597479
Fbxo7
Dll3
Kpnb1
Gramd1a
Zfp493
Ints12
Ddx5
Gpr19
Zbtb21
1810010H24Rik
Rhbdd2
Gpaa1
Mtfr1
Ubr7
Tmem242
Inafm1
Dgat2
Lrrc56
AI413582
Inpp5f
1110015O18Rik
Tmem230
Enpp5
Zcchc10
Ube2e3
Cdc42
Lsm11
Dhodh
Ddx24
Nsg2
Zfp113
Rusc1
Icmt
Scaf11
Dnajc15
Slc25a15
Zfp362
Tmem106b
Pold2
Lrrtm2
Tapbp
Cstf1
Smc2
Hccs
Klc1
Fam107b
Lhfpl4
Snap29
Ubiad1
Stard3
Tubb5
Fam118a
Rabepk
B230118H07Rik
Rnf223
Zfand1
Cltc
Zfp871
Slc35c2
Nek6
Cend1
Cd151
Nrp2
Slc30a1
Pak4
Nsun2
Tomm70a
Arrdc2
2410006H16Rik
Asrgl1
Slc2a1
Sec62
Pygo2
Atp6ap1
Ttc30a1
Mdm2
Ddx47
Mul1
Ncbp1
Pramef8
Nmb
Slc25a19
Gdi2
Slc35c1
Zfp101
Rnf182
Extl2
Slc6a8
Zfp93
Vrk1
Josd1
Tbc1d10b
Dhrs7b
Mphosph8
Sec23a
Elac2
Usp42
Canx
Ccng1
Zic1
4921524J17Rik
Srxn1
Gpbp1
Slc37a4
Zfp715
Haus8
A530017D24Rik
Tmbim4
Hap1
Mbd6
A930004D18Rik
Tubb3
Cdk20
Dclre1b
Zfand2b
Neurl2
Plcd1
Ubac1
Mettl18
Ldha
Tfe3
Zfp658
Zkscan5
Psmd5
Sap30bp
Pum3
Spsb2
Gtf3c5
Glyr1
Gas5
Ube2ql1
Acap3
Naga
Isg20l2
Slc52a2
Orc6
Ivns1abp
Grk6
Sf3b1
Abhd10
Ttc34
Chrnb2
Zfand2a
Zfp180
Usp21
Reep6
Ppan
Pycr2
Dcx
Hgh1
Hnrnpa2b1
Src
Xpnpep1
Nr2f1
Fgfr1
Tmem123
Tmem169
Cct6a
Naa25
Ywhag
Lmf2
Cdk5rap3
Nedd4
Pex26
Lmnb2
Rnf40
Rest
Psmf1
Rrp15
Zfp940
Nkx2-2
Mfsd12
Otx2
Tead3
Nrsn1
Poldip3
Rnf219
Plekhg2
Ostm1
Tgfbr1
Lhx9
Dcaf12
Ptrh1
Mpzl1
Ulk1
Chml
Lrrc73
Bcl11b
Fam160b1
Sco1
Zfp738
Arl8b
Dtd2
Cox15
Ccdc186
Cd1d1
Dtx1
Zfp354c
Zc3h4
Pelp1
Gnaz
Edc4
Rgs12
Reep5
Pcbd1
Fbxl18
Abhd4
Rasip1
Tmem205
Tmtc4
Tmem80
Tsen15
Ovca2
Pcdhb18
Pold1
Incenp
Pcnx3
Zfp105
Rassf2
Ercc3
2310010J17Rik
Zfp81
Smarcc2
Uba5
Csnk1d
Casp2
Atxn10
Prmt2
Usp11
Dpysl3
Aars2
Ubxn2b
Col27a1
Npffr1
Ptpmt1
Gap43
Fdxacb1
Bcl2l12
Mtap
Soat1
Serpinh1
Cd47
Ficd
Cacnb1
6820431F20Rik
Nol11
Ccdc130
Sars2
Zkscan6
Rgs8
Wdr75
Atg14
Lpar6
Bphl
Tmem25
Zfp709
Rela
Birc2
Ammecr1l
Slc12a7
Fam91a1
Akap8
H2-T23
Pbrm1
Nnat
Rap2a
Zbtb24
Ipo4
Elp2
mars.02
Rlim
Haus1
Cd63
Prpf4
Cipc
Nup107
Zfp235
Cpe
Crk
Gprasp1
Mgme1
5730455P16Rik
H13
1700124L16Rik
Zbed5
Stmn2
Rpusd4
Zfp605
Noc2l
Cetn4
Gdpgp1
Coq10b
Spout1
Racgap1
St18
Zfp263
Snrnp35
Syne2
Apip
Son
Zswim1
Psmd1
Tgs1
Ampd2
Thoc5
Atrx
Dnd1
Nqo1
Rbm27
Acot7
Mknk1
Map1b
Prkx
Tfb2m
1700066M21Rik
Brpf1
Zfp780b
Parp2
Bid
Aoc2
Decr1
Zfp790
Msh2
Smug1
Robo3
Hexim2
D1Ertd622e
Ttc3
Poc5
2310015A10Rik
Thsd7a
Ogfrl1
Cdr2
Fut11
Gstm1
Fam161a
Pcmt1
Pik3ca
A930005H10Rik
Igf2bp2
Luzp1
Ncbp3
Col2a1
Nptx2
St6galnac4
Mynn
Def8
Lrrc57
Slco5a1
Zbtb10
Fkbp1b
Zfp873
Tcf7l2
Gtpbp1
Stk11ip
Srd5a1
Ppp3cb
Amt
Aifm3
Gorasp2
Pgm2l1
Ppil3
6330418K02Rik
Ackr1
Gpsm2
Ss18
Exosc7
Camkk1
Adamts1
Zfp938
Sec24c
2610306M01Rik
Pcdha11
Bop1
Tmem130
Smarca2
Kdm5a
D130058E05Rik
Xrcc3
Lrp10
Gpkow
Zbtb34
Sertm1
Sirt5
Flot1
Eif4enif1
C130075A20Rik
Siae
Aspm
Rabl3
Cyb5r1
Klhl28
Rpa1
E4f1
Adipor2
Zfp292
Ercc8
Bin3
Ifnar2
St8sia2
Lrp4
Rcn1
1810026B05Rik
Bud13
Pigq
Preb
Clk4
Tfdp2
Tmem17
2810454H06Rik
Cib2
Insrr
1700095J03Rik
Slc25a14
Ermard
Mtx3
Ppp2r2a
Sun2
Fastkd2
Taf1
Sp3
Zbtb48
4932442E05Rik
1700001G17Rik
Pcdhb12
Fam219b
Glud-ps
Nrde2
6330419E04Rik
Ndufs1
D7Bwg0826e
Sh2d5
8030487O14Rik
Mapt
Thoc2
Trmu
Nudt17
Hs6st2
Pgs1
Bmp2
Wnt9b
C230062I16Rik
Morn2
Ahnak
Golim4
A830092H15Rik
Slc26a2
Ubl3
Chrnb1
Rbm12b1
Elmod2
Mblac1
E030026E10Rik
Dlg3
Chrd
9430087J23Rik
Foxp1
Fam133b
B230112I24Rik
Lsm14a
Cpxm1
Zfp993
H2-T22
Stxbp3-ps
Asb10
4632404H12Rik
Gaa
Pja2
Lats1
Lyplal1
Trim2
Slc18a2
Hyal1
Slitrk6
Trip13
Rbm19
Lrig1
Nnt
Pnpo
n-R5-8s1
Sidt2
Rfxank
4930566N20Rik
4930469G21Rik
Aldh1b1
Ndrg4
Rgs10
Shcbp1
Smarcad1
Cage1
Itgae
Mvd
Ikbkg
Ptger1
Ctnna1
Gpr180
Fbxo30
Zfp111
Slx4
Lad1
Bcl2l2
Vps11
Shroom1
Cndp2
Txndc5
Fam53a
Rasgrp1
Minpp1-ps
Heatr6
4930431P19Rik
Bcs1l
Zfp612
Napb
Kctd12
Myo1a
Kctd7
B4galt4
Zfp653
Hdac11
Slc46a3
Zfp459
Fam149a
Rmdn3
Gtf2e1
Wapl
N4bp1
Ccdc50-ps
Ermp1
2610008E11Rik
Trpv6
Porcn
Zdhhc7
A430108G06Rik
Cpsf1
Prim1
Ctso
Rpusd2
Anapc15-ps
Sarm1
Zfp964
Ap3m1
Tab1
Nlrc5
Fem1c
Fanca
Gfra4
Dpysl5
Phykpl
Taf8
Manea
Vps18
Zfp273
Slc6a20b
Syt5
Ociad2
Cep76
Vps39
Actr5
Zfp39
A730020E08Rik
Nr2c1
Ssx2ip
Fuom
Gpr108
Morn3
Tcf3
Lpar2
Tbc1d2
Slc25a53
Ccdc91
Taok1
Fam76a
Celsr1
Heatr1
Fez2
Gemin8
Pacsin2
A230065H16Rik
Pradc1
Thbs1
Arhgef15
Prox1
Mxra8
Mast3
Ttll3
Hectd1
4921511H03Rik
Slx1b
Epha4
Spcs2-ps
Kdm3a
Smok4a
Cep63
Oaz2-ps
2610021A01Rik
Gpt
4833421K07Rik
Zfp558
Enkd1
4930599N24Rik
Slc35b4
Cep295
Dleu7
Fkbp7
Gp1ba
Wdr12
Asic1
Tti1
Gga3
Zfp867
Txnrd3
Cdc7
Spg7
9430021M05Rik
Ddah1
Lmo3
Vsig10l
Ints1
Chl1
Calr-ps
Hps1
Gimap8
Six5
Pcdhga8
Nabp1
Zfyve27
Tmsb15b2
Fgf9
Trpv4
Prkcz2
Lrrc3
Lypd3
Dars2
Ap3m1-ps
2900064K03Rik
Perm1
Prkcdbp
2810002D19Rik
Tubb4b-ps1
Foxn2
Coq4
Orai2
Mthfr
Tdp1
Pot1b
Mcoln1
Foxp3
Psat1
4833421G17Rik
Smarce1-ps1
Ypel2
Abcb8
Atg2b
Crocc
Pla2g12a
Zcchc16
Hscb
Akr1c19
Dnmt3b
L3mbtl2
Palm2
Pfn3
Cort
Snupn
Mettl5
Cluap1
Mutyh
Gpx7
Bcas1
4933404O12Rik
Creg1
Ttc38
Fam19a4
Arrb1
Pqlc1
Lefty2
1700056E22Rik
Engase
Acot9
Dus3l
9330121K16Rik
Vmn1r51
Nek3
Krt18
Plpp2
Pard6b
Gpr157
C2cd4c
Nup155
Gpr155
Bpifb1
Ipmk
Fbxo5
Zfp760
Ccne1
Sprtn
Lhfpl5
Dennd2a
Mt2
AI854703
Ciz1
Cyb561
3110080E11Rik
Spryd7
Rab10os
Mtmr14
3110079O15Rik
Ndrg2
Mief1
Palm3
5930412G12Rik
Dapp1
Tmem18
4930432K21Rik
Mark4
Hepacam
Cygb
Taco1os
Rnf17
Tceanc2
Adra2c
Slc18a3
Atg13
Uri1
Muc15
Nthl1
Cdk2
Prr19
Cldn3
Col18a1
Nhej1
4930480K15Rik
Pigv
Nfatc4
Noc3l
Rasd2
Adamtsl2
Msc
Hsf2bp
Kitl
Cdkn1a
Lor
Pcdh10
Crkl
Cst6
Arhgdig
Npnt
Ctxn2
Lrrc18
Tfap2d
Noct
Chchd10
Flna
Itga2b
Apba3
S100a10
Nol6
Sstr1
Il6st
Fam159b
Kif3b
Scap
Mfsd2b
Osgin2
Ccdc163
Hfe2
Dcaf12l2
P2rx2
Ace
Pnoc
Brpf3
Kcnab3
G630055G22Rik
Ppp1r3d
Bag2
Kansl3
Rad9b
Heatr3
Gjd2
Myl10
Pknox1
Slc18b1
Tmem231
Tdrd1
Def6
4930553P18Rik
Vwa5b1
Git2
Marf1
4930539J05Rik
A030001D20Rik
Clu
A2ml1
Trim41
Det1
Entpd2
Zbtb38
Rspo4
Kcnv1
Mtmr10
Rflnb
Igkc
Edem3
Zbtb8b
Etfdh
Cracr2b
Dhx33
Elmo3
Adamts5
Pcdhgb5
Tk1
Senp2
Vgf
Kdm1b
Tmem143
Nfatc2
Pitx2
Etohd2
Ak8
Rtel1
L3hypdh
Man2b1
Rspo1
Iffo1
Ipp
Serpine2
Pdxk
Habp4
Vav2
AA467197
Ccdc116
Senp1
Zfp947
Fam234a
Rccd1
Zfp583
BC028471
Paqr7
Limd1
Dera
Ppp1r13l
Hat1
Fbxo27
Rapgef4os3
Lck
Kif1a
Recql5
Zfp108
Brms1l
Pik3r1
Ppp1r12c
Tfpi
Fam189b
Bdp1
Megf8
Tpra1
Ippk
Prkar1b
Hlx
Plvap
Oxtr
Esco1
Inha
Dnm3os
Tekt2
Ccdc117
Fmo1
Mal2
Ppm1n
Rilpl1
Gan
Wdr62
Stx11
Akap12
Fpgs
Zbtb39
Rassf4
Baz2a
A430057M04Rik
Tgfbrap1
Igfbp5
sept.04
Neil1
Speer4b
Zfp110
C230012O17Rik
Efcab2
Rhot2
C1qtnf2
Adam15
Uhrf1bp1l
Cd164l2
Tpd52
Abcg2
Aldh9a1
Plcd3
Nudcd1
Ghdc
Cd59a
Exd1
Nup160
Cc2d2a
Agpat2
Fbln7
Dkkl1
Zfp382
Cd55
Zfyve19
Nadsyn1
Hpca
Zfp442
Cdan1
Slc43a2
Anxa5
Zmat1
F730043M19Rik
Iqub
Pgap3
Lhpp
Fam129c
Cflar
Nceh1
Nagpa
Cdc25b
Slc9b1
Platr14
Arfgef2
AW551984
9430038I01Rik
Smyd4
Aldob
Iffo2
Wipi1
Cntrl
Hnmt
Vps33b
4930516B21Rik
Adcy9
Krba1
Gpr139
Capn5
Tbc1d8
Kcnj9
Mmab
Il13ra1
Appl2
Cplx1
Polr1a
C1galt1
Aldh7a1
Snhg15
Kyat1
Camkv
Dexi
Osbpl5
9330151L19Rik
Erich5
Myo18b
Khnyn
Ankrd2
Camta2
Fancm
Parp10
Mfsd11
Aldh3a2
Rgs9
Hoga1
Cep89
A730017L22Rik
Galnt16
Hells
Tyro3
Ankrd61
Slc1a4
Ralb
Dffa
Tarsl2
Eaf1
Ulk3
Zfp960
Spon1
Tnk2
Maob
Ccdc77
Adap1
Cdk18
Tyk2
Mpp1
Zcchc2
Akap17b
2010315B03Rik
Creg2
Dydc2
Gpr26
Map3k14
Gpd2
Mmp17
Rad21l
Pus10
Armc7
Rab40c
Kcnd1
Ifit2
St3gal1
Megf11
Zim1
Rasa4
Aloxe3
Stag3
Plek2
Ndrg1
Lrtm2
Wdr90
Pkp2
Map3k9
Fam57a
Evc2
Tnfaip3
Tspan9
Fads6
Col11a1
Adcyap1r1
Atad3aos
Amot
Miga2
Klhdc4
Tiam2
Gfra3
Piezo2
Plk5
Rdh12
Thy1
Acsl5
Hpcal4
Kcnj12
Adora1
Dgkk
Pnma3
Irs4
Map6d1
Fgd5
Prkd1
Adamts15
Pknox2
Kcnab2
Hspa12a
Tdrp
Fam102a
Fhdc1
Agfg2
Eif4ebp1
Mgll
Bean1
Itga9
Kcnc4
Hrh2
Terb2
BC017158
Nckipsd
Dpys
Nphp4
Speg
E230016M11Rik
Cryl1
Ocln
Slc41a3
Cfap46
Gpr4
Ankrd35
Zap70
Pnpla3
Gca
Syn2
Popdc3
Arap2
Tmem132e
Klf9
Rasl10a
4833413G10Rik
Smad9
[truncated: 13 more rows]
