# Supplementary material for: Developmental emergence of first- and higher-order thalamic neuron molecular identities
Source: Development. 2024 Sep 30;151(18):dev202764. doi: 10.1242/dev.202764 (PMC11463969; doi:10.1242/dev.202764)
Supplement: Table S10. List of FO and HO genes from Govek et al., 2022 (related to Fig. S8C). [file develop-151-202764-TableS10.xlsx]

## Sheet: GenesGovekFoHo
FO genes from Govek et al. 2022				HO genes from Govek et al. 2022
VPM	VPL/VMG	DLG/VMG/VPL		Po	DMG	LD	CM	MD
Cck	Tshz1	Slc18a2		Slc17a7	Rorb	Calb1	Crabp2	Ldb2
Sgk1	Slc18a2	Gm10457		Vsnl1	Tox	Nts	Adra1b	Fign
Rora	Crabp2	Cpt1a		B3glct	Thy1	Pth2	Gbx2	Cdh4
Slc6a4	Cdh6	Dok3		Cck	Trbc2	Asb4	Mylk	Col25a1
Adarb1	Slc6a4	2900060B14Rik		Grin3a	Sox5	Calb2	Necab1	Gbx2
Camk4	Cck	Arhgap10		Tgfb2	Nefm	Shox2	Lgals1	Snx10
Nexn	Igfbp4	Gm4707		Scg2	Fgf9	Sp9	Syn2	Necab1
Htr1b	Rflnb	Sycp2		Zfp521	Creg1	Nrgn	Lhx2	Rflnb
Slc18a2	Epb41l4b	Fam129c		1810041L15Rik	Rora	Sst	Nptxr	Spock3
Hes1	Scg2	Hspb1		Epha10	Vcan	Cbln2	Fbln1	Lhx9
