# Supplementary material for: Developmental emergence of first- and higher-order thalamic neuron molecular identities
Source: Development. 2024 Sep 30;151(18):dev202764. doi: 10.1242/dev.202764 (PMC11463969; doi:10.1242/dev.202764)
Supplement: Table S11. Biological processes associated with FO and HO transcriptional maps clusters (related to Fig. S9). [file develop-151-202764-TableS11.xlsx]

## Sheet: FO GO network
	ID	Term_Description	Fold_Enrichment	occurrence	support	lowest_p	highest_p	Genes
17	mmu00534	Glycosaminoglycan biosynthesis - heparan sulfate / heparin	8.04075425790754	10	0.0333333333333333	1.30668339482021e-06	1.30668339482021e-06	Hs6st2, Hs6st3, Hs3st1, Hs3st5
9	mmu04723	Retrograde endocannabinoid signaling	5.0404728183898	10	0.1	6.48608464523474e-10	6.48608464523474e-10	Gria2, Gria4, Cacna1c, Mapk14, Adcy1, Adcy2, Ndufa1, Ndufa6, Ndufa12, Ndufb5, Ndufb10, Ndufb11, Ndufs6, Gabrg3
1	mmu00190	Oxidative phosphorylation	4.82445255474453	10	0.0645161290322581	1.52591924854585e-14	1.52591924854585e-14	Ndufs6, Ndufa1, Ndufa6, Ndufa12, Ndufb5, Ndufb10, Ndufb11, Uqcrfs1, Uqcr11, Cox7b, Cox8a, Atp6v1f
2	mmu04932	Non-alcoholic fatty liver disease	4.82445255474453	10	0.0645161290322581	1.51533591278054e-13	1.51533591278054e-13	Nfkb1, Pik3r1, Prkag2, Mapk14, Ndufa1, Ndufa6, Ndufa12, Ndufb5, Ndufb10, Ndufb11, Ndufs6, Uqcrfs1, Uqcr11, Cox7b, Cox8a
43	mmu04211	Longevity regulating pathway	4.82445255474453	10	0.0952620967741935	0.000304303888840885	0.0112864038875282	Pik3r1, Adcy1, Adcy2, Sod2, Camkk2, Prkag2, Nfkb1, Ppargc1a, Camk4
6	mmu04714	Thermogenesis	4.36498088286409	10	0.0967741935483871	4.65288300251765e-12	4.65288300251765e-12	Adcy1, Adcy2, Kdm3a, Arid1b, Mapk14, Ppargc1a, Prkag2, Ndufs6, Ndufa1, Ndufa6, Ndufa12, Ndufb5, Ndufb10, Ndufb11, Uqcrfs1, Uqcr11, Cox7b, Cox8a, Coa3
13	mmu04260	Cardiac muscle contraction	4.22139598540146	8	0.0327956989247312	4.7461740315568e-08	4.7461740315568e-08	Cacna1c, Cacnb4, Uqcrfs1, Uqcr11, Cox7b, Cox8a, Slc8a1
5	mmu05208	Chemical carcinogenesis - reactive oxygen species	4.12139162968125	10	0.0645161290322581	2.69824997288797e-12	2.69824997288797e-12	Gstm5, Mgst3, Ndufa1, Ndufa6, Ndufa12, Ndufb5, Ndufb10, Ndufb11, Ndufs6, Uqcrfs1, Uqcr11, Cox7b, Cox8a, Sod2, Mapk14, Pik3r1, Nfkb1
66	mmu05030	Cocaine addiction	4.02037712895377	8	0.0327956989247312	0.00308193233108125	0.00507321385643604	Slc18a2, Grm3, Nfkb1, Gria2
58	mmu05214	Glioma	3.96530346965304	10	0.137931034482759	0.00177567189504959	0.00823895000989504	Pdgfa, Camk1, Camk4, Pik3r1, Cdk4, E2f3
68	mmu04213	Longevity regulating pathway - multiple species	3.95446930716764	10	0.0666666666666667	0.00349775871493301	0.00479360596982105	Pik3r1, Adcy1, Adcy2, Sod2, Prkag2
14	mmu04724	Glutamatergic synapse	3.9117182876307	10	0.1	8.65392403961597e-08	2.77436005130438e-07	Gria2, Gria4, Shank1, Shank2, Homer2, Adcy1, Adcy2, Grm3, Cacna1c
4	mmu05415	Diabetic cardiomyopathy	3.55485977718018	10	0.0645161290322581	1.6872700667452e-12	1.6872700667452e-12	Nfkb1, Mapk14, Pik3r1, Ndufa1, Ndufa6, Ndufa12, Ndufb5, Ndufb10, Ndufb11, Ndufs6, Uqcrfs1, Uqcr11, Cox7b, Cox8a
25	mmu05031	Amphetamine addiction	3.54739158437097	10	0.0655913978494624	9.80295896481254e-05	0.000196705789759347	Slc18a2, Cacna1c, Gria2, Gria4, Camk4
55	mmu04721	Synaptic vesicle cycle	3.39750179911586	10	0.0333333333333333	0.0016324966520786	0.0016324966520786	Slc18a2, Syt1, Unc13c, Atp6v1f, Slc6a4
19	mmu05414	Dilated cardiomyopathy	3.31089881207958	10	0.0333333333333333	5.99772535822418e-06	1.49761527637086e-05	Itga9, Sgcz, Adcy1, Adcy2, Cacna1c, Cacnb4, Slc8a1
44	mmu04360	Axon guidance	3.03251303441084	10	0.0952620967741935	0.000321270473401771	0.000635896908548226	Ntng1, Lrrc4c, Unc5c, Efna5, Epha3, Epha4, Robo2, Sema5a, Sema6a, Smo, Pik3r1
24	mmu04720	Long-term potentiation	3.01528284671533	10	0.0655913978494624	7.66305529210449e-05	0.000153841172958148	Gria2, Adcy1, Cacna1c, Camk4
3	mmu03010	Ribosome	2.99190856108188	10	0.0344827586206897	1.88098277235293e-13	5.99346132929313e-06	Rps3a1, Rps29, Mrpl34, Rpl10, Rpl21, Rpl27a, Rpl31, Rpl36al
12	mmu04713	Circadian entrainment	2.98419745654301	10	0.0666666666666667	3.79754740928896e-08	1.21967969856085e-07	Nos1ap, Gria2, Gria4, Adcy1, Adcy2, Cacna1c
28	mmu05221	Acute myeloid leukemia	2.92391063923911	10	0.0344827586206897	0.000174293491687507	0.0104653691779808	Flt3, Pik3r1, Nfkb1, Lef1
8	mmu05020	Prion disease	2.89467153284672	10	0.0645161290322581	2.70242057307677e-11	2.70242057307677e-11	Cacna1c, Ndufa1, Ndufa6, Ndufa12, Ndufb5, Ndufb10, Ndufb11, Ndufs6, Uqcrfs1, Uqcr11, Cox7b, Cox8a, Psmc3, Pik3r1, Mapk14
18	mmu04925	Aldosterone synthesis and secretion	2.89467153284672	10	0.0655913978494624	5.42617055689195e-06	1.3552428058703e-05	Cacna1c, Camk1, Camk4, Atp2b1, Adcy1, Adcy2
16	mmu04921	Oxytocin signaling pathway	2.87550152269541	10	0.0655913978494624	1.197141202746e-06	0.00344445819158398	Map2k5, Cacna1c, Cacnb4, Camkk2, Prkag2, Camk1, Camk4, Adcy1, Adcy2
33	mmu04911	Insulin secretion	2.87169794925269	10	0.0666666666666667	0.000230460260314948	0.00046154410260631	Cacna1c, Adcy1, Adcy2, Rims2, Cck
90	mmu04540	Gap junction	2.87169794925269	10	0.0666666666666667	0.0166685172006208	0.0273264562397663	Pdgfa, Map2k5, Tjp1, Adcy1, Adcy2
70	mmu05230	Central carbon metabolism in cancer	2.79678408970697	10	0.0344827586206897	0.00507582015749125	0.0151676477392497	Flt3, Pfkp, Ldhb, Pik3r1
27	mmu05032	Morphine addiction	2.74116622428666	10	0.0666666666666667	0.000119138614727244	0.000186266656984114	Adcy1, Adcy2, Gabrg3, Pde1c, Pde7b
56	mmu05218	Melanoma	2.68025141930251	10	0.103448275862069	0.00170308688706041	0.0104974125539734	Pdgfa, Cdk4, Pik3r1, E2f3
10	mmu04024	cAMP signaling pathway	2.6315195753152	10	0.131182795698925	7.73111487156571e-10	1.61693225234172e-07	Vipr2, Htr1b, Adcy1, Adcy2, Camk4, Vav3, Pik3r1, Nfkb1, Gria2, Gria4, Atp2b1, Cacna1c
80	mmu04068	FoxO signaling pathway	2.57795174681005	1	0.03125	0.0103159499631125	0.0103159499631125	Prkag2, Pik3r1, Sgk1, Homer2, Mapk14, Plk2, Sod2
61	mmu05220	Chronic myeloid leukemia	2.57304136253041	3	0.037037037037037	0.00192693487319922	0.0194747578375922	Pik3r1, Nfkb1, Cdk4, E2f3
7	mmu05012	Parkinson disease	2.54950744762922	10	0.0645161290322581	2.29746919918379e-11	2.29746919918379e-11	Psmc3, Slc18a2, Ndufa1, Ndufa6, Ndufa12, Ndufb5, Ndufb10, Ndufb11, Ndufs6, Uqcrfs1, Uqcr11, Cox7b, Cox8a
51	mmu04923	Regulation of lipolysis in adipocytes	2.5391855551287	10	0.0983870967741935	0.000838410133813112	0.00284822207006819	Adcy1, Adcy2, Pik3r1
62	mmu05212	Pancreatic cancer	2.5391855551287	1	0.03125	0.0020056671012033	0.0020056671012033	Pik3r1, Nfkb1, Cdk4, E2f3
49	mmu05215	Prostate cancer	2.51273570559611	10	0.0828698553948832	0.000788853856658539	0.0248416224241282	E2f3, Pdgfa, Pik3r1, Lef1, Nfkb1
98	mmu04936	Alcoholic liver disease	2.50156799134901	4	0.0327956989247312	0.0266865051754216	0.0266865051754216	Nfkb1, Camkk2, Prkag2, Ppargc1a, Adh5, Lef1, Mapk14
86	mmu04722	Neurotrophin signaling pathway	2.43249708642581	7	0.0344827586206897	0.0122960434644079	0.0260036297556026	Ntrk2, Map2k5, Mapk14, Pik3r1, Nfkb1, Camk4
40	mmu05219	Bladder cancer	2.41222627737226	1	0.03125	0.000284196473602571	0.000284196473602571	Cdk4, E2f3
50	mmu04072	Phospholipase D signaling pathway	2.39511828958948	10	0.0344827586206897	0.000790620428285529	0.00123211729007129	Pdgfa, Pik3r1, Arf1, Dgki, Grm3, Adcy1, Adcy2
69	mmu04933	AGE-RAGE signaling pathway in diabetic complications	2.38834284888343	3	0.037037037037037	0.00472753155978418	0.0472879915338431	Vegfc, Mapk14, Nfkb1, Pik3r1, Cdk4
110	mmu05418	Fluid shear stress and atherosclerosis	2.36162013169312	2	0.0317540322580645	0.0448852258984755	0.0448852258984755	Gstm5, Mgst3, Pik3r1, Map2k5, Nfkb1, Mapk14, Pdgfa
22	mmu04926	Relaxin signaling pathway	2.29735835940216	10	0.0645161290322581	1.02278150424681e-05	0.000504330976288886	Vegfc, Nfkb1, Pik3r1, Adcy1, Adcy2, Mapk14
15	mmu04261	Adrenergic signaling in cardiomyocytes	2.26652133444374	10	0.0655913978494624	5.16814943347728e-07	1.64865642409106e-06	Adcy1, Adcy2, Atp2b1, Slc8a1, Cacna1c, Cacnb4, Mapk14
53	mmu04015	Rap1 signaling pathway	2.26500119941057	10	0.137931034482759	0.00139124920046899	0.00139124920046899	Rapgef5, Adcy1, Adcy2, Pdgfa, Vegfc, Efna5, Sipa1l2, Vav3, Mapk14, Pik3r1
36	mmu04727	GABAergic synapse	2.24393142081141	10	0.0666666666666667	0.000253391676102632	0.000507345878404086	Gabrg3, Cacna1c, Adcy1, Adcy2
97	mmu04514	Cell adhesion molecules	2.23650118431865	7	0.0333333333333333	0.0250287705444031	0.0250287705444031	Nectin3, Jam2, Itga9, Ntng1, Lrrc4c, Nrxn3, Cntnap2
38	mmu04670	Leukocyte transendothelial migration	2.23354284941876	10	0.0344827586206897	0.000271810531469714	0.000424444933567067	Jam2, Pik3r1, Mapk14, Arhgap5, Vav3
63	mmu04664	Fc epsilon RI signaling pathway	2.19293297942933	6	0.0344827586206897	0.00208614331340151	0.00208614331340151	Pik3r1, Mapk14, Vav3
21	mmu04020	Calcium signaling pathway	2.18390856387612	10	0.0983870967741935	9.75083404351648e-06	1.78307177216942e-05	Slc8a1, Atp2b1, Adcy1, Adcy2, Cacna1c, Pdgfa, Vegfc, Ntrk2, Camk1, Camk4, Pde1c
41	mmu04725	Cholinergic synapse	2.1731768264615	10	0.0666666666666667	0.000303426696146209	0.000473728715508317	Adcy1, Adcy2, Camk4, Pik3r1, Cacna1c
54	mmu04371	Apelin signaling pathway	2.16020263645277	10	0.0666666666666667	0.00149684011737644	0.00297959617804931	Adcy1, Adcy2, Slc8a1, Prkag2, Ppargc1a, Camk4
32	mmu04914	Progesterone-mediated oocyte maturation	2.14420113544201	10	0.0666666666666667	0.000203929800205514	0.0112864038875282	Pik3r1, Mapk14, Adcy1, Adcy2
42	mmu04912	GnRH signaling pathway	2.14420113544201	10	0.0344827586206897	0.000304303888840885	0.000608987744863069	Adcy1, Adcy2, Cacna1c, Mapk14
11	mmu04014	Ras signaling pathway	2.12530949548217	10	0.118055555555556	5.86198050150216e-09	2.0136936721541e-07	Pdgfa, Vegfc, Efna5, Ntrk2, Flt3, Rasa3, Rasa4, Pik3r1, Nfkb1, Rapgef5
67	mmu05222	Small cell lung cancer	2.12063848560199	1	0.03125	0.00345415543585994	0.00345415543585994	Cdk4, E2f3, Pik3r1, Nfkb1
45	mmu04935	Growth hormone synthesis, secretion and action	2.09758806728023	10	0.0666666666666667	0.000545912472089833	0.00162283461603684	Adcy1, Adcy2, Cacna1c, Pik3r1, Mapk14
26	mmu04927	Cortisol synthesis and secretion	2.06762252346194	10	0.0333333333333333	0.000110261806127123	0.000221197249592565	Adcy1, Adcy2, Cacna1c
84	mmu04660	T cell receptor signaling pathway	2.04425955709514	10	0.0666666666666667	0.0119894774472821	0.0346405628626645	Vav3, Mapk14, Nfkb1, Pik3r1, Cdk4
57	mmu05223	Non-small cell lung cancer	2.01018856447689	1	0.03125	0.00170308688706041	0.00170308688706041	Cdk4, E2f3, Pik3r1
91	mmu04917	Prolactin signaling pathway	2.01018856447689	3	0.0344827586206897	0.0172329541515454	0.0172329541515454	Pik3r1, Mapk14, Nfkb1
39	mmu05225	Hepatocellular carcinoma	1.99829395758649	1	0.03125	0.000279387665248996	0.000279387665248996	Pik3r1, E2f3, Cdk4, Lef1, Gstm5, Mgst3, Arid1b
94	mmu04010	MAPK signaling pathway	1.98946497102867	10	0.0333333333333333	0.021434596252866	0.0315959517723402	Cacna1c, Cacnb4, Pdgfa, Vegfc, Efna5, Ntrk2, Flt3, Flna, Mapk14, Dusp8, Map2k5, Nfkb1
100	mmu04726	Serotonergic synapse	1.9611595750994	10	0.0333333333333333	0.0286930347673731	0.0391850020161575	Slc18a2, Cacna1c, App, Htr1b, Slc6a4
72	mmu05100	Bacterial invasion of epithelial cells	1.95585914381535	10	0.0333333333333333	0.00626751994790275	0.00858316795722703	Arhgap10, Pik3r1, Actr3b
48	mmu04750	Inflammatory mediator regulation of TRP channels	1.92978102189781	10	0.0333333333333333	0.00076202650256253	0.0301034632071459	Mapk14, Pik3r1, Adcy1, Adcy2, Prkch
29	mmu05207	Chemical carcinogenesis - receptor activation	1.92018012129135	10	0.0655913978494624	0.000179177864937893	0.0106275539921567	Cacna1c, Pik3r1, Nfkb1, Adcy1, Adcy2, Paqr8, Gstm5, Mgst3
75	mmu04662	B cell receptor signaling pathway	1.87965683951085	5	0.032258064516129	0.00706407491850601	0.0210706870115794	Vav3, Nfkb1, Pik3r1
96	mmu05142	Chagas disease	1.87357380766778	2	0.0317540322580645	0.0231092331950409	0.0231092331950409	Mapk14, Nfkb1, Adcy1, Pik3r1
52	mmu04728	Dopaminergic synapse	1.85555867490174	10	0.0333333333333333	0.00132668131952873	0.0026421623432639	Slc18a2, Mapk14, Cacna1c, Gria2, Gria4
92	mmu04972	Pancreatic secretion	1.85555867490174	10	0.0645161290322581	0.0173975339295193	0.0237848105275219	Cck, Atp2b1, Adcy1, Adcy2
30	mmu04970	Salivary secretion	1.83207059040931	10	0.0655913978494624	0.000179895862949508	0.000360497064865882	Adcy1, Adcy2, Atp2b1
65	mmu04934	Cushing syndrome	1.82054813386586	10	0.0339080459770115	0.00295230173645023	0.00585901182488637	Adcy1, Adcy2, Cdk4, E2f3, Cacna1c, Lef1
107	mmu05135	Yersinia infection	1.80016886371064	3	0.0344827586206897	0.0370126680297504	0.0370126680297504	Actr3b, Nfkb1, Mapk14, Pik3r1, Vav3
35	mmu04218	Cellular senescence	1.77587210604093	1	0.0625	0.000241720073185567	0.000241720073185567	Cdk4, E2f3, Pik3r1, Hipk2, Mapk14, Nfkb1
37	mmu04510	Focal adhesion	1.72301876955162	10	0.103448275862069	0.000253860021523018	0.00039014767680664	Itga9, Pdgfa, Vegfc, Arhgap5, Flna, Pik3r1, Vav3
77	mmu05231	Choline metabolism in cancer	1.72301876955162	10	0.0689655172413793	0.00917592591995469	0.0166685172006208	Pdgfa, Pik3r1, Dgki
78	mmu04742	Taste transduction	1.68294856560856	10	0.0333333333333333	0.00984757426565029	0.0134767509888151	Pde1c, Cacna1c, Htr1b
88	mmu05224	Breast cancer	1.66360432922225	1	0.03125	0.0139759910397281	0.0139759910397281	Pik3r1, Hes1, Lef1, Cdk4, E2f3
102	mmu05235	PD-L1 expression and PD-1 checkpoint pathway in cancer	1.66360432922225	3	0.0344827586206897	0.0303412810153088	0.0303412810153088	Pik3r1, Nfkb1, Mapk14
20	mmu05169	Epstein-Barr virus infection	1.61584535326372	1	0.0625	6.15037087281351e-06	6.15037087281351e-06	Nfkb1, Psmc3, Hes1, Pik3r1, Mapk14, Cdk4, E2f3
73	mmu04913	Ovarian steroidogenesis	1.58178772286706	10	0.0333333333333333	0.00637046431677872	0.0104710569524806	Adcy1, Adcy2
74	mmu04961	Endocrine and other factor-regulated calcium reabsorption	1.58178772286706	10	0.0333333333333333	0.00637046431677872	0.0104710569524806	Slc8a1, Atp2b1
85	mmu04666	Fc gamma R-mediated phagocytosis	1.57319105046017	2	0.0317540322580645	0.0120549660678106	0.0120549660678106	Pik3r1, Vav3, Actr3b
47	mmu04611	Platelet activation	1.55627501765952	10	0.0333333333333333	0.0007379560766085	0.0293927040646121	Adcy1, Adcy2, Pik3r1, Mapk14
104	mmu00230	Purine metabolism	1.49595428054094	10	0.0333333333333333	0.0330590174469551	0.0451320794248692	Adcy1, Adcy2, Pde1c, Pde7b
99	mmu04916	Melanogenesis	1.44733576642336	10	0.0333333333333333	0.0280562007584883	0.0459121090904474	Adcy1, Adcy2, Lef1
34	mmu05163	Human cytomegalovirus infection	1.4309816899666	10	0.0655913978494624	0.000234748459853443	0.00609757766028979	Pik3r1, Nfkb1, Adcy1, Adcy2, Mapk14, Cdk4, E2f3
23	mmu04022	cGMP-PKG signaling pathway	1.42735282684749	10	0.0655913978494624	7.56436643628281e-05	0.000187282549843307	Cacna1c, Slc8a1, Atp2b1, Adcy1, Adcy2
46	mmu05167	Kaposi sarcoma-associated herpesvirus infection	1.41895663374839	1	0.0625	0.000593022776414064	0.000593022776414064	Mapk14, Nfkb1, Cdk4, E2f3, Pik3r1, Lef1
103	mmu05146	Amoebiasis	1.39166900617631	6	0.032258064516129	0.0315317852404083	0.0315317852404083	Nfkb1, Adcy1, Pik3r1
59	mmu04270	Vascular smooth muscle contraction	1.36863902262256	10	0.0333333333333333	0.00183287876308403	0.0036454122074834	Cacna1c, Prkch, Adcy1, Adcy2
109	mmu05417	Lipid and atherosclerosis	1.35265024899379	1	0.03125	0.0445233326060305	0.0445233326060305	Pik3r1, Sod2, Pou2f2, Mapk14, Nfkb1, Vav3
64	mmu04062	Chemokine signaling pathway	1.34012570965126	10	0.0645161290322581	0.00208951950827369	0.00324862768697254	Adcy1, Adcy2, Pik3r1, Nfkb1, Vav3
82	mmu04918	Thyroid hormone synthesis	1.32176782321768	10	0.0333333333333333	0.0109417002675626	0.0179602764040913	Adcy1, Adcy2
60	mmu04924	Renin secretion	1.3039060958769	9	0.0333333333333333	0.00185027884320769	0.00185027884320769	Pde1c, Cacna1c
83	mmu04971	Gastric acid secretion	1.3039060958769	10	0.0333333333333333	0.0113981903921437	0.0187074608724187	Adcy1, Adcy2
108	mmu04928	Parathyroid hormone synthesis, secretion and action	1.29226407716371	6	0.032258064516129	0.0393035432498174	0.0393035432498174	Adcy1, Adcy2, Sgk1
89	mmu05160	Hepatitis C	1.26959277756435	1	0.03125	0.0160891518756168	0.0160891518756168	Nfkb1, Pik3r1, Cdk4, E2f3
87	mmu05166	Human T-cell leukemia virus 1 infection	1.24770324691669	8	0.0327956989247312	0.0130695997968879	0.0257083070259528	Cdk4, E2f3, Pik3r1, Nfkb1, Adcy1, Adcy2
106	mmu04114	Oocyte meiosis	1.22655573425708	6	0.0339080459770115	0.0346405628626645	0.0458869065621937	Adcy1, Adcy2, Mapk14
79	mmu05205	Proteoglycans in cancer	1.21829609968296	10	0.0333333333333333	0.0100190538359752	0.0138625921552776	Vav3, Flna, Pik3r1, Smo, Mapk14
76	mmu04012	ErbB signaling pathway	1.17669574505964	10	0.103448275862069	0.00853519738353612	0.0155081238203482	Nrg1, Pik3r1
95	mmu04310	Wnt signaling pathway	1.14867917970108	8	0.0344827586206897	0.0216853494872465	0.0343724161420553	Lef1, Tle4, Vangl1, Prickle1
93	mmu04976	Bile secretion	1.1219657104057	10	0.0333333333333333	0.0178845374263859	0.029313356613145	Adcy1, Adcy2
105	mmu04915	Estrogen signaling pathway	1.11333520494104	10	0.0333333333333333	0.0338264389957302	0.0461771386242014	Adcy1, Adcy2, Pik3r1
71	mmu04810	Regulation of actin cytoskeleton	1.06735675989923	10	0.0344827586206897	0.00514096315487795	0.0232190919681133	Pdgfa, Itga9, Pik3r1, Vav3, Actr3b
101	mmu05034	Alcoholism	1.03196846090792	9	0.0333333333333333	0.0298311981235344	0.0298311981235344	Slc18a2, Ntrk2, Camkk2, Camk4
31	mmu04110	Cell cycle	0.952194583173262	10	0.0344827586206897	0.00018265745691579	0.0255254160260024	Cdk4, E2f3, Cdkn1c
81	mmu04650	Natural killer cell mediated cytotoxicity	0.846395185042899	6	0.0344827586206897	0.0108136177432362	0.0108136177432362	Vav3, Pik3r1

## Sheet: HO GO network
	ID	Term_Description	Fold_Enrichment	occurrence	support	lowest_p	highest_p	Genes
52	mmu05033	Nicotine addiction	8.95249613003096	10	0.0952620967741935	0.000242770447754951	0.000242770447754951	Gabra4, Gabrb1, Gabrb3, Gabrg1, Grin2a, Grin3a, Gria1
50	mmu00532	Glycosaminoglycan biosynthesis - chondroitin sulfate / dermatan sulfate	7.28988970588235	10	0.0317540322580645	0.000112615077883018	0.0248171274517165	Xylt1, Chsy3, Chst11
7	mmu05032	Morphine addiction	6.07490808823529	10	0.09375	2.08998884232067e-08	2.01622745099101e-05	Adcy5, Adcy8, Kcnj3, Gabra4, Gabrb1, Gabrb3, Gabrg1, Prkcb, Pde1a, Pde4b, Pde4d
2	mmu04360	Axon guidance	4.99878151260504	10	0.21875	2.01643437032993e-11	2.01643437032993e-11	Dcc, Unc5d, Neo1, Arhgef12, Efnb2, Epha5, Epha6, Ephb2, Slit1, Slit2, Slit3, Robo1, Srgap1, Sema3a, Plxna2, Plxna4, Sema6d, Plxnc1
62	mmu04730	Long-term depression	4.85992647058824	10	0.0655913978494624	0.000979863719662027	0.000979863719662027	Prkg1, Grid2, Prkcb, Plcb1, Gria1, Igf1r
4	mmu04724	Glutamatergic synapse	4.81614334923159	10	0.158770161290323	5.93271789046894e-10	6.67615316476878e-07	Grik4, Gria1, Grin2a, Grin3a, Plcb1, Prkcb, Adcy5, Adcy8, Grm8, Kcnj3, Slc1a2
23	mmu05412	Arrhythmogenic right ventricular cardiomyopathy	4.57404844290657	10	0.0317540322580645	5.95528048583816e-06	1.81302550659065e-05	Itgb8, Sgcd, Tcf7l2, Cacnb2, Cacng3, Cdh2, Ctnna2, Ctnna3
68	mmu04727	GABAergic synapse	4.52086183310533	10	0.09375	0.00291312763281558	0.0178845374263859	Gabra4, Gabrb1, Gabrb3, Gabrg1, Prkcb, Hap1, Adcy5, Adcy8
8	mmu04713	Circadian entrainment	4.50921012734991	10	0.158770161290323	3.79754740928896e-08	5.94813129730679e-05	Grin2a, Rps6ka5, Gria1, Adcy5, Adcy8, Prkg1, Plcb1, Prkcb, Kcnj3
31	mmu04911	Insulin secretion	4.0499387254902	10	0.0952620967741935	1.66952691476797e-05	0.0166685172006208	Kcnmb2, Kcnn3, Adcy5, Adcy8, Rapgef4, Plcb1, Prkcb
33	mmu05030	Cocaine addiction	4.0499387254902	10	0.063508064516129	2.36506372076232e-05	0.00168966571112174	Adcy5, Bdnf, Grin2a, Grin3a
16	mmu04723	Retrograde endocannabinoid signaling	3.98949187884109	10	0.09375	6.54630177117241e-07	0.000218460668636956	Gria1, Plcb1, Prkcb, Kcnj3, Mapk10, Adcy5, Adcy8, Gabra4, Gabrb1, Gabrb3, Gabrg1
39	mmu04720	Long-term potentiation	3.79681755514706	10	0.125	7.66305529210449e-05	0.00119193125001934	Gria1, Adcy8, Grin2a, Prkcb, Plcb1
17	mmu05031	Amphetamine addiction	3.57347534602076	10	0.0952620967741935	7.62029533761025e-07	4.19122406018974e-05	Grin2a, Grin3a, Gria1, Prkcb, Adcy5
14	mmu04726	Serotonergic synapse	3.556043758967	10	0.0625	1.61650139257201e-07	0.0135739257669859	Htr2c, Plcb1, Prkcb, Htr4, Adcy5, Kcnd2, Gabrb1, Gabrb3, Kcnj3
87	mmu04514	Cell adhesion molecules	3.54034378652123	10	0.0625	0.0250287705444031	0.0372286331573431	Alcam, Cdh2, Ncam1, Cadm1, Sdc2, Itgb8, Nrxn1, Cadm3, Vcan, Cdh4, Neo1
30	mmu04540	Gap junction	3.47137605042017	10	0.125	1.66952691476797e-05	0.000230460260314948	Adcy5, Adcy8, Htr2c, Plcb1, Prkcb, Prkg1
28	mmu04971	Gastric acid secretion	3.28373410174881	10	0.09375	9.97412197436483e-06	0.000198634185566595	Plcb1, Prkcb, Mylk, Adcy5, Adcy8
43	mmu04913	Ovarian steroidogenesis	3.18683702989392	10	0.0327956989247312	9.07307197024627e-05	0.00637046431677872	Adcy5, Adcy8, Igf1r, Ldlr
6	mmu04270	Vascular smooth muscle contraction	3.10208072590738	10	0.0983870967741935	2.9300184847382e-09	0.000135099874741336	Kcnmb2, Mylk, Plcb1, Prkcb, Prkce, Arhgef12, Adcy5, Adcy8, Prkg1
29	mmu04970	Salivary secretion	3.07590282948623	10	0.09375	1.30124561515912e-05	0.0138691477536538	Adcy5, Adcy8, Plcb1, Prkcb, Prkg1
10	mmu04725	Cholinergic synapse	3.06481849496555	10	0.09375	8.65392403961597e-08	6.67615316476878e-07	Plcb1, Prkcb, Kcnq5, Chrm2, Kcnj3, Adcy5, Adcy8
26	mmu04928	Parathyroid hormone synthesis, secretion and action	3.03745404411765	10	0.09375	9.61744865209039e-06	5.34659393837614e-05	Adcy5, Adcy8, Plcb1, Prkcb, Pde4b, Pde4d, Mef2c
59	mmu04930	Type II diabetes mellitus	3.03745404411765	8	0.03125	0.000496611994961664	0.000496611994961664	Mapk10, Prkce, Cacna1e
32	mmu04728	Dopaminergic synapse	2.99072398190045	10	0.131182795698925	2.03573203635126e-05	0.000571505215477208	Plcb1, Prkcb, Adcy5, Mapk10, Kcnj3, Ppp2r2b, Grin2a, Gria1
18	mmu04012	ErbB signaling pathway	2.96336979913917	10	0.127016129032258	1.16197511743452e-06	1.98228883292265e-06	Prkcb, Cblb, Mapk10, Erbb4, Shc3
12	mmu04925	Aldosterone synthesis and secretion	2.91595588235294	10	0.125	1.48262250105514e-07	0.0154728656825828	Plcb1, Prkcb, Prkce, Ldlr, Adcy5, Adcy8
36	mmu04921	Oxytocin signaling pathway	2.89664491624464	10	0.09375	4.3110326226787e-05	0.000352603510865771	Mef2c, Plcb1, Prkcb, Cacnb2, Cacng3, Mylk, Adcy5, Adcy8, Kcnj3
91	mmu05414	Dilated cardiomyopathy	2.85878027681661	9	0.03125	0.029760776900314	0.0384722709330722	Itgb8, Sgcd, Adcy5, Adcy8, Cacnb2, Cacng3
53	mmu04742	Taste transduction	2.82553864569083	7	0.03125	0.000253391676102632	0.000364195423908607	Adcy8, Plcb1, Scn9a, Pde1a, Gabra4
49	mmu04927	Cortisol synthesis and secretion	2.77710084033613	10	0.125	0.000110261806127123	0.00530098433493583	Adcy5, Adcy8, Plcb1, Ldlr
96	mmu05143	African trypanosomiasis	2.77710084033613	8	0.03125	0.0452455853623591	0.0452455853623591	Plcb1, Prkcb
1	mmu04750	Inflammatory mediator regulation of TRP channels	2.72155882352941	10	0.1125	1.82054209847984e-12	0.00113468140922469	Htr2c, Plcb1, Prkce, Mapk10, Adcy5, Adcy8, Prkcb
3	mmu04912	GnRH signaling pathway	2.6999591503268	10	0.125	1.86796520020486e-10	0.0204883409307519	Adcy5, Adcy8, Plcb1, Prkcb, Mapk10
25	mmu04918	Thyroid hormone synthesis	2.6629734085415	10	0.09375	9.43670064638573e-06	0.0109417002675626	Adcy5, Adcy8, Plcb1, Prkcb
5	mmu04024	cAMP signaling pathway	2.65086898395722	10	0.127016129032258	7.73111487156571e-10	4.37314536071191e-08	Htr4, Chrm2, Adcy5, Adcy8, Rapgef4, Mapk10, Bdnf, Grin2a, Grin3a, Gria1, Pde4b, Pde4d
21	mmu04261	Adrenergic signaling in cardiomyocytes	2.60935649427556	9	0.032258064516129	2.95744656772524e-06	0.0151594847953923	Adcy5, Adcy8, Cacnb2, Cacng3, Ppp2r2b, Plcb1, Rps6ka5, Rapgef4
64	mmu04923	Regulation of lipolysis in adipocytes	2.5578560371517	10	0.032258064516129	0.00133734774543193	0.00672611844202158	Adcy5, Adcy8, Prkg1
15	mmu04935	Growth hormone synthesis, secretion and action	2.53561381074169	10	0.0952620967741935	3.01662698653383e-07	0.000813374697020576	Adcy5, Adcy8, Plcb1, Prkcb, Shc3, Mapk10
47	mmu05213	Endometrial cancer	2.51375507099391	10	0.0317540322580645	0.000103101599334663	0.000242742407863554	Ctnna2, Ctnna3, Tcf7l2
34	mmu04916	Melanogenesis	2.42996323529412	10	0.09375	3.38299956608372e-05	0.0280562007584883	Adcy5, Adcy8, Tcf7l2, Plcb1, Prkcb
19	mmu04072	Phospholipase D signaling pathway	2.41272945348352	10	0.063508064516129	2.23900578091426e-06	0.00262558489894901	Shc3, Dgkb, Grm8, Plcb1, Adcy5, Adcy8, Rapgef4
27	mmu04020	Calcium signaling pathway	2.39996368917938	10	0.09375	9.75083404351648e-06	0.00684130097336775	Htr4, Adcy8, Cacna1e, Grin2a, Grin3a, Chrm2, Htr2c, Erbb4, Plcb1, Mylk, Pde1a, Prkcb
44	mmu04213	Longevity regulating pathway - multiple species	2.39012777242044	10	0.032258064516129	9.07307197024627e-05	0.00637046431677872	Igf1r, Adcy5, Adcy8
40	mmu04071	Sphingolipid signaling pathway	2.37069583931133	10	0.09375	7.79965552459785e-05	0.00106397584835513	Cers6, Mapk10, Ppp2r2b, Plcb1, Prkce, Prkcb
51	mmu04611	Platelet activation	2.35157732447818	10	0.0645833333333333	0.000159993496551801	0.00157580098210661	Arhgef12, Mylk, Plcb1, Adcy5, Adcy8, Prkg1
35	mmu04972	Pancreatic secretion	2.33650311085973	10	0.063508064516129	3.96409278337339e-05	0.0315317852404083	Plcb1, Prkcb, Rab27b, Adcy5, Adcy8
54	mmu04022	cGMP-PKG signaling pathway	2.30055690915419	10	0.063508064516129	0.000279387665248996	0.0220722042189693	Mef2c, Prkg1, Kcnmb2, Plcb1, Mylk, Adcy5, Adcy8, Prkce
48	mmu04371	Apelin signaling pathway	2.17608647936787	10	0.09375	0.000110096076139367	0.00149684011737644	Adcy5, Adcy8, Plcb1, Prkce, Mylk, Mef2c
37	mmu04914	Progesterone-mediated oocyte maturation	2.15996732026144	10	0.09375	4.39400232265205e-05	0.00334104359030572	Mapk10, Adcy5, Adcy8, Igf1r
24	mmu04520	Adherens junction	2.13623141564318	10	0.0317540322580645	8.41429112929626e-06	2.55873216167459e-05	Ctnna2, Ctnna3, Tcf7l2, Igf1r
70	mmu04666	Fc gamma R-mediated phagocytosis	2.11301150895141	10	0.0625	0.00356977388185739	0.00356977388185739	Prkce, Prkcb, Asap1, Amph
78	mmu05017	Spinocerebellar ataxia	2.09780998730427	10	0.0625	0.0123175926640401	0.0123175926640401	Plcb1, Prkcb, Gria1, Grin2a, Grin3a, Mapk10
11	mmu04015	Rap1 signaling pathway	2.05349005799503	10	0.1875	1.41884636820104e-07	0.00935084218635981	Dock4, Grin2a, Adcy5, Adcy8, Rapgef4, Plcb1, Igf1r, Magi1, Prkcb
65	mmu05223	Non-small cell lung cancer	2.0249693627451	10	0.0473790322580645	0.00170308688706041	0.00170308688706041	Rarb, Prkcb, Alk
77	mmu04917	Prolactin signaling pathway	2.0249693627451	10	0.0317540322580645	0.00790395883233264	0.0104974125539734	Prlr, Shc3, Mapk10
42	mmu05214	Glioma	1.99723005640612	10	0.0952620967741935	8.74980225437065e-05	0.000130699236892177	Igf1r, Prkcb, Shc3
22	mmu04510	Focal adhesion	1.98364345738295	10	0.063508064516129	4.94211171004157e-06	0.000158122363902643	Lama3, Tnr, Itgb8, Igf1r, Mylk, Prkcb, Mapk10, Shc3
69	mmu04924	Renin secretion	1.97024046104928	10	0.0317540322580645	0.00294852790504816	0.0147580572541169	Adcy5, Pde1a, Plcb1
81	mmu05100	Bacterial invasion of epithelial cells	1.97024046104928	10	0.0317540322580645	0.0187074608724187	0.0345283264023953	Ctnna2, Ctnna3, Shc3
41	mmu04926	Relaxin signaling pathway	1.92854225023343	10	0.0655913978494624	8.59434914407023e-05	0.00117131359547379	Adcy5, Adcy8, Plcb1, Mapk10, Shc3
13	mmu04933	AGE-RAGE signaling pathway in diabetic complications	1.92472335468841	10	0.0625	1.55964453035021e-07	0.000483651470269621	Plcb1, Prkcb, Prkce, Mapk10
45	mmu00230	Purine metabolism	1.88369243046056	10	0.0317540322580645	9.44803119590701e-05	0.00184422578028683	Adcy5, Adcy8, Pde1a, Pde4b, Pde4d
73	mmu04390	Hippo signaling pathway	1.88126185958254	10	0.0317540322580645	0.0052989684683381	0.0122578050618803	Crb1, Ppp2r2b, Dlg1, Tcf7l2, Ctnna2, Ctnna3
46	mmu04915	Estrogen signaling pathway	1.86920248868778	10	0.09375	9.74618599289174e-05	0.00132668131952873	Adcy5, Adcy8, Shc3, Kcnj3, Plcb1
61	mmu04010	MAPK signaling pathway	1.83708560743885	10	0.0952620967741935	0.000660479125520524	0.00111188521391756	Cacna1e, Cacnb2, Cacng3, Prkcb, Bdnf, Erbb4, Igf1r, Mapk10, Rps6ka5, Mef2c, Ptpn5
82	mmu04670	Leukocyte transendothelial migration	1.79997276688453	10	0.0317540322580645	0.0194732183153168	0.0266165083334729	Ctnna2, Ctnna3, Prkcb, Rapgef4
79	mmu05231	Choline metabolism in cancer	1.73568802521008	10	0.0317540322580645	0.0125590029655443	0.0166685172006208	Mapk10, Dgkb, Prkcb
80	mmu04976	Bile secretion	1.6953231874145	10	0.032258064516129	0.0178845374263859	0.0231406400271291	Ldlr, Adcy5, Adcy8
71	mmu05226	Gastric cancer	1.67583671399594	10	0.0317540322580645	0.00407195574519257	0.0094365680164251	Rarb, Tcf7l2, Shc3, Ctnna2, Ctnna3
88	mmu04660	T cell receptor signaling pathway	1.64743270189432	10	0.0317540322580645	0.0253581887401254	0.0346405628626645	Dlg1, Mapk10, Ppp2r2b, Cblb
89	mmu04722	Neurotrophin signaling pathway	1.63358872960949	10	0.063508064516129	0.0260036297556026	0.0355202504939393	Bdnf, Rps6ka5, Shc3, Mapk10
57	mmu04211	Longevity regulating pathway	1.61997549019608	10	0.032258064516129	0.000437264532639343	0.0204883409307519	Igf1r, Adcy5, Adcy8
66	mmu04144	Endocytosis	1.61997549019608	10	0.063508064516129	0.00223485156403965	0.00651481287796173	Igf1r, Cblb, Amph, Wwp1, Ldlr, Wipf3, Dnajc6, Asap1
56	mmu04934	Cushing syndrome	1.52827876433592	9	0.032258064516129	0.000433511617262085	0.0184026461271487	Adcy5, Adcy8, Plcb1, Ldlr, Tcf7l2
9	mmu04014	Ras signaling pathway	1.49865573982897	10	0.063508064516129	3.98775830345953e-08	9.43126917269724e-08	Bdnf, Igf1r, Shc3, Grin2a, Mapk10, Ksr2, Prkcb
55	mmu05135	Yersinia infection	1.45072431957858	10	0.0317540322580645	0.000328674385857241	0.0204450417123426	Wipf3, Arhgef12, Arhgef28, Mapk10
83	mmu04310	Wnt signaling pathway	1.44640668767507	8	0.03125	0.0216853494872465	0.0216853494872465	Tcf7l2, Tbl1x, Mapk10, Plcb1, Prkcb
86	mmu05146	Amoebiasis	1.40190186651584	10	0.0317540322580645	0.0237848105275219	0.040757061283757	Lama3, Plcb1, Prkcb
38	mmu04931	Insulin resistance	1.36259620670698	10	0.0625	4.44657896639225e-05	0.0343154249660181	Prkcb, Mapk10, Prkce
20	mmu04062	Chemokine signaling pathway	1.3499795751634	10	0.0625	2.90227772583777e-06	0.00482116398725304	Adcy5, Adcy8, Shc3, Plcb1, Prkcb
74	mmu05034	Alcoholism	1.29944558037119	9	0.03125	0.00560393719212636	0.00800519455663338	Grin2a, Grin3a, Adcy5, Bdnf, Shc3
63	mmu04114	Oocyte meiosis	1.23557452642074	10	0.032258064516129	0.00129324207692456	0.0458869065621937	Igf1r, Adcy5, Adcy8
72	mmu05205	Proteoglycans in cancer	1.22725415923945	10	0.063508064516129	0.00473436861370933	0.00701840549688534	Arhgef12, Igf1r, Erbb4, Sdc2, Prkcb
76	mmu04919	Thyroid hormone signaling pathway	1.22519154720712	10	0.0625	0.00773587395966062	0.00773587395966062	Thrb, Plcb1, Prkcb
67	mmu05225	Hepatocellular carcinoma	1.1502784545771	10	0.063508064516129	0.00253070876683419	0.00375824131806987	Igf1r, Prkcb, Shc3, Tcf7l2
60	mmu05163	Human cytomegalovirus infection	1.02964543868395	10	0.0625	0.000635071938451507	0.0139733605915673	Plcb1, Adcy5, Adcy8, Arhgef12, Prkcb
95	mmu05418	Fluid shear stress and atherosclerosis	1.0195649938297	7	0.032258064516129	0.0448852258984755	0.0448852258984755	Sdc2, Mef2c, Mapk10
94	mmu05215	Prostate cancer	1.01248468137255	2	0.0317540322580645	0.0406701064882026	0.0406701064882026	Igf1r, Tcf7l2
75	mmu04066	HIF-1 signaling pathway	0.867844012605042	10	0.0317540322580645	0.00644943879215072	0.00644943879215072	Igf1r, Prkcb
84	mmu04621	NOD-like receptor signaling pathway	0.857634083044983	8	0.03125	0.0224635719452544	0.0224635719452544	Mapk10, Plcb1, Nek7
92	mmu04650	Natural killer cell mediated cytotoxicity	0.852618679050568	10	0.0317540322580645	0.0312645304450048	0.0414242187282434	Shc3, Prkcb
85	mmu04668	TNF signaling pathway	0.845204603580563	10	0.0317540322580645	0.0234851401791366	0.0320873505692793	Mapk10, Rps6ka5
58	mmu05415	Diabetic cardiomyopathy	0.767356811145511	8	0.03125	0.000446404777838833	0.000446404777838833	Prkcb, Mapk10, Plcb1
97	mmu04068	FoxO signaling pathway	0.741973506960036	5	0.03125	0.0472378781527656	0.0472378781527656	Mapk10, Igf1r
93	mmu05207	Chemical carcinogenesis - receptor activation	0.725362159789289	8	0.03125	0.0369684483071622	0.0369684483071622	Prkcb, Adcy5, Adcy8
90	mmu04120	Ubiquitin mediated proteolysis	0.704337169650469	10	0.0317540322580645	0.0284901099990913	0.0284901099990913	Wwp1, Cblb
