# Supplementary material for: Developmental emergence of first- and higher-order thalamic neuron molecular identities
Source: Development. 2024 Sep 30;151(18):dev202764. doi: 10.1242/dev.202764 (PMC11463969; doi:10.1242/dev.202764)
Supplement: Table S12. List of mature VB, Po, LG and LP genes used to define new differentially expressed genes (related to Fig. 4A and B). [file develop-151-202764-TableS12.xlsx]

## Sheet: Mature VB genes
Mature VB genes	(from Frangeul et al., 2016)
Fst
Gpr88
Pex5l
Myot
Car4
Ccdc69
Tgfb3
Plekhd1
Endou
Gckr

## Sheet: Mature Po genes
Mature Po genes	(from Frangeul et al., 2016)
Krt19
Necab1
Vwc2l
Crhbp
Doc2b
Deptor
Cnih3
Rspo2
Calb2
Cplx2

## Sheet: Mature LG genes
Mature LG genes	(from Frangeul et al., 2016)
Cdca7
Tll1
Hdc
Rasd1
Ptpn22
Car4
Gckr
Ccdc69
Hs6st2
Lgr5

## Sheet: Mature LP genes
Mature LP genes	(from Frangeul et al., 2016)
Doc2b
Gbx2
Crabp2
Plxnc1
C1ql2
Vwc2l
Mab21l1
Fam107a
Gpr83
Hcrtr1
