# Supplementary material for: Developmental emergence of first- and higher-order thalamic neuron molecular identities
Source: Development. 2024 Sep 30;151(18):dev202764. doi: 10.1242/dev.202764 (PMC11463969; doi:10.1242/dev.202764)
Supplement: Table S13. VB, Po, LG and LP new differentially expressed genes and shared genes list (related to Fig. 4A, B, G, H and I). [file develop-151-202764-TableS13.xlsx]

## Sheet: VB (Fig. 4A)
p_val	avg_log2FC	pct.1	pct.2	p_val_adj	cluster	gene
0	3.48945382029851	0.959	0.041	0	VB	6330411D24Rik
3.02128929609598e-92	3.20538633687967	1	0.2	8.43876313292568e-88	VB	Hs3st5
9.61979641145142e-65	3.18634016001795	1	0.327	2.6869053356825e-60	VB	Pcdh7
2.50647249327047e-89	3.12910984516186	1	0.198	7.00082832095374e-85	VB	Frmpd4
1.55012449650592e-93	3.10727322001907	1	0.201	4.32965273119069e-89	VB	Camk4
2.87756585007331e-113	3.09396042223432	0.986	0.144	8.03732917583977e-109	VB	Unc13c
1.14772166683656e-61	3.06411924501289	1	0.351	3.20570138764118e-57	VB	Rbfox1
5.68988462121708e-70	2.85245276827677	0.973	0.218	1.58924167355214e-65	VB	Hs6st3
1.26531120438553e-104	2.73065810431796	0.973	0.148	3.53414072496921e-100	VB	Cacna2d3
1.47456625504467e-60	2.72352835586785	1	0.328	4.11861100696528e-56	VB	Nrxn3
7.14484165456382e-86	2.71812001262566	0.973	0.184	1.99562572253622e-81	VB	Nell1
1.93975777835869e-45	2.66996626919645	1	0.559	5.41793745073366e-41	VB	Cntnap2
1.57543431743783e-103	2.65894999592682	1	0.169	4.4003455920356e-99	VB	Pex5l
4.46212707431587e-73	2.61996099560896	1	0.249	1.24631671312716e-68	VB	Fam189a1
9.0526887195606e-47	2.57866585161227	1	0.436	2.52850648626047e-42	VB	Ralyl
3.86255698542843e-89	2.5477920812584	1	0.196	1.07885079160002e-84	VB	Gramd1b
4.20691672327271e-79	2.53513397723491	0.905	0.16	1.1750339099773e-74	VB	Sgcz
1.86096270749432e-69	2.49912154180024	1	0.24	5.19785493830238e-65	VB	Cntnap5a
6.43035269312034e-58	2.48823280618734	1	0.333	1.79606181071544e-53	VB	Il1rapl1
1.57198517207899e-56	2.45833252717745	1	0.365	4.39071178413382e-52	VB	Arpp21
2.26671835583816e-85	2.4383263451668	0.932	0.179	6.33117103969157e-81	VB	Adarb1
1.21454094617893e-101	2.40486278582119	0.959	0.144	3.39233431677238e-97	VB	Trhde
1.54653165665634e-47	2.39324364224368	1	0.445	4.31961757020682e-43	VB	Cadm2
5.073727421388e-58	2.37136902431986	1	0.363	1.41714280606788e-53	VB	Samd5
8.57015554855043e-65	2.35938415831177	1	0.277	2.39373014626562e-60	VB	Spock1
6.82515848146843e-54	2.32769568932303	0.892	0.207	1.90633501545895e-49	VB	Zfp804b
1.37999092714689e-66	2.31518106948919	1	0.283	3.85445265861397e-62	VB	Atp8a2
2.58144919437639e-72	2.29306765767508	0.986	0.202	7.21024574481269e-68	VB	Tafa1
4.26547172251753e-110	2.29245673157768	0.973	0.141	1.19138890681637e-105	VB	Epb41l4b
1.2436538815795e-98	2.28344154613348	0.946	0.133	3.47364965663969e-94	VB	Kctd16
2.10933536587346e-51	2.28173467840947	0.986	0.355	5.89158461042116e-47	VB	Gria4
1.47026830019308e-58	2.27041162684619	1	0.356	4.10660638926928e-54	VB	Mgat5
1.79598574162008e-96	2.22045589829998	0.946	0.151	5.01636777491906e-92	VB	Pdzd2
1.53211274049822e-76	2.22021720640515	0.919	0.171	4.27934409548559e-72	VB	Zmat4
4.83919049137179e-66	2.21775646567151	0.986	0.229	1.35163429614505e-61	VB	Gabrg3
6.29286173451244e-43	2.20839464662544	1	0.578	1.75765921106667e-38	VB	Ntng1
3.1455913775042e-90	2.20460474685972	0.973	0.171	8.78595127650698e-86	VB	Pde1c
2.9081910342113e-55	2.19859518760076	1	0.34	8.12286837765557e-51	VB	Cacna1c
4.30259794343518e-44	2.17124583923548	1	0.487	1.20175863158088e-39	VB	Syt1
1.35893807502934e-71	2.15836352282521	0.959	0.212	3.79564993736445e-67	VB	Kcnd3
6.89591856829447e-45	2.15716233764238	1	0.44	1.92609901531033e-40	VB	Fat3
6.41647166143213e-62	2.12535130881021	0.973	0.274	1.79218469975461e-57	VB	Sh3d19
2.02921389351206e-55	2.12346170345897	1	0.305	5.66779732596854e-51	VB	Arhgap26
5.5361019619611e-98	2.11384056752596	0.878	0.116	1.54628863899535e-93	VB	Pde7b
1.96810671645764e-49	2.1001088887087	1	0.318	5.49711886973784e-45	VB	Lrrc4c
4.94904782650637e-38	2.05642375628654	1	0.602	1.38231854842149e-33	VB	Magi2
8.92468608399229e-38	2.05412160568634	1	0.525	2.49275407011989e-33	VB	Pcdh9
1.17794204459536e-46	2.04542099535117	0.986	0.318	3.29010992475931e-42	VB	Nrg1
6.56816255815366e-46	2.03329633441061	1	0.334	1.8345534841179e-41	VB	Lingo2
6.51601980232609e-46	2.03193971058481	1	0.356	1.8199894909877e-41	VB	Fgf14
8.97740679949991e-40	2.02744674789305	1	0.663	2.50747949316832e-35	VB	Adgrl3
7.14687549996143e-66	2.01908404306079	0.973	0.244	1.99619379589423e-61	VB	Grb14
2.78069057178613e-42	2.01458952595313	0.959	0.313	7.76674683605584e-38	VB	Egfem1
3.48965940826951e-40	2.01058143130469	1	0.446	9.74696769323756e-36	VB	Negr1
5.40489834205269e-49	1.9981179890788	0.946	0.306	1.50964215591874e-44	VB	Cdh11
3.41542525836542e-48	1.99474954524073	1	0.348	9.53962428914046e-44	VB	Xkr4
9.13411216781008e-37	1.98401187485701	0.919	0.454	2.55124886959103e-32	VB	Edil3
1.50451147115337e-44	1.96889625010522	1	0.401	4.20225099007847e-40	VB	Lrrc7
8.30448582505612e-49	1.96745589612335	0.959	0.309	2.31952593579643e-44	VB	Ppm1e
3.14558116444952e-44	1.96253773774863	0.986	0.459	8.78592275042395e-40	VB	Tjp1
8.47004832233708e-45	1.95593190975553	1	0.433	2.36576919691197e-40	VB	Akap6
9.55203461405187e-44	1.95399572948491	1	0.385	2.66797878805083e-39	VB	Fam155a
5.15585781160652e-40	1.93933494970369	1	0.513	1.44008264535982e-35	VB	Erc2
4.05408878587009e-43	1.93469147985602	1	0.568	1.13234753878138e-38	VB	Gria2
6.85163237866149e-48	1.93011153892205	1	0.298	1.91372943968394e-43	VB	Grm7
6.96287867232101e-43	1.92990890957422	1	0.39	1.94480164196598e-38	VB	Grik2
1.85045393986224e-40	1.92656100209964	0.959	0.399	5.16850289942923e-36	VB	Efna5
9.47459539669851e-52	1.9265290838926	1	0.341	2.64634924025186e-47	VB	Tmem163
7.38911973066498e-39	1.92410542175069	1	0.429	2.06385503197203e-34	VB	Nlgn1
4.66783224772526e-35	1.91783626924272	1	0.566	1.30377222511214e-30	VB	Adgrb3
5.37215413422835e-40	1.91686014483189	1	0.68	1.50049637123132e-35	VB	Ank3
1.38726346293825e-40	1.90852692729707	1	0.44	3.87476557833282e-36	VB	Snhg11
9.11745123565661e-48	1.90327048947987	0.919	0.331	2.54659530463125e-43	VB	Prkag2
2.02285852550585e-49	1.89806978269038	0.986	0.358	5.65004614759039e-45	VB	Rbms1
6.53923767890566e-59	1.89521411759944	0.892	0.196	1.82647447609514e-54	VB	Cdh6
2.41216731263738e-50	1.89436757012472	0.892	0.239	6.73742452092746e-46	VB	Kcnn2
4.19908105485815e-70	1.89249053705906	0.865	0.155	1.17284532943243e-65	VB	Grm1
4.22492477651472e-46	1.88647110954944	1	0.332	1.18006373932833e-41	VB	Slc8a1
1.42740570829808e-51	1.88446289633139	1	0.295	3.98688688384735e-47	VB	Shisa9
3.54677708762171e-50	1.87005901996077	1	0.325	9.90650308343621e-46	VB	Myo16
9.88831519305469e-61	1.86690218939009	0.919	0.196	2.76190531657211e-56	VB	Zfp804a
1.27413160469983e-46	1.86431574980043	1	0.368	3.55877698508709e-42	VB	Trpm3
1.28222710176294e-53	1.85207291975402	0.959	0.284	3.58138851793407e-49	VB	Cacnb4
4.94234508285681e-41	1.85047127941636	0.892	0.313	1.38044640509274e-36	VB	Elmo1
2.493506146585e-46	1.84593712868985	1	0.293	6.96461201802657e-42	VB	Lrrtm4
1.82058092112832e-45	1.84519966040056	0.946	0.314	5.08506457080352e-41	VB	Csmd2
1.50408995076325e-55	1.8423295832126	0.905	0.24	4.20107364147684e-51	VB	Shank2
1.87702975647699e-36	1.83480234498537	1	0.488	5.24273181281589e-32	VB	Robo2
1.47840062055242e-63	1.82552193644312	0.851	0.175	4.12932077326496e-59	VB	Dgkh
1.5169655091027e-38	1.82372995504926	1	0.441	4.23703636347474e-34	VB	Frmd5
7.58388958456158e-48	1.82308933087977	1	0.369	2.1182561998639e-43	VB	Dnm3
1.13688345995898e-42	1.82250231404522	1	0.338	3.17542919201144e-38	VB	Grm5
2.38295106289797e-63	1.82210387939174	0.932	0.221	6.65582061378033e-59	VB	Sgk1
6.05444344802666e-32	1.8204350097254	1	0.595	1.69106659946833e-27	VB	Ptprd
5.69353498638066e-48	1.8129733538607	1	0.342	1.59026125704598e-43	VB	Pfkp
1.59383613786026e-44	1.80555330687875	0.946	0.352	4.4517437166575e-40	VB	Rap1gds1
1.62849589653976e-40	1.78079826243815	0.986	0.499	4.54855188862521e-36	VB	Nell2
9.80852748954348e-47	1.77034606653968	0.986	0.312	2.73961981310439e-42	VB	Brinp1
2.7884977088574e-72	1.76638523223017	0.878	0.159	7.78855295060961e-68	VB	Cdh7
1.83369487330001e-41	1.76396289831351	0.986	0.376	5.12169315061427e-37	VB	Enox1
1.77069456938121e-47	1.75626552975152	0.892	0.266	4.94572700173865e-43	VB	Lhfp
5.36157777306806e-39	1.75197013335198	1	0.398	1.49754228779564e-34	VB	Anks1b
4.86872553594352e-43	1.74473132187953	0.959	0.348	1.35988372944438e-38	VB	Sorbs1
1.2671178216164e-90	1.73433121654341	0.811	0.111	3.53918678755677e-86	VB	Vegfc
7.96052168599419e-36	1.73161794637425	1	0.353	2.22345331211504e-31	VB	Nrg3
7.3455618307525e-37	1.72335499086773	1	0.46	2.05168887494748e-32	VB	Ppfia2
2.9386240584736e-35	1.71619257083915	1	0.53	8.20787085772262e-31	VB	Rims2
1.98409950478533e-38	1.7078834306033	0.986	0.47	5.54178832681589e-34	VB	Pak7
1.4732037077208e-40	1.69698006117138	1	0.351	4.11480527603497e-36	VB	Rbms3
8.32584074553232e-47	1.68529284337329	0.986	0.298	2.32549057863463e-42	VB	Dscam
4.24748393053629e-40	1.67982187916407	0.973	0.403	1.18636473663809e-35	VB	Sorcs2
3.95008210705291e-39	1.67512867133864	1	0.412	1.10329743332095e-34	VB	Atxn1
1.19964382039081e-44	1.67352557854091	0.905	0.229	3.35072515473356e-40	VB	Inpp4b
7.28292152205097e-78	1.66402838779445	0.824	0.125	2.03419281032406e-73	VB	Slc24a2
1.14892866373937e-42	1.66335694540698	1	0.336	3.20907265069044e-38	VB	Fgf12
2.23881105044674e-32	1.65126000521707	0.986	0.475	6.2532231450028e-28	VB	Fgf13
7.34890722037375e-35	1.64967021226711	1	0.423	2.05262327572259e-30	VB	Mdga2
7.10202061935583e-38	1.6444508791352	1	0.416	1.98366537919228e-33	VB	Cadps
5.2477618807184e-46	1.63383807424255	0.986	0.308	1.46575237090346e-41	VB	Dgki
2.43604656225108e-47	1.62951366460732	0.986	0.271	6.8041216530235e-43	VB	Galntl6
8.28706170435855e-55	1.62648266955031	0.959	0.228	2.31465920464439e-50	VB	Tmem132b
6.18645439615712e-77	1.62362779269258	0.784	0.119	1.72793857739065e-72	VB	Ptpn3
1.76074697520249e-44	1.62128642009955	0.784	0.199	4.91794237643807e-40	VB	Stxbp6
9.80170117170892e-30	1.62125871717649	1	0.653	2.73771315427002e-25	VB	Rnf220
3.9038423184703e-33	1.6195479180551	0.946	0.324	1.09038219797194e-28	VB	Tenm1
1.51210461806951e-70	1.61197346973414	0.716	0.102	4.22345940872994e-66	VB	Adamts17
1.29297528693427e-32	1.5970958097953	0.865	0.327	3.61140927393611e-28	VB	Rorb
1.59929095667926e-44	1.59670451221934	0.973	0.305	4.46697957110083e-40	VB	Ablim1
1.89634609400436e-31	1.59539169642613	1	0.864	5.29668427516357e-27	VB	Auts2
3.58804682216499e-52	1.58578484554055	0.824	0.188	1.0021773578989e-47	VB	Camk1d
7.7327648340677e-46	1.58198119362091	0.973	0.278	2.15983854580345e-41	VB	Syn3
1.94071983972666e-35	1.57624120883005	0.986	0.361	5.42062458434053e-31	VB	Rims1
1.06035337886324e-82	1.57396446750748	0.797	0.109	2.96167302250292e-78	VB	Galnt14
1.24828619316455e-43	1.56664983792647	0.946	0.339	3.48658816612792e-39	VB	Pcnx
1.2499061690827e-48	1.55954928479189	0.973	0.267	3.49111292086489e-44	VB	Galnt17
1.49334876935454e-34	1.554071865738	1	0.442	4.17107244768415e-30	VB	Epha3
6.69076911085536e-32	1.55293031681744	0.959	0.409	1.86879872035301e-27	VB	Kcnq3
8.12898128122674e-36	1.54346140926333	1	0.348	2.27050576165944e-31	VB	Kcnb2
6.61194693237845e-55	1.53415733204534	0.865	0.186	1.84678289768263e-50	VB	Gm40841
1.10406447128562e-47	1.51979930650016	0.919	0.258	3.08376247474786e-43	VB	Hivep2
7.17615825585143e-35	1.51126290338324	0.986	0.57	2.00437276244186e-30	VB	Nrcam
1.21428888628308e-38	1.50859703305331	0.905	0.29	3.39163028827727e-34	VB	Dok6
1.2214753263038e-35	1.50716131494513	1	0.322	3.41170273389915e-31	VB	Lrfn5
1.31792545999931e-35	1.50103809606294	0.986	0.344	3.68109760232407e-31	VB	Ncam2
1.95509193701421e-31	1.49733958835691	0.919	0.489	5.4607672892744e-27	VB	Lef1
1.34660641236787e-44	1.48987305823725	0.905	0.266	3.76120637038471e-40	VB	Gabrb2
5.40949846719061e-35	1.48036747590743	0.959	0.442	1.51092701687101e-30	VB	Fut8
3.21115317439069e-33	1.47953335336361	0.986	0.386	8.96907193139065e-29	VB	Snhg14
1.42028131357015e-29	1.46753892692311	1	0.462	3.96698773693279e-25	VB	Nav3
1.16747304843738e-26	1.46710159587692	0.946	0.478	3.26086897159045e-22	VB	Thsd7a
4.8431122462697e-32	1.45965035087452	0.986	0.526	1.35272968150559e-27	VB	Dip2c
2.20008909739045e-40	1.44749288063124	0.932	0.292	6.14506885792126e-36	VB	Hecw2
7.02652113595935e-39	1.44401645712547	0.865	0.309	1.96257761848481e-34	VB	Ift57
2.79535481735489e-34	1.44203687806627	0.878	0.311	7.80770554035395e-30	VB	Glra2
4.62543686870296e-31	1.43007670295714	0.892	0.365	1.29193077179742e-26	VB	Mmp16
8.81583672696683e-56	1.42509879843267	0.716	0.132	2.46235135620911e-51	VB	Fras1
2.21750814352666e-62	1.42347869491996	0.757	0.126	6.19372199568432e-58	VB	Ptchd4
9.85274810990526e-40	1.4187186688831	0.892	0.295	2.75197107457764e-35	VB	Phactr2
1.78348326299023e-31	1.41125501263322	1	0.788	4.98144710185802e-27	VB	Mycbp2
4.9712591959736e-142	1.41092070887746	0.743	0.057	1.38852240602739e-137	VB	Sh2d4b
8.13408229096065e-55	1.40982251958357	0.635	0.101	2.27193052468822e-50	VB	Dync1i1
4.54729160676739e-75	1.40886632940986	0.824	0.123	1.2701040186862e-70	VB	March3
2.96342778367858e-68	1.40873314576399	0.743	0.117	8.27715014259265e-64	VB	Col26a1
8.43208018599475e-84	1.40631827761486	0.784	0.103	2.35516431675019e-79	VB	Gm48749
2.95643960737588e-34	1.40414723671654	0.959	0.411	8.25763146736158e-30	VB	Vav3
1.58369203931461e-34	1.40348508821382	1	0.34	4.42341023500964e-30	VB	Dlg2
1.31756131884604e-30	1.40334684789628	1	0.417	3.68008051966887e-26	VB	Grin2b
3.19637264663269e-45	1.391324085075	0.905	0.24	8.92778843930976e-41	VB	Kcnh8
0	1.38866619043993	0.622	0.017	0	VB	Slc6a4
2.39896343731938e-26	1.388376068405	0.892	0.456	6.70054477677676e-22	VB	Epha4
1.6926471269437e-29	1.38610050876826	1	0.585	4.72773269026645e-25	VB	Sorbs2
5.16147313929999e-34	1.38466680499012	1	0.338	1.44165106253788e-29	VB	Kcnh7
1.67363733682866e-26	1.38326565109473	1	0.732	4.67463644549614e-22	VB	Ank2
1.1539233353527e-19	1.38231855892804	1	0.747	3.22302326797362e-15	VB	Nrxn1
4.31030637886735e-32	1.38034046180048	0.919	0.316	1.20391167468144e-27	VB	Prickle2
7.19111805534514e-26	1.378602331625	1	0.524	2.00855118403845e-21	VB	Ctnnd2
3.14970536543802e-70	1.37579559315381	0.676	0.093	8.79744205620493e-66	VB	Prkcg
1.64807410032732e-33	1.37401670302597	0.986	0.375	4.60323576962424e-29	VB	Rgs7
8.09740652301027e-43	1.37307630693	0.932	0.276	2.261686615942e-38	VB	Gabbr2
3.50330334467335e-47	1.36974434298157	0.716	0.139	9.78507657200714e-43	VB	Synpo2
5.39558917634017e-23	1.36819746751354	1	0.831	1.50704201284357e-18	VB	Meg3
1.36879845860016e-54	1.36409178181338	0.473	0.055	3.82319097471611e-50	VB	Il1rapl2
5.21838410346002e-34	1.35840911238908	0.838	0.285	1.45754686393742e-29	VB	Osbpl6
6.09326022971873e-37	1.35178419654922	0.838	0.265	1.70190851476274e-32	VB	Sash1
1.10135337954073e-31	1.35071222350021	0.973	0.433	3.07619012439522e-27	VB	Unc5c
2.60433694155584e-33	1.34693756095247	0.905	0.263	7.27417351145962e-29	VB	Gm20754
8.57712989345285e-33	1.34208255287164	1	0.344	2.39567815054032e-28	VB	Rian
1.30793644165204e-26	1.34162967713023	1	0.52	3.65319727517831e-22	VB	Mast4
6.10811279940024e-41	1.34105293657259	0.865	0.24	1.70605698600048e-36	VB	Rnf152
3.49158769607814e-28	1.34000324398798	1	0.463	9.75235359391586e-24	VB	Dpp6
8.65103934546694e-27	1.33936444075564	0.757	0.235	2.41632179958237e-22	VB	Ryr3
4.37065589630336e-32	1.33883954223686	1	0.443	1.22076789839649e-27	VB	Pclo
1.27602154014563e-38	1.33682895873027	1	0.303	3.56405576378076e-34	VB	Mgat4c
3.79199816785051e-32	1.33434636716482	1	0.467	1.05914300826233e-27	VB	Reep1
1.22252094639035e-29	1.32677967350242	1	0.495	3.41462325536288e-25	VB	Tnik
3.18115633024692e-42	1.3262216932411	0.838	0.211	8.88528774601267e-38	VB	Prkch
1.02980744525333e-37	1.32290722806627	0.905	0.266	2.87635517533707e-33	VB	Cacna1d
1.53818284689544e-30	1.32136200287481	1	0.509	4.29629850966365e-26	VB	Gphn
1.10709062898566e-29	1.31877800949004	0.932	0.45	3.09221483581986e-25	VB	Sema6a
4.66177054126975e-51	1.31712731333405	0.892	0.203	1.30207912988205e-46	VB	Ldlrad4
1.03562115191174e-40	1.31463274375823	0.838	0.242	2.89259343940468e-36	VB	Mbnl2
1.30379637009912e-28	1.30734474857792	0.986	0.579	3.64163364132384e-24	VB	Nav2
2.05036136591114e-29	1.30710478449079	1	0.629	5.72686433112642e-25	VB	C530008M17Rik
2.08212457925506e-28	1.30655562534625	0.959	0.528	5.81558216231731e-24	VB	Kcnk10
5.18578106685848e-60	1.30415544661626	0.649	0.097	1.44844050978424e-55	VB	Neto1
2.36675080204037e-41	1.30250626245779	0.811	0.21	6.61057166517895e-37	VB	Dock9
2.78688505620664e-33	1.29730462283284	0.973	0.394	7.78404865049076e-29	VB	Ntrk2
2.01474189997701e-60	1.2954721135893	0.784	0.14	5.62737560082577e-56	VB	Slc18a2
1.11687408909719e-31	1.29484010008387	0.919	0.376	3.11954101825735e-27	VB	Snap91
1.1011345899573e-23	1.29301862752676	1	0.855	3.07557902320974e-19	VB	Celf2
1.38510961830817e-28	1.29274257378347	0.973	0.542	3.86874967489654e-24	VB	Srrm4
1.05556303336602e-30	1.28748514556882	0.973	0.356	2.94829310849464e-26	VB	Dlgap1
4.23369844532146e-36	1.28327726815521	0.946	0.307	1.18251431276274e-31	VB	Gm4258
1.07557621664492e-42	1.28152449261978	0.892	0.247	3.00419193071094e-38	VB	Sh3gl2
1.45371802462181e-21	1.2796252427318	0.73	0.339	4.06037981457118e-17	VB	Palld
3.24496963644569e-31	1.27895340329485	0.973	0.478	9.06352469155647e-27	VB	Apbb2
3.19533679291281e-59	1.27858721146541	0.77	0.138	8.92489519628477e-55	VB	Cpne8
3.29327505440738e-37	1.27697599836195	0.865	0.25	9.19844655446524e-33	VB	Otud7a
1.50182520147296e-38	1.27559136572879	0.784	0.199	4.19474797023412e-34	VB	Slc4a10
1.42087795124851e-35	1.27151149027431	0.973	0.335	3.96865420563221e-31	VB	D430041D05Rik
1.27751947532686e-37	1.26984861950697	0.757	0.201	3.56823964653545e-33	VB	Slco3a1
3.85702734056168e-34	1.26875424423602	0.986	0.338	1.07730630649228e-29	VB	Cntn1
3.56781890359039e-33	1.26802181134187	0.892	0.281	9.96527497961833e-29	VB	Grid1
1.42192157364797e-36	1.25756002955492	0.932	0.305	3.97156914735615e-32	VB	Clvs1
1.22036525564649e-37	1.25698168114334	0.946	0.32	3.40860219554621e-33	VB	Atrnl1
8.64237535276658e-34	1.24870069974687	0.905	0.294	2.41390185978123e-29	VB	Slc24a3
5.15407852841293e-41	1.2458472440733	0.946	0.251	1.43958567377102e-36	VB	Gm20642
1.25554661514082e-26	1.24552703857129	1	0.738	3.50686725074982e-22	VB	Dclk1
1.41403943598176e-31	1.2404118929984	0.919	0.323	3.94955354864065e-27	VB	Apba1
5.54407996762679e-92	1.23440909991657	0.581	0.052	1.54851697575784e-87	VB	Gsg1l
2.17217118620728e-30	1.23416032292737	0.973	0.359	6.06709134019555e-26	VB	Rasgef1b
5.27249880690498e-30	1.23374001467373	0.973	0.502	1.47266164175663e-25	VB	Mef2a
5.64313239095582e-58	1.22909958105916	0.554	0.074	1.57618330811787e-53	VB	Tanc1
3.07965978798023e-32	1.22542816387827	0.959	0.387	8.60179775380759e-28	VB	Fry
5.21086887298107e-28	1.22487840129496	0.973	0.513	1.45544778491234e-23	VB	Rasal2
9.16798855383855e-34	1.21979610800048	0.959	0.346	2.56071088297265e-29	VB	Large1
2.09918564036581e-46	1.21677930373363	0.811	0.188	5.86323541210574e-42	VB	Ppm1h
4.94357131249648e-38	1.21523169965531	0.405	0.057	1.38078890329339e-33	VB	Hcn1
8.97192898677699e-57	1.21353225464611	0.703	0.114	2.50594948529668e-52	VB	Prickle1
5.7886245571201e-25	1.21192832946959	1	0.391	1.61682072504922e-20	VB	Ccser1
3.18685098972652e-20	1.20980387475568	0.784	0.32	8.90119349940515e-16	VB	Hdac9
1.34473681900614e-19	1.20772625589183	0.838	0.447	3.75598440916605e-15	VB	Adgrl2
1.18889988527879e-149	1.20768200891646	0.622	0.037	3.32071626957218e-145	VB	Flt3
7.89256252900548e-27	1.20455155520944	1	0.842	2.20447163997652e-22	VB	Macf1
6.60914474961481e-33	1.20198266247135	0.784	0.258	1.84600022001491e-28	VB	St6gal2
1.83480707159446e-30	1.20175971926915	0.797	0.275	5.12479963167048e-26	VB	Cnksr2
8.14770595937426e-40	1.20135201758595	0.824	0.225	2.27573575151283e-35	VB	Grm3
1.04417687082106e-28	1.20103921794506	0.824	0.323	2.91649041789031e-24	VB	Cdkl5
7.29761961645095e-37	1.20028204518088	0.838	0.263	2.03829813507091e-32	VB	Arhgap32
4.48472303614899e-28	1.19627711783653	0.635	0.171	1.25262799122677e-23	VB	Tcerg1l
1.02288273704125e-21	1.19463158712084	1	0.669	2.85701377282991e-17	VB	Macrod2
1.383972863738e-24	1.19126855131713	0.865	0.361	3.86557460570661e-20	VB	Scn2a
6.19469666451302e-51	1.19105201667186	0.649	0.111	1.73024072536513e-46	VB	Trpc3
2.13188597969527e-33	1.19088276651978	0.932	0.354	5.95457072988685e-29	VB	Arid1b
8.65006348770799e-33	1.19079629235657	0.865	0.266	2.41604923275172e-28	VB	Ptprj
9.64688226087485e-27	1.19070140728216	0.986	0.453	2.69447068428495e-22	VB	Tanc2
7.4326800371083e-30	1.18502510905112	0.838	0.307	2.07602186116472e-25	VB	Fut9
2.41328988640102e-24	1.18320434940428	0.446	0.099	6.74055998170669e-20	VB	Olfm3
1.75670872689196e-25	1.18279092045689	0.946	0.621	4.90666314508192e-21	VB	Atp2b1
4.82347607547347e-28	1.17997873303847	0.986	0.568	1.3472451026405e-23	VB	Jakmip2
9.74032270598115e-46	1.17784234762726	0.716	0.158	2.7205695350076e-41	VB	Prmt8
7.93099563745239e-28	1.17694158913858	0.973	0.361	2.21520639149683e-23	VB	Kcnma1
1.93046851546757e-91	1.17250527439255	0.595	0.057	5.39199161055248e-87	VB	Nexn
6.81168174517477e-41	1.17012965111363	0.608	0.121	1.90257082824476e-36	VB	Syt9
1.0317104658351e-23	1.16465526235352	0.77	0.33	2.88167050212402e-19	VB	Epb41l3
2.22312751848542e-25	1.16363425648729	0.932	0.482	6.20941747188163e-21	VB	Zfp423
2.05155158726914e-29	1.16071752635442	0.932	0.362	5.73018873840145e-25	VB	Farp1
1.57205363768667e-29	1.1606931298773	0.838	0.299	4.39090301542263e-25	VB	Nmnat2
9.59937692111096e-28	1.15658558525133	0.959	0.444	2.6812019678355e-23	VB	Cacna1a
8.55315008090835e-24	1.1559319113268	0.959	0.561	2.38898034909851e-19	VB	Sbf2
3.22777488407574e-29	1.15297908961815	0.959	0.368	9.01549802871194e-25	VB	Dmd
2.92185244198399e-27	1.15194800242586	0.959	0.44	8.16102605570549e-23	VB	Pak3
2.17684120360832e-56	1.14842101418225	0.649	0.105	6.0801351657984e-52	VB	Coro2b
9.54968270458972e-33	1.14801920451016	0.811	0.248	2.66732187621895e-28	VB	Sgms1
3.33551403158211e-24	1.14738064463891	0.743	0.291	9.31642424161199e-20	VB	Msra
1.01450560226245e-25	1.14494776300343	1	0.429	2.83361559767924e-21	VB	Grip1
1.40501733586909e-28	1.14444721964653	0.73	0.264	3.92435392081597e-24	VB	Homer2
1.86497326489537e-52	1.13577866470853	0.878	0.181	5.20905682617925e-48	VB	Gm35188
5.50984329706632e-20	1.13345699343169	0.932	0.519	1.53895433130359e-15	VB	Cdh8
1.01899020391225e-24	1.13217730290048	0.905	0.398	2.8461415385473e-20	VB	Camk2d
1.69347941982267e-38	1.13157769776179	0.824	0.209	4.73005736750671e-34	VB	Aopep
7.35176026003116e-24	1.12730848861926	0.851	0.377	2.0534201582293e-19	VB	Sh3kbp1
5.89366556653401e-31	1.12343387639831	0.932	0.427	1.64615972938861e-26	VB	Pitpnc1
7.75418511528518e-25	1.12342845748219	0.919	0.378	2.1658214445503e-20	VB	Dock3
4.4881989761082e-18	1.11841143131364	0.892	0.549	1.25359885601678e-13	VB	Tenm3
5.25239922633488e-26	1.11790364840989	0.959	0.433	1.4670476279076e-21	VB	Hecw1
9.86834946651052e-41	1.11621243018558	0.757	0.183	2.75632868949105e-36	VB	Ank
5.24121390559814e-48	1.11618139429381	0.662	0.121	1.46392345597262e-43	VB	2700069I18Rik
2.51487296171404e-26	1.11342087972507	0.838	0.315	7.02429166936347e-22	VB	Adam22
3.03117758299349e-56	1.11292684880116	0.554	0.076	8.46638210705912e-52	VB	Rasa4
7.56090131729062e-26	1.1104259346182	0.878	0.343	2.11183534693244e-21	VB	Cacna1b
3.43235500771864e-19	1.10682414493215	0.838	0.441	9.58691077205893e-15	VB	Rapgef6
2.2335728767145e-43	1.10645242793911	0.541	0.09	6.23859240195128e-39	VB	Ppargc1a
4.09911286756057e-22	1.10598885352332	0.932	0.513	1.14492321503834e-17	VB	4930402H24Rik
1.36808923960413e-22	1.10405958587349	1	0.683	3.82121005513829e-18	VB	Nbea
7.95057397724373e-28	1.1027492381431	0.919	0.336	2.22067481758395e-23	VB	Gucy1a2
7.12045223455514e-24	1.10268570458892	0.797	0.32	1.9888135136336e-19	VB	Ahcyl2
1.59725210194955e-26	1.09796960595522	0.973	0.494	4.46128484595529e-22	VB	Plekha5
2.15353026724231e-34	1.09725601135479	0.919	0.248	6.01502538943449e-30	VB	Nrg3os
2.72639842756782e-45	1.09701909564857	0.622	0.113	7.61510344803969e-41	VB	Gfod1
4.69041814473683e-39	1.09634307523597	0.811	0.195	1.31008069200644e-34	VB	Gm16083
1.19195165805594e-54	1.09339862027718	0.622	0.093	3.32924017611604e-50	VB	Ano4
5.98062194644202e-22	1.09218615734204	0.865	0.477	1.67044751586072e-17	VB	Nectin3
6.79911501128153e-34	1.09039133267638	0.716	0.205	1.89906081380104e-29	VB	Frrs1l
1.69003941295172e-42	1.08286671959142	0.797	0.173	4.72044908431544e-38	VB	Cdr1os
2.03535647913003e-33	1.08280387401886	0.77	0.239	5.68495418185809e-29	VB	Cux2
1.54572010194964e-21	1.0806076118465	0.946	0.731	4.31735081675555e-17	VB	App
9.56537816662226e-32	1.07934785547089	0.73	0.198	2.67170577571926e-27	VB	Slc8a3
6.59375560807999e-117	1.07812402463348	0.541	0.036	1.84170187889282e-112	VB	Gfra2
1.30888037080378e-24	1.07498106789451	0.919	0.393	3.65583376369205e-20	VB	Gabra2
1.95513918566711e-36	1.07290982592001	0.797	0.205	5.4608992594868e-32	VB	Zdhhc14
1.03048053176313e-17	1.071842387432	0.824	0.428	2.8782351732676e-13	VB	Dner
1.32495618032521e-27	1.06943534698695	0.919	0.372	3.70073510726634e-23	VB	Mical3
5.46917880600295e-20	1.06867404345569	0.892	0.426	1.52759633230468e-15	VB	Gabrb3
1.20149296331046e-25	1.06862751731966	0.946	0.446	3.35588999582244e-21	VB	Cacna2d1
4.06588046762118e-23	1.06845320385727	0.986	0.616	1.13564107341127e-18	VB	Csrnp3
8.80440175297263e-17	1.06490445528157	1	0.56	2.45915745362279e-12	VB	Ctnna2
6.06372955304551e-31	1.06353594410015	0.514	0.105	1.69366030146114e-26	VB	Slc44a5
1.44099137840018e-32	1.06099820348015	0.419	0.069	4.02483301900955e-28	VB	Adcy2
1.79503353981586e-19	1.05849793158317	0.757	0.353	5.01370818005968e-15	VB	Ptpn4
8.18069706425337e-34	1.05242809492293	0.797	0.248	2.28495049701661e-29	VB	Epb41l2
1.14084083542057e-23	1.04897016816419	0.919	0.416	3.18648253741321e-19	VB	Sgip1
2.28374171719157e-21	1.04709435738422	0.919	0.666	6.37871899028776e-17	VB	Dlgap4
1.25506131780179e-27	1.04646560180092	0.851	0.316	3.50551176675218e-23	VB	Adam23
9.94001583652489e-32	1.04375737956955	0.689	0.195	2.77634582329977e-27	VB	Ago4
5.30493925356532e-19	1.04364581116613	0.676	0.271	1.48172258291333e-14	VB	Sema5a
6.08380569764176e-25	1.04220435666879	0.838	0.299	1.69926776940832e-20	VB	Garnl3
4.23510048476373e-31	1.0418262035037	0.716	0.189	1.18290591639936e-26	VB	Kcnj6
1.79501064926169e-90	1.03765996083996	0.608	0.057	5.01364424445283e-86	VB	St3gal1
1.04159394008492e-41	1.03757580267714	0.743	0.177	2.90927603405119e-37	VB	Herc3
2.55042587191205e-23	1.03723631345999	0.905	0.442	7.12359450283755e-19	VB	Epha7
2.01319679977373e-46	1.03504484451051	0.905	0.205	5.623059981448e-42	VB	Asic2
3.69483501822163e-25	1.03457105982591	0.824	0.353	1.03200436893948e-20	VB	Fam110b
1.13450510260617e-20	1.0340177069417	0.878	0.444	3.1687862020893e-16	VB	Ncald
1.53844064193038e-16	1.0335751455425	0.581	0.2	4.29701855697575e-12	VB	Grik1
6.27625166922318e-32	1.03244163894591	0.811	0.266	1.75301985373073e-27	VB	Ttll7
1.27808088758515e-86	1.03149377699174	0.797	0.102	3.56980772711408e-82	VB	Dlc1
1.51371901680623e-33	1.0304743907713	0.716	0.181	4.22796858584148e-29	VB	Unc80
6.32158784384156e-21	1.02542825297004	0.973	0.574	1.76568270066339e-16	VB	Srgap1
2.4108566543861e-28	1.02475146202699	1	0.4	6.73376372136581e-24	VB	Rora
1.87535710728924e-18	1.02444487947401	0.811	0.412	5.23805993636958e-14	VB	Tle4
3.3565269910176e-25	1.02346447452006	0.851	0.314	9.37511553861127e-21	VB	Unc79
4.92126278117116e-21	1.02150642249259	0.959	0.527	1.37455790740892e-16	VB	Slc35f1
2.49498039396788e-53	1.01928787837867	0.527	0.071	6.96872973839169e-49	VB	Elmod1
1.9747602567436e-24	1.01915036918049	0.811	0.32	5.51570287311055e-20	VB	Shank1
9.77539159246307e-27	1.0189602138493	0.905	0.364	2.73036462569086e-22	VB	Sez6l
4.01473350298369e-24	1.01877982244159	0.986	0.547	1.12135521471837e-19	VB	Tox
5.24017685099422e-16	1.01587650024026	0.824	0.517	1.4636337962512e-11	VB	Zfhx4
1.07980527636924e-23	1.01395892805009	0.905	0.421	3.01600411742693e-19	VB	Srrm3
9.60806472656184e-24	1.01244714037127	0.892	0.406	2.68362855877599e-19	VB	Snap25
1.47217498795943e-23	1.01238477040185	0.959	0.37	4.1119319588695e-19	VB	Kcnd2
4.80393097057234e-126	1.01029558439886	0.5	0.028	1.34178595939056e-121	VB	4930419G24Rik
6.68611723925733e-22	1.01005172446163	1	0.519	1.86749940609696e-17	VB	Ntm
2.04834693874794e-34	1.00917364118505	0.703	0.166	5.72123783461688e-30	VB	Nwd2
2.66882076837392e-33	1.00845562768427	1	0.323	7.45428328814519e-29	VB	Astn2
6.26234635470101e-21	1.00765208534527	0.946	0.437	1.74913596033154e-16	VB	Tmem178b
2.54804551345123e-22	1.00597810345614	0.865	0.412	7.11694592362063e-18	VB	5330434G04Rik
7.68041975868243e-19	1.005089505277	0.716	0.316	2.14521804279759e-14	VB	Atp11c
3.26440229236937e-31	1.00380260567553	0.77	0.23	9.11780204281689e-27	VB	Nos1ap
1.13704111450033e-22	1.00352189498897	1	0.733	3.17586953691088e-18	VB	Gpatch8
6.77317772833869e-23	0.998052415750737	0.986	0.398	1.89181627130228e-18	VB	Sema6d
8.75214211253098e-28	0.997317927023041	0.946	0.362	2.44456081345103e-23	VB	Plxna4
2.91268634278949e-29	0.993885117931055	0.689	0.191	8.13542422404533e-25	VB	Lin7a
2.62553927408568e-21	0.993739715274762	0.986	0.681	7.33339374644873e-17	VB	Ppp3ca
1.15059953346799e-24	0.993048859643356	1	0.836	3.21373955692944e-20	VB	Pbx1
4.23928195570117e-22	0.991966262556183	0.973	0.59	1.18407384304689e-17	VB	Atp2c1
2.44250207326395e-41	0.990250114091948	0.77	0.168	6.82215254083355e-37	VB	Nrg2
6.02494824249898e-27	0.990129214580731	0.824	0.261	1.68282829361239e-22	VB	Jazf1
3.35326972023409e-23	0.990014543106325	0.946	0.477	9.36601765558582e-19	VB	Srgap2
7.03726222086741e-49	0.989114080625773	0.541	0.078	1.96557771091047e-44	VB	Trpc7
1.66686802340503e-30	0.983182870914209	0.716	0.198	4.6557290761726e-26	VB	Greb1l
0	0.980861350542439	0.581	0.009	0	VB	Gckr
1.31328954118045e-19	0.976083161984208	1	0.655	3.66814901747111e-15	VB	Rere
9.35873799368115e-41	0.974001166828949	0.662	0.132	2.61398910901508e-36	VB	Slc9a7
8.5712489318396e-20	0.970181062754456	0.932	0.533	2.39403553915212e-15	VB	Nedd4l
1.0714815778458e-31	0.966668239553967	0.77	0.211	2.99275519508111e-27	VB	Grik3
1.33579336221486e-31	0.965774734579767	0.716	0.18	3.73100444000232e-27	VB	Gm42439
1.89754278507626e-32	0.962885140446499	0.973	0.305	5.30002675299651e-28	VB	Csmd1
1.27817731921687e-34	0.960875197405601	0.568	0.112	3.57007707030464e-30	VB	Kcnab1
1.48932839970696e-16	0.960761282556874	0.959	0.769	4.15984315322152e-12	VB	Camta1
8.16844240135228e-23	0.960027587578631	0.919	0.392	2.2815276471217e-18	VB	Mbd5
2.15896916575318e-28	0.957807951646775	0.716	0.213	6.03021677686522e-24	VB	Scn1a
4.30405997892468e-23	0.956458786231302	0.716	0.233	1.20216699271345e-18	VB	Shtn1
5.93656506992422e-27	0.955777907711914	0.676	0.218	1.65814198968053e-22	VB	Amotl1
2.22255903671404e-34	0.952389854747369	0.622	0.143	6.20782964544597e-30	VB	Ajap1
3.8595431166705e-49	0.951939527827036	0.689	0.125	1.07800898791724e-44	VB	Ppp1r14c
4.56353225964418e-20	0.951714098635862	0.919	0.509	1.27464019544122e-15	VB	Wdfy3
1.30460342558466e-17	0.95069660796669	0.878	0.543	3.64388782800052e-13	VB	Jmjd1c
1.51646146681938e-23	0.94766743368272	0.77	0.266	4.23562852297322e-19	VB	Frmd3
3.21995519575771e-38	0.947654542997992	0.622	0.124	8.99365685727087e-34	VB	Gm1992
5.89264223631915e-30	0.946731910784103	0.608	0.153	1.6458739030263e-25	VB	Ubash3b
1.28152915493127e-24	0.946364735571797	0.784	0.252	3.57943908263854e-20	VB	Agbl4
1.54689921576536e-17	0.942671105561875	0.851	0.444	4.32064419955424e-13	VB	Ssh2
3.44869084235879e-28	0.941355890929526	0.824	0.255	9.63253839179234e-24	VB	Cpeb3
5.77550219854166e-39	0.940040757656847	0.486	0.082	1.61315551907467e-34	VB	Arhgap10
5.57286693722354e-36	0.939354801062622	0.622	0.138	1.55655746423591e-31	VB	Dlgap3
1.45199214128225e-29	0.937814775989735	0.662	0.181	4.05555924981545e-25	VB	Arntl
5.47169888127546e-28	0.937184001202838	0.878	0.267	1.52830021452905e-23	VB	Cplane1
2.20120823549533e-42	0.934623221735987	0.568	0.102	6.14819472256202e-38	VB	Actr3b
3.34942674687944e-29	0.93397848159304	0.635	0.163	9.35528384670895e-25	VB	Rgs7bp
4.63896970668216e-20	0.933068089299647	0.703	0.235	1.29571062877339e-15	VB	Eml6
3.45429137209418e-21	0.93255794034216	0.757	0.31	9.64818123139626e-17	VB	Pik3r1
8.27446080018563e-21	0.927871901384651	0.959	0.537	2.31113964609985e-16	VB	Clasp2
1.29734791847098e-17	0.927508521960026	0.905	0.581	3.62362247108129e-13	VB	Cask
8.34325995554805e-20	0.927175999431469	0.351	0.075	2.33035593818413e-15	VB	Tll1
2.45676855233884e-21	0.927122816838942	0.919	0.472	6.86200024353761e-17	VB	Acaca
2.4709954090964e-22	0.925471385480322	0.838	0.338	6.90173727714717e-18	VB	Nol4
4.341835527212e-25	0.92120140921519	0.838	0.321	1.21271808110558e-20	VB	Atp1a3
1.92108744061708e-30	0.91770583052296	0.581	0.135	5.36578933038757e-26	VB	Svil
1.9497380609536e-30	0.917315422800973	0.514	0.104	5.44581337804951e-26	VB	Zfp385b
3.50753555323759e-20	0.916043449515551	0.703	0.26	9.79689755374792e-16	VB	Slc25a27
4.43379822328998e-24	0.916030282081897	0.973	0.376	1.23840418174712e-19	VB	Ptprn2
2.4925350353842e-22	0.910614338674486	0.973	0.438	6.96189960733161e-18	VB	Fbxl17
9.68490190219612e-29	0.910044994693719	0.905	0.278	2.7050899503024e-24	VB	Tut4
5.64137021098437e-23	0.909878590732976	0.838	0.329	1.57569111363004e-18	VB	Ptpro
2.70113199296676e-20	0.906575979806287	0.811	0.366	7.54453176955547e-16	VB	Mir124a-1hg
7.16572650544469e-17	0.905874889809893	0.797	0.473	2.00145907023576e-12	VB	Pde7a
1.05394136404396e-14	0.905441846131528	0.635	0.277	2.94376362391119e-10	VB	Zdhhc2
9.97836345923095e-23	0.902759983742704	0.77	0.268	2.7870566977978e-18	VB	Dtna
1.00978127839377e-18	0.902665873219754	0.986	0.749	2.82042008868164e-14	VB	Map2
1.17892484030635e-25	0.902068906030803	0.784	0.259	3.29285497145966e-21	VB	Syne1
1.26818158636371e-20	0.90073661107194	0.878	0.408	3.54215798887247e-16	VB	Pde10a
2.10324609043702e-22	0.899566250930941	1	0.875	5.87457665519964e-18	VB	Ube3a
5.28101021525694e-21	0.899411368229752	0.838	0.371	1.47503896322341e-16	VB	Pde4dip
1.06873498647778e-21	0.894500064095365	0.716	0.266	2.98508369073107e-17	VB	Rab11fip3
2.85115263361686e-20	0.893369816907321	0.932	0.478	7.96355442095526e-16	VB	Astn1
1.52324109267025e-22	0.893342740022427	0.757	0.298	4.25456469593727e-18	VB	Ctnnd1
4.85971363111284e-19	0.888131172129173	0.919	0.553	1.35736661430613e-14	VB	Agap1
1.18830747648985e-27	0.887021341420613	0.595	0.156	3.3190616125838e-23	VB	Slc43a2
8.516106372599e-20	0.886921963628651	0.865	0.397	2.37863367093063e-15	VB	Fryl
6.32486851072616e-20	0.886416532964269	0.743	0.318	1.76659902373092e-15	VB	Tln2
7.18403149530255e-22	0.886189699820799	0.905	0.485	2.00657183695296e-17	VB	Fign
1.71528898906464e-24	0.884791737400643	0.878	0.365	4.79097367535645e-20	VB	Wnk2
1.68701133236943e-17	0.881793174570587	0.608	0.24	4.71199135244105e-13	VB	Tshz1
3.78331094894523e-23	0.880962543752614	0.676	0.204	1.05671658114989e-18	VB	Maco1
1.55308125407422e-25	0.879788439231273	1	0.406	4.33791125075469e-21	VB	Cntn5
4.69621204340851e-16	0.877885996151927	0.905	0.574	1.31169898584443e-11	VB	Ube2e2
6.90824360794037e-29	0.877773208345587	0.757	0.211	1.92954152213383e-24	VB	Nr6a1
1.71403891461313e-16	0.876902437324715	0.581	0.214	4.78748209240593e-12	VB	Nin
3.43326182366624e-25	0.876056640226413	0.824	0.262	9.58944359968217e-21	VB	Ccdc85a
1.46614016774517e-28	0.875411771997765	0.649	0.179	4.09507610252902e-24	VB	Akap7
2.23457526358301e-36	0.872357484090845	0.351	0.047	6.2413921687137e-32	VB	Lgi2
7.84660527930982e-19	0.871465026766735	0.838	0.409	2.19163532056402e-14	VB	Plekha1
4.62464879584309e-23	0.871333741777572	0.581	0.175	1.29171065516693e-18	VB	Adcy1
8.11702261879397e-24	0.869909886960046	0.676	0.21	2.26716558765534e-19	VB	Ablim3
8.38749905887264e-18	0.869755774024552	0.743	0.331	2.34271236213372e-13	VB	Sik3
5.88236641988104e-20	0.869621272654448	0.811	0.362	1.64300376473697e-15	VB	Pdzd4
1.38593604804609e-19	0.868995986994241	1	0.865	3.87105797579753e-15	VB	Strbp
1.33774735088145e-24	0.868729255011216	0.689	0.209	3.73646212574697e-20	VB	Hivep3
1.61052267165706e-20	0.867516529086272	1	0.624	4.49835087420534e-16	VB	Fam172a
3.28348961763653e-23	0.866069542840317	0.932	0.344	9.17111485102058e-19	VB	A230057D06Rik
8.18661331594684e-20	0.865805143803395	0.973	0.543	2.28660296527711e-15	VB	Myo9a
2.67030321431182e-20	0.86527075202531	0.676	0.265	7.45842390789436e-16	VB	Tspan14
5.35681429874853e-32	0.865132490531263	0.5	0.1	1.49621180178345e-27	VB	Hs3st1
1.1443514194297e-19	0.864905676666478	0.649	0.247	3.1962879496091e-15	VB	Camkk2
9.1187860603324e-20	0.864893500172805	1	0.76	2.54696813451144e-15	VB	Enah
1.63601451575673e-20	0.863694450203562	0.838	0.361	4.56955214396012e-16	VB	Ralgps1
3.46734477250383e-17	0.862400693709175	0.622	0.247	9.68464068408045e-13	VB	Fam78b
1.17260275981082e-29	0.860329169855377	0.676	0.17	3.27519676842759e-25	VB	Bmerb1
1.57174724751871e-20	0.859413917105466	0.757	0.307	4.39004723704451e-16	VB	Rps6ka3
1.46462411130196e-23	0.856986599642894	0.919	0.327	4.09084160527751e-19	VB	Csmd3
3.08474969754883e-19	0.856326528575258	0.973	0.607	8.61601438022365e-15	VB	Kansl1
2.64351285495069e-22	0.85614344870846	0.838	0.281	7.38359575516278e-18	VB	5730522E02Rik
1.67790393048124e-15	0.853457915455926	0.622	0.253	4.68655346822716e-11	VB	Tbcd
6.33208036487254e-18	0.851849465804189	0.932	0.541	1.76861336671255e-13	VB	Kidins220
4.28758435990084e-16	0.848931473973738	0.865	0.489	1.1975651875639e-11	VB	Asxl3
6.06699157778441e-27	0.848656802757039	0.581	0.152	1.69457141759096e-22	VB	Raver2
2.48830075037723e-29	0.847379077228666	0.622	0.155	6.95007282587863e-25	VB	Garem1
3.96691203224398e-26	0.846323097151179	0.757	0.218	1.10799819972607e-21	VB	Ecpas
4.01841533038482e-19	0.844044506943	0.959	0.512	1.12238358592978e-14	VB	Fmnl2
5.11699028716748e-15	0.840967727258955	0.811	0.463	1.42922655710875e-10	VB	Nsf
1.55439951452183e-16	0.840471905381633	0.797	0.388	4.34159328401093e-12	VB	Cox16
5.16295679360277e-20	0.839624905925977	0.811	0.297	1.44206546202119e-15	VB	Samd12
1.01425940468639e-17	0.837489792934988	0.757	0.343	2.83292794322956e-13	VB	Pi4ka
1.88075592958004e-13	0.836251408731472	0.459	0.166	5.25313938691e-09	VB	Col11a1
1.31198572680611e-16	0.835175096637672	0.689	0.315	3.66450733354215e-12	VB	Kcnk2
1.97349557774631e-16	0.833348938609615	0.973	0.765	5.51217049820321e-12	VB	Apc
3.5567603747515e-17	0.832131263948572	0.608	0.213	9.93438740271841e-13	VB	1500004A13Rik
3.41346214643893e-18	0.831503227083579	0.73	0.299	9.53414112121857e-14	VB	Ppp1r12b
6.11988730147317e-20	0.831295098584972	0.73	0.295	1.70934572217447e-15	VB	Syt14
2.47363602887671e-20	0.831279486551041	0.73	0.282	6.90911279225553e-16	VB	Ano6
3.03379071074363e-14	0.827690562423778	0.757	0.373	8.47368083417804e-10	VB	Clmp
6.33325210281979e-20	0.827626271866322	1	0.64	1.76894064483859e-15	VB	Dock7
6.72015992631838e-17	0.827156879411414	0.919	0.589	1.87700786901999e-12	VB	Zcchc7
7.46217132778687e-19	0.827011605120201	0.959	0.546	2.08425907356415e-14	VB	Scn3a
2.45157238635321e-22	0.825180461189126	0.716	0.226	6.84748683232314e-18	VB	Nyap2
1.94481486414564e-26	0.823917763902873	0.622	0.166	5.43206239704519e-22	VB	Sptbn4
1.12347046904799e-24	0.823550172335682	0.662	0.211	3.13796536709794e-20	VB	Mtus1
3.9543015980126e-26	0.823547805252367	0.622	0.169	1.1044759793409e-21	VB	Slc23a2
3.72395995386599e-19	0.822057123235349	0.959	0.462	1.04013925471431e-14	VB	Myt1l
6.19410214927537e-17	0.821626233914467	0.77	0.365	1.7300746713141e-12	VB	Mboat2
3.53906959495884e-14	0.821310177756669	0.878	0.583	9.88497528567953e-10	VB	Stau2
2.82824177500169e-16	0.820948050943065	0.946	0.59	7.89956210175722e-12	VB	Akt3
8.76171442580137e-26	0.820069748304872	0.608	0.173	2.44723445627058e-21	VB	Sipa1l2
1.70534027930767e-37	0.820004456818439	0.419	0.062	4.76318593413424e-33	VB	Cthrc1
3.14726370312753e-22	0.819615881388058	0.905	0.314	8.7906222492055e-18	VB	Colec12
4.02559622631429e-18	0.818964271929408	0.959	0.757	1.12438928197184e-13	VB	Rbfox2
4.84358781981783e-20	0.817098303355652	0.581	0.174	1.35286251395332e-15	VB	Plxdc2
4.85078358416684e-30	0.817035753595989	0.905	0.259	1.35487236289364e-25	VB	Cntn6
1.42158086340806e-19	0.816832887392764	0.811	0.32	3.97061750958507e-15	VB	Ambra1
2.59164086672604e-12	0.814956055515476	0.811	0.561	7.23871210485251e-08	VB	Znrf1
8.34824187699738e-31	0.81420969456851	0.649	0.152	2.33174743866414e-26	VB	Lrfn2
1.31963568926303e-19	0.813248109916206	0.811	0.357	3.68587444368057e-15	VB	Dixdc1
1.08657965574548e-15	0.813145584625143	0.824	0.414	3.03492563646271e-11	VB	Dapk1
6.60793501059066e-31	0.811269204732893	0.541	0.122	1.84566232780808e-26	VB	Tarsl2
4.28787322056101e-22	0.811060825485233	0.838	0.339	1.19764586923489e-17	VB	Phactr3
1.92936408489094e-29	0.81104543913429	0.554	0.125	5.38890682550888e-25	VB	2900079G21Rik
9.6735486195499e-31	0.809392637692423	0.527	0.106	2.70191886492648e-26	VB	Ro60
1.97331544153892e-17	0.809236701362381	0.878	0.47	5.51166735976236e-13	VB	Ascc3
2.54640633394724e-15	0.808217653698871	0.581	0.235	7.11236753134805e-11	VB	Lca5
2.93756683466934e-15	0.808153550094144	0.662	0.302	8.20491792591493e-11	VB	Bclaf3
1.97031802838779e-11	0.807730875722138	0.689	0.322	5.50329528508993e-07	VB	Kirrel3
1.60373815452468e-26	0.807527364583301	0.419	0.086	4.47940103940287e-22	VB	Sorl1
1.30333451430217e-13	0.807446558923097	0.865	0.533	3.6403436318974e-09	VB	Arih1
2.90079269641935e-14	0.807410936460254	0.703	0.337	8.10220408036888e-10	VB	Efr3b
1.33750989925337e-13	0.806864136851666	0.77	0.438	3.73579889960458e-09	VB	Nln
8.93107567772242e-18	0.806269502295259	0.973	0.615	2.49453874754465e-13	VB	Tmcc1
2.58989304181057e-30	0.806083041583867	0.581	0.129	7.23383025508111e-26	VB	Gm48512
2.87353890897536e-85	0.803294880274252	0.365	0.022	8.02608152665907e-81	VB	Vipr2
1.70395122840052e-14	0.801636172463663	0.838	0.52	4.75930617604548e-10	VB	Smg6
1.28883644346647e-86	0.796467170650247	0.446	0.032	3.59984907024619e-82	VB	Mboat1
2.71486370215179e-18	0.795418560535448	0.919	0.445	7.58288580648016e-14	VB	Cttnbp2
7.03901631109906e-89	0.792296312054967	0.5	0.038	1.96606764585308e-84	VB	Adam12
8.32776315748045e-17	0.791737585422174	0.838	0.465	2.32602752751587e-12	VB	Cd47
2.17326796987438e-18	0.790898769486454	0.784	0.329	6.07015476665613e-14	VB	2210408I21Rik
1.33249708081012e-17	0.790255804518712	0.784	0.303	3.72179759641074e-13	VB	Nalcn
7.7174643568806e-16	0.789445347457825	0.851	0.48	2.15556496952032e-11	VB	Ralgapa1
8.75809516265751e-29	0.789089570969976	0.797	0.214	2.44622355988187e-24	VB	Relch
5.74842114866906e-18	0.788544493376154	0.892	0.452	1.60559151103475e-13	VB	Atp6v0a1
2.93741997038362e-24	0.78693835218469	0.541	0.134	8.20450771927848e-20	VB	Adcy9
4.07119216134195e-16	0.785143323258894	0.824	0.396	1.13712468258442e-11	VB	Fgfr2
9.7853534635424e-23	0.784038158796959	0.689	0.199	2.73314707590203e-18	VB	Pakap
3.96767401717197e-22	0.783240858180831	0.554	0.155	1.1082110297363e-17	VB	Spire2
1.55168753719767e-19	0.78151776209328	0.459	0.125	4.33401846014682e-15	VB	Pknox2
1.32595487334433e-16	0.781089215652603	0.662	0.26	3.70352455673805e-12	VB	Cog5
2.09610585144664e-19	0.779280020715177	0.595	0.19	5.85463325367562e-15	VB	9330182L06Rik
1.10658919113086e-47	0.77894554622591	0.378	0.041	3.09081426974759e-43	VB	Ptpre
1.85974482253544e-36	0.778128400585911	0.5	0.087	5.19445326382374e-32	VB	Col4a1
1.16580394594966e-22	0.777547624167734	0.865	0.305	3.256207001432e-18	VB	Klhl29
3.9650029785989e-17	0.777252305163793	0.973	0.644	1.10746498195246e-12	VB	Baz2b
2.50892313756341e-17	0.776433930269377	0.689	0.274	7.00767321552836e-13	VB	Fam219a
6.16215909525677e-18	0.776248942318155	0.703	0.281	1.72115265689617e-13	VB	Tmem150c
2.73558547695345e-68	0.774415722100804	0.473	0.045	7.64076379567869e-64	VB	D430036J16Rik
2.98742724562847e-14	0.772266777431388	0.905	0.632	8.34418303976488e-10	VB	Mtss1
6.115455601191e-16	0.7712425907687	0.919	0.534	1.70810790396866e-11	VB	Trio
3.33185846495272e-12	0.769711667265286	0.851	0.544	9.30621387845944e-08	VB	Nsd3
6.70190289609666e-19	0.76877706102619	0.757	0.31	1.87190849790876e-14	VB	Nfasc
2.26900574116113e-16	0.767369431276588	0.905	0.552	6.33755993563714e-12	VB	Sptan1
6.53035919309897e-12	0.765243332195387	0.743	0.443	1.82399462622447e-07	VB	Ppip5k2
2.43761939547598e-19	0.7641106706379	0.824	0.309	6.80851473350396e-15	VB	Scn9a
1.10822401174791e-16	0.763098821829436	0.932	0.474	3.0953804872131e-12	VB	Exoc6b
8.59429313866184e-18	0.762805113062307	0.527	0.165	2.40047201655964e-13	VB	Grin1
1.12137203637732e-112	0.762388074718877	0.459	0.026	3.13210423480549e-108	VB	Lrtm1
2.89395041199358e-13	0.759044839551511	0.541	0.214	8.08309289573926e-09	VB	Gnal
1.85938829890381e-16	0.75901513850954	0.77	0.36	5.19345745766824e-12	VB	Clock
5.06240301556684e-19	0.758163355195219	0.608	0.216	1.41397978627797e-14	VB	Mapk14
2.68821459904235e-24	0.758110725568655	0.689	0.189	7.5084521965852e-20	VB	Epha6
2.09567930312114e-24	0.756216058409208	0.432	0.095	5.85344186154765e-20	VB	Ppp4r4
9.38568970266649e-14	0.755274642494122	0.919	0.712	2.62151699085178e-09	VB	Strn3
1.14124748872216e-32	0.754573559041107	0.432	0.072	3.18761836074987e-28	VB	Arap2
3.37753488211933e-25	0.754288233019019	0.568	0.148	9.4337926792475e-21	VB	Usp53
2.53194098323056e-17	0.753688399147266	0.635	0.225	7.07196436026127e-13	VB	B830012L14Rik
8.15855479392436e-13	0.75295999357316	0.703	0.342	2.27876593949101e-08	VB	Rcan2
1.3267697847614e-13	0.752506790617401	1	0.814	3.70580068581706e-09	VB	Zfhx3
2.35975355603361e-14	0.751917335329905	0.797	0.453	6.59102765735748e-10	VB	Pan3
9.66698596925013e-24	0.750343537623692	0.5	0.125	2.70008585107125e-19	VB	Pdlim5
3.62977428076486e-17	0.750089936735755	0.419	0.108	1.01383225436043e-12	VB	Cntnap5b
3.16761110533948e-14	0.748827428993046	0.77	0.404	8.8474545783237e-10	VB	Aak1
3.17821674355569e-15	0.747648300673488	0.959	0.645	8.8770771864254e-11	VB	Arhgap5
7.28923542957739e-13	0.746620735599148	0.635	0.292	2.03595634783526e-08	VB	Kdm4c
7.30780359062816e-10	0.745820691695091	0.5	0.218	2.04114262089835e-05	VB	Ntrk3
1.29631642337773e-12	0.745733592138468	0.838	0.529	3.62074140213634e-08	VB	Chd9
5.26096486692133e-31	0.744854299759929	0.459	0.086	1.4694400969798e-26	VB	Srrm4os
7.73637529156644e-23	0.744652291147248	0.757	0.237	2.16084698268742e-18	VB	Camkmt
4.74760660370051e-15	0.744040282365852	0.932	0.67	1.32605400047959e-10	VB	Rbm6
6.50492606707457e-18	0.743341415249205	0.973	0.543	1.8168908997946e-13	VB	Exoc4
7.08162329089638e-13	0.741334217485499	0.716	0.386	1.97796820138027e-08	VB	Gfod2
8.39007770473044e-24	0.741264072340447	0.689	0.199	2.34343260370826e-19	VB	Klf8
3.10863821425339e-15	0.741038229381401	0.851	0.474	8.68273739623114e-11	VB	Cdc42bpa
5.51273213592171e-14	0.741022250305274	0.811	0.475	1.53976121288429e-09	VB	Map6
1.48600405545633e-15	0.740900776344256	0.77	0.389	4.15055792729507e-11	VB	Med13l
3.88269972240044e-13	0.739133718491217	0.608	0.273	1.08447685946367e-08	VB	Phtf2
4.86699408218314e-23	0.738131627236034	0.608	0.18	1.35940011709457e-18	VB	Rtn4rl1
1.38628460898508e-47	0.737146360165069	0.473	0.061	3.87203154135622e-43	VB	Shisal1
5.15989368687464e-27	0.735499595362046	0.527	0.124	1.44120990568095e-22	VB	Pitpnm2
2.79582195851697e-34	0.733530164882699	0.608	0.122	7.80901031233376e-30	VB	Osbpl10
1.3521966334052e-17	0.732745878866692	0.649	0.238	3.77682041676405e-13	VB	Map4k5
1.53900793720404e-12	0.732672024959492	0.838	0.5	4.29860306940462e-08	VB	Nf1
8.43045712582364e-11	0.731935196560922	0.743	0.482	2.3547109798138e-06	VB	Myo5a
2.46497582707429e-16	0.731527453049367	0.689	0.268	6.8849239826012e-12	VB	Lrba
2.07765300055172e-16	0.730438998395817	0.838	0.454	5.80309259584101e-12	VB	Rnpc3
1.30832137408925e-16	0.728466086216076	0.635	0.219	3.65427242996869e-12	VB	Mrtfa
9.15567466128289e-16	0.727581490665332	0.676	0.24	2.55727148964292e-11	VB	A230006K03Rik
6.57712168059394e-21	0.726703672410433	0.527	0.149	1.83705585660669e-16	VB	B230334C09Rik
3.16383505248906e-15	0.725323525410226	0.824	0.389	8.8369076851072e-11	VB	Dclk2
2.93891181721458e-14	0.725038385795155	0.73	0.362	8.20867459666205e-10	VB	Agtpbp1
2.57093311847589e-13	0.723908174345332	0.892	0.583	7.18087329321502e-09	VB	Fam168a
7.92159868506067e-14	0.722156656058037	0.568	0.239	2.2125817287243e-09	VB	Lrrc8d
2.67115132824198e-13	0.720803580975071	0.568	0.248	7.46079277491268e-09	VB	Klhl2
2.18476260369463e-30	0.720799679569493	0.459	0.088	6.10226042837947e-26	VB	Vangl1
4.70100113732353e-27	0.720280375360583	0.608	0.154	1.31303662766584e-22	VB	Shank3
1.61714505291024e-19	0.719760312365516	0.878	0.32	4.51684784728358e-15	VB	Sntg1
6.27791987825899e-19	0.717023496972345	0.514	0.144	1.75348580119652e-14	VB	Pcdh11x
4.59995319686045e-19	0.716210543511703	0.635	0.227	1.28481292741509e-14	VB	BC052040
1.29252927291297e-23	0.71590709324575	0.5	0.116	3.6101635121732e-19	VB	4930570B17Rik
2.33089954482026e-20	0.715393252640504	0.486	0.121	6.51043551863746e-16	VB	Cdh18
8.40039591502754e-20	0.714634897313593	0.473	0.126	2.34631458302634e-15	VB	Crtac1
5.52913773924569e-14	0.714312568952318	0.865	0.486	1.54434346194871e-09	VB	Ndfip1
6.93923564223552e-17	0.714234988696196	0.527	0.175	1.9381979072328e-12	VB	Far2
6.75191432703901e-12	0.713201135262448	0.743	0.408	1.88587719068527e-07	VB	Memo1
1.54691315579466e-17	0.712911532154839	0.716	0.283	4.32068313545007e-13	VB	Lnpep
2.90776979511804e-15	0.712200420353361	0.824	0.433	8.1216918147442e-11	VB	4932438A13Rik
1.82461630703916e-14	0.710846650732499	0.703	0.335	5.09633580719109e-10	VB	Dzip1
1.6782985493974e-21	0.708686069589264	0.5	0.129	4.68765567832188e-17	VB	Gm16183
5.16215465794015e-13	0.708473490740909	0.838	0.49	1.44184141750926e-08	VB	Erc1
5.06188722354543e-17	0.708091554644467	0.554	0.189	1.41383572040847e-12	VB	Lingo1
1.98419549762467e-25	0.70722693423856	0.595	0.152	5.54205644441546e-21	VB	Stk32b
4.61893552243596e-16	0.707129637496768	0.797	0.38	1.29011488077159e-11	VB	Arfgef1
4.57904311035649e-12	0.705767602029051	0.878	0.59	1.27897253115367e-07	VB	Map4
5.56825852158998e-94	0.705653846718995	0.405	0.024	1.5552702876653e-89	VB	Itga9
5.31013711970842e-14	0.704886239720842	0.824	0.431	1.48317439890576e-09	VB	Lcor
1.91670978790235e-12	0.704353396613229	0.824	0.475	5.35356210859006e-08	VB	Plppr1
1.99355951951127e-14	0.704210346101149	0.635	0.271	5.56821109394693e-10	VB	Kif3c
7.00402324621638e-17	0.702885648199568	0.581	0.208	1.9562937329007e-12	VB	Mb21d2
3.65889820336534e-13	0.7020793640679	0.905	0.508	1.02196685718197e-08	VB	Slc17a6
2.53277355494409e-15	0.698773063287002	0.581	0.213	7.07428981631433e-11	VB	Bsn
1.71045726804627e-13	0.698278818655078	0.932	0.636	4.77747819538004e-09	VB	Dst
4.84775505659505e-20	0.697871679671985	0.527	0.144	1.35402646485756e-15	VB	Nipal2
9.27612967075558e-12	0.697828481598967	0.649	0.336	2.59091577833874e-07	VB	Cmss1
8.57782518165382e-15	0.697329305067919	0.608	0.259	2.39587235148773e-10	VB	Ccdc136
3.4699433479569e-28	0.695130409104765	0.486	0.106	9.69189876517841e-24	VB	Kcnn1
2.22016875213103e-18	0.69375779142813	0.743	0.279	6.20115334157717e-14	VB	Dtnb
1.57061060429379e-10	0.691533773440951	0.865	0.688	4.38687247885298e-06	VB	Fam49b
3.22246957003406e-20	0.690669965695743	0.838	0.303	9.00067975606213e-16	VB	Syt16
9.97311382693231e-06	0.690067959421105	0.554	0.352	0.278559042300046	VB	Ebf1
4.7167127367221e-16	0.689651861932712	0.622	0.237	1.31742503449385e-11	VB	Mpp7
1.17836438203754e-18	0.689609703227012	0.73	0.256	3.29128955546905e-14	VB	Plcl2
5.25996380137732e-12	0.689001069145604	0.662	0.324	1.4691604893627e-07	VB	Tle1
2.92714105652005e-15	0.688668193218424	0.676	0.289	8.17579768496616e-11	VB	Magi3
2.37874770931618e-11	0.68798640248466	0.811	0.513	6.64408022689104e-07	VB	Apba2
1.7368303963091e-13	0.687438645705666	0.757	0.372	4.85114097993096e-09	VB	Hectd4
3.34847697553189e-14	0.687250963727363	0.595	0.242	9.35263104035813e-10	VB	Mcph1
1.57513968555431e-15	0.686644899824836	0.676	0.276	4.39952265572173e-11	VB	Tbc1d12
2.11409857898816e-21	0.686562453200471	0.581	0.175	5.90488874097183e-17	VB	Lysmd4
1.60870475085889e-18	0.683833248123966	0.595	0.183	4.49327323962397e-14	VB	Gm37240
1.39371949059331e-10	0.683476104454314	0.716	0.442	3.89279790917617e-06	VB	Arhgap12
4.05065398440112e-17	0.682479061635309	0.581	0.192	1.13138816438308e-12	VB	Cdh13
1.46619135163391e-14	0.681758643163861	0.73	0.332	4.09521906424868e-10	VB	Slc25a12
4.68602676464923e-17	0.679947197803772	0.608	0.228	1.30885413563418e-12	VB	Gas2
5.16922704436609e-16	0.679652247754224	0.514	0.166	1.44381680576189e-11	VB	Vwa8
2.47806034928419e-12	0.678298019457197	0.811	0.465	6.92147036158567e-08	VB	Fer
1.47787216989109e-12	0.67817361293751	0.784	0.427	4.1278447577228e-08	VB	Aig1
6.85439500805787e-13	0.677248014803796	0.581	0.235	1.91450106970064e-08	VB	Upp2
1.51446066648364e-10	0.676890289089196	0.703	0.415	4.23004008755546e-06	VB	Abcc5
1.62492945962131e-21	0.676635928099893	0.514	0.129	4.53859047366829e-17	VB	Gm32509
3.58894320230699e-11	0.676152510290228	0.716	0.434	1.00242772583637e-06	VB	Asap2
2.17897045965943e-15	0.673749112751184	0.689	0.28	6.08608239087475e-11	VB	Fnbp1
6.77684035105915e-29	0.673335093345053	0.622	0.145	1.89283927845433e-24	VB	Amy1
6.72142566798077e-26	0.673282839954504	0.541	0.125	1.87736140332371e-21	VB	Gm19938
4.15858761271694e-23	0.672010493804411	0.635	0.174	1.16153510610797e-18	VB	Gm20275
1.54928929192282e-13	0.671895997930725	0.716	0.313	4.32731992126964e-09	VB	Vps13b
3.97780844410863e-13	0.67051351618524	0.824	0.482	1.11104167652398e-08	VB	Ulk2
6.83767892638745e-16	0.669875323306636	0.73	0.301	1.90983210092928e-11	VB	Fhod3
1.07321046979093e-11	0.669536749995904	0.595	0.295	2.99758416317304e-07	VB	Tmem65
6.65361005737316e-13	0.669029207783954	0.662	0.287	1.8584198251249e-08	VB	Ankrd28
9.57160336560939e-14	0.66767410577898	0.919	0.513	2.67344453604836e-09	VB	Scaper
3.06742655839299e-13	0.667447717508566	0.824	0.453	8.56762912024745e-09	VB	Fchsd2
4.30533253611332e-14	0.667298513992853	0.73	0.368	1.20252243066181e-09	VB	Eps15l1
1.09153167770378e-12	0.667198067691793	0.635	0.258	3.04875712899444e-08	VB	2610307P16Rik
2.69819400967534e-08	0.66701282297276	0.77	0.55	0.00075363256884242	VB	Pkia
4.54366386660067e-41	0.666763379012667	0.446	0.062	1.26909075458023e-36	VB	Gm48727
1.5319547652457e-11	0.666511351013852	0.473	0.194	4.27890285480777e-07	VB	March2
4.27077602230985e-15	0.665858628467099	0.784	0.375	1.19287045079136e-10	VB	Scaf8
4.93278278240456e-16	0.665605065948255	0.473	0.152	1.37777555895342e-11	VB	Slc6a15
6.32132054408597e-17	0.665183695888101	0.622	0.225	1.76560804116865e-12	VB	Syn1
1.56918061982505e-13	0.664969927105939	0.703	0.323	4.38287838923334e-09	VB	Ctif
4.2955992596921e-19	0.6644844075116	0.838	0.358	1.1998038292246e-14	VB	Ralgapa2
6.89938644205317e-15	0.664365309944295	0.635	0.252	1.92706762712987e-10	VB	Pid1
3.41041677170299e-13	0.66387422728905	0.716	0.362	9.52563508504362e-09	VB	Cbfa2t2
5.85082624718651e-13	0.663754820782627	0.608	0.266	1.63419427910166e-08	VB	Kansl1l
1.60488866540502e-15	0.662566586066592	0.73	0.317	4.48261453134276e-11	VB	Sncaip
1.48025573378277e-14	0.661853342765536	0.689	0.322	4.13450229002865e-10	VB	Rai1
9.89749376650126e-16	0.661455471213682	0.581	0.213	2.76446898392147e-11	VB	Kcnq2
1.38664245671892e-12	0.660830919509279	0.824	0.527	3.87303104586161e-08	VB	Wdr33
1.18701989022739e-38	0.66011832689425	0.405	0.055	3.31546525539413e-34	VB	Gm15336
3.486544504748e-16	0.659988730433648	0.568	0.199	9.73826745621164e-12	VB	Fbxw4
1.36229535503951e-15	0.659778144664649	0.676	0.278	3.80502715616086e-11	VB	Rptor
1.42134860564613e-13	0.659619002313472	0.878	0.551	3.9699687904302e-09	VB	Kmt2c
1.40588725387344e-18	0.659395259833687	0.635	0.205	3.92678368879392e-14	VB	Patj
4.46558492574626e-20	0.658772830737275	0.514	0.137	1.24728252561019e-15	VB	Khdc4
4.71405690011753e-27	0.657642021497842	0.432	0.083	1.31668323277183e-22	VB	Gm17231
1.68143565456718e-16	0.657137790627409	0.662	0.253	4.6964179267716e-12	VB	Fnip2
8.04226598612975e-14	0.656970076390603	0.676	0.286	2.2462853125859e-09	VB	Rundc3b
2.74274648030419e-16	0.656532127567706	0.662	0.243	7.66076519413762e-12	VB	Mtus2
9.71679062615054e-13	0.65635291779247	0.865	0.578	2.71399678979011e-08	VB	Ankrd17
1.41712352690515e-14	0.654660084235954	0.5	0.168	3.95816772299877e-10	VB	Timp3
3.16990896082184e-10	0.654256181133215	0.568	0.267	8.85387271847147e-06	VB	Plekha6
6.33292151439927e-10	0.653458895192796	0.649	0.38	1.76884830818686e-05	VB	Ttc19
2.75305644701398e-11	0.653427132380672	0.635	0.321	7.68956196215474e-07	VB	Vps37a
5.15248829028953e-14	0.652928115698048	0.568	0.216	1.43914150436077e-09	VB	Flnb
1.48786723555116e-15	0.652135969636633	0.554	0.197	4.15576197561794e-11	VB	Mast1
7.16289670007923e-11	0.651989938900521	0.568	0.271	2.00066867729913e-06	VB	Rab30
8.51420914977927e-14	0.65064258870014	0.622	0.272	2.37810375762485e-09	VB	Mdn1
8.42267221934452e-13	0.650448008980693	0.784	0.415	2.35253657758512e-08	VB	9330159F19Rik
5.93642624183063e-15	0.650029462092664	0.595	0.218	1.65810321360571e-10	VB	Ica1
3.96178731194288e-10	0.649852237304098	0.878	0.631	1.10656681409877e-05	VB	Rabgap1
4.39684327195245e-21	0.649306409551198	0.473	0.125	1.22808229428904e-16	VB	Pgbd5
2.11810682492311e-11	0.649147480694329	0.77	0.455	5.91608417269274e-07	VB	Ube3c
6.79637925852532e-13	0.648950185688716	0.811	0.451	1.89829669069871e-08	VB	Nav1
1.98435983790883e-11	0.648865092911611	0.878	0.649	5.54251546326314e-07	VB	Ubn2
2.44115000543621e-13	0.64861592574679	0.595	0.242	6.81837608018388e-09	VB	Xkr6
2.04221108034128e-22	0.648364321209994	0.338	0.063	5.70409976850123e-18	VB	Gm11508
2.61230883589415e-36	0.648013862821511	0.351	0.045	7.29643980953595e-32	VB	Hmcn1
5.29621107326699e-24	0.647706280400626	0.568	0.139	1.4792847148742e-19	VB	Mrtfb
6.8026141317462e-16	0.647537042163783	0.622	0.23	1.90003815313803e-11	VB	Tasp1
5.31434920112849e-13	0.64706550720177	0.919	0.601	1.4843508753672e-08	VB	Srgap3
1.56146537305962e-17	0.644999142315633	0.608	0.216	4.36132893349284e-13	VB	Mgat5b
3.69687093115174e-16	0.644746561195837	0.73	0.308	1.03257301977999e-11	VB	Trim9
1.73658326675001e-14	0.641387322476066	0.635	0.246	4.85045072235945e-10	VB	Hmgcll1
8.95710136002496e-19	0.641018852351893	0.568	0.179	2.50180798086857e-14	VB	Atp2b2
3.97323741295698e-15	0.640251556584022	0.473	0.141	1.10976494181301e-10	VB	4930509J09Rik
3.82501676705505e-12	0.639200001694211	0.865	0.584	1.06836543320615e-07	VB	Casc4
2.83136144688285e-11	0.638773933043828	0.851	0.556	7.9082756572885e-07	VB	Abi2
6.02198738117123e-48	0.636738609109012	0.365	0.037	1.68200129543494e-43	VB	Sidt1
1.26990433678683e-20	0.636522696910112	0.473	0.117	3.54696980307929e-16	VB	Tmlhe
3.58027828710157e-15	0.635638846554066	0.973	0.581	1.00000752837034e-10	VB	Magi1
2.88292481434884e-14	0.63545437006197	0.649	0.296	8.05229729895775e-10	VB	Glmn
4.22716571897086e-15	0.634042409976134	0.905	0.46	1.18068965696575e-10	VB	Raph1
4.06647152294545e-19	0.633629094633782	0.595	0.178	1.13580616107389e-14	VB	Reps2
1.27636355100697e-11	0.633361457501229	0.716	0.39	3.56501103431758e-07	VB	Lin28b
1.73899039735037e-09	0.632154508219057	0.554	0.249	4.85717407883931e-05	VB	Gas7
4.15557786226929e-14	0.631458935436507	0.838	0.432	1.16069445271044e-09	VB	Plcb4
3.07703826959308e-14	0.631296929297504	0.486	0.164	8.59447559080042e-10	VB	Glrb
1.69157761436224e-14	0.63113303035787	0.757	0.341	4.72474543467517e-10	VB	Atp9b
5.09837779957576e-21	0.630458323501601	0.514	0.141	1.42402790319951e-16	VB	6430548M08Rik
8.61317163374942e-13	0.629081234402379	0.797	0.397	2.40574496902255e-08	VB	Arl15
1.46420415927915e-15	0.627911522445688	0.568	0.219	4.08966863728259e-11	VB	E2f3
1.21686956566358e-16	0.625417661769904	0.405	0.106	3.39883838385494e-12	VB	Crppa
2.23342951871947e-12	0.625371147242691	0.662	0.305	6.23819198873535e-08	VB	2610037D02Rik
9.37384091145551e-11	0.625293130940262	0.905	0.718	2.61820750497864e-06	VB	Cspp1
5.53883807600797e-11	0.625168797248945	0.797	0.47	1.54705286300979e-06	VB	Osbpl9
3.73169303278184e-10	0.624728476080695	0.595	0.28	1.0422991809863e-05	VB	Olfm2
8.95045718044178e-14	0.622673082636109	0.892	0.516	2.49995219506919e-09	VB	Ptk2
9.07779155932167e-15	0.622506219218495	0.689	0.296	2.53551796043414e-10	VB	Zbtb38
3.35204205172465e-12	0.621754789592183	0.784	0.431	9.36258865467213e-08	VB	Ptpn12
1.2004109195107e-11	0.621306447520937	0.77	0.457	3.35286773928532e-07	VB	St7
3.7586531025425e-10	0.621071329026818	0.811	0.528	1.04982939807115e-05	VB	Dzip3
1.17029569211008e-16	0.620749964093884	0.378	0.094	3.26875289763267e-12	VB	Gm12160
7.18959019609885e-28	0.620347328382269	0.608	0.14	2.00812443767237e-23	VB	Cntnap4
1.63727374417933e-13	0.620233106540574	0.649	0.262	4.5730692948673e-09	VB	Gab2
4.33754125494813e-15	0.620076931897152	0.554	0.201	1.21151864791956e-10	VB	Pde9a
2.13858968294606e-13	0.620013009333427	0.432	0.141	5.97329484343664e-09	VB	Rin2
4.22730400408899e-29	0.619685872167504	0.5	0.098	1.1807282813821e-24	VB	Gm16351
3.65721741888319e-15	0.619343081393395	0.527	0.186	1.02149739726826e-10	VB	Zfp697
4.45806059248303e-13	0.61906517204648	0.851	0.492	1.24518090408644e-08	VB	Bicd1
0	0.618798361045351	0.297	0.003	0	VB	Car4
4.13827486943701e-18	0.618531251494514	0.486	0.143	1.15586155378245e-13	VB	Rims3
4.81447673319536e-14	0.617741787562125	0.541	0.202	1.3447314963488e-09	VB	Jpx
5.00389719998323e-15	0.617119642387974	0.716	0.317	1.39763852692731e-10	VB	Frmd4b
4.20960430892394e-09	0.616542343057696	0.554	0.276	0.000117578457952554	VB	Uggt2
2.38302117357872e-12	0.616227821752519	0.892	0.54	6.65601643992273e-08	VB	Gls
1.63099795884366e-12	0.616009076431492	0.838	0.504	4.55554039884622e-08	VB	Fam193a
5.71692969982532e-10	0.615674114009485	0.608	0.284	1.59679563445821e-05	VB	Wwox
2.25168651504806e-09	0.614822142978622	0.459	0.207	6.28918560518073e-05	VB	Fam102b
1.66986238304896e-11	0.611510943809236	0.905	0.632	4.66409262209406e-07	VB	Zfp280d
8.06608810111631e-11	0.6110454688514	0.838	0.529	2.2529390675228e-06	VB	Faf1
1.00705412986587e-09	0.610986086901532	0.595	0.319	2.81280289012835e-05	VB	Hmbox1
2.78409459366375e-10	0.610815114229271	0.743	0.442	7.77625460956221e-06	VB	Scai
1.29244492207308e-08	0.610638709257432	0.595	0.334	0.000360992791184231	VB	Hira
1.24148837133548e-12	0.610346260681288	0.703	0.342	3.46760116997712e-08	VB	Sec24b
3.16013712644325e-12	0.610113982938943	0.932	0.681	8.82657900786863e-08	VB	Stag1
1.00607618650334e-14	0.609649542900931	0.581	0.208	2.81007139652247e-10	VB	Arhgap44
4.55852681845201e-10	0.609230934021706	0.581	0.28	1.27324212566183e-05	VB	Gtdc1
6.23340693411117e-18	0.6089765428311	0.419	0.112	1.74105289076659e-13	VB	Mthfd1l
4.36238998508892e-11	0.608228697770099	0.649	0.322	1.21845914673519e-06	VB	Atrn
1.08941669709746e-12	0.60566750345598	0.77	0.379	3.04284977666293e-08	VB	Kif5a
3.76191039729356e-11	0.605377466637242	0.716	0.384	1.05073919306807e-06	VB	Rufy2
3.12201197061803e-16	0.604946945913518	0.676	0.261	8.72009163513323e-12	VB	Ttc37
7.60065365883128e-20	0.603303704742448	0.581	0.174	2.12293857344816e-15	VB	Nfkb1
2.47716299443154e-15	0.602180172833315	0.459	0.148	6.91896395974674e-11	VB	Ptprn
7.77426486751794e-12	0.599518236094434	0.946	0.696	2.17142992014644e-07	VB	Zmym4
2.00929747810852e-11	0.599271059958145	0.568	0.257	5.61216878610491e-07	VB	Ctnnal1
3.03492608220495e-14	0.598709176852982	0.338	0.092	8.47685204020666e-10	VB	Tspan9
6.95919181434575e-08	0.598124624006338	0.73	0.524	0.00194377186566491	VB	Usp15
4.47807192471678e-10	0.598011901537481	0.5	0.219	1.25077026929264e-05	VB	Dennd4a
1.19738726769652e-26	0.597878904094855	0.878	0.281	3.34442237740314e-22	VB	Kcnip4
4.04278198205787e-08	0.597743736389908	0.595	0.341	0.00112918943540858	VB	Zfyve9
9.98557040777114e-35	0.597214702693767	0.473	0.077	2.78906967059456e-30	VB	Lmo7
2.81663657889177e-47	0.596049574268243	0.189	0.011	7.86714762850261e-43	VB	2810404M03Rik
1.50538624734329e-08	0.595096051393348	0.676	0.424	0.000420469432745455	VB	Ep300
4.13267847425181e-14	0.592868958153948	0.378	0.113	1.15429842464327e-09	VB	Inpp5a
1.1424432732175e-10	0.592474621214012	0.73	0.414	3.19095830642379e-06	VB	E130308A19Rik
4.75393262055878e-17	0.591508292145085	0.541	0.165	1.32782092024827e-12	VB	Rap1gap2
8.23482125712365e-06	0.590723443242148	0.311	0.142	0.230006792532721	VB	A330008L17Rik
1.51929393960478e-23	0.590045418627656	0.432	0.091	4.2435399027101e-19	VB	Phka1
8.70352451087129e-30	0.589741727583776	0.297	0.039	2.43098143113146e-25	VB	Kcnh5
1.99329444140429e-10	0.589450552038023	0.473	0.204	5.56747070428631e-06	VB	Ildr2
4.08468677858245e-13	0.588346526968577	0.676	0.291	1.14089386412587e-08	VB	Wdr7
1.07648912911643e-16	0.588331017103618	0.351	0.087	3.00674178653509e-12	VB	Nrip3
1.39297894089635e-11	0.586682997953795	0.527	0.218	3.89072947981761e-07	VB	Kif13b
4.23522977002253e-17	0.585998847532889	0.432	0.12	1.18294202706499e-12	VB	March11
7.39326398928175e-10	0.585852046375177	0.635	0.343	2.06501256484629e-05	VB	Tmem131
1.10622514988731e-43	0.58566296349011	0.311	0.03	3.08979746615023e-39	VB	Gm12371
1.04040874560118e-10	0.585467567879128	0.324	0.1	2.90596566733866e-06	VB	Kctd8
8.81273482881907e-16	0.585416831491534	0.527	0.173	2.46148496503746e-11	VB	Gm15594
4.33529261309148e-14	0.58507965820855	0.892	0.446	1.21089057976258e-09	VB	B3galt1
6.99257375197087e-09	0.584593690514015	0.581	0.304	0.000195309577466298	VB	Ppp6r2
2.1349841884983e-15	0.584581021024797	0.446	0.132	5.96322433689459e-11	VB	Grk5
7.20229112336258e-28	0.584538077479259	0.662	0.173	2.0116719336664e-23	VB	Pcp4
4.93746889534956e-16	0.584237793879854	0.5	0.15	1.37908443716009e-11	VB	Tasor2
1.0941900416081e-25	0.582846966771532	0.973	0.317	3.05618220521559e-21	VB	Car10
4.80725366243691e-10	0.582814211365928	0.703	0.398	1.34271402045525e-05	VB	Zfp618
3.99945015204418e-10	0.58262031068808	0.459	0.174	1.11708642196746e-05	VB	9530059O14Rik
1.32836901372985e-12	0.582058686505378	0.959	0.707	3.71026749224883e-08	VB	Sptbn1
3.63651445483841e-12	0.581878219394527	0.365	0.114	1.01571485238092e-07	VB	Adam19
4.21595850831196e-14	0.581191718166442	0.595	0.229	1.17755937095661e-09	VB	Ppp1r13b
1.11423914383942e-10	0.580591065047542	0.73	0.4	3.11218135265788e-06	VB	Megf9
8.82788816405086e-09	0.579989703013356	0.716	0.45	0.000246571744310105	VB	Add2
3.64701232568848e-17	0.579635572280031	0.392	0.099	1.01864701268805e-12	VB	Cdkl1
1.55711511407851e-13	0.579415688514228	0.595	0.21	4.34917822513269e-09	VB	Chsy3
2.06393147437517e-12	0.578452510627331	1	0.592	5.76476700107728e-08	VB	Mapt
2.66674279424484e-10	0.578134396326433	0.649	0.325	7.44847929860526e-06	VB	Gmds
6.12711329928781e-11	0.577192549877454	0.662	0.333	1.71136401562408e-06	VB	Ino80
6.41260514125448e-19	0.577191294084617	0.365	0.082	1.79110474200379e-14	VB	1500035N22Rik
9.19280229428402e-10	0.577087064296591	0.689	0.368	2.56764160881647e-05	VB	Ncoa2
1.26945583699341e-15	0.575711231105913	0.676	0.266	3.54571709830631e-11	VB	Crtc3
1.55179860598099e-08	0.575318538590406	0.527	0.271	0.000433432868636551	VB	Exoc2
1.34143267836107e-09	0.574829610121395	0.865	0.578	3.74675561393031e-05	VB	Polb
1.9329539365373e-07	0.574191540033234	0.662	0.423	0.00539893364014234	VB	Ncoa7
2.41869944953192e-13	0.57415337482194	0.878	0.498	6.75566943248761e-09	VB	Scmh1
5.03423598553768e-18	0.573621684377264	0.649	0.204	1.40611245312053e-13	VB	Rapgef4
2.00806287435624e-13	0.572579120301783	0.351	0.103	5.60872041436442e-09	VB	Slitrk1
2.96276534815152e-14	0.57180835071628	0.743	0.305	8.27529989392201e-10	VB	Aff2
7.58259483054161e-13	0.570952330357883	0.676	0.3	2.11789456211858e-08	VB	Epb41l1
7.60463638938752e-10	0.569022684388684	0.716	0.414	2.12405098991983e-05	VB	Pard3
4.48093836521483e-11	0.568915227512948	0.757	0.395	1.25157089478815e-06	VB	C2cd5
1.88285881899527e-13	0.568613592684367	0.662	0.286	5.25901296733568e-09	VB	Zzef1
2.00749316866276e-11	0.568541992134072	0.581	0.261	5.60712916939195e-07	VB	Tbc1d9
6.78609446374633e-11	0.568377760227135	0.541	0.242	1.89542404466899e-06	VB	Stx1a
1.2524620744577e-12	0.567660793831448	0.811	0.454	3.4982518201678e-08	VB	Pou2f1
6.30435049323063e-14	0.567491757416517	0.365	0.101	1.76086813626425e-09	VB	Ablim2
5.20715649687556e-15	0.567019331067428	0.473	0.153	1.45441088114231e-10	VB	Usp13
5.16225990407846e-11	0.566589290079446	0.595	0.263	1.44187081380815e-06	VB	Ago3
5.83652063484276e-16	0.566361208184923	0.527	0.163	1.63019857851793e-11	VB	Armh3
2.96453798742651e-08	0.564952986146855	0.581	0.333	0.000828025105268098	VB	Gtf2ird1
1.15742505812471e-14	0.564343208491343	0.905	0.404	3.23280392984812e-10	VB	Kitl
1.66682612230199e-08	0.564061952474574	0.527	0.266	0.00046556120422017	VB	Ralgapb
2.38239830174088e-07	0.56404356750961	0.473	0.243	0.00665427669659246	VB	Plcxd3
2.01994397288595e-10	0.56361426565494	0.581	0.267	5.64190551066775e-06	VB	Lrrfip1
5.15782280709035e-12	0.562510759237146	0.716	0.309	1.44063148824841e-07	VB	Cacnb2
1.15773382066193e-11	0.562028815399187	0.568	0.253	3.23366633449085e-07	VB	Ccdc30
7.71012432537746e-12	0.562017164603144	0.635	0.293	2.15351482532118e-07	VB	Iqsec1
7.78924570059158e-09	0.561778002328771	0.784	0.518	0.000217561421663223	VB	Dip2b
1.59525048847923e-12	0.560358230754202	0.73	0.348	4.45569413937132e-08	VB	Rapgef2
1.31422571582821e-15	0.559825596077779	0.716	0.259	3.67076384687977e-11	VB	A330076H08Rik
1.87705054347815e-12	0.559063429693243	0.351	0.103	5.24278987298881e-08	VB	Ryr2
2.82020451321564e-13	0.558359522547675	0.527	0.184	7.87711322586259e-09	VB	Galnt18
1.07142824284954e-09	0.557149453983779	0.703	0.417	2.99260622510305e-05	VB	Ccny
1.25385644528551e-10	0.556383409092631	0.5	0.215	3.50214643732697e-06	VB	Pdss1
1.79728735741473e-12	0.55627803985967	0.892	0.534	5.02000331799509e-08	VB	Rfx7
4.4327371273008e-95	0.555870185981667	0.351	0.018	1.23810780702639e-90	VB	Gm48748
2.76852297390631e-30	0.554850328435416	0.365	0.057	7.73276151841772e-26	VB	Ndrg1
1.90259698957908e-07	0.554635209346938	0.554	0.337	0.00531414365159333	VB	Aatf
9.43398596763071e-12	0.554432601627961	0.473	0.174	2.63500662061893e-07	VB	Bicdl1
7.72137738302005e-13	0.553526711293705	0.297	0.074	2.15665791685133e-08	VB	4930555F03Rik
5.55813131787372e-10	0.55313802711235	0.838	0.507	1.55244165839531e-05	VB	Itsn1
1.7962722091611e-11	0.552426987243043	0.811	0.468	5.01716790740787e-07	VB	Eml5
1.59578704810662e-08	0.551829896245865	0.5	0.238	0.00044571928040666	VB	Scn3b
4.76074963049586e-25	0.551651334210528	0.27	0.038	1.3297249792938e-20	VB	Cobll1
2.75939323344408e-10	0.55134016102523	0.784	0.462	7.70726124033265e-06	VB	Nptn
4.36433453081845e-06	0.551293878678167	0.649	0.481	0.12190022778029	VB	Wasf1
7.23530346138442e-65	0.551154223202707	0.297	0.019	2.02089260979928e-60	VB	Myo5b
9.45238622609442e-09	0.551024834431095	0.73	0.475	0.000264014599681043	VB	Hipk2
5.39982488900954e-09	0.550768738823619	0.662	0.405	0.000150822508974925	VB	Lrp8
3.49180358423908e-12	0.550732221316939	0.392	0.129	9.75295659113819e-08	VB	Slc35a3
5.25334992482296e-10	0.55031029583007	0.743	0.437	1.4673131675023e-05	VB	Smg1
2.93965557698689e-11	0.549918471846718	0.743	0.38	8.21075199208208e-07	VB	Fmn2
9.83078028098156e-10	0.549852479792904	0.351	0.117	2.74583524028096e-05	VB	Gpc5
1.08375413751327e-25	0.549543722610395	0.73	0.198	3.02703368148831e-21	VB	Clstn2
4.50514933926742e-13	0.549267245997526	0.486	0.162	1.25833326195078e-08	VB	Pakap.1
7.14160277661765e-17	0.548086334498201	0.486	0.137	1.99472107153707e-12	VB	Dipk1a
2.19850268685252e-10	0.547244927837782	0.446	0.17	6.14063785464777e-06	VB	Mirg
2.05527613983836e-08	0.547058288109348	0.473	0.237	0.000574059178618253	VB	Ddx55
2.1016825956986e-10	0.546644936631545	0.554	0.248	5.87020965804576e-06	VB	Clec16a
6.56022484569478e-09	0.546633401093432	0.689	0.43	0.000183233640165101	VB	Akap8l
1.05017008983187e-09	0.546242041276326	0.527	0.242	2.93323007790938e-05	VB	Apex2
7.95126870712329e-11	0.546229168084271	0.635	0.315	2.22086886258661e-06	VB	Vps13c
6.79294331897464e-12	0.545836430445163	0.581	0.234	1.89733699842281e-07	VB	Tom1l2
2.51496372518121e-11	0.545295988875511	0.392	0.135	7.02454518080365e-07	VB	Map3k1
2.44044102352545e-23	0.544960801144621	0.473	0.109	6.81639582280893e-19	VB	Grin2d
5.78063085259295e-13	0.544540386145265	0.297	0.078	1.61458800343774e-08	VB	A330102I10Rik
7.28583939645573e-10	0.544146518683648	0.432	0.175	2.03500780182405e-05	VB	Gmip
1.47117125478441e-11	0.543914795266642	0.743	0.378	4.10912843173833e-07	VB	Zfp609
1.68081479299585e-10	0.543531719750397	0.608	0.289	4.69468379831672e-06	VB	Dmxl2
7.43666522156953e-11	0.54351763189229	0.797	0.472	2.07713496303658e-06	VB	Cachd1
5.10901282063528e-14	0.542329671674112	0.541	0.191	1.42699837093164e-09	VB	Jakmip1
8.99096787853512e-13	0.542102716536132	0.743	0.376	2.51126723815365e-08	VB	Dnajc1
3.24487276598828e-10	0.542045887301226	0.973	0.821	9.06325412268187e-06	VB	Ccdc88a
5.25500965459421e-12	0.541673225844878	0.649	0.275	1.46777674662471e-07	VB	Gm9801
2.10126971619664e-17	0.541613977943538	0.297	0.06	5.86905644430882e-13	VB	Sox5os4
5.122634745654e-10	0.541512913104042	0.77	0.414	1.43080311080862e-05	VB	Unc13b
1.14280256571706e-07	0.541324460985985	0.716	0.454	0.00319196184630431	VB	Dmxl1
1.35235835269412e-09	0.540916957939058	0.662	0.344	3.77727211490994e-05	VB	Lrch3
8.52162902875151e-12	0.540794177054865	0.514	0.189	2.38017620402058e-07	VB	Med12l
4.18707972389538e-12	0.540254065330089	0.446	0.163	1.16949323768122e-07	VB	Igsf9b
1.58893268701198e-17	0.540170025772462	0.405	0.103	4.43804788809317e-13	VB	Ppp2r2c
6.09279806362967e-11	0.538801797028404	0.446	0.17	1.7017794271524e-06	VB	Mtmr7
5.67030746452721e-14	0.538457143350618	0.568	0.202	1.58377357791709e-09	VB	Thada
8.88366612136001e-10	0.537985089629951	0.797	0.5	2.48129678435706e-05	VB	Rnf130
6.46398529532545e-10	0.53732866745093	0.811	0.477	1.80545573283735e-05	VB	Klhdc10
1.69631073716929e-13	0.537264752732183	0.77	0.393	4.73796551998755e-09	VB	Tspan5
4.59400600860035e-08	0.537082351959395	0.581	0.308	0.00128315181826216	VB	Umad1
7.8817557728095e-09	0.536948915465233	0.703	0.406	0.000220145320490342	VB	C1qtnf4
1.04735465911192e-08	0.536250602780615	0.608	0.334	0.000292536629836549	VB	Myo18a
2.33209014004932e-20	0.535958480326562	0.77	0.267	6.51376097017177e-16	VB	Sox2ot
2.69027517042155e-07	0.535912206299915	0.676	0.438	0.00751420757850442	VB	Nbeal1
3.41111479152115e-11	0.535761776369093	0.297	0.085	9.52758472419774e-07	VB	Gm15520
2.50118883926438e-09	0.535564072602559	0.405	0.165	6.98607054694933e-05	VB	Prkaa2
1.40273694815701e-08	0.535456734703965	0.635	0.344	0.000391798456989735	VB	Fam13b
1.01332530394337e-08	0.535428288656655	0.378	0.152	0.000283031890644422	VB	Larp1b
8.05180700178694e-12	0.534763554954591	0.514	0.211	2.24895021366911e-07	VB	Nsmf
6.80503375153246e-16	0.534655908224687	0.446	0.128	1.90071397714053e-11	VB	Pag1
1.4899865421555e-09	0.534107624572998	0.473	0.201	4.16168141089452e-05	VB	Tmem164
1.01024435380902e-09	0.533767538738884	0.459	0.203	2.82171350462397e-05	VB	Klc2
8.30629846377556e-05	0.533719318567965	0.5	0.332	1	VB	Gpr137c
1.55537790026675e-08	0.532888740545611	0.581	0.309	0.000434432601323506	VB	Supt3
8.65700103383374e-14	0.532725806810848	0.635	0.227	2.4179869587601e-09	VB	Prkn
8.79567637683908e-08	0.532020427964153	0.568	0.307	0.00245672036881492	VB	Arhgap39
4.91914557880347e-07	0.531627191194732	0.595	0.356	0.013739665516156	VB	A830082K12Rik
6.02575554150916e-09	0.531476981482599	0.784	0.505	0.000168305378029892	VB	Vezt
2.12881578001415e-07	0.531150778315113	0.527	0.285	0.00594599535515752	VB	Epb41l4a
6.47538343066323e-08	0.530999439813171	0.743	0.483	0.00180863934601855	VB	Daam1
2.93470064255838e-63	0.530878812504942	0.284	0.018	8.19691236472981e-59	VB	Gm48003
9.04658555668931e-14	0.530641869469795	0.419	0.131	2.52680181183889e-09	VB	2008-09-01
1.72304378573756e-10	0.530250469596965	0.568	0.249	4.81263359794357e-06	VB	Vps13d
5.41181603178628e-21	0.530215438354111	0.378	0.079	1.51157433583823e-16	VB	4430402I18Rik
4.57058938379748e-16	0.530184839804122	0.622	0.199	1.27661132078848e-11	VB	Dop1a
1.79720679571454e-09	0.529898785038266	0.541	0.258	5.01977830111027e-05	VB	Ric8b
9.98170707407585e-12	0.52958277117777	0.838	0.45	2.78799060286013e-07	VB	Mast2
2.43792339006033e-26	0.529313811297882	0.419	0.078	6.80936382077751e-22	VB	B430010I23Rik
4.10860821050551e-18	0.52903979752013	0.338	0.076	1.14757535927629e-13	VB	Sh3bgrl2
1.03136666865273e-13	0.529034498814201	0.392	0.115	2.88071024221395e-09	VB	Slc1a1
1.08152249739017e-14	0.528864038311619	0.473	0.145	3.02080048746048e-10	VB	Ankrd55
8.70324830642295e-08	0.527723052709227	0.676	0.423	0.00243090428446699	VB	Chn1
4.53735991412003e-08	0.527616946253724	0.811	0.567	0.00126732999761287	VB	Ppp1r9a
0.000324375132127914	0.527171784135835	0.554	0.425	1	VB	Bcl11a
4.92006225443284e-11	0.526933743743177	0.297	0.086	1.37422258828564e-06	VB	1110019D14Rik
2.72859820279191e-09	0.526623247483808	0.5	0.231	7.62124764021807e-05	VB	Anks1
3.47524010410618e-07	0.526451412454199	0.77	0.558	0.00970669313477897	VB	Senp7
2.17030548014899e-13	0.526241969689323	0.527	0.195	6.06188023660413e-09	VB	Mtmr1
2.64732327133323e-09	0.525680403429514	0.635	0.341	7.39423862916084e-05	VB	Tmem131l
3.14657350955378e-22	0.525343279746415	0.959	0.313	8.78869446953467e-18	VB	Nkain2
4.81302240549586e-11	0.525330460598112	0.581	0.264	1.34432528807905e-06	VB	Rasa2
4.71037949429634e-12	0.522117347483982	0.541	0.205	1.31565609655191e-07	VB	Man2a1
5.28315221781272e-10	0.521864634637166	0.676	0.347	1.47563724595727e-05	VB	Dis3l2
1.197084532948e-10	0.521685969649643	0.811	0.533	3.34357680897707e-06	VB	Atxn2
1.02885058100197e-10	0.519829683871414	0.635	0.29	2.87368255779659e-06	VB	Abl2
1.86277822132321e-08	0.519134374277497	0.541	0.259	0.000520292584997785	VB	Hace1
1.63483320931016e-10	0.51885298643969	0.986	0.784	4.5662526369242e-06	VB	Usp34
5.9704522912202e-20	0.518710997810078	0.432	0.1	1.66760702946071e-15	VB	Mtrex
1.33309308680632e-08	0.51863778678926	0.824	0.55	0.000372346230075874	VB	Cmip
6.20291498275856e-14	0.518216549352784	0.324	0.082	1.73253618383429e-09	VB	Sphkap
2.87116586216597e-12	0.517326171501529	0.446	0.157	8.01945336961576e-08	VB	Gbe1
2.87126934688987e-22	0.516522639843439	0.324	0.057	8.01974241279809e-18	VB	Dchs2
6.68564656419955e-11	0.51619867773366	0.595	0.269	1.86736794184658e-06	VB	Slc4a3
4.79306005825523e-15	0.515767238235204	0.676	0.257	1.33874960487127e-10	VB	Tbc1d5
1.12086002813499e-18	0.514904267860507	0.378	0.086	3.13067414458384e-14	VB	Ank1
1.76523756676109e-11	0.514693485226788	0.905	0.607	4.93048504772039e-07	VB	Clasp1
1.77892836068551e-08	0.51463360355221	0.554	0.294	0.000496872480423069	VB	Atp11b
4.87366215023564e-09	0.514393760903449	0.473	0.214	0.000136126257518232	VB	B3glct
5.82042587004365e-12	0.51435845020594	0.554	0.229	1.62570314976189e-07	VB	Abca3
1.76732106471899e-13	0.514100734062877	0.378	0.108	4.93630446586662e-09	VB	Galnt3
6.11819840481787e-11	0.513745121664696	0.351	0.113	1.70887399644968e-06	VB	5330417C22Rik
8.17798504724857e-12	0.513253777260422	0.446	0.158	2.284193003547e-07	VB	Nt5dc3
3.48536544343448e-10	0.513211853523109	0.649	0.335	9.73497422005684e-06	VB	Scn8a
8.11780207433838e-06	0.513082146570292	0.514	0.312	0.226738329738345	VB	Ipo11
2.71000654124015e-09	0.512759701116477	0.541	0.249	7.56931927033786e-05	VB	Sergef
1.48874077922867e-10	0.512684006186827	0.392	0.141	4.1582018704636e-06	VB	Cul9
1.64249286620325e-07	0.512362547294499	0.554	0.29	0.00458764682459228	VB	Trappc9
6.41778932263821e-21	0.511966908689969	0.365	0.076	1.79255273570608e-16	VB	Kcna4
2.26221605401642e-09	0.511224405308762	0.73	0.393	6.31859566047326e-05	VB	L1cam
6.59609704872793e-33	0.510994029821228	0.27	0.03	1.8423558666802e-28	VB	Cd247
9.36862600547355e-10	0.510274945799745	0.743	0.436	2.61675092958882e-05	VB	Dennd1b
4.57156362767855e-14	0.5100727685095	0.324	0.083	1.27688343684689e-09	VB	Nox4
6.32508965557715e-60	0.509369394798877	0.297	0.02	1.76666079169925e-55	VB	Gm15723
1.11326790089299e-09	0.509293105338445	0.486	0.206	3.10946857398421e-05	VB	Acvr1
2.18743355263277e-07	0.509158466060466	0.5	0.26	0.00610972065585859	VB	Rnf24
9.87072697788125e-55	0.509009658005502	0.284	0.021	2.75699275219201e-50	VB	Pde2a
1.8047772949739e-44	0.507670566541177	0.257	0.021	5.0409234625916e-40	VB	4930473D10Rik
1.09787081854918e-08	0.507205951295512	0.365	0.136	0.000306646298328971	VB	Ptprr
8.1386351594321e-08	0.506994121352295	0.622	0.33	0.00227320218638098	VB	Pacs1
8.98941776037833e-16	0.506421937783418	0.986	0.39	2.51083427465127e-11	VB	Pde4d
3.14577639419094e-14	0.506348305722393	0.405	0.114	8.78646804661471e-10	VB	Tut7
3.77105354908581e-10	0.506344733541526	0.716	0.397	1.05329296679516e-05	VB	Commd10
1.23788391540546e-16	0.505687607090211	0.324	0.071	3.457533564119e-12	VB	Gm48091
2.30672763636861e-10	0.505399231143376	0.392	0.143	6.44292096114116e-06	VB	Sez6
3.76914641500772e-17	0.504911828057692	0.365	0.088	1.05276028517581e-12	VB	Diras2
1.0821468072368e-12	0.504642538111954	0.473	0.171	3.02254424729312e-08	VB	Ammecr1
3.46200778550403e-11	0.504446634854229	0.541	0.224	9.66973394569131e-07	VB	AU040320
6.4941970773285e-08	0.503552132559848	0.716	0.488	0.00181389418566862	VB	Epc1
5.15954985489323e-10	0.502142881462316	0.554	0.249	1.44111386997023e-05	VB	Grk3
1.27461470868857e-08	0.501536454734822	0.649	0.373	0.000356012634283804	VB	Smurf2
2.39966887442804e-20	0.501365976602191	0.284	0.049	6.70251513316497e-16	VB	Pdgfc
7.13992692314097e-08	0.501011027654483	0.743	0.476	0.0019942529889025	VB	Fsd1l
3.42894693374117e-76	0.500370153904856	0.27	0.013	9.57739168063245e-72	VB	G630093K05Rik
8.74637983002135e-28	0.500348426875933	0.311	0.045	2.44295135032326e-23	VB	Abcc8
1.89577326246662e-07	0.499148217268538	0.703	0.472	0.00529508429939553	VB	Zfp532
8.26529015296714e-11	0.498822684787999	0.5	0.203	2.30857819262525e-06	VB	St3gal3
1.66754416447265e-10	0.498427429580563	0.365	0.127	4.65761760578856e-06	VB	Hook2
1.12158937883565e-08	0.498109102118648	0.797	0.52	0.000313271129402587	VB	Raf1
1.74054713219039e-18	0.497535702802654	0.338	0.071	4.86152219492098e-14	VB	Gm6994
2.43206815146377e-09	0.496935909843089	0.5	0.225	6.79300955385346e-05	VB	Depdc5
1.86177909573954e-12	0.496622860883519	0.446	0.144	5.20013519231011e-08	VB	Tmem117
8.18511174952729e-09	0.495877929310635	0.405	0.166	0.000228618356276047	VB	Mapkbp1
3.19620182065426e-08	0.495711176689182	0.622	0.325	0.000892731130526942	VB	Mcf2l
4.14822468730859e-12	0.494865255663336	0.486	0.181	1.15864063741216e-07	VB	Mblac2
2.59876259152419e-10	0.494787348252218	0.514	0.201	7.25860379438622e-06	VB	Slc2a13
6.91974116508631e-09	0.494623231924719	0.622	0.307	0.000193275290482026	VB	Rmdn1
1.68937586190558e-07	0.494514409362498	0.541	0.291	0.00471859571988847	VB	Reps1
1.83257784793152e-08	0.494513821946874	0.608	0.325	0.000511857318705753	VB	D630045J12Rik
6.45603436881413e-12	0.494440723067724	0.527	0.202	1.80323495955348e-07	VB	Svop
1.24760108964712e-08	0.493998813083728	0.622	0.314	0.000348467460349336	VB	Esyt2
4.93377910024498e-07	0.493647186222682	0.649	0.404	0.0137805384048942	VB	Csnk1g1
5.30177396732252e-11	0.493513603137813	0.541	0.222	1.48083848681285e-06	VB	Ttc17
1.7547822466848e-07	0.493506061288879	0.689	0.452	0.00490128229321532	VB	Rnf138
4.4508294856562e-16	0.493417140844467	0.419	0.111	1.24316118363863e-11	VB	D830024N08Rik
1.48173359837172e-08	0.493375461137716	0.568	0.299	0.000413863011361205	VB	Ddx10
2.08790478544431e-08	0.493317466448958	0.892	0.756	0.000583172685622449	VB	Afdn
2.08356959083754e-09	0.493213811060939	0.608	0.301	5.81961822416834e-05	VB	Chm
5.01661154043406e-08	0.493204571947034	0.811	0.57	0.00140118976935864	VB	Rock1
9.53772563445163e-09	0.492999844040012	0.527	0.255	0.000266398214695868	VB	Mfn1
1.32183936324556e-11	0.492803201731351	0.838	0.415	3.69202952548117e-07	VB	Aff3
1.88911005893704e-10	0.49269086389286	0.527	0.235	5.27647330561704e-06	VB	D430042O09Rik
1.05009780076881e-08	0.491349462451203	0.797	0.538	0.000293302816732736	VB	Itch
6.41559976810574e-41	0.49131426606756	0.297	0.029	1.79194117122961e-36	VB	Frmpd1
1.07016640157844e-11	0.490345479263718	0.311	0.09	2.98908177624873e-07	VB	Dse
1.34008055256889e-10	0.490102612872628	0.73	0.385	3.74297899138016e-06	VB	Pkp4
1.37018710261095e-07	0.489191267547143	0.743	0.503	0.00382706959630263	VB	Zmynd8
4.96020662864624e-07	0.489148326934034	0.392	0.18	0.0138543531344718	VB	Lrrc8b
1.1484598376997e-06	0.489044848124408	0.905	0.764	0.0320776317267904	VB	Evl
4.05106830000639e-08	0.48899908384703	0.297	0.103	0.00113150388687478	VB	Nr6a1os
1.65826342787718e-43	0.488532327927777	0.338	0.035	4.63169558040375e-39	VB	Gm11417
1.12033729227471e-08	0.487758109091917	0.811	0.528	0.000312921409105248	VB	Jarid2
4.04326150875842e-10	0.487457876715824	0.581	0.271	1.12932337201132e-05	VB	Iqgap1
3.30807611580058e-06	0.487195621540147	0.703	0.517	0.092397873990426	VB	1110051M20Rik
2.12887499925471e-10	0.486627202009041	0.716	0.371	5.94616076041832e-06	VB	Btrc
1.79819387968164e-15	0.486394452699445	0.459	0.13	5.02253532533879e-11	VB	Dop1b
6.39279673394498e-08	0.485473508637215	0.514	0.258	0.00178557205575817	VB	Lrig2
1.51803454386565e-09	0.485166240957496	0.459	0.184	4.24002228447115e-05	VB	Clvs2
1.11296100001075e-10	0.485129423998111	0.986	0.843	3.10861136913002e-06	VB	Kif1b
2.20050799898474e-10	0.484846589971102	0.419	0.157	6.14623889196427e-06	VB	Mink1
1.13856910303637e-07	0.484563930428196	0.865	0.715	0.00318013736169087	VB	Celf1
3.18581270483537e-13	0.484361271989394	0.446	0.148	8.89829346587568e-09	VB	Cdon
3.01258758820446e-09	0.484341720667234	0.689	0.372	8.41445839261387e-05	VB	Smpd3
1.46026804405897e-07	0.484159693814562	0.676	0.395	0.0040786746738611	VB	Gabrg2
1.04915851845146e-08	0.483626261336438	0.541	0.248	0.000293040465788678	VB	Chd5
8.1916125968752e-07	0.483488934685061	0.581	0.351	0.0228799931443321	VB	Tbc1d19
2.11037776793777e-06	0.48274312013471	0.608	0.358	0.0589449614362698	VB	Armc8
3.11392133352386e-10	0.482263559224305	0.23	0.058	8.6974936766655e-06	VB	Sulf1
4.93591949341036e-06	0.482177605647079	0.662	0.498	0.137865167370445	VB	Nmt2
7.17249317767524e-10	0.481619756605856	0.919	0.727	2.00334906945647e-05	VB	Eif4g3
8.81179924702443e-07	0.48155064843203	0.811	0.642	0.0246122364768639	VB	Dpysl5
2.11636624487009e-30	0.479784768197232	0.351	0.051	5.91122255854665e-26	VB	Gm2087
2.22007992137095e-08	0.479376458105137	0.446	0.2	0.000620090522838119	VB	Ggt7
5.66326495194554e-26	0.478964767892493	0.338	0.056	1.58180653372791e-21	VB	Itga3
6.63275224022693e-08	0.478710465930269	0.676	0.393	0.00185259402821778	VB	Ubr3
4.2186353760378e-08	0.478505647436994	0.432	0.2	0.00117830704688112	VB	Tbc1d24
4.52416294221025e-12	0.478288050689472	0.554	0.21	1.26364395138875e-07	VB	Sik2
3.03487364770895e-07	0.477964333835139	0.473	0.254	0.00847670558541586	VB	Hacd1
5.30218421995583e-05	0.477013705454543	0.635	0.462	1	VB	Lnpk
5.7100386945769e-16	0.476855171826721	0.338	0.077	1.59487090778228e-11	VB	Gm38251
8.82707604385364e-11	0.476374753689898	0.473	0.18	2.46549060980876e-06	VB	Soga1
3.53434482830755e-10	0.476176580379311	0.824	0.486	9.87177853994583e-06	VB	Mapk10
4.42951997999614e-13	0.475786730612393	0.419	0.128	1.23720922561272e-08	VB	Pcnx2
0.000132380699802415	0.475665939505989	0.73	0.634	1	VB	Ttc14
8.15999635208812e-08	0.474898313014406	0.703	0.473	0.00227916858110173	VB	Slc4a7
5.25333884720792e-07	0.474644960452135	0.365	0.164	0.0146731007341364	VB	Dmtn
2.13688383146718e-10	0.474588749464495	0.473	0.199	5.96853022967098e-06	VB	Pnkp
2.35774568224388e-10	0.474339890276753	0.581	0.257	6.58541946507538e-06	VB	Tmem135
4.45356765357362e-07	0.474265117656793	0.689	0.445	0.0124392598131965	VB	Ube2w
1.25319207362541e-25	0.474175073297882	0.284	0.041	3.50029078084314e-21	VB	Sv2c
2.094768496036e-06	0.474096827186808	0.757	0.603	0.0585089788627816	VB	Setd5
4.10333950506192e-12	0.47308902920127	0.5	0.171	1.14610375715884e-07	VB	Gm49797
1.06638408819883e-07	0.473066206938354	0.527	0.275	0.00297851739674815	VB	Cacna1g
1.73149092695929e-07	0.472492276792377	0.595	0.332	0.00483622730809	VB	Ccser2
4.68622523298374e-06	0.471567031176913	0.703	0.494	0.130890956982469	VB	Nrxn2
2.11602963790888e-11	0.471435144943058	0.568	0.232	5.9102823816433e-07	VB	Dcaf6
1.69312574903199e-10	0.470693476279924	0.554	0.237	4.72906952962126e-06	VB	Fbxo42
9.05456542146342e-09	0.470472655656078	0.757	0.475	0.000252903066786895	VB	Cdk13
4.26101856321702e-08	0.470135589192846	0.459	0.209	0.00119014509489215	VB	Slco5a1
7.51558767180222e-13	0.469601687540867	0.419	0.134	2.09917879261108e-08	VB	Bbof1
6.35051804476201e-11	0.469587092090568	0.486	0.189	1.77376319508248e-06	VB	Myo9b
4.80625195866682e-07	0.469585396274515	0.919	0.73	0.0134243423457523	VB	Zfp638
2.63875781112746e-07	0.469564977228972	0.743	0.499	0.00737031444226011	VB	Nckap1
1.6014598208121e-13	0.468684100437076	0.486	0.164	4.47303742551028e-09	VB	Ctdspl
2.98340485815677e-26	0.468666484032899	0.324	0.05	8.33294810931768e-22	VB	Cnnm1
2.6386413950587e-22	0.46792173737382	0.351	0.065	7.36998928053845e-18	VB	Gm3173
1.41936818179165e-07	0.467748373464595	0.595	0.337	0.00396443726856226	VB	Spata7
4.90540643102393e-12	0.467119182686558	0.365	0.109	1.37012907024929e-07	VB	Gm43713
1.70307342463818e-09	0.467004718346008	0.419	0.161	4.7568543823569e-05	VB	Btbd11
2.62990485658206e-14	0.466928987070364	0.392	0.113	7.34558725491936e-10	VB	Mef2d
1.57609844684577e-12	0.466928886908504	0.405	0.128	4.40220057188493e-08	VB	Klhl3
3.10876306155429e-13	0.466903676214338	0.432	0.14	8.68308610722728e-09	VB	A630089N07Rik
3.84863552404025e-09	0.46669527468438	0.743	0.411	0.000107496238821968	VB	Vti1a
5.49299663050517e-28	0.466681182272405	0.297	0.042	1.5342488888664e-23	VB	Esyt1
1.14758227081587e-06	0.466226053658865	0.622	0.403	0.032053120406158	VB	Fnbp4
3.27961457303589e-07	0.465925871309719	0.378	0.17	0.00916029146394653	VB	Setd7
3.62771092697702e-14	0.465372175202998	0.568	0.192	1.01325593901395e-09	VB	Cpne4
2.2375087891286e-06	0.464977130458644	0.473	0.268	0.0624958579891508	VB	Spata5
3.36150266882345e-08	0.46459503734855	0.662	0.362	0.000938901310429077	VB	Map4k3
3.11147496132715e-05	0.464592486322754	0.527	0.34	0.869066071448286	VB	Mapk8ip3
5.68918157561515e-07	0.464346425580938	0.432	0.208	0.0158904530588507	VB	Gabra3
2.1166214460681e-17	0.46365003749634	0.405	0.099	5.91193536101281e-13	VB	Elp1
9.18916225805453e-11	0.463276563143737	1	1	2.56662491029721e-06	VB	Malat1
2.09442957511718e-10	0.463027234301237	0.5	0.2	5.84995124625979e-06	VB	Cep85l
1.06180812930131e-16	0.462615042629281	0.27	0.053	2.96573628595149e-12	VB	E230016M11Rik
1.28437225263502e-09	0.462614307446179	0.419	0.166	3.58738013883488e-05	VB	Acyp2
1.24376441854361e-12	0.462471695081223	0.324	0.09	3.47395839743414e-08	VB	Rims4
2.67269878538216e-27	0.462253053852601	0.27	0.035	7.46511497745091e-23	VB	Gm48693
4.74089495305988e-08	0.462206593185978	0.865	0.639	0.00132417936933916	VB	Tnrc6b
1.48603177488115e-09	0.462017545832599	0.986	0.858	4.15063535042054e-05	VB	Dync1i2
5.39665492940185e-09	0.461745171411726	0.554	0.256	0.000150733968833123	VB	Acer3
0.000284390250009076	0.461736927886841	0.662	0.513	1	VB	Itfg1
1.9383223821102e-06	0.461380230788499	0.486	0.26	0.0541392824547199	VB	Stx18
4.21327205485443e-07	0.460649689945845	0.689	0.442	0.0117680901764139	VB	Rab6b
2.4469904867408e-09	0.460326533782901	0.878	0.633	6.83468912851573e-05	VB	Gnaq
1.09039634892329e-06	0.459890992350936	0.568	0.336	0.0304558604217763	VB	Evi5
4.96019881519981e-13	0.459842701210796	0.432	0.139	1.38543313107346e-08	VB	Fbxo41
7.160322948397e-08	0.459710351251734	0.378	0.156	0.00199994980271677	VB	Stat5b
2.23185875363688e-14	0.459455253148366	0.432	0.132	6.23380468478316e-10	VB	Lrrc8c
1.74875161366637e-06	0.458679011593462	0.432	0.229	0.0488443813213155	VB	Ythdc2
2.85383124933086e-07	0.458527198097557	0.703	0.456	0.00797103606250603	VB	Fto
3.8754907533362e-19	0.4583750965381	0.365	0.08	1.08246332231433e-14	VB	Faah
9.98230446712837e-08	0.458174281491844	0.635	0.382	0.00278815746071362	VB	Slc22a23
1.12818955890679e-13	0.458034942401238	0.392	0.115	3.15114625698255e-09	VB	Scg2
9.44566264812198e-09	0.457765405397089	0.446	0.198	0.000263826803424695	VB	Pus7
2.56365266368907e-09	0.457636086293321	0.622	0.316	7.16053825494993e-05	VB	Slf2
3.87239526732129e-13	0.457624032935539	0.311	0.082	1.08159872211551e-08	VB	Tom1
2.2028516719068e-09	0.457190577547389	0.662	0.316	6.15278500480288e-05	VB	Parp8
4.54528471344807e-08	0.457013878024116	0.527	0.262	0.00126954347331318	VB	Map3k2
8.52339771901804e-09	0.456955463660114	0.541	0.248	0.000238067021689893	VB	Tiam1
7.7055464079217e-08	0.456833493055815	0.486	0.228	0.00215223616719661	VB	Dnajc6
6.48729276183556e-12	0.456708744916372	0.676	0.293	1.81196574130829e-07	VB	Phlpp1
2.13482915282219e-06	0.456035629531929	0.486	0.266	0.0596279130674765	VB	Mfhas1
4.14444097463349e-09	0.4559633135028	0.541	0.241	0.000115758380862488	VB	4632427E13Rik
1.05803050107442e-24	0.45569175775571	0.257	0.035	2.95518499255097e-20	VB	Map3k5
7.00450269929135e-08	0.45547545428127	0.297	0.109	0.00195642764893907	VB	Mfsd6
2.73412352103701e-06	0.455431817284875	0.716	0.523	0.0763668040660848	VB	Atp2a2
4.30628784990673e-09	0.455367046440806	0.878	0.538	0.000120278925935745	VB	Kalrn
5.26585720105643e-10	0.455186419035602	0.662	0.292	1.47080657482707e-05	VB	Nexmif
5.15209648315469e-09	0.454994782588533	0.365	0.133	0.000143903206870994	VB	Lgi1
4.26861822682519e-06	0.454243587293986	0.446	0.245	0.119226775693454	VB	Frs2
1.01451261837023e-06	0.454047490098463	0.676	0.433	0.0283363519436989	VB	Zfp704
1.02145758570192e-08	0.453117900285394	0.568	0.279	0.000285303318262405	VB	Rbfox3
3.17058350479477e-10	0.452445635605935	0.622	0.271	8.85575678724228e-06	VB	Arhgef11
1.82509588388435e-09	0.45214036739136	0.689	0.368	5.09767531327738e-05	VB	Ncoa1
3.72978932108889e-08	0.451335423219612	0.473	0.224	0.00104176745527334	VB	Madd
2.07037204306695e-05	0.450970057304286	0.743	0.59	0.57827561534903	VB	Sms
7.36253915192446e-06	0.450743010553744	0.432	0.241	0.205643081052402	VB	Serinc2
1.12114773847605e-06	0.450727211033457	0.676	0.427	0.0313147774833745	VB	Gabbr1
1.86681694133621e-12	0.450461371523757	0.5	0.184	5.21420639884617e-08	VB	Zkscan2
2.74420124291532e-12	0.450018833205277	0.405	0.127	7.66482849158678e-08	VB	4732471J01Rik
6.31395280037481e-09	0.449940995317136	0.311	0.107	0.000176355015667269	VB	Cnnm2
7.26018406296841e-10	0.449836326253627	0.514	0.233	2.02784201062771e-05	VB	Map2k5
8.41109776793554e-15	0.449701788457069	0.351	0.091	2.34930371756207e-10	VB	Cds1
7.72996281534143e-07	0.449347767136497	0.716	0.528	0.0215905591395301	VB	Aplp2
1.80927129721505e-06	0.44926543479263	0.838	0.71	0.0505347566025134	VB	R3hdm1
5.74949684277225e-16	0.449181949906827	0.338	0.08	1.60589196315472e-11	VB	Frmd6
1.67674923679396e-05	0.448857909118425	0.73	0.562	0.468332829328921	VB	N4bp2l2
4.43013408364784e-06	0.448686223374045	0.405	0.212	0.123738075090368	VB	Tom1l1
0.00067265983379855	0.448631223156538	0.527	0.418	1	VB	Rnf115
1.82424431189009e-07	0.448369694240302	0.568	0.313	0.0050952967875402	VB	Slmap
3.74971369274364e-08	0.448255382086434	0.405	0.174	0.00104733253152023	VB	Fntb
1.42800795175515e-08	0.448244012212481	0.554	0.276	0.00039885690100473	VB	Trappc8
1.83350354310011e-20	0.448011455035635	0.338	0.065	5.12115874623293e-16	VB	Mical2
9.55370652040042e-15	0.447701078284444	0.365	0.095	2.66844576821304e-10	VB	Entr1
3.29995750349263e-07	0.447519616747674	0.73	0.505	0.00921711130300526	VB	Clip1
3.11880801886603e-18	0.447503540981279	0.419	0.1	8.7111426774947e-14	VB	4933406I18Rik
3.21957183396589e-16	0.447096333138792	0.459	0.125	8.99258608945012e-12	VB	Cpne1
1.01307891773619e-29	0.446887287686352	0.257	0.03	2.82963072512896e-25	VB	Nell1os
1.17057738851039e-08	0.446883833667997	0.811	0.498	0.000326953970384838	VB	Cdk14
6.08880322197299e-11	0.446695202069774	0.378	0.128	1.70066362792927e-06	VB	Ankrd42
8.15903463701758e-07	0.446212099934025	0.784	0.581	0.0227889996446538	VB	Mllt10
2.84291131708871e-13	0.446011866008269	0.446	0.14	7.94053559976047e-09	VB	Atl3
3.53560366362408e-06	0.445811846326266	0.459	0.252	0.0987529459286843	VB	Ap3b1
2.06138760906451e-07	0.445643105592554	0.743	0.547	0.00575766173087808	VB	Rimklb
2.22360322369173e-23	0.445342049111051	0.311	0.051	6.21074616409337e-19	VB	Gm2824
3.115719356387e-08	0.445200729107391	0.878	0.647	0.000870251573432454	VB	Stox2
1.00713612477473e-08	0.445084013737864	0.608	0.304	0.00028130319101083	VB	Unc13a
4.40703543797425e-09	0.44504104290879	0.662	0.365	0.000123092906818059	VB	Fbxw11
6.88927382103041e-08	0.444113630073888	0.541	0.28	0.001924243070952	VB	Vps54
1.8229207035024e-08	0.444002813893524	0.649	0.339	0.000509159981695256	VB	Usp32
1.17744233621238e-11	0.443737977524719	0.446	0.155	3.28871418927481e-07	VB	Mapk4
7.30203075020062e-10	0.443589641107373	0.581	0.269	2.03953020883854e-05	VB	Prr14l
6.02822461026577e-07	0.443482220738233	0.514	0.284	0.0168374341589333	VB	Ift88
5.07152253626203e-05	0.443373636141207	0.541	0.384	1	VB	Hmg20a
5.44383374617822e-07	0.443301015136263	0.608	0.35	0.0152051720364504	VB	Cers4
3.50553523124175e-08	0.443056370030129	0.432	0.191	0.000979131045438133	VB	Cpeb2
4.35863095836957e-08	0.442479913886345	0.405	0.173	0.0012174092129822	VB	Pkd1
7.44665028254337e-06	0.442372553721555	0.757	0.629	0.207992389041719	VB	Myh10
2.78632697602652e-09	0.442241085536775	0.554	0.257	7.78248987673966e-05	VB	Nbas
8.5849411603167e-05	0.44181673856356	0.554	0.384	1	VB	Chka
0.000434457012816638	0.440976091165746	0.324	0.189	1	VB	Cecr2
1.81676441319536e-12	0.440590428714407	0.405	0.122	5.07440468249596e-08	VB	Gm1043
3.59918691455475e-08	0.440348657440964	0.689	0.418	0.00100528889710429	VB	Lrrc49
3.47447951406875e-06	0.440257552167238	0.405	0.193	0.0970456873074542	VB	Prkca
2.80872827176282e-61	0.439867148406257	0.27	0.017	7.84505893586075e-57	VB	Gm47664
6.78796386126124e-13	0.439548484679822	0.473	0.164	1.89594618608888e-08	VB	Plekha7
0.000105117888767021	0.439423691849501	0.405	0.242	1	VB	Dnajc18
4.29422070253033e-08	0.439412529905608	0.459	0.217	0.00119941878442375	VB	Bcr
5.49890240739613e-11	0.438843816615394	0.459	0.168	1.53589843140981e-06	VB	Ftx
3.039221249189e-05	0.438780812206234	0.527	0.332	0.84888488711098	VB	Dync2h1
1.10359347427143e-11	0.438129882573351	0.351	0.106	3.08244693298754e-07	VB	Tmem120b
7.26539220334244e-06	0.437865483843701	0.662	0.476	0.202929669631558	VB	Herc2
3.27781185562641e-06	0.437476204798252	0.541	0.323	0.0915525629395012	VB	Zdhhc17
1.837107275692e-05	0.437307298871922	0.635	0.431	0.513122433173533	VB	Tspan7
6.91797942994107e-05	0.436942235639043	0.635	0.488	1	VB	Ep400
6.94040854490049e-08	0.436137352768158	0.473	0.225	0.00193852551067616	VB	Cdkl3
1.06394034577164e-07	0.435428332099023	0.892	0.704	0.00297169177977477	VB	Mllt3
1.70438946383156e-12	0.434789644447517	0.338	0.094	4.76053021142793e-08	VB	Oip5os1
5.01795898287327e-07	0.434727384424236	0.797	0.562	0.0140156612350633	VB	Zfp608
4.31430242740462e-12	0.434658020869773	0.311	0.087	1.20502781099838e-07	VB	Zdhhc24
3.29308383910097e-55	0.434518394806396	0.311	0.024	9.19791247099292e-51	VB	Cck
4.48464077974813e-06	0.434137607674354	0.541	0.317	0.125260501619145	VB	Cpeb4
9.55320853174119e-08	0.433713882264936	0.5	0.249	0.00266830667500063	VB	Col4a3bp
3.33074737577315e-07	0.433489923064885	0.541	0.289	0.009303110495272	VB	Chuk
5.9724080615118e-16	0.432092946246982	0.338	0.08	1.66815329566086e-11	VB	Angpt2
1.41048700282749e-14	0.432028337759298	0.365	0.096	3.93963124759746e-10	VB	Serac1
2.90710723103328e-06	0.431844231772178	0.743	0.512	0.0811984120699906	VB	Miat
2.17257163460661e-06	0.431653288666819	0.811	0.63	0.0606820983261972	VB	Tnrc6a
4.05902476501463e-07	0.430719676616697	0.878	0.658	0.0113372620711624	VB	Ankrd12
8.05198547401905e-07	0.430305630280718	0.77	0.549	0.0224900006274826	VB	Ap2b1
2.87514271390032e-09	0.430203618834733	0.514	0.216	8.03056111419498e-05	VB	Rnf150
2.1534838904594e-05	0.430004635425687	0.459	0.252	0.601489585444214	VB	Rnf157
1.10829517731762e-09	0.429947523195998	0.297	0.095	3.09557925976585e-05	VB	Adap1
2.16301526454073e-20	0.429529903465965	0.365	0.074	6.04151793538871e-16	VB	Gm42303
3.1498244975768e-08	0.429384419205268	0.324	0.123	0.000879777480418177	VB	Nars2
3.21917199320756e-09	0.429274434319773	0.743	0.367	8.99146929422803e-05	VB	Rabgap1l
2.93623428522588e-06	0.428799916483784	0.378	0.183	0.0820119598206439	VB	Fam169a
1.3508503680131e-18	0.428540213754482	0.297	0.056	3.77306016289739e-14	VB	Gpr176
1.31402462783319e-07	0.428469859872305	0.554	0.288	0.00367020218800089	VB	Nek1
7.02203296488717e-11	0.428290203543771	0.446	0.154	1.96132402742263e-06	VB	Gm11149
7.64727661137537e-09	0.428147778070947	0.784	0.448	0.000213596083032326	VB	Nrn1
1.34843736882225e-60	0.42794179971261	0.189	0.008	3.76632041485742e-56	VB	Gm32122
3.3169882985341e-07	0.427899775344649	0.419	0.198	0.00926468001663559	VB	Tnfrsf21
4.52262231611544e-06	0.427891907644371	0.554	0.335	0.12632136391142	VB	Htt
6.74825890507085e-07	0.427819608155034	0.77	0.545	0.0188485619477534	VB	Ppp2r5e
3.62231340873511e-28	0.427408190782529	0.311	0.044	1.0117483581938e-23	VB	Gm47591
1.0558456508852e-07	0.427249685608074	0.541	0.259	0.00294908248748745	VB	Arfgef3
4.96293037276201e-08	0.426824577636774	0.514	0.249	0.00138619608241616	VB	Mphosph9
2.38806216371599e-14	0.426802763677248	0.365	0.097	6.67009642947514e-10	VB	Gipc2
5.03832690744652e-10	0.426643738390515	0.514	0.218	1.40725508851889e-05	VB	Lmtk2
4.52932828214646e-07	0.426412283211243	0.811	0.615	0.0126508668248633	VB	Dhx30
4.33319269391485e-07	0.426310499269229	0.568	0.325	0.0121030405133736	VB	Tbce
2.54614582042015e-07	0.426260397669374	0.892	0.666	0.00711163989101552	VB	Nsd2
1.18497757146622e-05	0.426085077336961	0.865	0.658	0.330976085486231	VB	Soga3
9.59195094116561e-07	0.425926923277428	0.824	0.665	0.0267912781737697	VB	Ogt
6.59913400959117e-09	0.42584592596433	0.527	0.243	0.000184320412021891	VB	Smurf1
0.000325772110531534	0.425836780728685	0.459	0.292	1	VB	Ppp4r1
6.6005283075162e-07	0.42553178549089	0.392	0.179	0.0184359356157235	VB	Rbm4
2.22011078593192e-08	0.425508838410422	0.514	0.248	0.000620099143618646	VB	Dgkd
2.08405377405868e-18	0.425351023637301	0.257	0.044	5.8209705963233e-14	VB	Armh4
1.89657799524461e-07	0.425345543479788	0.608	0.342	0.00529733199851773	VB	Mtmr3
4.06194110723999e-05	0.425319858916042	0.676	0.517	1	VB	Pten
3.1653200673329e-06	0.424545143513777	0.365	0.177	0.0884105548006751	VB	Cry2
4.66080752481387e-08	0.424530906962439	0.5	0.211	0.00130181014975576	VB	Gpr158
5.15441505927549e-05	0.423841983175773	0.676	0.514	1	VB	Arhgap35
1.8437870224469e-16	0.423214925586269	0.27	0.053	5.14988153239644e-12	VB	Rtbdn
1.70801527515844e-08	0.423037070841002	0.378	0.151	0.000477065746504503	VB	Arfgef2
1.27828116032146e-20	0.422681308624045	1	0.522	3.57036710889386e-16	VB	Lsamp
1.83820483164121e-11	0.422642344004401	0.405	0.132	5.13428991525707e-07	VB	Lekr1
5.3083523164125e-07	0.422591820968165	0.392	0.178	0.0148267588549718	VB	Trpc1
6.55726588940751e-05	0.42237752582956	0.622	0.441	1	VB	Zc2hc1a
2.9355881512315e-13	0.42184811738359	0.365	0.1	8.19939126520469e-09	VB	Tmem63c
6.44519538571107e-08	0.421747439728132	0.392	0.164	0.00180020752318296	VB	Pacsin1
4.03342675468159e-08	0.421322242228512	0.446	0.193	0.00112657642685011	VB	Clip2
6.29410784268995e-08	0.421105275309612	0.473	0.229	0.00175800726154173	VB	Tub
5.2667926286106e-16	0.420524574115097	0.23	0.041	1.47106784909723e-11	VB	Ano3
8.47163883839697e-18	0.42036464745535	0.243	0.041	2.36621344395266e-13	VB	Gm15680
0.00110512532571008	0.420071277774721	0.5	0.374	1	VB	Kdm2b
2.18765741131662e-07	0.42000903380404	0.541	0.272	0.00611034591554846	VB	Mcu
3.73202211170071e-21	0.419961475018577	0.338	0.063	1.04239109601912e-16	VB	Zbtb9
9.4699027143915e-06	0.419857915993918	0.365	0.179	0.264503852715669	VB	Disp2
9.99585970566424e-07	0.419605258301028	0.689	0.452	0.0279194357438908	VB	Spire1
6.57648685915291e-11	0.419443143012503	0.257	0.066	1.83687854463e-06	VB	Rxylt1
2.19878778366212e-09	0.419313104794414	0.419	0.16	6.14143415854667e-05	VB	Zfr2
1.08112696803363e-07	0.419285893524861	0.473	0.217	0.00301969573441473	VB	Focad
2.86114801168604e-08	0.419199947370305	0.649	0.365	0.000799147251144027	VB	Slc6a6
1.22647509537062e-06	0.419032748578092	0.392	0.181	0.0342566758887968	VB	Pcsk7
8.25128453697065e-05	0.418675731942466	0.419	0.251	1	VB	Otud4
0.000288173084938804	0.418301215668242	0.405	0.248	1	VB	Fbrsl1
6.89856033973896e-07	0.41801457933112	0.649	0.395	0.0192683688849249	VB	Epn2
1.6148057881966e-06	0.41761050537475	0.392	0.194	0.0451031404701193	VB	Snx24
2.43153982940409e-05	0.417281906764235	0.446	0.259	0.679153389750857	VB	Nipa1
5.76496934835011e-09	0.417272613912454	0.568	0.267	0.000161021358868767	VB	Fam49a
1.15954781425988e-06	0.417064201741251	0.5	0.264	0.0323873300000926	VB	Crim1
1.8507910370368e-13	0.417044488804418	0.338	0.089	5.16944444554748e-09	VB	Afg1l
1.59179538892841e-07	0.416399255084452	0.554	0.302	0.00444604370081593	VB	Cep78
0.000891278711159486	0.416119728859955	0.622	0.49	1	VB	Rbm28
1.19387876070475e-09	0.415886447082895	0.297	0.091	3.33462276652444e-05	VB	Epha10
4.09251958146814e-08	0.415825982615985	0.514	0.248	0.00114308164429987	VB	Prkcz
3.6774604750633e-11	0.41559690447087	0.378	0.128	1.02715148528993e-06	VB	Clstn3
3.76269766891531e-23	0.415356340314335	0.351	0.063	1.05095908590473e-18	VB	1700111E14Rik
3.85301508393817e-07	0.41530801997449	0.365	0.159	0.0107618564309477	VB	Mlxip
1.72768710867035e-09	0.415185749057899	0.446	0.168	4.82560286322715e-05	VB	March4
0.000291698452009638	0.414681375596262	0.392	0.236	1	VB	Limk2
4.20862579293516e-07	0.414583969945853	0.338	0.141	0.0117551127022472	VB	Dtx1
3.7837611031763e-09	0.414474861940452	0.378	0.142	0.000105684231372817	VB	Kat2b
1.00080695798665e-06	0.414200754546054	0.568	0.337	0.027953539143525	VB	Cers5
1.38933593312407e-05	0.414144101082483	0.757	0.562	0.388055419480884	VB	Zmym2
1.01089641602927e-10	0.414002146361301	0.527	0.21	2.82353477961136e-06	VB	Gm16105
1.34806808195278e-24	0.413821016779988	0.189	0.02	3.76528895970231e-20	VB	Gm47710
2.21724385007037e-06	0.413669186736535	0.554	0.33	0.0619298379763155	VB	Prdm2
1.82912246920455e-09	0.413507552465967	0.432	0.177	5.10892196873524e-05	VB	Dpy19l4
1.27582024815829e-09	0.413471829388987	0.365	0.134	3.56349353513092e-05	VB	Gm12940
1.16878618364562e-05	0.413050451352102	0.635	0.415	0.326453668954057	VB	Tcf20
0.00238684170616384	0.413019727238291	0.77	0.754	1	VB	Phip
2.48362821007898e-15	0.412918063549788	0.378	0.098	6.9370219535716e-11	VB	Snph
2.65465341083045e-08	0.412897230420296	0.608	0.328	0.000741471244179052	VB	Fam171a1
3.89671121059345e-06	0.412816889181956	0.649	0.439	0.108839040823086	VB	Phf21a
2.48976694848874e-06	0.412806255835875	0.419	0.211	0.069541680638239	VB	Arhgef1
3.41032177484535e-05	0.41279925259687	0.743	0.536	0.952536974932056	VB	Ube2h
4.24171245783229e-13	0.411921950405513	0.446	0.137	1.18475270659714e-08	VB	Vps35l
8.70107130528112e-11	0.411650063836641	0.595	0.23	2.43029622627807e-06	VB	5330438D12Rik
8.35569566691492e-09	0.411289364264231	0.311	0.105	0.000233382935672601	VB	Iqsec2
3.32646440501833e-20	0.410731727512802	0.176	0.021	9.29114772965668e-16	VB	1700023F02Rik
1.15156821610599e-07	0.410191735491117	0.77	0.513	0.00321644518440563	VB	Bmpr2
5.48519884332714e-05	0.410089590486803	0.5	0.323	1	VB	Foxk2
8.92798264980399e-24	0.409847416089111	0.311	0.05	2.49367483391675e-19	VB	Lrp8os2
2.18730484591316e-05	0.409464218167635	0.757	0.55	0.610936116512004	VB	Chd2
6.96407005837482e-07	0.408923278323968	0.378	0.174	0.0194513440800467	VB	Ypel2
4.54430164386253e-10	0.40846661007965	0.432	0.163	1.26926889214724e-05	VB	Nkain1
1.63822854816171e-05	0.408316916554596	0.622	0.446	0.457573615787047	VB	Kdm2a
1.34154753308584e-06	0.408292295452159	0.459	0.232	0.0374707641466207	VB	Scamp5
1.30155781899754e-08	0.408243182109256	0.419	0.169	0.000363538114424202	VB	Sipa1l3
1.28304015061685e-06	0.408239360819341	0.459	0.237	0.0358365944468793	VB	Ccl25
2.20124296541988e-05	0.408142730779278	0.446	0.245	0.614829172671428	VB	Gpr45
2.98170740631888e-05	0.407769967238958	0.378	0.198	0.832820695658925	VB	St8sia1
3.13817556987621e-05	0.407603222292359	0.378	0.184	0.876523818422124	VB	Sh3rf3
1.12615246317465e-06	0.407480779554065	0.541	0.293	0.0314545644489312	VB	Cdkal1
1.6679447500092e-06	0.407365767706679	0.311	0.132	0.0465873648125071	VB	Me1
8.38378760453348e-06	0.406824202785598	0.716	0.493	0.234167571582225	VB	Mapre2
2.45533116544455e-05	0.406808489072513	0.446	0.253	0.685798547820318	VB	Klhl5
8.05541277242709e-07	0.406803592538801	0.365	0.165	0.0224995734146661	VB	Pus10
1.36659434239384e-05	0.406594952185622	0.486	0.283	0.381703465774023	VB	Rab31
1.12454090416973e-10	0.406583573927859	0.297	0.089	3.14095519943646e-06	VB	St3gal4
1.16338029080535e-09	0.406575951993505	0.446	0.175	3.24943749024842e-05	VB	Abhd18
2.81538604547992e-05	0.405908658485138	0.581	0.365	0.786365476362997	VB	Fam135a
5.04546166922475e-05	0.405810396327218	0.568	0.404	1	VB	Rab11fip2
4.67070386090226e-13	0.405566985584275	0.297	0.075	1.30457429538861e-08	VB	3300002I08Rik
0.000144903472909309	0.405545465243255	0.608	0.432	1	VB	Nlk
0.000112394660086685	0.405488600069672	0.622	0.447	1	VB	Gigyf2
3.31449879748194e-06	0.405087371984887	0.459	0.247	0.0925772659124682	VB	Dym
5.22946618041215e-07	0.405022055858254	0.378	0.17	0.0146064219885092	VB	Psd2
1.83734523321059e-09	0.404494747759092	0.284	0.086	5.1318889708805e-05	VB	Gm16070
5.10772367257696e-11	0.403806732814922	0.311	0.088	1.42663829898747e-06	VB	Gm14330
5.89069873806346e-09	0.403770461480802	0.459	0.19	0.000164533106452851	VB	Zfp654
1.20631888420473e-05	0.403269814259392	0.77	0.609	0.336936927547222	VB	Aff4
1.62184923609278e-09	0.402931280121107	0.297	0.097	4.52998710133073e-05	VB	Rab15
0.000120750555639892	0.402864677414972	0.622	0.44	1	VB	Arhgef7
2.43351966389929e-05	0.402699838643657	0.351	0.179	0.679706377323712	VB	Dgat1
6.8376321241872e-07	0.402015528637004	0.405	0.19	0.0190981902860673	VB	Wasf3
0.000224274895670649	0.401277535651899	0.351	0.202	1	VB	Susd6
9.5840401602962e-08	0.401076098998473	0.351	0.14	0.00267691825717233	VB	Enox2
0.000119002230937987	0.401014335444034	0.608	0.412	1	VB	Pam
1.14740704886127e-09	0.400989077008795	0.378	0.137	3.20482262817441e-05	VB	Cog3
0.000233591762897319	0.400794571675157	0.473	0.314	1	VB	Selenoi
1.17720672864984e-10	0.400644301469404	0.311	0.095	3.28805611379186e-06	VB	B930095G15Rik
4.68476855942424e-10	0.40047551280844	0.5	0.189	1.30850270633278e-05	VB	Gm30382
3.84977349063339e-16	0.400346348010203	0.297	0.064	1.07528023366881e-11	VB	Adamts19
5.66660283464583e-15	0.400209690377928	0.311	0.073	1.58273883774493e-10	VB	Dagla
7.27781584217879e-09	0.399939255308519	0.527	0.25	0.000203276674287896	VB	Ric3
9.85342325588407e-07	0.399443489453863	0.432	0.209	0.0275215964960098	VB	Akap12
6.15312636251545e-07	0.399305780231539	0.622	0.363	0.0171862972431419	VB	Asxl1
1.71178445634945e-09	0.399032444236353	0.257	0.074	4.78118516502965e-05	VB	Epm2a
4.3169188337528e-08	0.398829068828763	0.486	0.22	0.00120575859945549	VB	Prdm10
1.16950102246979e-05	0.398559973649819	0.568	0.356	0.326653330586038	VB	Stxbp1
4.47979865026854e-06	0.398265977954632	0.797	0.628	0.12512525610065	VB	Pkn2
2.91811255990318e-06	0.398248733875186	0.568	0.342	0.0815058019106558	VB	Ip6k1
4.45836773655695e-22	0.398030508414411	0.23	0.032	1.24526669249772e-17	VB	Fam189a2
0.000235624599376577	0.397957163965268	0.405	0.253	1	VB	Flii
1.03513191310865e-08	0.397355813932941	0.365	0.136	0.000289122694650376	VB	Camk2a
6.36552542778417e-09	0.397190190977189	0.473	0.2	0.00017779549072344	VB	Ppfibp1
2.91041636727845e-06	0.396928389418693	0.73	0.488	0.0812908395544543	VB	Trpm7
2.02043789132264e-05	0.396238014126989	0.378	0.189	0.564328507425326	VB	Heatr5a
0.000222173339246578	0.395796295621494	0.351	0.197	1	VB	Yes1
1.15158810626869e-07	0.395508510911018	0.459	0.211	0.00321650073961908	VB	Atf7
5.1328840165434e-06	0.395290515635547	0.568	0.333	0.143366583466074	VB	E130307A14Rik
1.641284667916e-11	0.39487987797603	0.243	0.059	4.58427220595617e-07	VB	Eaf2
1.08002084146196e-05	0.394700167427042	0.27	0.115	0.301660621228739	VB	Gtf2ird2
1.75188345428594e-06	0.394516249729042	0.432	0.224	0.0489318567616606	VB	Sympk
0.000446733326730983	0.39429113697252	0.541	0.388	1	VB	Ncoa5
6.11292688883413e-08	0.394170970511127	0.365	0.142	0.00170740160932026	VB	Lrrc4
3.07071555577319e-15	0.393920085329437	0.203	0.034	8.5768156188301e-11	VB	1700024B18Rik
5.08754774179489e-07	0.393044940544351	0.514	0.277	0.0142100295976073	VB	Rab3gap1
9.56186106698512e-10	0.392996064139792	0.351	0.119	2.67072341461961e-05	VB	Mtmr12
2.78543702781867e-24	0.392914091783973	0.257	0.035	7.78000416240033e-20	VB	F13a1
4.11682247121082e-06	0.392817671603717	0.649	0.418	0.114986968443389	VB	Stk39
1.48932600855889e-32	0.392331185332996	0.176	0.013	4.15983647450582e-28	VB	Gm32005
1.12548858039101e-08	0.392194121666763	0.432	0.178	0.000314360215389014	VB	Ndrg4
2.92109525613054e-08	0.391812631784087	0.27	0.089	0.00081589111598982	VB	Snta1
6.61518510518254e-06	0.391766300162962	0.568	0.346	0.184768735172854	VB	Rev1
2.7237256441224e-12	0.391751867824824	0.216	0.047	7.60763809659829e-08	VB	D030028A08Rik
2.84608965855717e-06	0.391731727107888	0.851	0.665	0.0794941302531603	VB	Herc1
4.0675558749015e-06	0.391214436966808	0.5	0.28	0.113610903141874	VB	Taf1b
0.00222004548434781	0.390831279210342	0.392	0.259	1	VB	Wwc2
0.00124795595890264	0.390607534095996	0.662	0.525	1	VB	Cnot2
1.26592547881134e-08	0.39045689824523	0.811	0.469	0.000353585645486794	VB	Usp29
1.05979987687048e-07	0.390298458568354	0.405	0.181	0.00296012703608695	VB	Pggt1b
4.83088339944724e-07	0.38996632246506	0.419	0.2	0.0134931404229961	VB	Gm38393
8.72577537964225e-07	0.389680321238686	0.554	0.293	0.0243719632128788	VB	Osbpl1a
3.01953784316012e-22	0.389670639004146	0.203	0.025	8.43387114973053e-18	VB	Dysf
1.00569487371359e-07	0.389554515908427	0.27	0.093	0.00280900635176943	VB	Fam185a
3.40182715739902e-08	0.38951224185229	0.365	0.142	0.000950164343333121	VB	Col25a1
1.84370970146378e-13	0.389417190234567	0.595	0.229	5.14966556715847e-09	VB	Rapgef5
1.98877231217484e-06	0.38912066175635	0.486	0.265	0.0555483994513556	VB	Zswim8
6.2075246512055e-07	0.389116689830316	0.73	0.469	0.0173382371032821	VB	Fgd4
5.43644475739271e-07	0.389006992001575	0.986	0.686	0.0151845338518736	VB	Elavl3
1.79060487659516e-08	0.388885724901155	0.257	0.081	0.000500133848081795	VB	Pitpnm1
5.483229839293e-07	0.388700224934936	0.338	0.143	0.0153152092641293	VB	B230307C23Rik
7.1424544358423e-06	0.388582048043186	0.351	0.172	0.199495894847511	VB	Ptdss1
6.29529632724005e-09	0.388543321641457	0.811	0.464	0.000175833921716142	VB	Pou2f2
9.93366536672963e-10	0.388103891917974	0.243	0.066	2.77457207358125e-05	VB	Grem2
7.60392384914586e-05	0.387986693268671	0.486	0.301	1	VB	Vps9d1
0.000121309569613011	0.387819409961585	0.527	0.335	1	VB	Gnai1
5.85823698421482e-14	0.387265091707099	0.365	0.097	1.63626417206104e-09	VB	1700012D14Rik
2.47726606064738e-05	0.387131467619844	0.405	0.22	0.69192518339942	VB	Strn
5.55743899210578e-06	0.387035278995436	0.649	0.432	0.155224828488507	VB	Rb1
5.30872895975982e-07	0.387016868919399	0.432	0.208	0.0148278108575051	VB	Spock2
6.43863741239774e-07	0.386896436089351	0.649	0.387	0.0179837581565681	VB	Agrn
6.24346761437911e-05	0.386758584199266	0.392	0.219	1	VB	Rnf182
1.37809476358196e-06	0.386558682164032	0.689	0.444	0.0384915648416077	VB	Gbf1
4.74515866570029e-05	0.386495952654808	0.486	0.305	1	VB	Lrch2
0.000127204118621004	0.386281671569195	0.392	0.219	1	VB	Arnt
5.4959998507671e-05	0.386164781482666	0.554	0.379	1	VB	Ergic1
6.81345993272361e-09	0.385589107533759	0.284	0.089	0.000190306749380903	VB	Gm37679
9.56950579885514e-05	0.385487110759226	0.595	0.414	1	VB	Cep290
8.6869452843998e-05	0.385258745601214	0.432	0.254	1	VB	Med15
1.65968062344598e-05	0.384757761333224	0.405	0.211	0.463565394934697	VB	Snx14
3.43405512420007e-05	0.384435573451354	0.432	0.255	0.959165936740321	VB	Vars
2.3359570224813e-12	0.384357011131485	0.338	0.092	6.52456155949251e-08	VB	Stimate
5.67945299820745e-07	0.383927149401478	0.432	0.209	0.0158632801692932	VB	Strada
4.08216623171705e-08	0.383784815018678	0.311	0.112	0.00114018985018089	VB	Aldh1l2
6.34555393124938e-11	0.383763421510093	0.257	0.065	1.77237666853726e-06	VB	Manba
0.000802086064288249	0.383533172968006	0.432	0.294	1	VB	Ino80d
0.00153287235756382	0.383250997803625	0.338	0.207	1	VB	Armc9
5.08582833324167e-23	0.383240771136484	0.257	0.037	1.42052271175773e-18	VB	Pvt1
1.31270408792974e-08	0.383008827317636	0.351	0.132	0.000366651378799657	VB	Lgr4
6.26001178521831e-36	0.382900212141922	0.162	0.01	1.74848389172933e-31	VB	4930407I19Rik
6.19515369732092e-08	0.382872668803169	0.243	0.077	0.00173036837919871	VB	Vstm2a
0.00056880039574916	0.382759996536928	0.378	0.235	1	VB	Add3
2.03658662801462e-06	0.382675669116406	0.459	0.234	0.0568839011070764	VB	Sez6l2
0.000431031893933412	0.382496840127013	0.311	0.174	1	VB	Cars2
5.99158658259738e-05	0.382018108464163	0.459	0.256	1	VB	Pcdh19
0.000347874059125037	0.381774831876158	0.527	0.368	1	VB	Ankib1
5.97951647674583e-07	0.381748512710511	0.568	0.308	0.0167013874711988	VB	Slc38a9
2.25283194934344e-11	0.381454325036863	0.351	0.11	6.29238491771118e-07	VB	Rasa3
0.000529251603340966	0.381277137360742	0.568	0.415	1	VB	Zyg11b
2.23030305989068e-08	0.381243158655082	0.608	0.311	0.000622945947658066	VB	Fcho2
0.000113823069345249	0.381207129279447	0.554	0.374	1	VB	Avl9
3.23891474555296e-05	0.381166552433723	0.689	0.53	0.904661277580398	VB	Atf2
2.73481962663983e-12	0.381115960633538	0.419	0.128	7.63862469916771e-08	VB	Myo1d
1.38981677577836e-06	0.381072135705997	0.459	0.228	0.0388189723642654	VB	Lmbr1
7.42885824344238e-12	0.380907014302276	0.351	0.105	2.07495439597589e-07	VB	Osbp2
2.88920110796424e-15	0.380077178082124	0.23	0.042	8.06982761465493e-11	VB	Gm31763
3.09619685131875e-05	0.379786130845773	0.459	0.261	0.864798742541839	VB	Tsc1
3.65016549095225e-14	0.379574455446164	0.338	0.084	1.01952772327787e-09	VB	Btbd8
1.44907630073988e-07	0.37902742883196	0.365	0.153	0.00404741501559656	VB	Csf2ra
3.42398686537942e-26	0.378956279094212	0.257	0.033	9.56353771369126e-22	VB	Cabp1
2.1014845932624e-51	0.378219924256166	0.216	0.013	5.8696566174412e-47	VB	Gm37459
0.000170901972729321	0.378215549233254	0.649	0.516	1	VB	Cstf3
2.17345764500866e-08	0.377734557154618	0.878	0.616	0.000607068454827369	VB	Frmd4a
3.85748878985192e-08	0.37769166633021	0.419	0.175	0.00107743519389354	VB	2610020C07Rik
5.90883554988676e-05	0.377441206402867	0.419	0.234	1	VB	Extl3
3.22652147318817e-15	0.377240739071091	0.257	0.052	9.01199712676187e-11	VB	Mfap3l
4.41116241877568e-05	0.377055185966442	0.608	0.416	1	VB	Nova2
9.9491540173867e-07	0.37687930197007	0.378	0.169	0.0277889820859628	VB	Slc22a15
8.84694566945835e-08	0.376550844825984	0.446	0.197	0.00247104039493641	VB	Prkar1b
3.65039104411572e-06	0.376473498472558	0.338	0.15	0.101959072253196	VB	Prelid3a
6.00351453678159e-16	0.37643414054657	0.676	0.235	1.67684164526847e-11	VB	Fstl5
1.4952400606163e-72	0.376426595214971	0.203	0.008	4.17635501330738e-68	VB	Gm3294
3.32899084112579e-05	0.37601858507768	0.635	0.418	0.929820431834843	VB	Xpo7
9.921816105643e-06	0.375810088857606	0.446	0.245	0.277126245646715	VB	Slx4ip
1.99710572225741e-10	0.375599350474666	0.392	0.135	5.57811599283718e-06	VB	Ica1l
1.48760716622412e-06	0.375534036508776	0.608	0.343	0.0415503557598059	VB	Atp9a
8.80032054215444e-06	0.375112102778359	0.459	0.245	0.245801753062916	VB	Uvrag
0.00062572001244447	0.375020700732119	0.595	0.441	1	VB	Braf
1.59500809380438e-06	0.374853520994681	0.514	0.257	0.0445501710680502	VB	Sesn1
3.42877912654205e-06	0.374433192079942	0.5	0.277	0.0957692297834461	VB	Sacs
8.7579689433e-13	0.374414877690567	0.297	0.074	2.44618830555312e-08	VB	Stac
0.000128957360533552	0.373998422150727	0.27	0.13	1	VB	Kcnc1
7.82637147749853e-47	0.373762543998169	0.23	0.016	2.18598381738011e-42	VB	Gm15511
1.25953286713823e-05	0.37348817129184	0.297	0.129	0.351800125120378	VB	Urgcp
2.11924501387545e-11	0.373450073372045	0.216	0.049	5.91926324825552e-07	VB	Tm6sf1
4.41688074611669e-06	0.373371037230953	0.473	0.252	0.123367896119785	VB	Tbc1d23
3.05618191119162e-12	0.373337692879595	0.338	0.093	8.53622169614932e-08	VB	Rbis
3.00951749498452e-05	0.37328101670154	0.392	0.212	0.840588331524126	VB	B3galnt2
2.03345573984805e-20	0.372984298772424	0.27	0.045	5.67964522696958e-16	VB	Psg16
1.13167281580153e-08	0.372905800882157	0.581	0.264	0.000316087534181525	VB	Tmem130
7.01132870631239e-07	0.372852964971322	0.378	0.17	0.0195833422096011	VB	Faxc
0.00045035796605728	0.372663001190444	0.378	0.227	1	VB	Ranbp10
2.58769263476288e-13	0.372197643870167	0.27	0.062	7.22768429815619e-09	VB	2900060N12Rik
1.45388514820039e-06	0.371939054058675	0.797	0.572	0.0406084660743852	VB	Chchd3
1.46100259370103e-06	0.371634573262041	0.5	0.256	0.0408072634446635	VB	Ttc7b
3.8551077293492e-21	0.371242573121119	0.284	0.047	1.07677013988453e-16	VB	Gm3411
3.18855134793247e-05	0.371004578318519	0.324	0.156	0.890594276991019	VB	Gm49179
7.44216706180517e-09	0.370844523503999	0.365	0.133	0.00020786716820328	VB	Zfp182
3.44089261709096e-22	0.370756858005579	0.216	0.028	9.61075716879677e-18	VB	Gm11906
0.000112428726803582	0.370341786091069	0.554	0.359	1	VB	Ppp2r3a
9.63343846875549e-08	0.370336063774387	0.419	0.186	0.0026907156987081	VB	Galnt7
2.36296802708471e-05	0.370284946495827	0.662	0.506	0.66000059964503	VB	Rnf111
3.91541827155495e-05	0.369947691925026	0.676	0.475	1	VB	Tlk1
7.19857394596062e-13	0.369838102069377	0.216	0.043	2.01063368884626e-08	VB	4930445B16Rik
4.00096816209644e-05	0.369242074142806	0.392	0.211	1	VB	Map2k6
4.33992578691849e-13	0.369059663781332	0.446	0.149	1.2121846715442e-08	VB	Paqr8
2.6818629065781e-06	0.36882481726501	0.554	0.298	0.0749071128436329	VB	Rgs17
5.82039170918199e-10	0.368770821522149	0.257	0.07	1.62569360829162e-05	VB	Galnt2
8.51169904700064e-06	0.36846712646284	0.919	0.797	0.237740266081775	VB	Spag9
2.0191152472663e-08	0.36828573471148	0.297	0.101	0.000563959079713949	VB	Tcte2
1.6476329447537e-08	0.36794313001392	0.554	0.249	0.000460200357799156	VB	Rit2
1.7519000019764e-05	0.367482424196079	0.527	0.312	0.489323189552029	VB	Grik5
9.60502758250834e-06	0.367423764497432	0.527	0.316	0.268278025407041	VB	Srcin1
4.52580955643565e-05	0.367020673219032	0.649	0.457	1	VB	Lims1
3.71192911214239e-06	0.366859943878225	0.338	0.149	0.103677892031249	VB	Slc38a6
0.00227610888603131	0.366641147082297	0.514	0.395	1	VB	Orc4
6.96345164966828e-06	0.366441647144242	0.351	0.165	0.194496168026885	VB	Slc17a5
3.10172839864086e-08	0.36637448501715	0.243	0.075	0.000866343759024378	VB	Glt1d1
1.00912329307505e-07	0.366370156781096	0.392	0.158	0.00281858226988793	VB	Gm1976
0.00287505243961925	0.365832190537697	0.459	0.314	1	VB	Atcay
1.09580745345505e-05	0.365666004556167	0.892	0.789	0.30606997982453	VB	Kcnq1ot1
8.68994302908334e-09	0.365581478983548	0.378	0.14	0.000242718798745327	VB	Lclat1
4.63787662266668e-11	0.365379835725311	0.176	0.035	1.29540531947703e-06	VB	Fgd3
1.2168240484042e-18	0.365184192644638	0.851	0.301	3.39871124959776e-14	VB	Cntn4
3.37434682544726e-07	0.365124390976905	0.297	0.112	0.00942488811815674	VB	Spink10
2.36933778217261e-10	0.36474169525074	0.351	0.109	6.61779735938632e-06	VB	Gm48957
3.40893914387808e-08	0.364600675202499	0.419	0.17	0.000952150792276586	VB	Arhgap23
0.000105132036403368	0.364512462943687	0.608	0.423	1	VB	Golga4
1.55779197693852e-10	0.36449884088509	0.311	0.094	4.35106877078699e-06	VB	Rasgrp2
7.97801673327349e-06	0.36433271231381	0.432	0.208	0.222833985377062	VB	Grin3a
3.6979953304027e-05	0.36413418175228	0.527	0.33	1	VB	Mark1
0.00040541101716509	0.363814306019774	0.554	0.39	1	VB	Cwc27
8.27184805205392e-21	0.363687665193741	0.27	0.043	2.31040987941918e-16	VB	Gm15563
0.000504624652376862	0.363563142028961	0.446	0.287	1	VB	Ttc8
0.000413929158176598	0.363539333221076	0.622	0.46	1	VB	Ice1
5.06500077873346e-05	0.363417086724452	0.459	0.272	1	VB	Esco1
0.000231905258087714	0.362253910614013	0.338	0.19	1	VB	Eef2k
5.58076009590659e-06	0.361996417026476	0.514	0.295	0.155876210238767	VB	Scamp1
1.69392215692021e-06	0.361862255443078	0.919	0.835	0.0473129397649384	VB	Cdh2
0.000212315577329256	0.36124442415252	0.811	0.669	1	VB	Robo1
6.93714181001346e-05	0.361230809815263	0.851	0.668	1	VB	Hdgfl3
0.000734691200495132	0.361118673449113	0.392	0.245	1	VB	Usp40
4.83456458687635e-23	0.360512052441298	0.176	0.018	1.35034223476043e-18	VB	Gm12064
0.000139633120078599	0.360106296381839	0.608	0.423	1	VB	Ppp6r3
7.59963384410012e-06	0.360061042357246	0.514	0.294	0.21226537289956	VB	Tmem161b
1.06864528368447e-21	0.359986823660648	0.243	0.035	2.98483314185909e-17	VB	Gm15345
5.92443912248942e-06	0.359799714605928	0.473	0.257	0.165475509130252	VB	Ints6
0.00324179088444035	0.359465600296203	0.432	0.323	1	VB	Iqcb1
1.38574439117528e-09	0.359282837322873	0.324	0.103	3.87052265899167e-05	VB	Vsnl1
2.45701371070843e-09	0.359061938401038	0.486	0.202	6.86268499537972e-05	VB	C130073E24Rik
4.04083603538446e-05	0.359003137027039	0.5	0.304	1	VB	Agk
0.00321343650884342	0.358938504276118	0.392	0.26	1	VB	Rab11fip4
3.0646152662817e-07	0.358857882930291	0.297	0.115	0.00855977690025141	VB	Crem
9.74760953535215e-13	0.358827020916259	0.203	0.039	2.72260481931921e-08	VB	Gm11250
0.00088134836985841	0.358774132022696	0.311	0.184	1	VB	Mapk11
3.6300091941956e-08	0.358469066677042	0.392	0.162	0.00101389786803077	VB	Timm23
0.00121560900840778	0.358377366276696	0.324	0.195	1	VB	Slc30a5
5.64505534901438e-05	0.357854574021747	0.392	0.216	1	VB	Cox11
0.00116621939998553	0.35784552051526	0.527	0.375	1	VB	Nr2c2
4.86069018357721e-08	0.357822876541744	0.446	0.183	0.00135763937517495	VB	Camk2b
1.97228428835974e-05	0.357745117688326	0.297	0.137	0.550878724581759	VB	Sufu
5.52680253981686e-07	0.357621279767949	0.432	0.203	0.0154369121739625	VB	Sgsm2
2.65478230874985e-16	0.357169749179952	0.203	0.032	7.41507246656921e-12	VB	Adamts16
1.41537762009932e-08	0.357078399134069	0.351	0.127	0.000395329123069941	VB	Scfd2
6.45505238259249e-08	0.357054385628149	0.432	0.193	0.00180296068098191	VB	Sdccag8
4.44853592183723e-08	0.356964257139761	0.297	0.106	0.00124252056832836	VB	Zadh2
9.90122744930347e-05	0.356915879328704	0.419	0.249	1	VB	Fktn
0.000262868451193963	0.356869610945818	0.351	0.195	1	VB	Ndst3
6.22182290603446e-15	0.356643527823281	0.324	0.075	1.73781735588448e-10	VB	Sorbs2os
5.46333192002294e-10	0.356170251033679	0.365	0.125	1.52596323858161e-05	VB	Snx25
0.00333477581853737	0.356125066787143	0.554	0.468	1	VB	Atp6v1h
2.23368879896212e-06	0.356068171381558	0.392	0.188	0.0623891618438111	VB	Gm4924
4.03274970571472e-05	0.356042798991653	0.446	0.254	1	VB	Evi5l
0.00247047197062978	0.355469542241207	0.284	0.163	1	VB	Heatr5b
9.68012224851394e-08	0.355118696333755	0.419	0.176	0.00270375494523243	VB	Bend6
3.47128936838008e-15	0.354663442274839	0.243	0.047	9.69565833482239e-11	VB	Bean1
0.000611114633799301	0.354637251936705	0.649	0.552	1	VB	Ube2g1
3.95082275492615e-10	0.354590610538781	0.716	0.378	1.10350430367842e-05	VB	Fars2
2.06303849429467e-05	0.354502290648398	0.257	0.109	0.576227281841444	VB	Dnmbp
3.44648022308292e-17	0.354206996409642	0.27	0.051	9.62636391109291e-13	VB	1700109K24Rik
4.46904271064712e-07	0.354099913374641	0.311	0.122	0.0124824831951085	VB	Gabra1
6.39428350661802e-05	0.353793318702494	0.446	0.249	1	VB	Sos2
7.03131757991673e-06	0.353534873308849	0.297	0.125	0.196391731324654	VB	Zc3h12b
9.91839155908702e-06	0.353315996067061	0.297	0.134	0.277030594636859	VB	Zdhhc8
0.00122045435546498	0.353267709040413	0.581	0.464	1	VB	Trp53bp1
0.000461162522484408	0.353241997182449	0.622	0.498	1	VB	Ppp2r5c
1.2372774339861e-31	0.35318294912402	0.23	0.023	3.45583960086658e-27	VB	Hck
1.33703074367291e-08	0.353162138121288	0.419	0.17	0.00037344605701528	VB	Rbl2
5.77647948897361e-09	0.353159215323386	0.432	0.172	0.000161342848606522	VB	Mgat4a
6.41980915813129e-06	0.353154988001339	0.324	0.141	0.179311689595765	VB	Plekhm3
2.6483604956675e-13	0.353047956497212	0.351	0.092	7.39713570044888e-09	VB	Gcn1
6.36744179882125e-206	0.35280823114719	0.203	0.002	1.77849016882876e-201	VB	Adamts14
1.45860158006689e-09	0.352515427678902	0.568	0.235	4.07402007328483e-05	VB	Rnf180
1.87152111989584e-08	0.351983647579836	0.392	0.147	0.000522734563998107	VB	Cd46
0.000891976715780656	0.351974525167902	0.554	0.435	1	VB	Rspry1
0.000326868758768358	0.35158617498572	0.757	0.611	1	VB	Zfp462
0.00166284132753645	0.351585635606754	0.297	0.178	1	VB	Wbp1l
4.33809328216539e-10	0.351484544653571	0.473	0.173	1.21167283464162e-05	VB	Arhgap24
1.71623470725395e-05	0.351179901026861	0.581	0.348	0.479361516083102	VB	Cnrip1
6.91615863939552e-07	0.3511470949557	0.311	0.121	0.0193175226956956	VB	Jakmip3
0.00347959854920411	0.350725070560101	0.541	0.41	1	VB	Parp6
2.89322361707247e-08	0.350568198622073	0.338	0.129	0.000808106288484511	VB	Acss2
0.00239704121075038	0.350451554723709	0.595	0.485	1	VB	Setd2
2.61390027201151e-18	0.349989614850314	0.351	0.073	7.30088484975535e-14	VB	Resf1
9.60690909090385e-11	0.34974814069529	0.473	0.165	2.68330577818036e-06	VB	Oga
2.16657895974987e-06	0.349736570340906	0.27	0.105	0.0605147169247737	VB	Galnt9
2.89440107139232e-08	0.349361245596321	0.311	0.112	0.000808435163250589	VB	Syngap1
1.89029739040337e-05	0.349354142439308	0.811	0.673	0.527978964113565	VB	Fyn
1.24333918471921e-06	0.349263067463471	0.743	0.511	0.0347277067683924	VB	Pds5b
0.000114028102325285	0.349143279864841	0.284	0.14	1	VB	Foxk1
0.00044792094845917	0.34897052989243	0.514	0.36	1	VB	Ube4b
3.34424591954994e-30	0.348677182224754	0.203	0.019	9.34081327789493e-26	VB	Gm6209
4.00027706430332e-14	0.348500497943428	0.27	0.061	1.11731738683056e-09	VB	Gpr26
1.65965665515828e-12	0.347907936110776	0.351	0.099	4.6355870035226e-08	VB	Slc6a17
0.000240717299984984	0.347879696970142	0.446	0.269	1	VB	Dcaf1
0.000111236867000375	0.347830674068348	0.473	0.283	1	VB	Synj1
0.000307249246876006	0.34768851705948	0.622	0.443	1	VB	Dennd5b
9.62847854063968e-05	0.347654590112184	0.784	0.64	1	VB	Ubr5
3.62586057146537e-07	0.347539848491756	0.446	0.205	0.0101273911621599	VB	Zfyve1
5.09083433020699e-07	0.347445372607515	0.405	0.18	0.0142192093677011	VB	Slc10a7
0.000466126325058923	0.347167616860757	0.662	0.556	1	VB	Zfp148
3.04323379014755e-10	0.346999759579015	0.284	0.079	8.50005629926111e-06	VB	Gm13629
9.55230932348011e-06	0.346852461851375	0.432	0.222	0.266805551714123	VB	Cdh4
0.00021490448137426	0.346838323294773	0.459	0.295	1	VB	Fam222b
5.78527378343282e-06	0.346827335074177	0.541	0.315	0.161588482045062	VB	Usp33
0.00246745116286963	0.346749807086441	0.635	0.525	1	VB	Atad2b
1.21762299052057e-05	0.346574407527014	0.392	0.202	0.340094277482299	VB	Dcaf10
4.58016922298943e-06	0.346261616721004	0.608	0.371	0.127928706567318	VB	Cabin1
8.98341771948291e-18	0.346193893276712	0.284	0.054	2.50915840322877e-13	VB	Ahr
0.000937028766508147	0.346123163587337	0.473	0.328	1	VB	Zcchc14
2.52229817411946e-08	0.345953167531715	0.297	0.101	0.000704503103013307	VB	Fgf9
3.86600791641029e-06	0.345090854640072	0.703	0.44	0.107981467113256	VB	Far1
5.74197119837565e-08	0.345028100584941	0.257	0.086	0.0016037899754183	VB	Fam129b
0.000171236917688607	0.344916315470951	0.351	0.185	1	VB	Slc4a8
0.000287031653142668	0.344813418618344	0.405	0.247	1	VB	Nudcd1
2.16762275872361e-08	0.344386669326624	0.392	0.159	0.000605438712739091	VB	Dennd6b
8.40300272786123e-05	0.344365351818185	0.378	0.2	1	VB	Nsun6
0.00175713661627132	0.344337882022774	0.541	0.405	1	VB	Atl1
3.4737584377285e-07	0.343983500176106	0.378	0.16	0.00970255469241946	VB	Ppp3cc
9.4190167207097e-06	0.343819320253646	0.432	0.228	0.263082556026143	VB	Cep120
0.000110574425449722	0.343645583782025	0.662	0.445	1	VB	Celf5
0.00281488381023468	0.34340275684214	0.541	0.405	1	VB	Sclt1
5.28460449536996e-06	0.343362685022766	0.905	0.628	0.147604288160178	VB	Gnao1
7.04709922031008e-19	0.343254504655815	0.216	0.031	1.96832528322481e-14	VB	Tafa4
8.95318365434078e-07	0.3432366852138	0.216	0.073	0.0250071372649392	VB	Ehd4
1.70696747868594e-06	0.343194334837069	0.595	0.339	0.0476773086471771	VB	Dhx57
3.57904218482034e-06	0.343184278887235	0.527	0.288	0.0999662272642169	VB	Nck2
2.2956095785324e-05	0.34284727688177	0.73	0.546	0.641186711379883	VB	Gprasp1
3.04853307966757e-05	0.34259610562434	0.419	0.232	0.85148577448195	VB	Npc1
0.00163091334466361	0.342584393318937	0.554	0.423	1	VB	Snx27
3.99603336653313e-07	0.342574573919601	0.284	0.106	0.0111613207960637	VB	Kcnc3
4.66401266405823e-06	0.342479467983921	0.595	0.364	0.13027053771981	VB	Msantd2
7.08143392097085e-05	0.342342129641041	0.703	0.529	1	VB	Mbtd1
0.000207770639480007	0.342281094798519	0.351	0.198	1	VB	Tmco3
0.00106750263905337	0.342238644763605	0.419	0.292	1	VB	Eps15
0.000117098464140854	0.342213246511449	0.568	0.389	1	VB	Smarca1
1.36577864334907e-06	0.341611644160139	0.514	0.267	0.0381475632873828	VB	Igsf21
5.89132784112079e-12	0.341587267556593	0.311	0.082	1.64550677930345e-07	VB	Gm48678
2.85684112880572e-17	0.341494137366818	0.189	0.027	7.97944295686726e-13	VB	Terb1
2.13915328422692e-08	0.341419029634293	0.284	0.095	0.000597486903817421	VB	Trpm4
1.56875726663545e-09	0.341399932476521	0.27	0.082	4.38169592143948e-05	VB	Tspan17
2.76991883389151e-07	0.34130308637272	0.162	0.042	0.00773666029494238	VB	4930415C11Rik
7.78760407023616e-05	0.341286226461585	0.473	0.291	1	VB	Xpo6
0.000176372930214973	0.341254819535472	0.378	0.214	1	VB	Kdm4b
6.53559831636511e-07	0.341206513864112	0.392	0.176	0.0182545796574394	VB	Atxn7
5.15124905899066e-08	0.341043332220461	0.297	0.106	0.00143879537466668	VB	Prdm11
4.1484586817699e-06	0.340599280131115	0.5	0.248	0.115870599440515	VB	Ksr2
3.81779157508427e-17	0.339996679954446	0.27	0.05	1.06634736483679e-12	VB	Gm34299
1.17953449422631e-06	0.339699227028413	0.405	0.18	0.0329455779582352	VB	Simc1
0.000365348737118041	0.339301006275283	0.459	0.294	1	VB	St7l
6.04896306273049e-05	0.339170543901642	0.514	0.324	1	VB	Aftph
3.67342844153961e-05	0.33906529840142	0.338	0.168	1	VB	Adar
0.000209064862770387	0.339039561217919	0.662	0.509	1	VB	0610010F05Rik
0.000375223995485447	0.338957184029208	0.581	0.44	1	VB	Rbm33
1.59732538054784e-05	0.338682516959875	0.392	0.206	0.446148952040817	VB	Slc7a6
0.0029639766707214	0.338645457503217	0.405	0.277	1	VB	Katnbl1
1.5584218712438e-09	0.338615611478975	0.392	0.14	4.35282812857106e-05	VB	Phf24
1.21536240403627e-13	0.338605506985417	0.216	0.042	3.3946287307137e-09	VB	4930432K21Rik
7.46994208283655e-11	0.338505962657543	0.351	0.11	2.08642952315708e-06	VB	4732440D04Rik
0.00161063993878464	0.338281960060775	0.459	0.324	1	VB	Tdrd3
0.000127313789615041	0.338157965770306	0.662	0.491	1	VB	Gapvd1
5.26095001268129e-05	0.337702289084903	0.432	0.239	1	VB	Pxk
3.75076859311217e-05	0.337240827770497	0.392	0.208	1	VB	Zbtb37
0.000525565702120381	0.337198563311212	0.716	0.568	1	VB	Btbd7
1.88646516855049e-07	0.336633091353772	0.284	0.1	0.00526908586227838	VB	Flvcr1
7.1638723867214e-07	0.336412007801127	0.716	0.472	0.0200094119633516	VB	Rfx3
3.82016739538349e-23	0.336395113825585	0.23	0.03	1.06701095520456e-18	VB	Mlip
0.00468294087336602	0.336197807212421	0.311	0.195	1	VB	Ikzf4
1.94074381810216e-07	0.336187437467287	0.297	0.112	0.00542069155834114	VB	Fig4
0.00255252496967313	0.336128212751301	0.176	0.082	1	VB	Rasgef1a
6.29902232492297e-37	0.335992489045577	0.176	0.012	1.75937992557423e-32	VB	Gm26885
6.99230853112501e-06	0.335970114659739	0.554	0.324	0.195302169582853	VB	Arhgef9
2.27705594537996e-09	0.335577658229035	0.338	0.115	6.36004496104076e-05	VB	Setd4
7.00267442652772e-07	0.335464950025139	0.514	0.236	0.0195591699407346	VB	Lrch1
2.5594350063327e-06	0.335332244094455	0.473	0.238	0.0714875791618786	VB	Hdac8
4.88112869131655e-16	0.334995953559386	0.203	0.033	1.36334805477163e-11	VB	4930405A21Rik
1.21967923534748e-05	0.334819113192028	0.27	0.113	0.340668607224905	VB	Ift172
2.19624839648611e-10	0.334737502286121	0.77	0.385	6.13434139622536e-06	VB	Tmtc2
4.48723518267032e-05	0.334632056662427	0.378	0.197	1	VB	Atf6
8.90917527331306e-11	0.334126538572271	0.176	0.036	2.48842174558907e-06	VB	Tunar
2.55816197646808e-06	0.334037372233924	0.365	0.167	0.0714520221647299	VB	Dcp1a
0.00245213443062221	0.333974181144149	0.568	0.426	1	VB	Vmp1
8.04562171513801e-09	0.333952873227141	0.365	0.134	0.00022472226012552	VB	Pdgfa
0.000150061138816855	0.333830355662801	0.811	0.738	1	VB	Ehmt1
1.26592804013561e-08	0.333763853458204	0.459	0.189	0.000353586360890276	VB	Dip2a
8.35774140137932e-06	0.333579318154154	0.365	0.172	0.233440075081926	VB	Zfp948
4.10082335141128e-06	0.333514396165826	0.784	0.511	0.114540097028269	VB	Kif1a
1.41347417317268e-06	0.333477566453201	0.838	0.576	0.0394797471308862	VB	Ash1l
4.71655410958569e-13	0.333419149651434	0.446	0.135	1.31738072834838e-08	VB	Cdh12
0.000160389088028471	0.332971217406213	0.595	0.417	1	VB	Med13
0.000130133378422527	0.332739132517375	0.257	0.12	1	VB	Rpap2
1.16295090684454e-13	0.332589111222001	0.338	0.089	3.24823817790747e-09	VB	Clmn
2.16166170942086e-08	0.332501337163116	0.216	0.062	0.000603773732058341	VB	Jdp2
2.41910528743139e-08	0.332448886682295	0.324	0.115	0.000675680297832463	VB	Gm5468
2.05991806009387e-16	0.332158830362636	0.527	0.152	5.75355713364819e-12	VB	Chrm3
0.00234484349647997	0.331647372807434	0.541	0.422	1	VB	Lpgat1
0.000316020430389959	0.331579337077239	0.446	0.28	1	VB	Sun1
8.39186395480505e-05	0.331479355564031	0.662	0.499	1	VB	Adam10
4.31630326192607e-12	0.331345495918224	0.216	0.047	1.20558666408857e-07	VB	1700029J07Rik
3.31845188310857e-05	0.331334734866671	0.635	0.428	0.926876795471056	VB	Elp4
0.00597340514163715	0.331090807008166	0.527	0.428	1	VB	Snapc3
0.000375811006869452	0.330934203187471	0.527	0.366	1	VB	Ythdf3
0.000133177776801416	0.330900044851424	0.446	0.27	1	VB	Cacul1
5.57668969754115e-08	0.330305379563908	0.257	0.084	0.00155762519942022	VB	Rell2
2.47642794296064e-06	0.329664370921519	0.405	0.202	0.0691691088748337	VB	Clcn6
2.27026093772826e-08	0.329316340171494	0.189	0.049	0.000634106582516881	VB	Vwa5b2
0.00477850978447862	0.329202602837874	0.27	0.161	1	VB	Uvssa
9.49442425937306e-13	0.328919818061856	0.23	0.048	2.65188763988549e-08	VB	Sycp2
4.72257723310102e-07	0.328792431925812	0.473	0.214	0.0131906304697745	VB	Stxbp5
4.66893446341775e-08	0.328664997538348	0.324	0.12	0.00130408008497721	VB	Nhsl2
0.000395762984834688	0.328518153063947	0.351	0.194	1	VB	Rnf169
0.000186631285480465	0.328417420117537	0.568	0.369	1	VB	Eea1
1.07644512824156e-10	0.328156115014029	0.338	0.099	3.00661888769149e-06	VB	Gm13052
2.64390489332502e-05	0.327427468095213	0.986	0.856	0.738469075754611	VB	Ncam1
3.35536796947956e-11	0.327253872640509	0.284	0.076	9.37187827555335e-07	VB	Stambpl1
0.00281620044008979	0.327105438698732	0.324	0.207	1	VB	Gopc
0.000137585525915785	0.327076244230657	0.311	0.152	1	VB	Ranbp17
4.868731003379e-05	0.326985719801051	0.514	0.327	1	VB	Rhot1
4.35196380547428e-10	0.326789908243394	0.324	0.1	1.21554701050702e-05	VB	Ccdc57
4.93874957443951e-05	0.326416988489479	0.162	0.056	1	VB	Srl
0.00503608060410235	0.325981115532009	0.284	0.179	1	VB	Smyd2
0.000115941555693831	0.325505137313853	0.689	0.545	1	VB	Fbxo11
4.61847013878259e-08	0.325298856926972	0.784	0.495	0.00128998489446337	VB	Ptprg
0.00593369163056378	0.325237187616709	0.324	0.215	1	VB	Ankrd13b
1.64746922993357e-12	0.32522652234231	0.27	0.064	4.60154630612744e-08	VB	Gm28198
2.23247339038937e-12	0.325039901131309	0.122	0.016	6.23552142669654e-08	VB	Gm15155
5.49838039475058e-16	0.325023000188934	0.243	0.044	1.53575262805779e-11	VB	Gm45645
0.00240706115002228	0.324874753113031	0.324	0.2	1	VB	Eya3
1.60472235223837e-05	0.324678606061861	0.608	0.387	0.4482150002037	VB	Odf2
0.000884911612258143	0.324360844712677	0.243	0.119	1	VB	Gm13830
0.00124387247324863	0.324332311978873	0.284	0.153	1	VB	Klhl32
1.30816984838045e-18	0.323958042647463	0.284	0.051	3.65384920351143e-14	VB	C9orf72
1.44618976593585e-07	0.323620917252403	0.338	0.128	0.00403935263523543	VB	Radil
1.28262466576673e-05	0.323558632830865	0.432	0.229	0.358249895395305	VB	Kdm3a
8.7175696295662e-05	0.323419387328991	0.743	0.597	1	VB	Tusc3
5.81852627567926e-05	0.323368680943655	0.514	0.321	1	VB	Purg
0.000485178511426375	0.323338434248932	0.635	0.484	1	VB	Lcorl
5.0601858388969e-05	0.323267650923553	0.838	0.724	1	VB	Zfr
1.48987160267893e-35	0.323175049138826	0.149	0.009	4.16136037344253e-31	VB	Slco2a1
3.06615988123114e-06	0.322709892086866	0.243	0.092	0.085640911642667	VB	Atp8b2
1.55572113402552e-09	0.32263498932335	0.351	0.115	4.34528469944667e-05	VB	Pip4p2
6.54767701080676e-05	0.322451329772403	0.338	0.175	1	VB	Nectin1
1.78374083638825e-05	0.322412950071792	0.324	0.153	0.498216653011603	VB	Drp2
6.46011169932685e-07	0.322354443731782	0.865	0.518	0.0180437379873898	VB	Rab3c
2.25740287621632e-07	0.322294959545876	0.378	0.159	0.00630515197355981	VB	Plekhm2
0.000206957409146377	0.322048785874405	0.297	0.15	1	VB	Dok5
1.48454444170619e-10	0.321860581733799	0.203	0.046	4.14648108012957e-06	VB	4921534H16Rik
5.08196424074796e-05	0.321741598786367	0.351	0.183	1	VB	Arl13b
0.000538708952806307	0.321537005830018	0.486	0.321	1	VB	Sptlc2
6.67712132436446e-06	0.32151048611996	0.932	0.724	0.186498675710824	VB	Kifap3
8.05657486201495e-05	0.32140481447432	0.514	0.317	1	VB	Kif21b
0.000128104124580331	0.321376124701934	0.378	0.214	1	VB	Tank
0.000926681902606345	0.320989652795778	0.243	0.126	1	VB	Zfp239
0.00302616928155963	0.320912087079277	0.568	0.444	1	VB	Agfg1
4.72822377643442e-24	0.320885793737872	0.189	0.02	1.3206401829959e-19	VB	Gm14636
0.000995397407914089	0.320722822000322	0.27	0.146	1	VB	Zfp141
0.000143797733244593	0.319971385034879	0.716	0.518	1	VB	Tmod2
3.43846041779282e-06	0.319769668477611	0.257	0.098	0.0960396379293712	VB	Vash1
0.000101970020719903	0.319722677435004	0.527	0.338	1	VB	Uba6
2.80734520546122e-05	0.319716803707995	0.527	0.302	0.784119589337372	VB	AC149090.1
5.08620920794193e-17	0.319689847776319	0.297	0.059	1.42062909387026e-12	VB	Gm26936
0.000118972301413582	0.31960659101942	0.527	0.354	1	VB	Jak1
8.09264750838581e-22	0.319476570539097	0.203	0.025	2.26035737556724e-17	VB	4933411O13Rik
0.00123626386609901	0.319251015443112	0.568	0.423	1	VB	Wdr70
8.69816182690319e-07	0.318767387599918	0.595	0.318	0.0242948357987233	VB	AW554918
3.26062725204985e-08	0.318667889277111	0.243	0.073	0.000910725797770043	VB	Gm11659
1.7641781041696e-08	0.318474693353119	0.297	0.099	0.000492752586275611	VB	Rttn
0.000188475004038908	0.31804179454071	0.405	0.237	1	VB	Galnt11
7.38873255730847e-05	0.317966764387778	0.257	0.117	1	VB	Inpp5b
2.45414214266775e-14	0.317171730701233	0.203	0.036	6.8546644186853e-10	VB	Gm43915
2.69266230939602e-05	0.316883721198385	0.378	0.195	0.752087509637401	VB	AU041133
0.000590919642491466	0.316737525377279	0.324	0.181	1	VB	Rab3gap2
2.6223774583277e-06	0.316601804513494	0.419	0.204	0.073245624788551	VB	B3gat1
9.54198402185522e-05	0.316590702635653	0.284	0.135	1	VB	Camkv
2.48016259387673e-06	0.316545953257943	0.419	0.205	0.0692734214095708	VB	Gak
0.00138818786306457	0.315952119970835	0.554	0.435	1	VB	Dyrk1a
0.000101255436525984	0.315848240003458	0.649	0.455	1	VB	Rc3h2
1.29347954380562e-17	0.315401947572807	0.216	0.034	3.61281771380348e-13	VB	Hpca
0.00046661387524505	0.315318138237105	0.365	0.213	1	VB	Cltb
0.00187219505551763	0.31516364883248	0.649	0.509	1	VB	Ccnt2
5.58340715623892e-07	0.315110411054772	0.311	0.119	0.0155950145280909	VB	Kndc1
3.50383274482488e-06	0.315088024811254	0.716	0.46	0.0978655523957037	VB	Kat6b
0.00189417786150275	0.31505999327732	0.784	0.694	1	VB	Tulp4
2.74623990661544e-13	0.314828423364397	0.216	0.042	7.6705226831676e-09	VB	B130034C11Rik
3.00616773703778e-14	0.314444058559518	0.189	0.032	8.39652710632021e-10	VB	Zdhhc22
0.000107878809128967	0.314406430844297	0.459	0.275	1	VB	Btaf1
0.00879912432046778	0.314350547512667	0.568	0.492	1	VB	Tnpo3
7.51156760206474e-05	0.314163098923664	0.284	0.134	1	VB	Usp20
3.35211302882628e-05	0.313684878875099	0.446	0.243	0.936278690081468	VB	Fam13c
4.39058987969212e-05	0.31367668153364	0.392	0.208	1	VB	Zfp160
0.000382056647248207	0.313501056184388	0.473	0.292	1	VB	Virma
0.000347078460371758	0.313388463992149	0.405	0.233	1	VB	Srr
8.82939574685794e-10	0.313145904676627	0.297	0.092	2.46613852605489e-05	VB	Eno2
0.000448360996284057	0.312970649635645	0.311	0.166	1	VB	Sgsm1
0.000491356293379179	0.31247306621603	0.662	0.51	1	VB	Kpna3
0.000342864007464511	0.312365848070708	0.338	0.19	1	VB	Mms19
0.000389367948138946	0.312310813450927	0.703	0.57	1	VB	Mapk1
0.00112736538135877	0.312240510634631	0.676	0.524	1	VB	Cdk12
2.54393203021803e-12	0.312141025136143	0.189	0.036	7.10545655360197e-08	VB	C230014O12Rik
3.21797708663699e-09	0.311841535039485	0.203	0.05	8.98813180068576e-05	VB	5330439K02Rik
3.43036242659433e-06	0.311781851167851	0.311	0.131	0.0958134529372063	VB	Jade3
1.77814088241727e-11	0.311506623244028	0.257	0.063	4.96652529867969e-07	VB	Gm43376
0.000198218878598518	0.311392377516533	0.338	0.183	1	VB	Mospd2
2.41712199760028e-12	0.311236152444408	0.203	0.04	6.75126345149734e-08	VB	Gm11817
0.000304492861819294	0.311056072939283	0.676	0.516	1	VB	Nvl
1.04805427385149e-05	0.310905430158877	0.257	0.104	0.29273203922946	VB	Mmp24
6.72807989741867e-06	0.310896299561368	0.527	0.295	0.187921999614801	VB	Agps
0.000747988031863477	0.310823196255069	0.324	0.183	1	VB	Poc1b
4.22751362472859e-06	0.31073478540055	0.378	0.179	0.118078683052294	VB	Ahdc1
2.53736727562108e-05	0.310380005431526	0.405	0.215	0.708712053753725	VB	Dcp1b
8.99797593227071e-06	0.310307425300642	0.5	0.279	0.251322465764253	VB	Eml1
7.74330082963941e-07	0.30975332564769	0.446	0.207	0.0216278135472658	VB	Ttll5
0.000215447039117444	0.309695149556499	0.622	0.431	1	VB	Sestd1
0.0034612748071645	0.309541326818947	0.392	0.261	1	VB	Mmd
0.00291346217786952	0.309487277647272	0.338	0.214	1	VB	Pex7
9.83253237457649e-07	0.309180336833693	0.338	0.143	0.0274632461754296	VB	Zfp346
0.00135243252612745	0.309173582667487	0.514	0.363	1	VB	Fbxl5
2.80312848688195e-05	0.309064541065372	0.527	0.312	0.782941817670998	VB	Mtif2
8.89928848251235e-17	0.309032931805137	0.203	0.031	2.48566026605052e-12	VB	Sinhcaf
3.95351325991287e-10	0.30882923763803	0.23	0.057	1.10425578862626e-05	VB	Gm50013
0.000410394427593352	0.308759707366624	0.405	0.25	1	VB	Qtrt1
9.56411748008784e-07	0.308607766313496	0.297	0.115	0.0267135365336333	VB	Prrg1
8.88329601470481e-06	0.308272955477239	0.986	0.882	0.24811934098672	VB	Fnbp1l
3.09307418732352e-05	0.308181320795548	0.446	0.246	0.863926551261334	VB	Cdc42bpb
7.62115648556609e-21	0.308066179876473	0.23	0.033	2.12866521798346e-16	VB	Sema7a
9.50697683059525e-08	0.308025305684349	0.392	0.154	0.00265539369855356	VB	Bicral
9.12490753298619e-06	0.307977152697266	0.324	0.145	0.254867792303837	VB	Tmem175
2.00528379943158e-09	0.307957492566859	0.311	0.099	5.60095818019235e-05	VB	Ptar1
0.000320174209580412	0.30775750603647	0.608	0.431	1	VB	Tmem63b
6.44804935520052e-06	0.307317386180919	0.905	0.728	0.180100466540106	VB	Elavl2
0.00131537830448201	0.307272543732967	0.581	0.438	1	VB	Copa
0.00101082694859779	0.306949360228976	0.432	0.283	1	VB	Ranbp9
2.42363773758312e-05	0.306871511574604	0.5	0.277	0.676946256484342	VB	Pdss2
0.0001769073428457	0.30680753732501	0.257	0.118	1	VB	Ankrd45
0.00026715901393049	0.306223391216125	0.743	0.597	1	VB	Rabep1
0.000594383576124394	0.306115357283599	0.662	0.514	1	VB	Itgb1
4.6255487662476e-08	0.305569980876523	0.257	0.083	0.00129196202590062	VB	Cplx1
0.00108086788946376	0.30554561059616	0.77	0.617	1	VB	Pak1
7.502007527198e-05	0.305464483798463	0.568	0.365	1	VB	Sos1
4.54970639059863e-05	0.305431030002047	0.851	0.636	1	VB	Elavl4
3.1137386218765e-07	0.305273634361899	0.324	0.125	0.00869698334476325	VB	Disp1
3.87275412742272e-14	0.304817361751322	0.257	0.053	1.08169895533044e-09	VB	Gm16552
0.00310899746729602	0.304707786400127	0.216	0.114	1	VB	A930015D03Rik
0.00115268872164974	0.304653719962501	0.459	0.317	1	VB	Cttnbp2nl
1.3407078320759e-08	0.304610381511114	0.203	0.054	0.00037447310457712	VB	Ache
0.00359215994969109	0.304510021669493	0.284	0.169	1	VB	Acsl6
0.000100951374609983	0.304350448848767	0.662	0.46	1	VB	Thoc1
0.000715343772132557	0.304177605188282	0.5	0.338	1	VB	Zfp57
2.44105220618834e-05	0.304154084298693	0.784	0.593	0.681810291710465	VB	Trip12
0.00135920419870237	0.304154032404397	0.865	0.737	1	VB	Map4k4
3.93199612790142e-07	0.303482129560781	0.297	0.112	0.0109824583848414	VB	Mtm1
1.19567629285297e-08	0.303481207996928	0.189	0.048	0.000333964345356762	VB	Cpt1a
3.42270029149439e-05	0.303470498230812	0.27	0.118	0.955994418417298	VB	Zmat1
6.45054909207571e-05	0.303089594776677	0.378	0.204	1	VB	Atg16l1
8.29891495318453e-05	0.302675788104654	0.351	0.181	1	VB	Wdfy2
6.50025237984045e-06	0.302478048588108	0.432	0.219	0.181558549221324	VB	Pde3b
2.43630268214356e-05	0.302280160492888	0.284	0.127	0.680483702149518	VB	Traf6
0.000208072596324557	0.302218610072768	0.554	0.376	1	VB	Luzp1
0.000189663128617512	0.302050939218763	0.703	0.54	1	VB	Epb41
1.37892110546984e-07	0.301933841686144	0.311	0.112	0.00385146453968781	VB	Anxa6
0.000196474156916753	0.301610509218686	0.419	0.254	1	VB	Pik3c2b
9.67932482769263e-09	0.301379003577107	0.203	0.052	0.000270353221762283	VB	Gm32828
0.00310437203931077	0.300907731442989	0.27	0.158	1	VB	Ydjc
8.63297904579331e-12	0.300900425047186	0.243	0.056	2.41127737728053e-07	VB	Gm26749
2.25200658181975e-12	0.300673115255122	0.216	0.044	6.29007958368073e-08	VB	Cyp4f17
5.71961853452097e-05	0.300585033367469	0.419	0.227	1	VB	Lmtk3
0.00839232527754558	0.300465801593666	0.311	0.2	1	VB	Zswim5
1.79674941592479e-05	0.300461425316214	0.297	0.132	0.501850079361953	VB	Togaram1
0.000249481298183879	0.300453998734656	0.608	0.41	1	VB	Chfr
0.000126636093051465	0.299405739463307	0.838	0.684	1	VB	Rbm26
7.30569253575901e-05	0.29937754352749	0.77	0.579	1	VB	Ppp1r12a
2.37504950272551e-06	0.298461755441671	0.284	0.111	0.0663375076606263	VB	Ap4e1
2.42866472597303e-05	0.298380635249949	0.324	0.149	0.678350344611527	VB	Map3k13
9.34161477900037e-13	0.298329534524751	0.176	0.031	2.60920642392259e-08	VB	Slc22a21
3.26594901587279e-09	0.298060494026952	0.27	0.079	9.12212219623428e-05	VB	Ggact
0.00171347626735535	0.297817345404939	0.459	0.309	1	VB	Rars2
0.00246252744026031	0.297705918822555	0.554	0.418	1	VB	Rlf
0.00235783529978865	0.297447897338059	0.432	0.296	1	VB	Fubp3
0.00204801010889313	0.297385861221206	0.284	0.163	1	VB	Exd2
9.76740546960631e-08	0.297016838839301	0.784	0.462	0.00272813402171574	VB	Ext1
0.000151321196288846	0.297015311143039	0.514	0.315	1	VB	Cadm3
0.00467097849971539	0.296992427760027	0.27	0.163	1	VB	Rufy1
0.00190541476787607	0.296981727001639	0.486	0.346	1	VB	Tet2
9.72076358109355e-08	0.296858469524996	0.162	0.04	0.00271510647583524	VB	Ndst4
2.94573897431331e-17	0.296630466744642	0.23	0.038	8.2277435291545e-13	VB	Gm20404
7.68287420581605e-05	0.296545101140932	0.73	0.55	1	VB	Psme4
1.25601397721061e-06	0.296487859749895	0.351	0.147	0.0350817263974697	VB	Dennd4c
1.07141288767128e-06	0.296251086893683	0.284	0.108	0.0299256333655466	VB	Ogfod1
7.73775072601219e-06	0.296221716480305	0.365	0.169	0.216123115528246	VB	Hipk3
3.69798783774794e-12	0.296009829812685	0.324	0.087	1.03288498296138e-07	VB	Ubxn11
0.00106998265976035	0.295973263841254	0.77	0.666	1	VB	Npepps
0.00771487476340313	0.295888458235215	0.486	0.384	1	VB	Mnat1
9.87713604046446e-06	0.295705279112733	0.365	0.175	0.275878286746213	VB	Rusc2
3.69559222356518e-05	0.295533475106152	0.297	0.138	1	VB	Dnm1
2.35645915738294e-05	0.295489377237951	0.284	0.123	0.658182607248629	VB	Slc12a5
1.3362018037884e-07	0.295364323452887	0.27	0.095	0.00373214525816139	VB	Gpr153
0.000216198849176037	0.295260256786575	0.338	0.186	1	VB	Gclc
4.16898428826386e-10	0.295033651289765	0.297	0.085	1.16443900155498e-05	VB	Gm49692
2.95225863522276e-05	0.294580557599704	0.257	0.11	0.82459535940407	VB	Ttbk1
0.00869335572236986	0.294534603160676	0.324	0.22	1	VB	1600020E01Rik
1.01148963016363e-06	0.294388577549959	0.311	0.125	0.0282519168601005	VB	Taf1a
0.000798687457652943	0.294162621923506	0.284	0.151	1	VB	8030462N17Rik
3.43898282325568e-08	0.294082719438818	0.257	0.08	0.000960542292363544	VB	3010001F23Rik
0.00453940852051654	0.293706064988856	0.324	0.218	1	VB	Dalrd3
3.10198417587348e-05	0.293084906251178	0.257	0.111	0.866415200163222	VB	Carf
1.40632837367195e-08	0.29274922717753	0.27	0.082	0.000392801578050312	VB	Castor2
4.81617541060263e-06	0.292236083906909	0.946	0.771	0.134520595393542	VB	Ahi1
0.000240967266223805	0.291835593296911	0.459	0.289	1	VB	Slain1
0.000387418448605979	0.291667498782021	0.392	0.234	1	VB	Rcor3
7.28481391718584e-17	0.29137656385188	0.135	0.015	2.03472137520918e-12	VB	Adamts15
0.0013159780570479	0.29136134389235	0.378	0.239	1	VB	Tango2
1.09885383949586e-10	0.291196568566531	0.541	0.193	3.0692086590959e-06	VB	Tasor
1.55016683721606e-08	0.291061665507397	0.203	0.056	0.000432977099302818	VB	Xylt2
0.00041519646981664	0.290935841519843	0.419	0.258	1	VB	Trmt11
0.000443835640036392	0.290861859570969	0.405	0.249	1	VB	Ube2o
4.93506240872929e-08	0.290805241295192	0.176	0.044	0.00137841228138218	VB	Gm45341
0.000105866908615434	0.290553661916319	0.554	0.354	1	VB	Gmcl1
7.05026636824183e-06	0.290538940489227	0.514	0.285	0.196920989931362	VB	Rnf216
4.10658726442515e-07	0.290520516492743	0.365	0.151	0.0114701088882659	VB	Cacng2
1.49470502946895e-07	0.29031228220005	0.324	0.122	0.00417486061780971	VB	Pak6
1.54386739192412e-05	0.290309403065171	0.446	0.234	0.431217601238325	VB	Sap130
4.36992301311911e-05	0.290114054361594	0.284	0.132	1	VB	Ttc27
8.64627077567116e-08	0.290024432392232	0.324	0.121	0.00241498989035271	VB	Paqr3
4.96568692346935e-27	0.29002167685567	0.149	0.012	1.38696601459422e-22	VB	C030017B01Rik
3.73864233194303e-05	0.289804197993754	0.392	0.206	1	VB	Plk2
8.10409294925336e-05	0.289639129933454	0.378	0.204	1	VB	Limk1
9.28033107446293e-07	0.289541031915273	0.311	0.12	0.0259208927240824	VB	Reck
3.2933767098227e-13	0.28941308895319	0.311	0.079	9.19873048820579e-09	VB	Col4a2
0.00707577944718369	0.289376135142293	0.689	0.587	1	VB	Ap3s1
1.80716664714081e-13	0.289357119974376	0.27	0.059	5.04759716212899e-09	VB	Gm49961
0.00711863360715633	0.289069349434529	0.338	0.226	1	VB	Trit1
0.00297031986402062	0.288946777191243	0.581	0.464	1	VB	Xrn1
0.000211365068658406	0.288880495168497	0.554	0.363	1	VB	Gm26917
0.000821414687259055	0.288874811461672	0.311	0.174	1	VB	Fam160a2
6.32486851831693e-06	0.28853637886891	0.338	0.145	0.17665990258511	VB	Trank1
0.000134482950288633	0.288524916097071	0.446	0.259	1	VB	Phc3
3.47634777185206e-05	0.28844778832906	0.77	0.552	0.970978696155998	VB	St8sia2
9.02443396208182e-05	0.288266872400491	0.27	0.128	1	VB	Pde1b
3.57393419019651e-15	0.288223497955144	0.176	0.026	9.98235558663787e-11	VB	9530052E02Rik
6.28388741796243e-12	0.288038083508294	0.203	0.042	1.75515259471109e-07	VB	Cavin4
2.09198501476422e-05	0.287879936117474	0.527	0.312	0.584312334473794	VB	Psd3
1.16767045472675e-05	0.287822209958044	0.459	0.243	0.326142034709727	VB	Trim46
0.000138596515923416	0.28780232670291	0.324	0.165	1	VB	Tmem44
8.8435371681321e-12	0.287218401997111	0.176	0.033	2.47008836643098e-07	VB	1700007J10Rik
7.54565413969756e-08	0.286606663746852	0.27	0.087	0.00210757665775893	VB	Gm10785
0.00054539403574856	0.286222603793129	0.203	0.089	1	VB	Htr4
0.00167838346334387	0.286076879970364	0.554	0.377	1	VB	Wdr47
0.000164865118061303	0.285981591377108	0.608	0.425	1	VB	Map2k4
3.95126263162691e-05	0.285882377800735	0.351	0.178	1	VB	Zfp369
3.51469772717196e-06	0.285850250704191	0.324	0.141	0.09816902221764	VB	Tbc1d31
2.43243532437208e-05	0.285810550250827	0.581	0.349	0.679403510450367	VB	Ubr1
0.000546713216887109	0.285799807591616	0.568	0.397	1	VB	Dtd1
7.18485015928662e-19	0.285738206724067	0.162	0.019	2.00680049799035e-14	VB	4930567K20Rik
0.00341168774537258	0.285717249886504	0.392	0.252	1	VB	Arih2
1.17921868329953e-05	0.285714424265607	0.892	0.689	0.329367570432393	VB	Nrep
0.00130794890867905	0.285476225932779	0.649	0.494	1	VB	Ankrd10
6.49420926937318e-05	0.285399378043876	0.243	0.104	1	VB	Gm26901
0.000202297388431195	0.285346039215968	0.568	0.392	1	VB	Bdp1
3.91064771083849e-05	0.285338290816899	0.392	0.201	1	VB	Rnf25
7.70230237848113e-08	0.285039066096759	0.284	0.094	0.00215133007733356	VB	Rnf227
1.06696899877563e-05	0.284967308600209	0.23	0.084	0.298015111048022	VB	Htr7
2.26238196668917e-27	0.284882377592407	0.162	0.013	6.31905907115952e-23	VB	4932441J04Rik
3.4845007778021e-12	0.284631647462245	0.365	0.103	9.73255912247905e-08	VB	Glis1
1.20627381189037e-05	0.284455806324873	0.311	0.136	0.3369243383991	VB	Tbc1d32
2.35716816083646e-11	0.284266392704869	0.203	0.043	6.58380639003231e-07	VB	Gm47423
6.48319727420627e-07	0.284211680580577	0.297	0.111	0.0181082183065855	VB	5430405H02Rik
3.70682424434717e-05	0.28410892521385	0.311	0.151	1	VB	Vps33b
8.99831198603468e-06	0.284020432950708	0.405	0.202	0.251331852081935	VB	Usp31
0.00781625734168591	0.28401342661422	0.324	0.212	1	VB	Xrcc6
0.00533295255016072	0.283905633066445	0.473	0.356	1	VB	Stx8
[truncated: 2,851 more rows]

## Sheet: Po (Fig. 4A)
p_val	avg_log2FC	pct.1	pct.2	p_val_adj	cluster	gene	diff
2.91907092537303e-123	2.67920299263476	1	0.287	8.15325700165941e-119	PO	Nxph1	0.713
9.40249759293175e-62	2.3968143646248	0.947	0.52	2.62621160268177e-57	PO	Lsamp	0.427
4.88671217129936e-83	2.30533654762773	0.914	0.278	1.36490757656562e-78	PO	Kcnip4	0.636
1.55504951488514e-100	2.28474690822977	0.775	0.168	4.34340880002567e-96	PO	Sorcs1	0.607
1.36684572933705e-59	2.23116070095126	0.821	0.298	3.81773680661132e-55	PO	Grid2	0.523
1.46794861211187e-118	2.23024478703119	0.927	0.211	4.10012726848966e-114	PO	Gm26871	0.716
9.53714465621528e-90	2.20068030687075	0.821	0.232	2.66381987392749e-85	PO	Amph	0.589
9.69477616400736e-80	2.16242896605984	0.94	0.36	2.7078479303689e-75	PO	Plxna4	0.58
1.47496823218017e-85	2.15339952481736	0.993	0.382	4.11973376930243e-81	PO	Fam155a	0.611
1.34948057542096e-86	2.14798139298876	0.887	0.27	3.76923419520829e-82	PO	Ldb2	0.617
2.23672237993623e-86	2.04466370048969	0.974	0.296	6.24738927939988e-82	PO	Grm7	0.678
2.01580843989074e-58	2.01295804552461	0.894	0.416	5.63035455345884e-54	PO	Gpc6	0.478
6.88538066568613e-115	2.01269546539689	0.768	0.144	1.92315567373279e-110	PO	Vwc2l	0.624
1.19673057368368e-57	1.97427280837799	0.947	0.646	3.34258816535589e-53	PO	Foxp2	0.301
3.79876925531401e-69	1.97240455442751	0.98	0.444	1.06103424070176e-64	PO	Negr1	0.536
3.53745354010291e-65	1.95120856660984	0.967	0.473	9.88046148286145e-61	PO	Fgf13	0.494
3.77080054039269e-79	1.94234205548834	1	0.395	1.05322229893708e-74	PO	March1	0.605
1.02448782804586e-92	1.93938170206267	0.881	0.223	2.86149695251488e-88	PO	Lhfpl3	0.658
3.01374934878373e-70	1.93580695450302	0.834	0.258	8.41770330608784e-66	PO	Grm8	0.576
4.7406353367719e-89	1.93459402875442	0.861	0.221	1.32410685591376e-84	PO	Sdk1	0.64
4.26468518457167e-85	1.93419701388284	0.993	0.337	1.19116921890271e-80	PO	Dlg2	0.656
6.47919653902048e-78	1.88832211451551	0.755	0.185	1.80970438531381e-73	PO	Dpp10	0.57
3.26845865256062e-83	1.86627129454284	0.974	0.321	9.12913186246707e-79	PO	Tenm1	0.653
1.6053356784557e-114	1.86262024523582	0.57	0.078	4.48386308349462e-110	PO	Tnr	0.492
2.23163404870605e-78	1.85810289678501	0.967	0.324	6.23317706144086e-74	PO	Csmd3	0.643
6.60165476783188e-78	1.85350832815799	0.993	0.351	1.84390819320312e-73	PO	Nrg3	0.642
5.76969137073486e-84	1.84779979920523	0.993	0.336	1.61153249675995e-79	PO	Kcnh7	0.657
3.16055689304518e-81	1.83799901232905	0.927	0.28	8.82775145796448e-77	PO	Prkg1	0.647
1.27377692245164e-65	1.83110682592133	1	0.518	3.55778632209967e-61	PO	Mast4	0.482
1.46490643895674e-63	1.80221512078457	0.974	0.628	4.09163017465006e-59	PO	Celf4	0.346
3.15884984747521e-76	1.78731536654585	0.616	0.136	8.822983508983e-72	PO	Mylk	0.48
4.12433000733017e-58	1.78388063061693	0.861	0.368	1.15196661434739e-53	PO	Nkain3	0.493
3.23305711940956e-60	1.77365709020683	0.987	0.667	9.03025184022285e-56	PO	Robo1	0.32
1.79948592663646e-58	1.76472678314371	0.954	0.521	5.0261441416883e-54	PO	Epha5	0.433
6.85796671767559e-93	1.74917495643824	0.808	0.196	1.91549868391397e-88	PO	Kcnip1	0.612
6.65606044264041e-54	1.73226617361209	0.656	0.2	1.85910424223389e-49	PO	Alcam	0.456
2.02791718819106e-83	1.73178449252021	0.728	0.164	5.66417549833645e-79	PO	Cntn3	0.564
2.30977885752884e-64	1.72889891514477	0.596	0.14	6.45144332696379e-60	PO	Col25a1	0.456
6.82724787521831e-71	1.71752410999435	0.993	0.388	1.90691860402723e-66	PO	Grik2	0.605
3.55490253157169e-60	1.71095387699119	0.742	0.23	9.92919826093288e-56	PO	Lrrtm3	0.512
2.3373534669092e-71	1.70097086973116	0.974	0.346	6.52846196842408e-67	PO	Kcnb2	0.628
6.2076907630832e-76	1.69498062260193	0.96	0.321	1.73387010703677e-71	PO	Astn2	0.639
6.29777982882909e-57	1.68765286477115	0.96	0.614	1.75903288399025e-52	PO	Frmd4a	0.346
5.19323929819509e-62	1.68703584398579	0.781	0.227	1.45052366837887e-57	PO	Gabrg3	0.554
5.4760001464744e-57	1.68479033612017	0.788	0.242	1.52950160091176e-52	PO	Sgcd	0.546
2.3753296804679e-71	1.68307718394686	1	0.396	6.63453333051489e-67	PO	Anks1b	0.604
1.13864923461122e-74	1.68175959451969	0.987	0.359	3.18036117719261e-70	PO	Rims1	0.628
1.53687773946491e-39	1.67903850661804	0.735	0.312	4.29265321409943e-35	PO	Egfem1	0.423
2.0622510613988e-78	1.67467076657308	0.947	0.302	5.76007343959298e-74	PO	Klhl29	0.645
1.99551105954601e-58	1.6568406103157	1	0.652	5.57366194041796e-54	PO	Rnf220	0.348
3.15988549484097e-64	1.65623409056566	0.98	0.395	8.82587617564031e-60	PO	Sema6d	0.585
2.46296412766654e-59	1.6547566301837	0.967	0.492	6.87930510498542e-55	PO	Ptprg	0.475
4.76496155974525e-67	1.65294102001172	0.715	0.189	1.33090141325245e-62	PO	Cpne4	0.526
5.80254042644349e-51	1.64879013204993	0.742	0.282	1.62070756650993e-46	PO	Tmem132c	0.46
1.85953490342549e-62	1.63951930700207	1	0.511	5.19386693875773e-58	PO	Erc2	0.489
1.76632487936874e-42	1.63481421292416	0.781	0.334	4.93352202056482e-38	PO	Lrp1b	0.447
1.8437771806633e-66	1.63202680803274	0.947	0.319	5.14985404331067e-62	PO	Lrfn5	0.628
6.39313967953755e-55	1.63005190014719	0.96	0.546	1.78566784389163e-50	PO	Tox	0.414
6.02037634895395e-68	1.62934564654596	0.954	0.413	1.68155131802633e-63	PO	Aff3	0.541
6.93855087073035e-69	1.62668590833551	0.967	0.353	1.9380066437037e-64	PO	Gria4	0.614
4.60615882374949e-62	1.61789124639273	0.947	0.311	1.28654622106147e-57	PO	Nkain2	0.636
4.60064955248034e-31	1.61644501171338	0.57	0.205	1.28500742650329e-26	PO	Asic2	0.365
2.23140724504269e-57	1.61426322268701	0.947	0.441	6.23254357612873e-53	PO	Khdrbs2	0.506
5.26349209077138e-45	1.60548099424524	0.828	0.32	1.47014597587335e-40	PO	Kirrel3	0.508
2.66672133179228e-70	1.59860058110338	0.993	0.345	7.44841935182901e-66	PO	Xkr4	0.648
7.17645919153311e-46	1.59334067215123	0.815	0.318	2.00445681678711e-41	PO	Hdac9	0.497
2.31318454917066e-55	1.59173726576326	1	0.83	6.46095576428857e-51	PO	Meg3	0.17
8.1471400963059e-74	1.59102300552845	0.781	0.204	2.2755777002992e-69	PO	Grin3a	0.577
2.68532810931717e-58	1.58318712714698	0.947	0.407	7.50038994213378e-54	PO	Kcnq3	0.54
3.62933653876958e-73	1.579397513398	0.728	0.178	1.01370998864373e-68	PO	Ctnna3	0.55
7.74374611959986e-68	1.57910968638536	0.947	0.39	2.16290572866544e-63	PO	Phactr1	0.557
1.36321370669943e-42	1.57645339829092	0.616	0.197	3.80759220418217e-38	PO	Clstn2	0.419
4.11160414799619e-103	1.57499027754536	0.689	0.126	1.14841215457682e-98	PO	Necab1	0.563
6.03517016848294e-71	1.57404278808578	0.954	0.342	1.68568337975897e-66	PO	Cacna1e	0.612
2.06798978354488e-43	1.57038411478847	0.49	0.126	5.7761022644192e-39	PO	Unc5d	0.364
5.61953463649838e-69	1.56962033333808	0.987	0.371	1.56959221932036e-64	PO	Gabrb1	0.616
4.42328494005484e-60	1.56264586767494	0.987	0.434	1.23546771660672e-55	PO	Ralyl	0.553
1.6265344478508e-57	1.56151501437698	0.914	0.373	4.54307336629207e-53	PO	Rgs7	0.541
7.32698662835365e-49	1.55974352715608	1	0.594	2.04650063516546e-44	PO	Ptprd	0.406
3.3306257022554e-90	1.54389712527774	0.682	0.138	9.30277064896955e-86	PO	Calb2	0.544
1.68015389503011e-49	1.54326955167119	0.583	0.153	4.6928378442086e-45	PO	Gm32647	0.43
2.09370472318883e-60	1.54051135432436	0.967	0.368	5.84792666233873e-56	PO	Kcnd2	0.599
4.00445113771765e-66	1.53573387953369	0.967	0.365	1.11848324727592e-61	PO	Trpm3	0.602
8.60080124928271e-69	1.53452929206528	0.808	0.212	2.40228979693715e-64	PO	Kcnq5	0.596
2.43098701115641e-50	1.53021504747137	0.98	0.558	6.78998982086098e-46	PO	Cntnap2	0.422
1.88594722291926e-90	1.52388858240472	0.695	0.137	5.2676391883358e-86	PO	A830018L16Rik	0.558
5.41450748226457e-62	1.5179495452429	0.987	0.46	1.51232608487132e-57	PO	Myt1l	0.527
2.53279188998137e-48	1.51546818072279	0.662	0.206	7.07434102790697e-44	PO	Cdh10	0.456
3.27624124838994e-54	1.51444340856	1	0.576	9.15086943087793e-50	PO	Ntng1	0.424
2.5634332956377e-65	1.50574556193949	0.987	0.423	7.15992553804567e-61	PO	Gabrb3	0.564
6.40213215004956e-59	1.50325873935105	0.96	0.497	1.78817953083034e-54	PO	Nell2	0.463
2.77218883990971e-51	1.49674753920026	0.801	0.287	7.74300064875181e-47	PO	Ptprt	0.514
7.83879644946594e-55	1.49589435481241	0.735	0.232	2.18945423630033e-50	PO	Fstl5	0.503
3.86449418720931e-61	1.49506884861572	0.967	0.332	1.07939187142943e-56	PO	Lingo2	0.635
6.20090997080128e-60	1.48560570479102	0.848	0.306	1.73197616394451e-55	PO	Cacnb2	0.542
7.41540749774771e-64	1.48495011299469	0.868	0.261	2.07119746819591e-59	PO	Gm20754	0.607
1.75658178943482e-59	1.48234388267313	0.841	0.279	4.90630859607039e-55	PO	5730522E02Rik	0.562
1.97543125060223e-50	1.48117479647044	0.993	0.558	5.5175770260571e-46	PO	Ctnna2	0.435
4.25119635754042e-42	1.48004245293543	0.795	0.31	1.18740165462462e-37	PO	Opcml	0.485
3.22197326880732e-76	1.47864593304554	0.854	0.237	8.99929353710572e-72	PO	A230006K03Rik	0.617
1.9651851404498e-44	1.47141522600751	1	0.746	5.48895861579034e-40	PO	Nrxn1	0.254
2.33876244828233e-72	1.46791957857814	0.735	0.182	6.53239739429737e-68	PO	Kcnmb2	0.553
3.43096522528437e-62	1.46535852382632	0.987	0.536	9.58302897074176e-58	PO	Kalrn	0.451
3.62444424934912e-53	1.45586012322538	0.993	0.679	1.0123435232857e-48	PO	Ank3	0.314
6.37535128142647e-69	1.45452651661585	0.98	0.341	1.78069936641523e-64	PO	Rian	0.639
1.45091383717052e-29	1.45438481330047	0.715	0.365	4.05254743860098e-25	PO	Dab1	0.35
1.42343761577368e-58	1.45377418168173	0.94	0.407	3.97580360461745e-54	PO	Pde4b	0.533
1.60532483948553e-63	1.4478221800744	0.775	0.238	4.48383280916703e-59	PO	Kcnh8	0.537
6.484105970945e-56	1.44285933413837	0.993	0.388	1.81107563874465e-51	PO	Ccser1	0.605
2.26032079418542e-47	1.44237755992574	0.828	0.383	6.3133020102393e-43	PO	Pcsk2	0.445
1.1806448709005e-58	1.44201841285713	0.801	0.249	3.29765918891218e-54	PO	Kcnc2	0.552
2.11914723409846e-51	1.44001727207172	0.993	0.437	5.9189901395604e-47	PO	Snhg11	0.556
3.51945754494825e-55	1.43948285715956	0.974	0.458	9.83019686879495e-51	PO	Ppfia2	0.516
1.1957455516972e-63	1.43707258783395	0.675	0.171	3.33983690044546e-59	PO	Arhgap24	0.504
1.03872613018456e-52	1.43691653101142	1	0.731	2.90126595421848e-48	PO	Ank2	0.269
1.77011502481416e-47	1.43335618902418	0.47	0.107	4.94410827580843e-43	PO	Cntnap5b	0.363
9.65833899903926e-55	1.43185336833403	0.675	0.189	2.69767066582165e-50	PO	Cdh13	0.486
6.0532039372145e-64	1.43054375551733	0.881	0.295	1.69072039170338e-59	PO	Samd12	0.586
5.40511313355725e-33	1.42096387882646	0.576	0.213	1.50970214933387e-28	PO	Zfpm2	0.363
1.77620510566215e-35	1.42074738268666	0.603	0.22	4.96111848062497e-31	PO	Cdh4	0.383
1.60898138027839e-58	1.4152414995082	0.921	0.383	4.49404589325556e-54	PO	Tmtc2	0.538
6.2927677648811e-47	1.41421745653119	0.974	0.635	1.75763296440894e-42	PO	Cadm1	0.339
1.04079787237278e-56	1.41236758024834	0.987	0.399	2.90705253732441e-52	PO	Lrrc7	0.588
3.74045538091138e-49	1.41197167279006	0.642	0.183	1.04474659244236e-44	PO	Nell1	0.459
9.09171518451818e-54	1.40935885206262	0.927	0.353	2.53940696818777e-49	PO	Dlgap1	0.574
1.30813548620578e-59	1.40436556514387	0.808	0.238	3.65375322652135e-55	PO	Cntnap5a	0.57
4.17674512672261e-58	1.40187583006398	0.987	0.387	1.16660668134489e-53	PO	Pde4d	0.6
3.24632678462654e-40	1.39460593093557	0.868	0.445	9.06731534214038e-36	PO	B3galt1	0.423
3.07359542814431e-45	1.39090777171744	0.861	0.35	8.58485939034988e-41	PO	Rbms3	0.511
1.41008453650902e-60	1.38436375213976	0.987	0.383	3.93850711892333e-56	PO	Snhg14	0.604
5.27204993744209e-52	1.37476060461162	1	0.46	1.47253626802695e-47	PO	Nav3	0.54
1.76433933477454e-42	1.3721026481263	0.636	0.198	4.92797619595876e-38	PO	Grik1	0.438
2.26514785237376e-48	1.37090583399533	1	0.668	6.32678446646514e-44	PO	Macrod2	0.332
2.76122684076489e-46	1.36417393458192	0.993	0.662	7.71238268894042e-42	PO	Adgrl3	0.331
3.06244311157297e-49	1.36392918626721	0.993	0.677	8.55370985493446e-45	PO	Runx1t1	0.316
8.45555426963415e-58	1.36386200792582	0.993	0.415	2.36172086305151e-53	PO	Grin2b	0.578
1.37050881331002e-57	1.36084121603159	0.967	0.441	3.82796816645621e-53	PO	Pclo	0.526
7.37355811173031e-37	1.36034373887274	0.728	0.326	2.05950851618739e-32	PO	Rorb	0.402
1.70458681319827e-77	1.35929204840357	0.901	0.246	4.7610814279441e-73	PO	Nrg3os	0.655
1.83643257858952e-107	1.35784628315257	0.709	0.123	5.1293398352584e-103	PO	Caln1	0.586
8.35495853345002e-44	1.35763810474643	0.854	0.442	2.33362346797792e-39	PO	Ncald	0.412
4.28539500700876e-48	1.34839208463602	0.497	0.115	1.19695367940762e-43	PO	Gpc5	0.382
5.79442261958672e-53	1.34626664115847	1	0.528	1.61844018187677e-48	PO	Rims2	0.472
1.22293070893874e-42	1.3435115938958	0.311	0.054	3.41576776313681e-38	PO	Il1rapl2	0.257
2.08541383317281e-45	1.33436309883037	0.954	0.578	5.82476937743499e-41	PO	Nav2	0.376
3.24888420368394e-41	1.33133509200442	0.748	0.303	9.0744584693096e-37	PO	Aff2	0.445
1.59866774789879e-51	1.32876606366716	0.947	0.435	4.4652388866561e-47	PO	Tmem178b	0.512
2.51661061079349e-46	1.31972385425041	0.993	0.6	7.02914509700731e-42	PO	Magi2	0.393
3.65475125647211e-84	1.31962861358443	0.662	0.132	1.02080857344523e-79	PO	Ripor2	0.53
3.29235749352934e-57	1.31910144320973	0.887	0.296	9.19588371517681e-53	PO	Dscam	0.591
1.51396676524743e-60	1.31888785067236	0.96	0.337	4.22866057201261e-56	PO	Cacna1c	0.623
3.13044749679682e-48	1.31857649613083	0.722	0.221	8.7436529033032e-44	PO	Pcdh15	0.501
7.98156281651395e-35	1.31527602557838	0.914	0.681	2.22933031028051e-30	PO	Foxp1	0.233
8.72157342658487e-43	1.31395900431729	0.623	0.202	2.43602267377942e-38	PO	Pcsk5	0.421
6.36941014837136e-43	1.30117735696918	0.828	0.316	1.77903994854161e-38	PO	Car10	0.512
4.06735377511011e-52	1.3011048356811	0.795	0.299	1.136052582926e-47	PO	Fhod3	0.496
2.48194692077933e-68	1.30035042447809	0.96	0.332	6.93232594442876e-64	PO	D430041D05Rik	0.628
1.21408270402983e-50	1.29697715380669	0.775	0.263	3.39105440062573e-46	PO	Gria1	0.512
2.29265540380261e-50	1.29659121511597	0.94	0.47	6.40361580836106e-46	PO	Dock4	0.47
2.87413616054664e-47	1.2898644326173	0.993	0.682	8.02774971002282e-43	PO	Nbea	0.311
4.87957643047102e-58	1.28795869577389	0.755	0.227	1.36291449279486e-53	PO	Plcb1	0.528
1.53610838820563e-62	1.27977110606716	0.993	0.337	4.29050433909713e-58	PO	Mir100hg	0.656
1.12151199508955e-41	1.27969700146324	0.954	0.443	3.13249515348463e-37	PO	Cadm2	0.511
2.80582272088679e-53	1.27847906298055	0.974	0.451	7.8369434417089e-49	PO	Tanc2	0.523
2.28285867643768e-58	1.27735387534705	0.947	0.374	6.37625256915809e-54	PO	Ptprn2	0.573
8.64812856196485e-68	1.27396891677224	0.821	0.231	2.4155087886424e-63	PO	Kcnt2	0.59
6.7399626687568e-63	1.26995565121927	0.947	0.313	1.88253897301046e-58	PO	Prickle2	0.634
5.55625631148316e-37	1.26895411927739	0.94	0.834	1.55191795036036e-32	PO	Cdh2	0.106
1.86691844266165e-44	1.26272701376954	0.589	0.17	5.21448990219825e-40	PO	Zmat4	0.419
3.3387346727417e-46	1.26241982537673	0.96	0.421	9.32541981443483e-42	PO	Mdga2	0.539
1.96844957679611e-48	1.26144217165641	0.934	0.415	5.49807651294921e-44	PO	Cadps	0.519
5.48407181900739e-69	1.26108915849813	0.854	0.248	1.53175609976695e-64	PO	Otud7a	0.606
2.13931380618068e-56	1.26026807543259	0.848	0.279	5.97531739204326e-52	PO	Grid1	0.569
4.47608311839098e-56	1.25905389167826	0.96	0.43	1.25021477579778e-51	PO	Hecw1	0.53
2.87324792886159e-51	1.25764770597532	0.993	0.524	8.0252687901033e-47	PO	Dip2c	0.469
2.54312450311371e-58	1.25690942802887	0.947	0.414	7.10320104964691e-54	PO	Sgip1	0.533
1.1129052180397e-42	1.2561321139275	0.94	0.427	3.1084555645067e-38	PO	Nlgn1	0.513
5.54847041034972e-41	1.25441485486506	0.927	0.486	1.54974327031478e-36	PO	Robo2	0.441
4.36470637316415e-43	1.24937010022948	0.748	0.305	1.21910613708848e-38	PO	Dcc	0.443
1.03074142656573e-70	1.24902375369398	0.762	0.223	2.87896387854075e-66	PO	Plxnc1	0.539
4.09289913932007e-31	1.24024161995592	0.722	0.292	1.14318765860349e-26	PO	Lrrtm4	0.43
7.75413637122367e-41	1.23947340112742	0.874	0.467	2.16580782984648e-36	PO	Usp29	0.407
1.15134860302493e-50	1.23805834282419	0.934	0.374	3.21583178310893e-46	PO	Enox1	0.56
4.01017244383833e-52	1.23555403627861	0.675	0.186	1.12008126528848e-47	PO	Gm30382	0.489
1.08051237832696e-53	1.23070518975287	0.775	0.248	3.01797912390503e-49	PO	Fam189a1	0.527
4.87577741846823e-55	1.2271841961648	0.815	0.265	1.36185339075236e-50	PO	Galnt17	0.55
5.79481282048742e-69	1.22707736285488	0.768	0.197	1.61854916889034e-64	PO	Pakap	0.571
3.32630837171941e-36	1.22285575639739	0.497	0.151	9.29071191304949e-32	PO	Syn2	0.346
1.48678150430914e-48	1.22256061329761	0.768	0.276	4.15272941968584e-44	PO	Spock1	0.492
4.30519554128869e-45	1.22120838501894	0.967	0.573	1.20248416663734e-40	PO	Srgap1	0.394
5.29915635880906e-57	1.21745018112776	0.907	0.341	1.48010736257896e-52	PO	Cacna1b	0.566
3.37685621225601e-53	1.21663420366201	0.967	0.436	9.43189708645226e-49	PO	Fbxl17	0.531
5.88411719914501e-44	1.21604737381118	0.689	0.223	1.64349277489319e-39	PO	Galnt13	0.466
2.56762212656028e-47	1.21404583603607	0.907	0.461	7.17162536169552e-43	PO	Dennd1a	0.446
8.42798077237699e-39	1.21116576861489	0.788	0.382	2.35401930953262e-34	PO	Atp8a1	0.406
4.01920838502584e-33	1.21106362877863	0.748	0.326	1.12260509402157e-28	PO	Pcdh7	0.422
1.31966591413323e-40	1.21059803807868	1	0.863	3.68595886476553e-36	PO	Auts2	0.137
9.93659620830307e-58	1.20918800544417	0.96	0.367	2.77539068694113e-53	PO	Dnm3	0.593
2.60933883379377e-33	1.20876480075622	0.576	0.188	7.28814429666937e-29	PO	Epha6	0.388
9.13947775851932e-50	1.20837304301296	0.96	0.581	2.55274753273203e-45	PO	Stau2	0.379
5.42163168778445e-23	1.20782700012467	0.702	0.344	1.51431594671508e-18	PO	Ncam2	0.358
1.94845313633605e-50	1.20755186439033	0.94	0.348	5.44222445510021e-46	PO	Rbfox1	0.592
5.26211020408912e-58	1.20743867032213	0.901	0.321	1.46976000110413e-53	PO	Apba1	0.58
4.54899240611239e-36	1.20615305703225	0.801	0.327	1.27057906895125e-31	PO	Nrxn3	0.474
4.8385768962715e-33	1.20517186906171	0.589	0.216	1.35146291289759e-28	PO	Ntrk3	0.373
1.66796983664107e-47	1.20316989209937	0.94	0.41	4.65880655072216e-43	PO	Atxn1	0.53
5.84144093757361e-68	1.1973477658803	0.881	0.249	1.63157286827368e-63	PO	Gm20642	0.632
1.26889903484057e-45	1.19457688806901	0.576	0.169	3.5441618942132e-41	PO	Tcerg1l	0.407
8.10031741275855e-44	1.19389370927607	0.934	0.439	2.26249965655759e-39	PO	Frmd5	0.495
5.16489875840897e-51	1.19130032842327	0.642	0.187	1.44260787221121e-46	PO	Med12l	0.455
8.213069207727e-51	1.19070705576922	0.98	0.617	2.29399236041023e-46	PO	Setbp1	0.363
1.05869682183466e-45	1.1894879044255	0.927	0.484	2.95704609306639e-41	PO	Mapk10	0.443
8.41824730100115e-64	1.18906541964551	0.914	0.307	2.35130065364263e-59	PO	Scn9a	0.607
1.35345845379871e-74	1.18896208274198	0.616	0.126	3.78034480730517e-70	PO	Dlgap2	0.49
1.33185275335299e-41	1.1883419921848	0.907	0.521	3.71999792539024e-37	PO	Btbd9	0.386
1.79090892152217e-50	1.18684857598107	0.907	0.334	5.00218770870358e-46	PO	Fgf12	0.573
3.94611301657686e-59	1.18499742035669	0.828	0.25	1.10218882666008e-54	PO	Agbl4	0.578
1.0599175870943e-43	1.18100068228215	0.98	0.461	2.96045581251309e-39	PO	Dpp6	0.519
6.75326765355195e-26	1.1805533171981	0.675	0.387	1.8862551883136e-21	PO	Oxr1	0.288
5.20439173038744e-23	1.18037940076352	0.682	0.417	1.45363865421452e-18	PO	Cep112	0.265
3.64851162894602e-46	1.17903790392186	0.98	0.579	1.01906578308091e-41	PO	Magi1	0.401
7.46397837256646e-44	1.17480447008815	0.993	0.485	2.08476379924154e-39	PO	Syt1	0.508
6.39519446784e-32	1.16894728299305	0.762	0.414	1.78624176681239e-27	PO	Plxna2	0.348
1.02685823384931e-43	1.16836681474364	0.795	0.327	2.8681177329645e-39	PO	Ptpro	0.468
9.44667524291541e-55	1.16680278561965	0.927	0.374	2.6385508620987e-50	PO	Snap91	0.553
2.30088904828956e-63	1.16422756730976	0.894	0.296	6.42661320077756e-59	PO	Cobl	0.598
8.15675921898636e-46	1.16248296072205	0.887	0.357	2.27826441745508e-41	PO	Rasgef1b	0.53
1.34243595269212e-53	1.16212028194249	0.947	0.375	3.74955785946435e-49	PO	Dock3	0.572
5.73352839102166e-22	1.16209002749988	0.49	0.2	1.60143181489626e-17	PO	C130073E24Rik	0.29
1.51047058583231e-36	1.16093247024264	0.523	0.155	4.21889539328822e-32	PO	Grm1	0.368
1.03444221062588e-51	1.15579296382848	0.828	0.301	2.88930053849914e-47	PO	Syt16	0.527
9.89211616198022e-29	1.15451539184108	0.755	0.398	2.76296696520269e-24	PO	Efna5	0.357
1.001226033863e-39	1.1525129017096	1	0.854	2.79652443518274e-35	PO	Celf2	0.146
4.38272478959978e-34	1.14911465836198	0.616	0.24	1.22413886098311e-29	PO	Plcxd3	0.376
3.42251380785904e-39	1.14549807227977	0.934	0.584	9.5594233167311e-35	PO	Sorbs2	0.35
5.20727161041963e-33	1.14420745699728	0.589	0.213	1.45444303350631e-28	PO	Sorcs3	0.376
2.0387742747196e-46	1.14359615552122	0.715	0.243	5.69450042671932e-42	PO	Pcdh17	0.472
1.99170018235458e-29	1.14246789555719	0.503	0.16	5.56301777933458e-25	PO	Sgcz	0.343
6.00611055535021e-41	1.1417308573728	0.821	0.316	1.67756673921487e-36	PO	Lrrc4c	0.505
5.69449815481555e-57	1.14060174623802	0.874	0.276	1.59053027962153e-52	PO	Syn3	0.598
9.16334659054174e-52	1.1403764956674	0.94	0.33	2.55941433620421e-47	PO	Slc8a1	0.61
2.75807403316473e-42	1.13919742964227	0.954	0.526	7.70357658203242e-38	PO	Slc35f1	0.428
3.2581056427154e-59	1.13663013495126	0.715	0.202	9.10021487066838e-55	PO	Rapgef4	0.513
7.11141275225608e-57	1.13635374519316	0.815	0.259	1.98628869583265e-52	PO	Jazf1	0.556
2.28141653753104e-59	1.13451253499714	0.894	0.3	6.37222453097795e-55	PO	Nalcn	0.594
1.73618004242505e-41	1.13390569726913	0.914	0.51	4.84932447649741e-37	PO	Fmnl2	0.404
2.35772496244382e-54	1.12925226707721	0.848	0.297	6.58536159260183e-50	PO	Garnl3	0.551
3.59219400155229e-48	1.12867661190917	0.815	0.323	1.00333570657357e-43	PO	Gmds	0.492
1.91838671599497e-42	1.12657507349529	0.788	0.294	5.35824593644556e-38	PO	Shisa9	0.494
1.55423558369255e-117	1.12523198304772	0.576	0.074	4.34113540881166e-113	PO	D030068K23Rik	0.502
4.6947162829691e-34	1.12473083205774	0.755	0.304	1.3112812049961e-29	PO	Csmd1	0.451
1.67143111442762e-49	1.1240677767172	0.894	0.318	4.66847424570779e-45	PO	Sntg1	0.576
7.43126616182303e-46	1.12298635606827	0.96	0.431	2.07562695165879e-41	PO	Akap6	0.529
1.64850607595834e-23	1.12136729849598	0.781	0.494	4.60444232075924e-19	PO	Plekha5	0.287
4.79687463522761e-56	1.12015972276409	0.477	0.097	1.33981505436542e-51	PO	Slc35f4	0.38
9.7508564923831e-38	1.11876222305318	0.907	0.517	2.72351172688752e-33	PO	Rab3c	0.39
2.83069920865947e-52	1.11847412536478	0.921	0.34	7.90642595970676e-48	PO	Pfkp	0.581
3.71676683454778e-42	1.11646976168635	0.907	0.468	1.03813014455754e-37	PO	Pak7	0.439
4.59966443103747e-20	1.11492779079001	0.603	0.342	1.28473227223307e-15	PO	Mpped2	0.261
5.62547707043878e-34	1.11355977202908	0.47	0.134	1.57125200054426e-29	PO	Cdh12	0.336
1.31773638730035e-44	1.11350624895066	0.927	0.472	3.6805695033686e-40	PO	Exoc6b	0.455
1.59905029971067e-28	1.11335956562225	0.636	0.25	4.46630739212188e-24	PO	Tmeff2	0.386
7.87424285090132e-57	1.1107572566103	0.417	0.077	2.19935477068525e-52	PO	Sema3a	0.34
4.85534731467453e-38	1.1103683375847	0.868	0.442	1.35614705846174e-33	PO	Cacna1a	0.426
2.30163905195175e-45	1.10936603972522	0.755	0.26	6.42870803600643e-41	PO	Ccdc85a	0.495
2.73699826839402e-46	1.10700540118886	0.954	0.354	7.64470986345134e-42	PO	Fgf14	0.6
2.50716945559292e-41	1.10583379254691	0.947	0.427	7.00277500641657e-37	PO	Grip1	0.52
2.03785214746291e-43	1.10493271947286	0.907	0.475	5.69192483307865e-39	PO	Klhdc10	0.432
1.34473983118836e-50	1.10275247764504	0.841	0.303	3.75599282249221e-46	PO	Ablim1	0.538
2.54683561665885e-48	1.10274458377599	0.887	0.364	7.11356656088983e-44	PO	Rabgap1l	0.523
2.10982764702669e-47	1.09809548500196	0.927	0.442	5.89295960091026e-43	PO	Ssh2	0.485
4.3492767525127e-09	1.09722878286298	0.596	0.485	0.000121479648974432	PO	Fign	0.111
2.01992984116059e-39	1.09600892675828	0.887	0.473	5.64186603934565e-35	PO	Plppr1	0.414
1.3595678867912e-49	1.09543350882771	0.874	0.37	3.7974090645965e-45	PO	Mical3	0.504
2.07419373135691e-55	1.09193401545832	0.874	0.289	5.79343051105298e-51	PO	Hecw2	0.585
3.15105055622868e-40	1.08950148955766	0.868	0.526	8.80119930860232e-36	PO	Rmst	0.342
1.80705594356401e-50	1.08270638635479	0.96	0.359	5.04728795596863e-46	PO	Kcnma1	0.601
8.92858683071765e-60	1.07971062156613	0.762	0.208	2.49384358768775e-55	PO	Gpr158	0.554
1.74470937256892e-32	1.07819767815657	0.623	0.202	4.87314774852226e-28	PO	Tafa1	0.421
3.09314789728541e-43	1.07597739500976	0.96	0.56	8.63947139190788e-39	PO	Rev3l	0.4
2.72409849645366e-42	1.07494784700858	0.795	0.303	7.60867951044472e-38	PO	St6galnac5	0.492
2.49444223023396e-41	1.07274807535784	0.96	0.628	6.96722659326647e-37	PO	C530008M17Rik	0.332
1.69900176349364e-52	1.06967915885551	0.901	0.334	4.7454818256141e-48	PO	Gucy1a2	0.567
2.3089799748752e-31	1.06721911972025	0.742	0.319	6.44921196782392e-27	PO	Atrnl1	0.423
1.01470024215527e-45	1.06422631486579	0.477	0.11	2.83415924636388e-41	PO	Grin2a	0.367
5.23183892577099e-50	1.06235231053211	0.96	0.43	1.4613049303571e-45	PO	Ppp2r2b	0.53
3.10672730048306e-41	1.06159652049991	0.728	0.282	8.67740002297925e-37	PO	Smyd3	0.446
1.95382988943335e-44	1.05966432897663	1	0.77	5.45724226417628e-40	PO	Ahi1	0.23
1.54724482686921e-36	1.05695163828889	0.748	0.353	4.32160952592838e-32	PO	Abr	0.395
1.92315907393699e-39	1.05421835599985	0.94	0.56	5.3715756094134e-35	PO	Sbf2	0.38
3.59462093409142e-38	1.05124650160308	0.987	0.564	1.00401357310107e-33	PO	Adgrb3	0.423
2.03196092980336e-43	1.050043365915	0.543	0.157	5.67547007303378e-39	PO	Vwc2	0.386
2.95206464134254e-31	1.04994292035924	0.841	0.489	8.24541174973385e-27	PO	Rnf121	0.352
7.60587368160017e-51	1.04424589273276	0.728	0.224	2.12439657800774e-46	PO	Nyap2	0.504
1.56443467973475e-36	1.04413486606685	0.848	0.437	4.36962250396712e-32	PO	Bach2	0.411
1.57492844044042e-49	1.04291558956699	0.881	0.311	4.39893262699415e-45	PO	Csmd2	0.57
1.3569926961235e-46	1.04180982049419	0.815	0.312	3.79021629954254e-42	PO	Unc79	0.503
1.1590609768096e-30	1.04109909295605	0.377	0.099	3.23737321432688e-26	PO	Kctd8	0.278
2.50169176717694e-31	1.03810640356096	0.881	0.573	6.98747527490192e-27	PO	Ube2e2	0.308
1.31246416330167e-31	1.03770906755716	0.854	0.496	3.66584365451789e-27	PO	Cdk14	0.358
7.78807470450247e-48	1.03721082469105	0.894	0.323	2.17528714571458e-43	PO	Myo16	0.571
1.53265002605775e-40	1.03668198338539	0.987	0.788	4.2808447877819e-36	PO	Mycbp2	0.199
5.7519595535997e-34	1.03523258183405	0.589	0.202	1.60657982291593e-29	PO	Brinp3	0.387
4.99594693336683e-28	1.03303765716156	0.735	0.394	1.39541793795869e-23	PO	Arid5b	0.341
1.24927529016457e-32	1.03242361551693	0.735	0.312	3.48935081295867e-28	PO	Brinp1	0.423
3.13711993675641e-28	1.03241398180513	0.795	0.453	8.76228969535432e-24	PO	Pou2f1	0.342
6.80762496302226e-35	1.03230515628243	0.642	0.261	1.90143772842175e-30	PO	Cit	0.381
3.96280164837663e-24	1.0313185598705	0.702	0.405	1.10685012840808e-19	PO	Vcan	0.297
1.05790783927605e-40	1.02999469333226	0.94	0.507	2.95484238588193e-36	PO	Gphn	0.433
3.64632814226651e-39	1.02914980882034	0.987	0.737	1.01845591341646e-34	PO	Dclk1	0.25
2.05846910631243e-48	1.0217264408648	0.848	0.351	5.74951006084126e-44	PO	Cers6	0.497
2.97525174271961e-38	1.01808330491332	0.669	0.236	8.31017564259016e-34	PO	Camkmt	0.433
2.14633032779106e-37	1.01598099773809	0.887	0.466	5.99491523855321e-33	PO	Reep1	0.421
8.41554777382577e-51	1.01475258635863	0.788	0.263	2.35054664870728e-46	PO	Frmd3	0.525
3.15600856255503e-38	1.01204604122484	0.974	0.653	8.81504751607247e-34	PO	Rere	0.321
8.86668738183116e-25	1.01107249116923	0.675	0.365	2.47655445261926e-20	PO	Dock11	0.31
2.4293680991947e-40	1.00860133292332	0.689	0.228	6.78546803786073e-36	PO	Tmem132b	0.461
2.1071153816218e-45	1.0064402707518	0.815	0.313	5.88538397240785e-41	PO	Adam22	0.502
2.59532403175159e-30	1.00587775069193	0.934	0.703	7.24899955308537e-26	PO	Mllt3	0.231
5.08437764723003e-71	1.00450875252322	0.523	0.092	1.42011752064782e-66	PO	Tmem132cos	0.431
3.06546554024346e-28	1.00369121009607	0.616	0.243	8.56215180045402e-24	PO	Spock3	0.373
2.25834564950614e-26	1.00312921225898	0.57	0.208	6.30778523363561e-22	PO	Chsy3	0.362
1.49910658305525e-42	1.00299897197593	0.689	0.241	4.18715459713163e-38	PO	Mtus2	0.448
8.62076866036655e-34	1.00065167653822	0.987	0.523	2.40786689452698e-29	PO	Ctnnd2	0.464
5.51803693357406e-44	0.99886377027831	0.868	0.344	1.54124289591657e-39	PO	Large1	0.524
6.0812906507162e-44	0.995191162197482	0.709	0.245	1.69856529165154e-39	PO	Sh3gl2	0.464
7.38774202363738e-24	0.994010312723079	0.781	0.481	2.06347022462216e-19	PO	Zfp423	0.3
2.48837023468599e-33	0.992686612197479	0.808	0.367	6.95026690250143e-29	PO	Dmd	0.441
1.42296674361963e-38	0.991649556971281	0.934	0.542	3.97448841160399e-34	PO	Exoc4	0.392
4.75386279904382e-24	0.991588139880074	0.795	0.439	1.32780141840093e-19	PO	Fat3	0.356
8.22694907359742e-38	0.989499436134809	0.927	0.535	2.2978691457465e-33	PO	Clasp2	0.392
5.62878488777516e-32	0.988486675598871	0.768	0.302	1.57217590700448e-27	PO	Mgat4c	0.466
1.1221231523762e-40	0.986017168027514	0.914	0.336	3.13420217690195e-36	PO	Grm5	0.578
4.1766601981712e-49	0.984370411075983	0.874	0.299	1.1665829599512e-44	PO	Cntn4	0.575
7.82439353021674e-37	0.977905450975239	0.57	0.176	2.18543135692484e-32	PO	Adamtsl1	0.394
5.83773967499242e-57	0.976741685126871	0.742	0.202	1.63053906862213e-52	PO	Maco1	0.54
2.42776466774958e-35	0.975066881866695	0.914	0.531	6.78098949349135e-31	PO	Nedd4l	0.383
4.62536043561569e-49	0.974195711572115	0.662	0.197	1.29190942327182e-44	PO	Klf8	0.465
2.54264550549623e-36	0.972863474850169	0.821	0.363	7.10186316140152e-32	PO	Mmp16	0.458
4.5413459798461e-35	0.97174551325293	0.702	0.29	1.26844334563081e-30	PO	Nexmif	0.412
1.079024861058e-34	0.969563151676003	0.861	0.47	3.0138243394211e-30	PO	Acaca	0.391
1.69060320567844e-38	0.966096769507014	0.834	0.387	4.72202381378046e-34	PO	Dclk2	0.447
2.09039556343951e-32	0.963038724942552	0.894	0.602	5.83868384824289e-28	PO	Sobp	0.292
1.23633143966695e-29	0.961065761347611	0.854	0.526	3.45319734413377e-25	PO	Jarid2	0.328
9.72081694464559e-70	0.960362154265684	0.51	0.09	2.71512138080896e-65	PO	Insyn2b	0.42
1.044697875349e-39	0.959969684252131	0.894	0.448	2.91794563563729e-35	PO	Mast2	0.446
1.0286790693386e-43	0.959116216856443	0.728	0.233	2.87320350856964e-39	PO	Eml6	0.495
8.78555660289567e-55	0.958775605507566	0.98	0.412	2.45389381475479e-50	PO	Mir99ahg	0.568
7.63639748713487e-41	0.957095201204623	0.483	0.123	2.13292218213164e-36	PO	March3	0.36
7.33465313117389e-45	0.953849791028394	0.662	0.194	2.04864196606818e-40	PO	Gm16083	0.468
4.43206132940235e-38	0.952543894982395	0.53	0.159	1.23791904991537e-33	PO	Btbd11	0.371
2.49317545396081e-45	0.952048613823791	0.868	0.306	6.96368836045793e-41	PO	Dgki	0.562
2.17720489953091e-47	0.948926650994817	0.742	0.251	6.08115100487978e-43	PO	Ankrd44	0.491
3.01491736526966e-33	0.948570616616163	0.834	0.458	8.42096569293469e-29	PO	Tjp1	0.376
2.21946832798376e-23	0.94804256950771	0.503	0.196	6.19919698689143e-19	PO	Cdh6	0.307
1.01321605896371e-37	0.945408233922224	0.874	0.478	2.83001377429154e-33	PO	Ralgapa1	0.396
2.52320201077129e-33	0.945299675525374	0.921	0.494	7.04755553628529e-29	PO	Tnik	0.427
3.67654449966573e-57	0.943985911107217	0.596	0.145	1.02689564420164e-52	PO	Kcnn3	0.451
3.56436784479526e-32	0.942077246931701	0.894	0.545	9.95563582729764e-28	PO	Scn3a	0.349
1.33549915963586e-35	0.939813878346183	0.735	0.299	3.73018270277893e-31	PO	Prkce	0.436
3.31607264929976e-36	0.936692458429635	0.828	0.426	9.26212251675917e-32	PO	Aig1	0.402
2.4816842782366e-30	0.936280342250397	0.715	0.34	6.93159235754264e-26	PO	Rcan2	0.375
2.62243460421217e-36	0.935604091453885	0.993	0.841	7.32472209302501e-32	PO	Macf1	0.152
3.74844887957267e-38	0.933489426081	0.98	0.68	1.04697925655344e-33	PO	Ppp3ca	0.3
7.06176261164827e-40	0.932477145204576	0.874	0.342	1.97242091505948e-35	PO	A230057D06Rik	0.532
7.05670445635595e-43	0.932376653716984	0.689	0.223	1.97100812170478e-38	PO	B830012L14Rik	0.466
2.9122358873521e-27	0.931755099527426	0.702	0.334	8.13416605696316e-23	PO	Prox1	0.368
1.20238832011985e-42	0.931037001540266	0.735	0.257	3.35839081692675e-38	PO	Syne1	0.478
2.67634599476856e-44	0.930148602519871	0.503	0.126	7.47530199798805e-40	PO	Ak5	0.377
4.29543750027114e-31	0.928362928258867	0.576	0.211	1.19975864820073e-26	PO	Fbn2	0.365
1.30309236807729e-30	0.927418619148737	0.848	0.398	3.63966729327668e-26	PO	Rora	0.45
1.23133059451876e-72	0.927032140301512	0.464	0.076	3.43922948355033e-68	PO	Car8	0.388
1.72827843066076e-37	0.925330692911673	0.94	0.614	4.82725448467856e-33	PO	Tmcc1	0.326
2.56116813038687e-30	0.92329345149917	0.848	0.439	7.15359870498358e-26	PO	Pak3	0.409
4.02692502202335e-32	0.922122708569289	0.815	0.401	1.12476042790134e-27	PO	Sorcs2	0.414
1.30890890422694e-40	0.921773607334696	0.656	0.225	3.65591346039627e-36	PO	Dnajc6	0.431
7.58479821878118e-14	0.921297630598385	0.391	0.167	2.11850999048777e-09	PO	Hs3st4	0.224
1.19675413272679e-37	0.921045067983913	0.623	0.196	3.3426539681192e-33	PO	Zfp804a	0.427
2.6351499024101e-29	0.92088801540994	0.887	0.506	7.36023719242165e-25	PO	Slc17a6	0.381
3.9575624535915e-40	0.920495568715426	0.735	0.284	1.10538676891264e-35	PO	Rundc3b	0.451
1.7367831743204e-40	0.920357913292546	0.715	0.254	4.8510090841943e-36	PO	Cpeb3	0.461
3.8781859074447e-50	0.919676896352994	0.483	0.105	1.08321610580838e-45	PO	Tmem132d	0.378
3.01747672687775e-35	0.91915394414005	0.709	0.299	8.42811424584224e-31	PO	Epb41l1	0.41
2.46511961971377e-47	0.918896406294725	0.815	0.265	6.88532560982254e-43	PO	Cplane1	0.55
1.77528513624709e-43	0.918283174504132	0.623	0.202	4.95854891405173e-39	PO	Susd4	0.421
1.22966951113054e-37	0.917817542613566	0.603	0.197	3.43458991153872e-33	PO	Slc8a3	0.406
1.21925948139033e-32	0.91714284308959	0.868	0.477	3.40551365747134e-28	PO	Astn1	0.391
7.8080247564667e-31	0.916915681526024	0.695	0.315	2.18085939472871e-26	PO	Adam23	0.38
3.45257024638251e-32	0.916431257636874	0.848	0.485	9.643373955171e-28	PO	Ndfip1	0.363
1.0877001432045e-32	0.915301128775718	0.656	0.233	3.03805526998449e-28	PO	Ryr3	0.423
4.80407404372338e-33	0.912214111104191	0.808	0.337	1.34182592115238e-28	PO	Cntn1	0.471
1.6011843675862e-34	0.911692881342996	1	0.748	4.47226805710501e-30	PO	Map2	0.252
9.69678521169063e-33	0.911457951943764	0.649	0.247	2.70840907747731e-28	PO	Rit2	0.402
8.22067492168822e-33	0.911399862572355	0.815	0.412	2.29611671237674e-28	PO	Dapk1	0.403
5.92371556325991e-41	0.910260443524292	0.947	0.404	1.65455299397413e-36	PO	Cntn5	0.543
1.42694857799829e-30	0.910205457098206	0.868	0.402	3.98561007320702e-26	PO	Kitl	0.466
3.9791411289488e-28	0.909147499816885	0.424	0.131	1.11141390872669e-23	PO	P2ry14	0.293
6.03530826690016e-33	0.90714448814159	0.815	0.36	1.68572195202788e-28	PO	Farp1	0.455
6.5290766585971e-31	0.906799177054426	0.768	0.384	1.82363640151276e-26	PO	Pkp4	0.384
6.23654920134454e-29	0.906277775692156	0.854	0.501	1.74193055742754e-24	PO	Mef2a	0.353
1.86190219792816e-48	0.906100903081817	0.828	0.282	5.20047902903313e-44	PO	Atp8a2	0.546
1.5079066168725e-44	0.905990625414978	0.583	0.16	4.21173397158657e-40	PO	Pakap.1	0.423
1.9056677254422e-40	0.904251437092608	0.821	0.369	5.3227205239326e-36	PO	Pde4dip	0.452
1.68873340187047e-29	0.903157332091919	0.781	0.43	4.7168012647644e-25	PO	Plcb4	0.351
7.20195596723373e-34	0.901905997035796	0.748	0.327	2.01157832120805e-29	PO	2210408I21Rik	0.421
2.66821072189266e-49	0.901571908130403	0.636	0.172	7.45257936731839e-45	PO	Cdr1os	0.464
1.13937041731795e-39	0.900561972437195	0.775	0.276	3.18237551261076e-35	PO	Tut4	0.499
2.70226021422587e-30	0.899902999956268	0.854	0.444	7.54768300435428e-26	PO	Cttnbp2	0.41
4.17775990810175e-35	0.898096982937307	0.728	0.309	1.1668901199319e-30	PO	Nfasc	0.419
2.0060898304334e-31	0.897318968169728	0.464	0.139	5.60320950538354e-27	PO	Synpo2	0.325
2.94879284182981e-26	0.89605688200319	0.55	0.22	8.23627328651484e-22	PO	Chn2	0.33
2.00069511831739e-34	0.895929777539657	0.881	0.511	5.5881415349723e-30	PO	Apba2	0.37
1.2258080148397e-30	0.895276979551848	0.907	0.569	3.42380436624878e-26	PO	Nrcam	0.338
2.1866486134054e-27	0.89491675594876	0.755	0.332	6.10752824210261e-23	PO	Il1rapl1	0.423
6.25928182581945e-28	0.894608366572456	0.695	0.294	1.74828000676963e-23	PO	Slc24a3	0.401
4.02053966780773e-34	0.893120682500206	0.914	0.588	1.12297693461538e-29	PO	Zcchc7	0.326
2.56632058842049e-39	0.892315086998339	0.795	0.288	7.16799003551728e-35	PO	Dok6	0.507
2.14529969025025e-48	0.892274568743437	0.689	0.208	5.99203656483798e-44	PO	Ablim3	0.481
2.01146047204254e-25	0.889770133174644	0.821	0.512	5.61821024446201e-21	PO	Scaper	0.309
2.93336321913977e-34	0.887094209982718	0.404	0.103	8.19317680737928e-30	PO	Kcnj3	0.301
1.62103871540645e-36	0.886199435306674	0.603	0.188	4.52772323600176e-32	PO	Kcnj6	0.415
1.036925638877e-38	0.886192801180084	1	0.864	2.89623700194734e-34	PO	Strbp	0.136
4.17657959287208e-56	0.885257939992847	0.517	0.111	1.1665604460851e-51	PO	Rasgrf2	0.406
1.13626837790424e-31	0.885009261857646	0.702	0.317	3.17371120632433e-27	PO	Tln2	0.385
8.0276319387611e-35	0.884535445578121	0.934	0.532	2.24219787681536e-30	PO	Trio	0.402
8.78028053772803e-57	0.882694614458888	0.377	0.06	2.45242015699282e-52	PO	Gm43507	0.317
5.34035629650153e-36	0.880746317684399	0.907	0.498	1.49161491717584e-31	PO	Nf1	0.409
5.40895634968861e-37	0.87875975849309	0.742	0.297	1.51077559803152e-32	PO	Ppp1r12b	0.445
1.11012270261982e-31	0.878625675896945	0.841	0.426	3.10068372068743e-27	PO	Dner	0.415
8.20096578402174e-20	0.877737185966648	0.358	0.115	2.29061175313511e-15	PO	Tafa2	0.243
1.04660617741635e-15	0.876915726796698	0.675	0.434	2.92327571414162e-11	PO	Unc5c	0.241
4.09639961506068e-31	0.876720497312758	0.762	0.389	1.1441653764826e-26	PO	Lin28b	0.373
1.9660361750874e-34	0.875631457124071	0.801	0.393	5.49133564063663e-30	PO	C2cd5	0.408
1.33791630688024e-20	0.87546163545383	0.815	0.518	3.73693403674719e-16	PO	Cdh8	0.297
1.7643626453717e-37	0.875316448413322	0.868	0.385	4.92804130478771e-33	PO	Fry	0.483
3.07123204179374e-35	0.87380647047174	0.887	0.364	8.5782582159341e-31	PO	Arpp21	0.523
2.54366253463657e-35	0.873509178451075	0.828	0.347	7.10470382549341e-31	PO	Sorbs1	0.481
5.29035617686538e-35	0.872856446680895	0.603	0.199	1.47764938376027e-30	PO	Slc2a13	0.404
7.17137207306929e-27	0.872728935173675	0.894	0.615	2.00303593372898e-22	PO	Csrnp3	0.279
1.20180378901141e-37	0.872714860787967	0.735	0.264	3.35675816308777e-33	PO	Ptprj	0.471
8.1686067523588e-33	0.872539198322905	0.967	0.567	2.28157355200134e-28	PO	Gria2	0.4
5.35093928486632e-31	0.869943455512909	0.901	0.511	1.49457085165601e-26	PO	4930402H24Rik	0.39
1.67379372666184e-27	0.869232346392378	0.483	0.173	4.67507325793918e-23	PO	Crb1	0.31
1.70470387819377e-32	0.868809378970062	0.854	0.468	4.76140840218303e-28	PO	Ascc3	0.386
8.60184328137677e-21	0.868673872792531	0.523	0.234	2.40258084692134e-16	PO	Nhs	0.289
3.27531696436456e-31	0.868319338882502	0.781	0.42	9.14828781316665e-27	PO	Srrm3	0.361
1.22854051543852e-24	0.866674926838569	0.801	0.441	3.43143651367133e-20	PO	Epha3	0.36
6.50905051964727e-32	0.866223720628506	0.828	0.397	1.81804290064268e-27	PO	Camk2d	0.431
8.44820017008596e-44	0.865569470607175	0.623	0.188	2.35966678950671e-39	PO	9330182L06Rik	0.435
9.66961319259504e-35	0.865217525519163	0.94	0.606	2.70081966082372e-30	PO	Kansl1	0.334
1.70633524526857e-53	0.864943031025319	0.609	0.15	4.76596497355964e-49	PO	Lrfn2	0.459
2.42190919598077e-36	0.864802230537594	0.43	0.106	6.7646345752939e-32	PO	Cntnap5c	0.324
8.96657869840488e-25	0.864278188515774	0.523	0.203	2.50445509625147e-20	PO	Man2a1	0.32
6.15374598100807e-22	0.863163594113557	0.477	0.19	1.71880278995536e-17	PO	Lin7a	0.287
4.3752506797891e-29	0.863094272163124	0.689	0.304	1.22205126737189e-24	PO	St6galnac3	0.385
1.27000261611955e-32	0.862898915639796	0.821	0.409	3.54724430708351e-28	PO	Vti1a	0.412
3.91491364641447e-38	0.862466431556785	0.781	0.328	1.09347453058002e-33	PO	Pacs1	0.453
1.59277119568053e-38	0.862070786872509	0.709	0.248	4.44876922665528e-34	PO	Schip1	0.461
2.45786730802053e-47	0.86200218171123	0.444	0.094	6.86506917803216e-43	PO	Sntg2	0.35
1.05780523924477e-29	0.861914297102553	0.669	0.302	2.95455581373455e-25	PO	Unc13a	0.367
4.87660806428344e-35	0.859197408410505	0.669	0.246	1.36208539843501e-30	PO	Ksr2	0.423
1.21500879486061e-32	0.858616920083001	0.788	0.402	3.39364106492517e-28	PO	Aak1	0.386
8.07203980694926e-46	0.858495774327791	0.689	0.214	2.254601438479e-41	PO	Trerf1	0.475
2.2481281535839e-30	0.858177445874549	0.477	0.146	6.27924674577519e-26	PO	Nebl	0.331
2.90559557478453e-33	0.858172584190352	0.669	0.274	8.11561899993068e-29	PO	Cnksr2	0.395
1.30113792473828e-49	0.858123704837173	0.477	0.103	3.63420833758648e-45	PO	Kif26b	0.374
6.17914878402645e-28	0.853242940797348	0.755	0.36	1.72589804686643e-23	PO	Scn2a	0.395
3.60786815595411e-26	0.85253092374076	0.603	0.228	1.00771365463954e-21	PO	Inpp4b	0.375
9.70053078028788e-31	0.852163925091048	0.894	0.541	2.70945525224221e-26	PO	Myo9a	0.353
1.64910941489884e-22	0.848791556331364	0.642	0.306	4.60612750675395e-18	PO	Cdh11	0.336
4.23153361546863e-27	0.847853933078645	0.755	0.413	1.18190965413654e-22	PO	Tcf20	0.342
4.55191756019704e-37	0.846813934615592	0.616	0.203	1.27139609373863e-32	PO	Patj	0.413
7.06223817492882e-27	0.844745849564422	0.841	0.512	1.97255374463937e-22	PO	Rasal2	0.329
2.25098389659263e-31	0.844556427997823	0.596	0.21	6.28722312157287e-27	PO	Prkch	0.386
3.00877064773782e-18	0.844335766740668	0.424	0.166	8.4037972961965e-14	PO	Nwd2	0.258
1.07579616483349e-26	0.843042715046844	0.775	0.435	3.00480626799643e-22	PO	Dennd1b	0.34
7.20963752377708e-20	0.842865966725195	0.728	0.442	2.01372385676618e-15	PO	Epha7	0.286
6.81821054733742e-42	0.842630135946144	0.689	0.217	1.90439438797681e-37	PO	Mrtfa	0.472
6.33069466730683e-26	0.841762023844571	0.795	0.466	1.76822632752547e-21	PO	Eml5	0.329
5.98021016642707e-40	0.841736408765057	0.748	0.275	1.67033250158475e-35	PO	Gabbr2	0.473
4.15557412511447e-34	0.840620086281611	0.715	0.285	1.16069340888572e-29	PO	Ankrd28	0.43
5.68761061587846e-32	0.839621213480865	0.921	0.58	1.58860652112101e-27	PO	Cask	0.341
1.71308873805097e-26	0.838144416882271	0.762	0.421	4.78482815425017e-22	PO	Ncoa7	0.341
1.56394810817071e-33	0.835632637689123	0.517	0.159	4.36826346093162e-29	PO	2610316D01Rik	0.358
2.45744037230974e-20	0.835588524249324	0.801	0.566	6.86387670389834e-16	PO	Foxn3	0.235
3.22307285953213e-28	0.835395845441816	0.795	0.436	9.00236480395919e-24	PO	Nln	0.359
0.00613873169402604	0.834151145941859	0.311	0.246	1	PO	Tshz2	0.065
1.32092883096082e-41	0.832667759846118	0.709	0.245	3.68948631775666e-37	PO	Chd5	0.464
8.4616724612737e-27	0.830348663314084	0.768	0.391	2.36342973515836e-22	PO	Mbd5	0.377
2.35494356415474e-25	0.830202906455596	0.815	0.497	6.57759286904061e-21	PO	Scmh1	0.318
1.30370657507398e-28	0.829921827381591	0.841	0.46	3.64138283483913e-24	PO	Ext1	0.381
4.67132222738092e-36	0.82925939330201	0.742	0.305	1.30474701132976e-31	PO	Umad1	0.437
4.14401579439869e-36	0.829115455205236	0.616	0.206	1.1574650515335e-31	PO	Slc16a7	0.41
4.54848848837849e-29	0.828381678775627	0.848	0.527	1.270438319689e-24	PO	Faf1	0.321
1.12345856102823e-37	0.828378105633973	0.682	0.225	3.13793210680796e-33	PO	Prkn	0.457
2.48217187658507e-30	0.827370018465968	0.662	0.28	6.93295426848977e-26	PO	Tmem150c	0.382
1.0609997887896e-28	0.826332270387263	0.795	0.451	2.96347851006822e-24	PO	Atp6v0a1	0.344
8.59327873183607e-30	0.824818345405035	0.695	0.321	2.40018868258913e-25	PO	Atrn	0.374
1.38314214808977e-44	0.824036321455915	0.675	0.215	3.86325433382954e-40	PO	Ica1	0.46
5.98126950815047e-33	0.823569948413806	0.709	0.304	1.67062838632151e-28	PO	Arhgap39	0.405
2.57297391130587e-47	0.822975490938229	0.702	0.213	7.18657343166843e-43	PO	Snx29	0.489
5.11722998598912e-28	0.82289902597981	0.55	0.205	1.42929350738662e-23	PO	Eps8	0.345
7.07066332989035e-22	0.821954149742115	0.331	0.099	1.97490697467167e-17	PO	Olfm3	0.232
1.01342698477245e-42	0.82040063826638	0.609	0.179	2.83060291116794e-38	PO	Unc80	0.43
6.92850463886823e-27	0.819650617105461	0.517	0.188	1.93520063068228e-22	PO	Ppm1h	0.329
6.63506677407869e-50	0.819205933726545	0.629	0.172	1.85324050066792e-45	PO	Bicdl1	0.457
4.89245606764007e-29	0.817099795352229	0.828	0.462	1.36651190425255e-24	PO	Ttc28	0.366
1.17944415337328e-25	0.816543741348293	0.755	0.396	3.29430546478691e-21	PO	Arl15	0.359
1.058196899763e-29	0.815789295097612	0.861	0.539	2.95564976072803e-25	PO	Gls	0.322
2.6784011422245e-30	0.81543316453093	0.649	0.277	7.48104223034726e-26	PO	Rbfox3	0.372
1.81753628471701e-28	0.815132244962963	0.841	0.487	5.07656059684307e-24	PO	Asxl3	0.354
6.40351574051447e-27	0.815057990143441	0.815	0.473	1.7885659814831e-22	PO	Cdc42bpa	0.342
9.93121366960387e-30	0.814886169856859	0.907	0.589	2.77388729005706e-25	PO	Akt3	0.318
5.87762600703208e-35	0.814706981251753	0.748	0.314	1.64167972002413e-30	PO	Parp8	0.434
1.00145377756512e-30	0.814559366803746	0.675	0.289	2.79716054611712e-26	PO	Wdr7	0.386
1.06076179854262e-17	0.814015100490456	0.709	0.471	2.96281377950941e-13	PO	Cachd1	0.238
1.17660560368905e-23	0.813748859364311	0.689	0.361	3.28637711166387e-19	PO	Pdzd4	0.328
2.00190764652292e-37	0.812419924001269	0.649	0.208	5.59152824750317e-33	PO	Aopep	0.441
6.28939022346728e-35	0.811657185974048	0.291	0.057	1.75668958331665e-30	PO	Sulf1	0.234
1.54804472714055e-26	0.811447827285267	0.781	0.392	4.32384372737626e-22	PO	Gabra2	0.389
1.34514187597135e-30	0.811128481873478	0.742	0.318	3.75711577377559e-26	PO	Ambra1	0.424
3.6564202446811e-40	0.811114693232668	0.603	0.181	1.02127473854188e-35	PO	Sh3rf3	0.422
3.91351356272169e-29	0.810477312148119	0.788	0.413	1.0930834732038e-24	PO	Unc13b	0.375
9.65363968955183e-34	0.810135428264111	0.603	0.208	2.69635810168872e-29	PO	Hivep3	0.395
1.37132196646155e-20	0.809676023765626	0.47	0.186	3.83023938452375e-16	PO	Flrt2	0.284
2.91517721505818e-27	0.809459394397052	0.689	0.334	8.14238147937902e-23	PO	Scn8a	0.355
4.06339983002369e-32	0.809343069537801	0.742	0.311	1.13494820652392e-27	PO	Vps13b	0.431
3.41543424992123e-26	0.809235469104254	0.662	0.304	9.53964940345498e-22	PO	2610037D02Rik	0.358
1.245616053325e-34	0.807824848961787	0.338	0.075	3.47913019854206e-30	PO	Lypd6	0.263
1.72296031322989e-31	0.807694018264732	0.695	0.284	4.81240045088242e-27	PO	Cacnb4	0.411
4.88615776018368e-46	0.807215254039047	0.411	0.085	1.3647527239969e-41	PO	Hcrtr2	0.326
3.50151550130839e-33	0.806455413481555	0.682	0.267	9.78008294670446e-29	PO	Lrba	0.415
1.16653657641056e-30	0.804757369509979	0.689	0.284	3.25825331157233e-26	PO	Osbpl6	0.405
3.7777574347891e-25	0.800778142882376	0.57	0.246	1.05516542911094e-20	PO	Tiam1	0.324
1.01517890841171e-35	0.796835546726821	0.675	0.257	2.83549620908474e-31	PO	Arfgef3	0.418
5.76350436529452e-24	0.792252032633849	0.662	0.342	1.60980440427041e-19	PO	Pi4ka	0.32
3.05601615272571e-42	0.791777833151636	0.517	0.135	8.53575871617817e-38	PO	Dipk1a	0.382
2.85556705068798e-25	0.791743376668584	0.656	0.298	7.97588432927661e-21	PO	Nmnat2	0.358
6.5130696940555e-32	0.791463711658065	0.636	0.244	1.81916549624664e-27	PO	Hmgcll1	0.392
3.3835987118891e-30	0.790838711581826	0.748	0.352	9.45072956217746e-26	PO	Rap1gds1	0.396
2.0857060120609e-31	0.790672726590099	0.954	0.706	5.82558546228729e-27	PO	Sptbn1	0.248
3.51946794899347e-28	0.790169687206073	0.781	0.432	9.83022592833365e-24	PO	4932438A13Rik	0.349
3.15014564820202e-30	0.789636899681033	0.563	0.2	8.79867180999306e-26	PO	Slco3a1	0.363
6.72596096060429e-27	0.788047568905937	0.781	0.455	1.87862815590638e-22	PO	St7	0.326
1.15161752473178e-10	0.787201695506149	0.51	0.314	3.21658290832834e-06	PO	Elmo1	0.196
5.47719526749735e-28	0.78340059917167	0.662	0.267	1.52983541016468e-23	PO	Dtna	0.395
1.41155577987261e-37	0.783267778560487	0.616	0.191	3.94261644876217e-33	PO	Tasor	0.425
2.23059912272542e-24	0.783264497148324	0.841	0.541	6.23028640968436e-20	PO	Srrm4	0.3
2.09675028603554e-26	0.782730006066619	0.715	0.36	5.85643322392588e-22	PO	Ralgps1	0.355
5.51231942813787e-52	0.782633958983878	0.364	0.061	1.53964593947319e-47	PO	Gm28905	0.303
5.61997653007139e-30	0.782100750152779	0.775	0.371	1.56971564461424e-25	PO	Hectd4	0.404
1.30978585157655e-30	0.781880231028406	0.682	0.273	3.65836286203847e-26	PO	Sh3d19	0.409
1.93377355577816e-46	0.780540968789793	0.55	0.143	5.40122291864397e-42	PO	Ankrd55	0.407
2.77433379049681e-29	0.780027243214019	0.702	0.312	7.74899171023665e-25	PO	Esyt2	0.39
4.21330327107154e-23	0.779222282145839	0.815	0.534	1.17681773664299e-18	PO	Rfx7	0.281
2.99797048004396e-35	0.77800967207964	0.616	0.198	8.37363134781079e-31	PO	Slc4a10	0.418
2.20503795553683e-32	0.777611810022558	0.616	0.228	6.15889151360991e-28	PO	Tasp1	0.388
4.8302298059788e-28	0.775862443648281	0.974	0.646	1.34913148710794e-23	PO	Chl1	0.328
4.5015256001912e-30	0.774100091525142	0.993	0.855	1.2573211153894e-25	PO	Ncam1	0.138
2.1869350295227e-32	0.773780240541039	0.702	0.313	6.10832823095986e-28	PO	Cadm3	0.389
6.46455773210994e-28	0.771996183698649	0.503	0.173	1.80561562015563e-23	PO	Plxdc2	0.33
5.08839926712791e-31	0.770861913443701	0.623	0.247	1.4212407993015e-26	PO	Sergef	0.376
5.21890408692423e-23	0.768640455965495	0.656	0.321	1.45769210051881e-18	PO	Atp1a3	0.335
1.54682085466959e-32	0.768175987945064	0.728	0.298	4.32042532917763e-28	PO	Sybu	0.43
1.60427800078849e-26	0.768012004085659	0.907	0.632	4.48090888400232e-22	PO	Gnaq	0.275
8.41085410352874e-41	0.767514882994073	0.589	0.168	2.34923565965661e-36	PO	Bmerb1	0.421
4.45413691303767e-29	0.767232539266973	0.563	0.209	1.24408498118055e-24	PO	Ccdc148	0.354
4.11474937344642e-23	0.767144881219958	0.96	0.813	1.14929064749732e-18	PO	Zfhx3	0.147
2.81204737644482e-06	0.766356867678739	0.272	0.145	0.0785432952714802	PO	Pcdh11x	0.127
2.23608012119295e-27	0.766279546984981	0.795	0.374	6.24559538650404e-23	PO	Klf12	0.421
2.16173023854214e-24	0.765484767146501	0.775	0.461	6.03792872927205e-20	PO	Nptn	0.314
6.25759594202698e-33	0.764618491088315	0.517	0.162	1.74780912256756e-28	PO	Rgs7bp	0.355
4.73483642951796e-30	0.764493713940309	0.715	0.322	1.32248716312866e-25	PO	Ctif	0.393
2.14250837476256e-21	0.763880296453321	0.43	0.153	5.9842401415493e-17	PO	Eda	0.277
6.26749589348523e-30	0.763789341702438	0.947	0.627	1.75057427800936e-25	PO	Gnao1	0.32
1.27324420881177e-43	0.762462290104406	0.675	0.197	3.55629839963216e-39	PO	Dop1a	0.478
2.0849192198927e-19	0.762330680278823	0.887	0.727	5.82338787308229e-15	PO	Elavl2	0.16
5.82716387728302e-16	0.761731095732702	0.616	0.331	1.62758514256392e-11	PO	Pdzrn4	0.285
4.03139463331392e-25	0.76169253698038	0.675	0.305	1.12600883503091e-20	PO	Clvs1	0.37
2.60127465746741e-44	0.760545048893578	0.55	0.142	7.26562024577222e-40	PO	Tmem117	0.408
1.10246731364195e-27	0.758898865344737	0.596	0.24	3.07930145373333e-23	PO	Xkr6	0.356
6.82501896925433e-38	0.758846721388325	0.576	0.176	1.90629604830243e-33	PO	Rimbp2	0.4
1.68535795897256e-18	0.758833537261487	0.603	0.322	4.70737331520627e-14	PO	Pcdh10	0.281
6.05362846390914e-15	0.758171925359224	0.199	0.055	1.69083896625446e-10	PO	Cdh9	0.144
1.64068750121959e-22	0.756773372670481	0.682	0.352	4.58260425965644e-18	PO	Ptpn4	0.33
4.89852934594026e-28	0.756242528665442	0.503	0.174	1.36820823161457e-23	PO	Bend6	0.329
2.36633089676838e-25	0.756161374988811	0.596	0.257	6.60939882776375e-21	PO	St6gal2	0.339
1.23350619064719e-31	0.755746598941363	0.298	0.064	3.44530614109666e-27	PO	Thrb	0.234
6.368473959723e-09	0.753317352588604	0.596	0.455	0.000177877846169023	PO	Edil3	0.141
4.64679255193333e-33	0.752018453286468	0.656	0.234	1.2978956276805e-28	PO	Lrch1	0.422
1.67058644392473e-23	0.750978822194967	0.762	0.414	4.66611499652616e-19	PO	9330159F19Rik	0.348
1.66947799400898e-36	0.750399345692955	0.55	0.164	4.66301898506648e-32	PO	Sptbn4	0.386
5.52983292838113e-23	0.749923460726142	0.788	0.491	1.54453763522613e-18	PO	Bicd1	0.297
1.83782159343857e-39	0.749800494283702	0.589	0.176	5.13321949263326e-35	PO	Reps2	0.413
1.46899241126019e-26	0.749220403319732	0.662	0.282	4.10304270389085e-22	PO	Wwox	0.38
2.47967426256325e-23	0.745785000977384	0.788	0.469	6.92597818276541e-19	PO	Osbpl9	0.319
9.50732545553921e-18	0.743686129491459	0.709	0.447	2.65549107298666e-13	PO	Adgrl2	0.262
6.89999112745946e-34	0.743519230317543	0.702	0.257	1.9272365218107e-29	PO	A330076H08Rik	0.445
1.65308374979734e-27	0.742087996748795	0.603	0.246	4.61722822155896e-23	PO	Mef2c	0.357
1.91485048086975e-27	0.741036635297462	0.974	0.764	5.3483688781173e-23	PO	Apc	0.21
2.79325444771217e-25	0.740812529569341	0.801	0.459	7.80183899790486e-21	PO	Raph1	0.342
1.23100716353412e-24	0.740208395992888	0.662	0.317	3.43832610846716e-20	PO	AW554918	0.345
1.21797730121449e-24	0.738264724565263	0.881	0.664	3.40193240002219e-20	PO	Herc1	0.217
7.63301494550993e-39	0.737485600516703	0.576	0.169	2.13197740443038e-34	PO	Gm49797	0.407
2.13849890024234e-17	0.736813975302214	0.424	0.17	5.97304127826687e-13	PO	Pex5l	0.254
1.16431049375639e-24	0.736630913885089	0.377	0.112	3.25203564011098e-20	PO	Kcnab1	0.265
9.06191152582318e-28	0.736591952423944	0.682	0.291	2.53108250827767e-23	PO	Phlpp1	0.391
7.56532771029885e-27	0.735896796691346	0.834	0.508	2.11307168276357e-22	PO	Wdfy3	0.326
1.73013421560706e-43	0.735591470047647	0.305	0.052	4.83243787761208e-39	PO	Htr2c	0.253
8.15740271128637e-27	0.734898581669846	0.583	0.233	2.27844415128939e-22	PO	Tom1l2	0.35
3.85542902351173e-21	0.734742833969527	0.742	0.44	1.07685988055706e-16	PO	Rapgef6	0.302
5.45684036931657e-29	0.734311648208809	0.589	0.228	1.52415008355381e-24	PO	Ppp1r13b	0.361
1.07294135223494e-28	0.733428337816662	0.517	0.178	2.99683249092741e-24	PO	Arhgef28	0.339
7.66443403300449e-24	0.733056128127769	0.801	0.471	2.14075306975848e-19	PO	Rfx3	0.33
1.61940540467336e-34	0.73192838223997	0.536	0.163	4.52316123579317e-30	PO	Rap1gap2	0.373
3.1310632239382e-41	0.731853164819769	0.351	0.068	8.74537269078179e-37	PO	L3mbtl4	0.283
8.19956583682631e-24	0.730738855002598	0.815	0.51	2.29022073388396e-19	PO	Kif1a	0.305
2.80784508106843e-22	0.730510831148869	0.722	0.387	7.84259209593224e-18	PO	Cox16	0.335
8.8007363634512e-31	0.729078628443002	0.543	0.189	2.45813367367556e-26	PO	Cpeb2	0.354
3.1414289069322e-25	0.728665116187786	0.616	0.273	8.77432507995233e-21	PO	Fam219a	0.343
5.91183308757118e-33	0.727452275194318	0.603	0.209	1.65123409968951e-28	PO	Dock9	0.394
4.03698479693221e-25	0.727406407169631	0.642	0.306	1.12757022363113e-20	PO	Rmdn1	0.336
1.87753417321777e-24	0.726956733836521	0.907	0.635	5.24414069921454e-20	PO	Dst	0.272
5.09340708716357e-23	0.726887327410393	0.848	0.552	1.42263953351566e-18	PO	Agap1	0.296
1.65822887434854e-14	0.725714589863403	0.728	0.574	4.63159906894291e-10	PO	Fndc3a	0.154
4.85864546601126e-27	0.724995217422694	0.669	0.265	1.3570682651116e-22	PO	Cacna1d	0.404
1.46307428264285e-19	0.723850886897514	0.483	0.198	4.08651277884974e-15	PO	Greb1l	0.285
2.80684093304046e-21	0.723828976641047	0.868	0.519	7.8397874100753e-17	PO	Ntm	0.349
9.40712292680298e-25	0.723824855220943	0.748	0.405	2.62750350468534e-20	PO	Osbpl8	0.343
3.56929154604227e-18	0.723399562176056	0.497	0.199	9.96938821725067e-14	PO	Frmpd4	0.298
9.97363369560601e-37	0.723365001100579	0.55	0.161	2.78573562751971e-32	PO	Armh3	0.389
1.27790953946944e-17	0.722132341546447	0.536	0.256	3.56932913469208e-13	PO	Fbxl7	0.28
2.5196139356027e-28	0.721393769771622	0.649	0.27	7.0375336835319e-24	PO	Arhgef11	0.379
3.09448822186763e-27	0.721333520485419	0.815	0.44	8.64321505249849e-23	PO	Scai	0.375
6.80115290012777e-24	0.721211519728636	0.695	0.34	1.89963001653469e-19	PO	Atp9b	0.355
2.07571057680792e-21	0.720651884020793	0.815	0.537	5.7976672120822e-17	PO	Neto2	0.278
1.74246175283124e-28	0.719574341302081	0.609	0.233	4.86686992183294e-24	PO	Rnf180	0.376
3.54649493383514e-25	0.719265077687142	0.848	0.542	9.90571499969492e-21	PO	Jmjd1c	0.306
7.78348023413771e-33	0.718021425964422	0.563	0.179	2.174003864197e-28	PO	Gm42439	0.384
2.35780859694866e-40	0.717971178260852	0.291	0.05	6.58559519213729e-36	PO	Man1a	0.241
2.49972965636753e-23	0.717626802044523	0.921	0.73	6.98199490320015e-19	PO	App	0.191
8.65528452906818e-22	0.717282522024304	0.788	0.467	2.41750752181403e-17	PO	Fgd4	0.321
4.72967826503562e-19	0.717249240788735	0.583	0.297	1.3210464362071e-14	PO	Rgs17	0.286
7.7124034937199e-21	0.715808823019137	0.636	0.317	2.15415141983091e-16	PO	Cblb	0.319
7.53225885345551e-25	0.713628026219953	0.603	0.255	2.10383522035866e-20	PO	Plcl2	0.348
5.27285190983264e-24	0.713498579609308	0.887	0.669	1.47276026693535e-19	PO	Rbm6	0.218
7.80100399813914e-24	0.713341426342388	0.795	0.452	2.17889842672024e-19	PO	Fchsd2	0.343
3.69602493053432e-22	0.713268621950635	0.868	0.589	1.03233672334754e-17	PO	Map4	0.279
7.2796535693144e-17	0.712805103624456	0.629	0.383	2.0332800384452e-12	PO	Chka	0.246
1.27379395805311e-28	0.712741181696316	0.775	0.378	3.55783390423813e-24	PO	Fmn2	0.397
5.21507738014589e-24	0.712726072245428	0.861	0.582	1.45662326304855e-19	PO	Fam168a	0.279
3.21283078111942e-20	0.712135242195835	0.742	0.464	8.97375765474466e-16	PO	Fer	0.278
8.62307352416823e-36	0.711773319999273	0.609	0.207	2.40851066603543e-31	PO	Arhgap44	0.402
5.92233553261203e-22	0.711739986275364	0.715	0.391	1.65416753761387e-17	PO	Ppm1l	0.324
1.37659031732029e-31	0.71030135296766	0.815	0.312	3.84495441530731e-27	PO	Colec12	0.503
7.06980955437361e-22	0.71002115505733	0.841	0.568	1.97466850663209e-17	PO	Jakmip2	0.273
9.13044106353896e-33	0.709521669433535	0.49	0.151	2.55022349345707e-28	PO	Slit1	0.339
3.62327968557362e-24	0.709075545390938	0.371	0.109	1.01201824897757e-19	PO	Thsd7b	0.262
2.68965349998112e-28	0.708934451100245	0.49	0.164	7.51247119079728e-24	PO	Brinp2	0.326
5.35381860486629e-26	0.707806969749343	0.642	0.288	1.4953750745252e-21	PO	Dmxl2	0.354
8.60620883405141e-30	0.707774443169462	0.589	0.211	2.4038001894389e-25	PO	1500004A13Rik	0.378
1.79325977161975e-23	0.705218629010165	0.821	0.506	5.00875386811111e-19	PO	Itsn1	0.315
2.03212847747083e-35	0.70429442390933	0.57	0.173	5.67593805042377e-31	PO	Gm20275	0.397
1.15630013008131e-26	0.703686961112542	0.775	0.408	3.2296618933301e-22	PO	Plekha1	0.367
5.86638334856909e-19	0.70339840999482	0.497	0.218	1.63853953308883e-14	PO	Snca	0.279
8.61785080781924e-23	0.70305797239044	0.815	0.489	2.40705190913199e-18	PO	Erc1	0.326
1.14257639493309e-25	0.702497968161588	0.642	0.284	3.19133012868762e-21	PO	Ptpn5	0.358
1.9270744170939e-26	0.702215983296497	0.642	0.26	5.38251155438496e-22	PO	Gab2	0.382
6.7206875950217e-19	0.702065041342192	0.709	0.412	1.87715525216551e-14	PO	5330434G04Rik	0.297
2.30377309821275e-24	0.701603704206033	0.841	0.528	6.43466864061804e-20	PO	Chd9	0.313
3.36174390533244e-24	0.70149090942673	0.523	0.206	9.38968690198405e-20	PO	Gabra3	0.317
6.91640997646777e-17	0.700607507269615	0.735	0.503	1.93182247052721e-12	PO	Prkar2b	0.232
3.93450051450858e-33	0.700436793935974	0.821	0.316	1.09894533870739e-28	PO	Nrg1	0.505
2.38905198304885e-18	0.700182896671851	0.795	0.561	6.67286109385375e-14	PO	Znrf1	0.234
2.0596161440985e-33	0.69883339060608	0.795	0.304	5.75271385208153e-29	PO	Arhgap26	0.491
1.74455040176257e-19	0.698710105431006	0.861	0.705	4.87270372716304e-15	PO	Tnrc6c	0.156
2.44943917667882e-25	0.698119595765305	0.411	0.126	6.84152856438162e-21	PO	Ptchd4	0.285
4.35359358875853e-25	0.697476212242631	0.834	0.519	1.21600222527615e-20	PO	Smg6	0.315
2.03099197136781e-18	0.69703304548609	0.821	0.632	5.67276367522744e-14	PO	Zfp280d	0.189
4.94722149481713e-29	0.696764707185608	0.437	0.134	1.38180843571737e-24	PO	Camk2a	0.303
1.87088095527621e-25	0.696430148888757	0.596	0.255	5.22555759618199e-21	PO	Sesn1	0.341
4.70777211546303e-20	0.696261102901619	0.748	0.486	1.31492782956998e-15	PO	Epc1	0.262
9.6334833102292e-29	0.695773874156061	0.603	0.229	2.69072822338012e-24	PO	Fbxl2	0.374
2.21853423880397e-27	0.695379076830418	0.45	0.14	6.19658798240337e-23	PO	4930509J09Rik	0.31
2.38320552543497e-26	0.695220991311466	0.98	0.591	6.65653135309241e-22	PO	Mapt	0.389
5.62264012046242e-15	0.693194515501742	0.444	0.214	1.57045961204636e-10	PO	Serpini1	0.23
1.35028324986613e-21	0.693040477262173	0.781	0.481	3.77147614520108e-17	PO	Ulk2	0.3
3.88086969847182e-26	0.69292286867154	0.51	0.172	1.08396571548016e-21	PO	9530059O14Rik	0.338
3.33904218618267e-29	0.692650023893193	0.636	0.256	9.32627873022681e-25	PO	Tmem135	0.38
4.19467053528504e-30	0.69201292781356	0.649	0.247	1.17161342721046e-25	PO	Gas7	0.402
1.607762798372e-28	0.691362146840529	0.503	0.166	4.49064227213284e-24	PO	March4	0.337
1.06631031091149e-16	0.690705023218184	0.682	0.406	2.97831132940689e-12	PO	Snap25	0.276
6.57924302723687e-26	0.690187087576105	0.715	0.347	1.83764836993753e-21	PO	Rapgef2	0.368
3.48978688452198e-22	0.689508994566794	0.669	0.343	9.74732374715833e-18	PO	Fam13b	0.326
8.38409968464288e-21	0.688327984937406	0.742	0.407	2.3417628829176e-16	PO	Pde10a	0.335
1.79253979308547e-43	0.688307336248574	0.457	0.105	5.00674289606704e-39	PO	Gm36975	0.352
3.0770459087404e-24	0.687873109565215	0.616	0.277	8.5944969277028e-20	PO	Rptor	0.339
2.28650213060132e-12	0.687552413474498	0.364	0.161	6.38642910098256e-08	PO	Cdh7	0.203
4.36598378813915e-18	0.687319133174361	0.841	0.687	1.21946293186515e-13	PO	Fam49b	0.154
5.34992050690347e-17	0.68635334137746	0.695	0.431	1.49428629678321e-12	PO	Lcor	0.264
3.06063925334205e-37	0.684682289973955	0.371	0.082	8.54867149850967e-33	PO	Htr7	0.289
1.39538736854628e-34	0.684496151498456	0.291	0.056	3.8974564590866e-30	PO	Hcn1	0.235
2.34123857331874e-17	0.684174328414655	0.583	0.306	6.53931345913657e-13	PO	Rps6ka3	0.277
1.09348192300505e-31	0.682827620185814	0.464	0.134	3.0542043591454e-27	PO	Ptprr	0.33
1.14984244157295e-21	0.682607309880079	0.49	0.183	3.21162492355739e-17	PO	Galnt18	0.307
6.19153130630206e-23	0.681605011148966	0.695	0.345	1.72935660916323e-18	PO	Dis3l2	0.35
2.73344171593806e-23	0.681517582215833	0.616	0.266	7.63477605678659e-19	PO	Gabrb2	0.35
5.2608830543705e-30	0.680726226231665	0.682	0.273	1.46941724591622e-25	PO	Gm9801	0.409
3.53252570766119e-16	0.68051202610257	0.417	0.172	9.86669755406848e-12	PO	Pde1c	0.245
1.55659931287874e-25	0.678806371191341	0.503	0.188	4.3477375408016e-21	PO	Lingo1	0.315
1.97257017451225e-26	0.677738848968641	0.596	0.232	5.50958575443017e-22	PO	Bbs9	0.364
4.16288596108477e-22	0.677506411303382	0.768	0.459	1.16273567779059e-17	PO	Kat6b	0.309
2.6944628487045e-16	0.677283264222116	0.589	0.315	7.52590418271653e-12	PO	Atp11c	0.274
1.37510946606116e-21	0.677097879013155	0.702	0.367	3.84081824965544e-17	PO	Ncoa2	0.335
6.53804290122365e-24	0.676388140253528	0.596	0.254	1.82614076274078e-19	PO	Ttc7b	0.342
7.00284148608698e-23	0.676070451240601	0.881	0.566	1.95596365547896e-18	PO	Ppp1r9a	0.315
2.63018616271686e-18	0.675461682494968	0.828	0.631	7.34637297108445e-14	PO	Rabgap1	0.197
8.07693621786013e-17	0.675422207434071	0.503	0.243	2.25596905501051e-12	PO	Gpr45	0.26
1.02733521255396e-21	0.674993428462882	0.854	0.54	2.86944998218446e-17	PO	Kidins220	0.314
2.34671209499161e-17	0.674985022239615	0.715	0.442	6.55460155252106e-13	PO	Fut8	0.273
1.97478116637737e-31	0.674291853637205	0.801	0.306	5.51576127580864e-27	PO	Gm4258	0.495
3.11944979107059e-29	0.672831757448721	0.517	0.178	8.71293521143926e-25	PO	Simc1	0.339
2.66847040891116e-25	0.671508793931126	0.728	0.37	7.45330469912975e-21	PO	Btrc	0.358
1.00265653838314e-39	0.671505262789941	0.497	0.129	2.80051997735794e-35	PO	A330023F24Rik	0.368
1.03897133795434e-20	0.671242346718357	0.629	0.332	2.90195084404028e-16	PO	Ino80	0.297
4.01947294138589e-26	0.670474825077379	0.43	0.134	1.12267898725849e-21	PO	Xylt1	0.296
6.45667494745409e-35	0.669645520690183	0.656	0.212	1.8034138795734e-30	PO	Relch	0.444
5.68207468137769e-27	0.669270999915072	0.497	0.174	1.5870602792556e-22	PO	Far2	0.323
3.88752194964911e-24	0.669111384672399	0.596	0.247	1.08582375575649e-19	PO	Sgms1	0.349
1.39403825573734e-20	0.668244966231582	0.649	0.337	3.89368825209996e-16	PO	Dhx57	0.312
7.05267061418027e-19	0.665200109300663	0.788	0.555	1.96988142924669e-14	PO	Abi2	0.233
1.79024354761684e-17	0.665106550081802	0.755	0.504	5.00032925284859e-13	PO	Vezt	0.251
7.26419046823894e-13	0.664983379280799	0.616	0.413	2.02896103968382e-08	PO	Khdrbs3	0.203
1.18681867221563e-27	0.664956714079325	0.603	0.217	3.31490323336548e-23	PO	Ecpas	0.386
1.19390859209304e-17	0.664842392333756	0.669	0.37	3.33470608857508e-13	PO	Smpd3	0.299
1.02477425871099e-19	0.664657028342406	0.609	0.309	2.86229698200567e-15	PO	Dennd6a	0.3
7.77314603182409e-20	0.664609721612583	0.742	0.455	2.17111741814879e-15	PO	Fto	0.287
5.92150228040672e-11	0.664533048875646	0.742	0.666	1.6539348019404e-06	PO	Tox3	0.076
3.20015787719916e-25	0.664167818789156	0.583	0.241	8.93836096680496e-21	PO	Stx1a	0.342
2.7193107527395e-31	0.663402294967866	0.497	0.148	7.59530686347671e-27	PO	Tasor2	0.349
4.76931409877219e-24	0.662222948434226	0.702	0.337	1.33211712092806e-19	PO	Nol4	0.365
3.68074897719055e-32	0.661578312471723	0.437	0.126	1.02806999681909e-27	PO	Sel1l3	0.311
1.49299673771337e-26	0.660770984886034	0.285	0.066	4.17008918810721e-22	PO	Gm45323	0.219
5.77476483169417e-18	0.660433185428799	0.768	0.516	1.6129495651405e-13	PO	Ptk2	0.252
2.89294659637472e-26	0.659408154043239	0.603	0.232	8.08028913833422e-22	PO	Shtn1	0.371
2.07096290363917e-30	0.658818366844644	0.338	0.081	5.78440648615456e-26	PO	Sphkap	0.257
4.36131502222462e-24	0.657241782742469	0.596	0.259	1.21815889885756e-19	PO	Slc25a27	0.337
1.94660571612449e-18	0.655537092859999	0.775	0.517	5.4370644257073e-14	PO	Dip2b	0.258
1.54272050459978e-21	0.654441704113007	0.695	0.364	4.30897264139763e-17	PO	Wnk2	0.331
4.6119876381041e-28	0.65426382923725	0.497	0.169	1.28817426719886e-23	PO	Mirg	0.328
1.3947611202272e-15	0.654143267857092	0.788	0.553	3.8957072849066e-11	PO	Klf7	0.235
1.6093904365625e-23	0.653958967120581	0.477	0.179	4.49518842836273e-19	PO	Rtn4rl1	0.298
4.53069628112105e-22	0.653546626886066	0.576	0.252	1.26546877827992e-17	PO	Fnip2	0.324
4.61333891279603e-23	0.653126715413376	0.444	0.164	1.28855169173306e-18	PO	Sgsm1	0.28
2.15646657809663e-18	0.652522312699274	0.695	0.417	6.02322679928169e-14	PO	Xpo7	0.278
4.0128010453084e-34	0.651670965416633	0.583	0.181	1.12081545996509e-29	PO	Gm37240	0.402
1.51554463658312e-14	0.651253824680026	0.364	0.143	4.23306772444032e-10	PO	Ptprm	0.221
3.20417665494028e-15	0.648603179990823	0.649	0.443	8.94958581491369e-11	PO	Agfg1	0.206
2.85151790932259e-21	0.647947616486051	0.649	0.339	7.96457467252891e-17	PO	Tmem131l	0.31
5.12819165041341e-24	0.647143479388125	0.556	0.211	1.43235520987697e-19	PO	Nr6a1	0.345
3.13413533128916e-23	0.64639595715207	0.901	0.599	8.75395339382375e-19	PO	Srgap3	0.302
1.71604135687079e-15	0.646268592884777	0.662	0.414	4.79307511387579e-11	PO	Abcc5	0.248
5.24936795291572e-19	0.646105419931281	0.748	0.475	1.46620096292889e-14	PO	Herc2	0.273
7.21113876031069e-16	0.645633263375929	0.311	0.104	2.01414316714238e-11	PO	Prr16	0.207
7.24156227850047e-21	0.644119408702289	0.603	0.279	2.02264076000797e-16	PO	Olfm2	0.324
3.72606688805294e-22	0.643817844115653	0.815	0.476	1.04072774250207e-17	PO	Srgap2	0.339
3.85953128034074e-21	0.643779335375702	0.662	0.336	1.07800568191197e-16	PO	Efr3b	0.326
5.9268224323711e-18	0.642081519940852	0.695	0.415	1.65542077358557e-13	PO	Snx10	0.28
2.59614656886259e-18	0.641995205887145	0.411	0.152	7.25129698149009e-14	PO	Chrm3	0.259
3.74812962520611e-20	0.641258401977638	0.517	0.224	1.04689008561632e-15	PO	Syn1	0.293
4.16522777049367e-18	0.640716048147503	0.828	0.577	1.16338976857659e-13	PO	Polb	0.251
4.38112930027205e-22	0.640254514634294	0.603	0.275	1.22369322485899e-17	PO	Tbc1d12	0.328
4.75116825098875e-32	0.640178698649991	0.45	0.131	1.32704880418367e-27	PO	Adcy5	0.319
4.7435867332123e-19	0.639932202446635	0.649	0.343	1.32493121045353e-14	PO	Lrch3	0.306
4.58106808520096e-20	0.639203625874914	0.675	0.383	1.27953812687748e-15	PO	Rufy2	0.292
3.8723697764427e-31	0.638961308505272	0.642	0.246	1.08159160225821e-26	PO	Clec16a	0.396
4.26392960537759e-12	0.638911051039261	0.477	0.263	1.19095817807802e-07	PO	Crim1	0.214
8.34198224194954e-20	0.638759003244119	0.709	0.396	2.32999905999893e-15	PO	Fryl	0.313
6.53189008084845e-24	0.638501042819297	0.907	0.631	1.82442221848178e-19	PO	Ehbp1	0.276
9.63955307828666e-19	0.63789336209901	0.901	0.732	2.69242357029625e-14	PO	Gpatch8	0.169
7.25421282024039e-15	0.637765654391987	0.921	0.836	2.02617418282134e-10	PO	Pbx1	0.0850000000000001
3.3282722175953e-27	0.637033139363587	0.583	0.2	9.29619713096545e-23	PO	Hs3st5	0.383
2.40536561245191e-20	0.636975326455614	0.775	0.509	6.71842669213944e-16	PO	Neo1	0.266
1.24498279359578e-17	0.63411154478167	0.543	0.27	3.47736144079238e-13	PO	Rab30	0.273
3.20887565824588e-14	0.634098859649142	0.715	0.516	8.96271060104657e-10	PO	1110051M20Rik	0.199
2.73561251404367e-29	0.63269261286639	0.49	0.156	7.64083931297538e-25	PO	Gm1976	0.334
1.38175944928916e-24	0.632604225568151	0.57	0.242	3.85939231780956e-20	PO	Inpp4a	0.328
3.75049748626374e-18	0.632209893499933	0.682	0.376	1.04755145288832e-13	PO	Sh3kbp1	0.306
7.57138009553245e-19	0.631261154096164	0.815	0.528	2.11476217448317e-14	PO	Kcnk10	0.287
1.78374280902937e-17	0.630974002895249	0.576	0.308	4.98217203989994e-13	PO	Supt3	0.268
1.79024237263042e-22	0.627658445338061	0.285	0.073	5.00032597099404e-18	PO	4930555F03Rik	0.212
3.63124150313989e-23	0.627538323093176	0.252	0.059	1.014242064242e-18	PO	Glra3	0.193
2.78194400470077e-18	0.627455909278427	0.934	0.875	7.77024779952971e-14	PO	Ube3a	0.0590000000000001
2.20223282782896e-33	0.627221528545973	0.391	0.095	6.15105651140906e-29	PO	Mctp1	0.296
1.51037820599502e-26	0.627144237073013	0.616	0.24	4.2186373671647e-22	PO	Shank2	0.376
1.71729521208066e-21	0.626588272344388	0.609	0.261	4.7965772568625e-17	PO	Zswim6	0.348
5.27970704808869e-18	0.626521246963847	0.781	0.532	1.47467497560165e-13	PO	Arih1	0.249
4.26061734359885e-17	0.626191499946253	0.576	0.31	1.1900330302406e-12	PO	Ipo11	0.266
9.11719407107877e-21	0.62585777115044	0.921	0.784	2.54652347599301e-16	PO	Usp34	0.137
5.20276917505081e-15	0.625827969725167	0.258	0.081	1.45318545828344e-10	PO	Rtl4	0.177
4.8487439682916e-19	0.625605181551193	0.589	0.279	1.35430267778353e-14	PO	Dtnb	0.31
3.59680176935891e-18	0.624438756696866	0.689	0.358	1.00462270219964e-13	PO	Rbms1	0.331
3.37147611047502e-13	0.62335796773188	0.695	0.436	9.41686992416777e-09	PO	Tenm4	0.259
5.41858536513823e-16	0.623290300804569	0.642	0.378	1.51346507833676e-11	PO	Kif5a	0.264
2.27576605932495e-25	0.62286582246165	0.411	0.13	6.35644218030052e-21	PO	Glcci1	0.281
5.16981840465962e-31	0.622780628096319	0.45	0.129	1.44398197860548e-26	PO	Dop1b	0.321
1.77731661605981e-14	0.622543634270263	0.762	0.557	4.96422304031664e-10	PO	Senp7	0.205
2.40648151478726e-18	0.622497288160856	0.748	0.481	6.72154351895229e-14	PO	Myo5a	0.267
2.00007918830007e-26	0.621835042797082	0.53	0.196	5.58642118084094e-22	PO	Mast1	0.334
1.124524016767e-21	0.620839369004356	0.424	0.152	3.1409080312319e-17	PO	Stk32b	0.272
1.91342877205907e-17	0.620155358424038	0.589	0.312	5.34439790323818e-13	PO	Atcay	0.277
4.39722634068376e-24	0.619988042638965	0.49	0.183	1.22818928921638e-19	PO	Clvs2	0.307
2.12764594717753e-26	0.617854647481142	0.444	0.146	5.94272789506155e-22	PO	Retreg1	0.298
4.78207945050174e-19	0.617711658722896	0.543	0.262	1.33568261131964e-14	PO	Axin1	0.281
1.49281249052868e-34	0.617475955296486	0.397	0.098	4.16957456729566e-30	PO	Gprin3	0.299
1.45690679209355e-19	0.616960107868932	0.669	0.311	4.06928636099649e-15	PO	Glra2	0.358
1.49501261258288e-33	0.616952078682681	0.483	0.136	4.17571972820524e-29	PO	Khdc4	0.347
6.34231423071461e-08	0.615510561623623	0.47	0.267	0.0017714717877809	PO	Sox2ot	0.203
4.84139078259156e-19	0.614447174729115	0.609	0.312	1.35224885948565e-14	PO	Usp24	0.297
1.07358978449618e-19	0.614088920923045	0.642	0.316	2.99864362707628e-15	PO	Sncaip	0.326
2.21775716643226e-21	0.613723935048688	0.669	0.331	6.19441754156195e-17	PO	Slc25a12	0.338
1.98655215826938e-18	0.613308244547349	0.722	0.43	5.54863883326221e-14	PO	Nlk	0.292
1.14968191861395e-30	0.612969129889464	0.437	0.127	3.21117656688063e-26	PO	Radil	0.31
9.54198886155865e-19	0.612915395126751	0.603	0.319	2.66517290892195e-14	PO	Sptlc2	0.284
6.60733643145207e-18	0.612841181491499	0.815	0.549	1.84549513866888e-13	PO	Pkia	0.266
3.18901103230506e-20	0.612451531194445	0.901	0.64	8.90722671433126e-16	PO	Dock7	0.261
2.14810574532211e-27	0.612194501286481	0.272	0.061	5.99987415725917e-23	PO	Lypd6b	0.211
3.46343223110601e-36	0.61177294683184	0.344	0.076	9.6737125647022e-32	PO	Bdnf	0.268
5.61451968254854e-24	0.61158433110189	0.702	0.338	1.56819149253263e-19	PO	Phactr3	0.364
6.58363779376496e-16	0.611464312294792	0.742	0.527	1.83887587217649e-11	PO	Tbl1x	0.215
2.61851962298904e-21	0.611318224146282	0.669	0.34	7.31378715897069e-17	PO	Mtmr3	0.329
1.46517710618782e-27	0.611055279022929	0.404	0.122	4.09238617529321e-23	PO	Als2	0.282
8.52587390957268e-22	0.610932185812177	0.795	0.445	2.38136184168275e-17	PO	Cacna2d1	0.35
4.43498175749699e-19	0.610400209645846	0.583	0.258	1.23873475468648e-14	PO	Hivep2	0.325
3.83901998019754e-18	0.610121622699533	0.318	0.102	1.07227667066897e-13	PO	Ryr2	0.216
9.23430668851692e-16	0.609140836751006	0.629	0.366	2.57923420116966e-11	PO	Ankib1	0.263
1.15489051667568e-20	0.608116489111564	0.874	0.589	3.22572470212683e-16	PO	Atp2c1	0.285
1.7112698413917e-17	0.608106566637805	0.815	0.577	4.77974779399117e-13	PO	Ankrd17	0.238
9.06870959615942e-11	0.608022731527782	0.563	0.368	2.53298127730329e-06	PO	Ptpn9	0.195
7.12807403146311e-31	0.607796023122594	0.444	0.128	1.99094235772796e-26	PO	Slc41a2	0.316
1.71880790028801e-16	0.606679104672181	0.623	0.349	4.80080234629445e-12	PO	Cers4	0.274
3.003509920809e-22	0.606576581102185	0.974	0.882	8.38910355981163e-18	PO	Fnbp1l	0.092
1.15284053747475e-15	0.606105796104935	0.483	0.232	3.21999890522073e-11	PO	Srr	0.251
1.76851882021484e-23	0.606051698846469	0.781	0.394	4.93964991674208e-19	PO	Fgfr2	0.387
6.7899118699989e-28	0.605035297898473	0.636	0.228	1.89649028440939e-23	PO	5330438D12Rik	0.408
5.51287266157007e-21	0.604923584141481	0.477	0.19	1.53980046310314e-16	PO	Jakmip1	0.287
4.16856050044144e-24	0.603036699815513	0.556	0.215	1.1643206333783e-19	PO	Focad	0.341
1.64576102493802e-16	0.602852399316667	0.603	0.331	4.59677511875437e-12	PO	Ccser2	0.272
4.53765173511423e-15	0.602764522896469	0.702	0.472	1.26741150613476e-10	PO	Pde7a	0.23
2.59307618827487e-19	0.601912616936288	0.682	0.359	7.24272110147055e-15	PO	Nckap5	0.323
2.05096905665046e-18	0.59983881073064	0.907	0.657	5.7285616721304e-14	PO	Ankrd12	0.25
6.59507640312127e-19	0.599727562996107	0.854	0.631	1.8420707901558e-14	PO	Mtss1	0.223
8.32161345654938e-19	0.599445329189958	0.868	0.709	2.32430985454881e-14	PO	R3hdm1	0.159
8.23728203091955e-20	0.599173877777179	0.563	0.268	2.30075524405614e-15	PO	Slc4a3	0.295
5.08134057348658e-15	0.599120813500606	0.775	0.569	1.41926923558054e-10	PO	Rock1	0.206
4.91256440086001e-13	0.598385775259235	0.649	0.437	1.37212836280421e-08	PO	Nbeal1	0.212
6.56121131588654e-14	0.598337155165171	0.662	0.411	1.83261193264027e-09	PO	Vav3	0.251
1.33982325693711e-14	0.598277006650881	0.589	0.336	3.74226033895103e-10	PO	Syt7	0.253
3.72695973713012e-28	0.598208504359323	0.497	0.164	1.04097712417781e-23	PO	Grin1	0.333
2.38889759067777e-22	0.597810128549418	0.523	0.212	6.67242986052209e-18	PO	Kcnq2	0.311
4.13907288995582e-17	0.597533266049071	0.709	0.453	1.15608444889356e-12	PO	Dmxl1	0.256
2.36735008887018e-15	0.596153260242836	0.709	0.45	6.61224553322329e-11	PO	Nav1	0.259
1.08971182311662e-13	0.595788863439675	0.57	0.329	3.04367409314703e-09	PO	Pcyt2	0.241
1.91674617430039e-28	0.595007963703361	0.411	0.119	5.35366373943841e-24	PO	Jakmip3	0.292
2.27149581045722e-25	0.594953720846523	0.497	0.168	6.34451494818805e-21	PO	Nrg2	0.329
5.74589497768411e-16	0.594382442214332	0.788	0.582	1.60488592621695e-11	PO	Asap1	0.206
4.54687803232299e-20	0.594009396139873	0.437	0.171	1.26998850320813e-15	PO	Pdia5	0.266
6.77619094858321e-31	0.593964416209485	0.715	0.258	1.89265789384878e-26	PO	Cntn6	0.457
2.59496385217791e-14	0.593950979289558	0.497	0.253	7.24799353551811e-10	PO	Slc12a6	0.244
3.8764287034969e-19	0.593565836681285	0.808	0.546	1.08272530117372e-14	PO	Arhgef12	0.262
7.76973068875866e-23	0.593390687004111	0.629	0.281	2.17016347867718e-18	PO	Ano6	0.348
2.96528979734385e-38	0.592811760077922	0.477	0.121	8.28235093296112e-34	PO	Gm1043	0.356
7.04885763987187e-15	0.591565912486731	0.623	0.361	1.96881642739261e-10	PO	Agtpbp1	0.262
2.55940444236618e-20	0.591223684134183	0.55	0.241	7.14867254797299e-16	PO	Apex2	0.309
1.08301740285716e-29	0.591197309524025	0.517	0.163	3.02497590792033e-25	PO	Oga	0.354
1.05605425075273e-20	0.59008025270878	0.609	0.294	2.94966512777745e-16	PO	Syt14	0.315
1.32962637704924e-19	0.589693978317477	0.523	0.222	3.71377943373624e-15	PO	Sgk1	0.301
1.62295384527099e-12	0.589153449676105	0.649	0.454	4.53307238522641e-08	PO	Rnpc3	0.195
1.85323136974295e-18	0.588903622692498	0.623	0.333	5.17626053882903e-14	PO	Htt	0.29
0.000853502208646507	0.588640281866682	0.132	0.066	1	PO	Etl4	0.066
5.39019777704314e-14	0.588165695444009	0.411	0.182	1.50553614110592e-09	PO	Chst11	0.229
1.2039413050997e-18	0.587956639948165	0.742	0.452	3.36272845927398e-14	PO	Pan3	0.29
5.69938088130631e-16	0.58760183541919	0.649	0.39	1.59189407395766e-11	PO	Arnt2	0.259
8.69146785093882e-13	0.586405308312244	0.523	0.293	2.42761388544572e-08	PO	Iqsec1	0.23
1.50137085486727e-29	0.585902611540754	0.437	0.126	4.19347893472977e-25	PO	4732471J01Rik	0.311
9.55822609813772e-18	0.585298303673079	0.589	0.291	2.66970813147085e-13	PO	Kdm4c	0.298
1.01026801895256e-17	0.585018837071327	0.775	0.477	2.82177960373641e-13	PO	Apbb2	0.298
1.7227613492543e-19	0.584686428212737	0.404	0.14	4.81184472460218e-15	PO	Cntnap4	0.264
9.5365256823186e-21	0.583751112401187	0.483	0.188	2.66364698832841e-16	PO	Camk1d	0.295
3.12836912411432e-21	0.583614130927891	0.503	0.206	8.73784780056372e-17	PO	B3gat2	0.297
4.68362508155096e-17	0.582990996536577	0.596	0.327	1.308183321528e-12	PO	Wwp1	0.269
3.14518360377151e-17	0.582678929289756	0.477	0.209	8.7848123236942e-13	PO	Sik2	0.268
1.07388324585682e-16	0.581939432411793	0.662	0.389	2.99946329400269e-12	PO	Med13l	0.273
3.79466009510346e-20	0.580869301345269	0.49	0.2	1.05988651116335e-15	PO	Gabra4	0.29
9.38538868773772e-16	0.579760724605053	0.503	0.234	2.62143291437202e-11	PO	Upp2	0.269
4.72201758668787e-18	0.579636351964462	0.934	0.769	1.31890673213779e-13	PO	Camta1	0.165
1.3612418333954e-22	0.579328140533296	0.523	0.189	3.80208456485669e-18	PO	Tafa5	0.334
1.11140637368473e-14	0.57875614089391	0.656	0.417	3.10426914233881e-10	PO	Stk39	0.239
3.71798003462328e-26	0.577942683837452	0.397	0.114	1.03846900347063e-21	PO	Prickle1	0.283
4.80737081122044e-14	0.577753984227832	0.642	0.424	1.34274674128198e-09	PO	Map2k4	0.218
5.60896156683585e-13	0.576578829787374	0.623	0.4	1.56663905523292e-08	PO	Megf9	0.223
6.70289448344827e-17	0.575735157368853	0.603	0.316	1.87218545817194e-12	PO	Zfp407	0.287
1.557185150605e-24	0.575568515411568	0.417	0.129	4.34937384415481e-20	PO	Gm32509	0.288
1.88204826250725e-19	0.574798829087939	0.887	0.718	5.256749002009e-15	PO	Cspp1	0.169
1.05311013993634e-18	0.573323016072649	0.841	0.548	2.9414419318562e-14	PO	Cmip	0.293
5.27767582260503e-15	0.57317561566461	0.53	0.271	1.47410763401181e-10	PO	Mcu	0.259
7.2681867013026e-16	0.573045649634189	0.675	0.414	2.03007722754083e-11	PO	E130308A19Rik	0.261
4.42184443349944e-19	0.572804332590027	0.556	0.248	1.23506536872073e-14	PO	Vps13d	0.308
2.23276421124629e-13	0.572748188544742	0.576	0.34	6.23633371843202e-09	PO	Zfyve9	0.236
9.57708405652828e-12	0.57251168610702	0.576	0.355	2.67497534782891e-07	PO	Stxbp1	0.221
1.27561968500319e-13	0.571663192889087	0.576	0.353	3.56293334218242e-09	PO	Hook1	0.223
1.21368634546062e-24	0.570700736578397	0.623	0.239	3.38994733150606e-20	PO	Kcnn2	0.384
6.08908702959917e-18	0.570669156342804	0.49	0.216	1.70074289823734e-13	PO	Atxn7l1	0.274
5.09464843291783e-29	0.570634717541041	0.351	0.087	1.42298625379828e-24	PO	Htr4	0.264
1.77518460336488e-20	0.570401338575658	0.543	0.242	4.95826811565845e-16	PO	Smurf1	0.301
4.58973863076044e-19	0.569456434058012	0.159	0.031	1.2819598969577e-14	PO	Tafa4	0.128
1.31252908249326e-29	0.569351021658074	0.437	0.124	3.66602498031194e-25	PO	Gm1992	0.313
6.88382521497505e-22	0.567881392293471	0.351	0.112	1.92272122079468e-17	PO	5330417C22Rik	0.239
9.49605321706102e-21	0.566035489288369	0.411	0.151	2.65234262405731e-16	PO	Slc6a15	0.26
1.62320883069901e-32	0.565828137165853	0.252	0.046	4.53378458502539e-28	PO	Sema3e	0.206
2.88543699917241e-18	0.564832212214535	0.358	0.121	8.05931408238847e-14	PO	Cdh18	0.237
1.60462682099893e-19	0.564238754206377	0.536	0.236	4.4818831737321e-15	PO	Scn3b	0.3
8.1512614679247e-16	0.564028701494319	0.523	0.258	2.27672884060605e-11	PO	Hace1	0.265
4.33858087153055e-14	0.563797968360967	0.609	0.362	1.2118090232272e-09	PO	Gm26917	0.247
6.49391131212901e-22	0.563399926759616	0.404	0.136	1.81381436859076e-17	PO	Plppr4	0.268
1.77241058993622e-20	0.562321945052706	0.57	0.259	4.95052001875085e-16	PO	Rnf24	0.311
1.43953532436825e-16	0.561722336151449	0.563	0.278	4.02076611449297e-12	PO	Rgs20	0.285
7.89763089733211e-17	0.561488742954811	0.709	0.394	2.20588728593383e-12	PO	Ntrk2	0.315
2.97853121736979e-14	0.560967298550483	0.43	0.192	8.31933554323556e-10	PO	Prkca	0.238
4.71685830578274e-17	0.560942767800146	0.397	0.152	1.31746569338818e-12	PO	Pdzd2	0.245
1.7758234525459e-22	0.560214052029607	0.358	0.111	4.96005248530597e-18	PO	Spink10	0.247
3.63540475708565e-13	0.55969328487946	0.51	0.28	1.01540490270159e-08	PO	Dcaf5	0.23
6.43595530360574e-17	0.559205921547552	0.656	0.374	1.79762667585012e-12	PO	Scaf8	0.282
1.31066295302726e-19	0.559058525740282	0.695	0.355	3.66081269410044e-15	PO	Mgat5	0.34
5.76656571869218e-09	0.55787621573738	0.265	0.113	0.000161065947088791	PO	Adarb2	0.152
3.39422895068029e-29	0.557537876731783	0.285	0.062	9.48042088214512e-25	PO	Cacng3	0.223
4.81809941034429e-14	0.557322671550469	0.536	0.289	1.34574334630326e-09	PO	Magi3	0.247
1.86028077741527e-14	0.556848394796652	0.828	0.672	5.19595023939859e-10	PO	Fyn	0.156
6.84849441880498e-14	0.556563776705169	0.543	0.301	1.91285297611642e-09	PO	AC149090.1	0.242
1.20697296686679e-13	0.556508615517702	0.623	0.388	3.37119619375563e-09	PO	Pigk	0.235
1.16161557614233e-13	0.555928248563695	0.689	0.454	3.24450846572315e-09	PO	Ube3c	0.235
4.67266868476341e-19	0.555858611243245	0.583	0.274	1.30512309034127e-14	PO	Uggt2	0.309
2.47052256307824e-22	0.555565450674026	0.397	0.131	6.90041657093384e-18	PO	Arhgap20	0.266
6.79166254115262e-17	0.554779826733159	0.51	0.244	1.89697926436934e-12	PO	Spred2	0.266
3.29162708026175e-19	0.554101612250338	0.344	0.108	9.19384359787908e-15	PO	Ankfn1	0.236
2.70328234250181e-18	0.553709300668712	0.47	0.186	7.5505379108418e-14	PO	Gm40841	0.284
4.23587705798572e-14	0.552997486659766	0.695	0.462	1.18312282106599e-09	PO	Nsf	0.233
5.6431241158622e-19	0.552410108648882	0.483	0.199	1.57618099680147e-14	PO	Fbxw4	0.284
9.20169845721842e-23	0.552183684771613	0.464	0.159	2.57012639608568e-18	PO	Gm48742	0.305
4.08792358942717e-16	0.552061771651936	0.616	0.341	1.1417979377629e-11	PO	Sec24b	0.275
5.93067148786706e-27	0.552021028211525	0.371	0.103	1.65649585327615e-22	PO	Mid2	0.268
2.36121150487676e-13	0.551687331038708	0.47	0.24	6.59509985427127e-09	PO	Rnf152	0.23
7.37698249164924e-18	0.551104256313604	0.523	0.246	2.06046497974255e-13	PO	Dym	0.277
2.41732068739761e-14	0.550819235741734	0.583	0.332	6.75181841197027e-10	PO	E130307A14Rik	0.251
3.66149116618345e-29	0.550192278187459	0.437	0.133	1.0226910976267e-24	PO	Ica1l	0.304
4.62940151615898e-17	0.550040318775348	0.887	0.726	1.29303813747836e-12	PO	Eif4g3	0.161
3.31925633992858e-16	0.550039906902414	0.669	0.392	9.2710148830545e-12	PO	Ubr3	0.277
1.7044102910055e-26	0.550022376948769	0.344	0.093	4.76058838380745e-22	PO	Prkcg	0.251
2.33467003517191e-14	0.549845207184913	0.457	0.214	6.52096687523867e-10	PO	Gnal	0.243
3.30862689771324e-13	0.549712958443508	0.265	0.09	9.24132578800284e-09	PO	Alk	0.175
6.50619015038061e-19	0.549703761288101	0.503	0.213	1.81724397090281e-14	PO	Scn1a	0.29
7.62800770319481e-13	0.549651899719906	0.517	0.288	2.13057883157934e-08	PO	Nek1	0.229
1.06709486675447e-14	0.549569520303281	0.503	0.26	2.98050267233191e-10	PO	Tsc1	0.243
9.62085994688797e-25	0.547908418681357	0.437	0.143	2.68720239176528e-20	PO	Trank1	0.294
7.02992240849572e-11	0.54687804519625	0.781	0.625	1.96352762791694e-06	PO	Fam172a	0.156
1.59524640328412e-17	0.546348162332445	0.51	0.231	4.45568272901289e-13	PO	Scamp5	0.279
9.69341849877321e-17	0.545609675147385	0.656	0.367	2.70746872089234e-12	PO	Ncoa1	0.289
1.8390380690654e-28	0.544997851378934	0.298	0.069	5.13661723070656e-24	PO	C78859	0.229
3.23812421075625e-17	0.54494022641613	0.894	0.712	9.04440473306328e-13	PO	Strn3	0.182
1.87933238513809e-22	0.54465036613398	0.444	0.162	5.24916328492919e-18	PO	Dmtn	0.282
8.31613741469509e-16	0.54447771249699	0.543	0.275	2.32278034129849e-11	PO	Sacm1l	0.268
3.40474338774437e-15	0.544392464786156	0.861	0.681	9.50978875630881e-11	PO	Stag1	0.18
5.57525930203119e-15	0.544356693725618	0.556	0.307	1.55722567565033e-10	PO	Slc38a9	0.249
2.6418118986618e-21	0.543908090305687	0.291	0.079	7.37884481415227e-17	PO	Gm15398	0.212
2.41689590698244e-20	0.543736908292678	0.477	0.188	6.75063195779264e-16	PO	Dip2a	0.289
3.05834042475837e-43	0.542620690953445	0.252	0.037	8.54225064039261e-39	PO	4930587E11Rik	0.215
3.95409530466515e-05	0.54258956081226	0.437	0.331	1	PO	Epb41l3	0.106
6.16051250459913e-14	0.54234086935729	0.715	0.492	1.72069274765958e-09	PO	Mapre2	0.223
1.74341294488766e-28	0.541796463726124	0.358	0.092	4.86952669636574e-24	PO	Oip5os1	0.266
8.97865670475019e-15	0.541584898215925	0.603	0.345	2.50782860420377e-10	PO	Rev1	0.258
7.69940524849599e-21	0.541472233975301	0.583	0.254	2.15052087995742e-16	PO	Acer3	0.329
2.67366355701592e-28	0.541304944736517	0.371	0.1	7.46780968110117e-24	PO	Ablim2	0.271
1.69014374288998e-18	0.541225002730132	0.55	0.219	4.72074048826599e-14	PO	Hs6st3	0.331
1.64432230702136e-12	0.540713209961752	0.583	0.364	4.59275663574137e-08	PO	Sos1	0.219
6.64505034717954e-24	0.540541049819338	0.212	0.043	1.85602901247072e-19	PO	Gm45341	0.169
2.59518659373123e-15	0.540475555363093	0.583	0.319	7.24861567495071e-11	PO	Ap3b2	0.264
1.20449949907523e-13	0.540304892554272	0.629	0.376	3.36428755086702e-09	PO	Dnajc1	0.253
4.24669629733518e-13	0.539781441843588	0.57	0.32	1.18614474280869e-08	PO	Ahcyl2	0.25
3.06533211192038e-24	0.539551138298652	0.464	0.164	8.56177912180482e-20	PO	Prkaa2	0.3
5.13241911446506e-19	0.539429070170903	0.517	0.226	1.43353598286124e-14	PO	Lmbr1	0.291
2.39797504332782e-19	0.539286455864557	0.364	0.125	6.69778409351895e-15	PO	Gm19938	0.239
1.36368310182773e-17	0.539132014951103	0.457	0.184	3.80890327171502e-13	PO	Immp2l	0.273
3.23983828894721e-16	0.538789263947345	0.417	0.176	9.04919232485845e-12	PO	Ankrd24	0.241
2.06900219846891e-24	0.538662771298972	0.384	0.113	5.7789300405435e-20	PO	Pced1b	0.271
5.57549863305453e-16	0.538495545571357	0.285	0.094	1.55729252319846e-11	PO	Ano4	0.191
9.09446194907405e-31	0.538417840248421	0.278	0.057	2.54017416699587e-26	PO	Gm7854	0.221
2.3590627443663e-14	0.537981651631233	0.682	0.456	6.5890981512895e-10	PO	Lims1	0.226
1.28778834921426e-09	0.537797654544613	0.477	0.284	3.59692163819036e-05	PO	Epb41l4a	0.193
3.03079312026134e-12	0.537640653294784	0.596	0.389	8.46530826420194e-08	PO	Cwc27	0.207
8.49602744929534e-14	0.537509169264731	0.477	0.236	2.37302542686268e-09	PO	Fbxo42	0.241
1.1020977212868e-19	0.537451166666922	0.543	0.229	3.07826914532617e-15	PO	Bcas3	0.314
6.60891141103187e-16	0.536418122023208	0.675	0.403	1.84593504621531e-11	PO	Csnk1g1	0.272
1.99644226710953e-19	0.536095898555077	0.351	0.121	5.57626289626363e-15	PO	Pak6	0.23
5.19659153697549e-17	0.536072394884666	0.51	0.237	1.45145998219262e-12	PO	Map4k5	0.273
4.39909895736584e-12	0.535771740248154	0.695	0.504	1.22871232978185e-07	PO	Fam193a	0.191
1.05588696806381e-35	0.535178702013372	0.338	0.072	2.94919789049902e-31	PO	Macrod1	0.266
2.29205961601057e-13	0.53479829111073	0.563	0.325	6.40195171347913e-09	PO	Lpin2	0.238
3.26674087493067e-13	0.534695212956835	0.662	0.444	9.12433393776885e-09	PO	Gbf1	0.218
1.38293276911179e-30	0.534319086925028	0.298	0.065	3.86266951740615e-26	PO	Lama3	0.233
3.78171321427706e-17	0.534063685055503	0.457	0.195	1.05627031787973e-12	PO	Mtmr1	0.262
7.60776472899923e-14	0.534005148370241	0.715	0.5	2.12492476645677e-09	PO	Rnf130	0.215
2.38896022245095e-13	0.533952349305133	0.675	0.43	6.67260479732776e-09	PO	Ptpn12	0.245
1.98075774310198e-17	0.53272637000343	0.311	0.102	5.53245445225813e-13	PO	Vsnl1	0.209
6.51147873830794e-37	0.53271972150774	0.338	0.07	1.81872112639679e-32	PO	4930444A19Rik	0.268
1.97804280915584e-11	0.532630375615144	0.497	0.287	5.52487137025317e-07	PO	Ldlrad3	0.21
1.20773869450678e-23	0.532350145956509	0.457	0.159	3.37333494762687e-19	PO	Ppp3cc	0.298
2.12337237003527e-15	0.532315876876125	0.589	0.324	5.93079136674552e-11	PO	D630045J12Rik	0.265
6.36581921674357e-10	0.532117815373049	0.609	0.415	1.77803696542865e-05	PO	Pcca	0.194
2.04529434171694e-14	0.531342761917271	0.523	0.257	5.71271162584958e-10	PO	Nbas	0.266
6.14028881185184e-14	0.531174938178256	0.781	0.593	1.71504406803834e-09	PO	Rock2	0.188
8.76354422637482e-29	0.531123403373436	0.325	0.078	2.44774553786875e-24	PO	Trpc7	0.247
2.7354112546281e-26	0.530430701420709	0.503	0.168	7.64027717530174e-22	PO	Atp6v0c	0.335
2.2326945052014e-12	0.530016071335785	0.662	0.449	6.23613902247803e-08	PO	Add2	0.213
4.22763355852581e-14	0.529504881250788	0.583	0.324	1.18082032923184e-09	PO	Mcf2l	0.259
2.19082145617511e-11	0.52944136634326	0.464	0.252	6.11918340924271e-07	PO	Rnf157	0.212
1.10609594880932e-13	0.529188357983365	0.603	0.364	3.0894365946193e-09	PO	Fam135a	0.239
2.18139031927433e-16	0.529123791921756	0.437	0.187	6.09284130076512e-12	PO	Rnf217	0.25
1.08745790542292e-11	0.528481210569048	0.603	0.364	3.03737867563677e-07	PO	Sez6l	0.239
4.30049119648239e-13	0.528160473790735	0.609	0.383	1.2011701960895e-08	PO	Cep70	0.226
4.63130065938669e-25	0.527641708068247	0.238	0.05	1.2935685871733e-20	PO	Gm2516	0.188
7.94149829112797e-31	0.526866079203364	0.285	0.059	2.21813988769495e-26	PO	9630014M24Rik	0.226
1.2837848218986e-15	0.526634155931769	0.695	0.44	3.58573938604497e-11	PO	Braf	0.255
1.59193549058676e-12	0.526540783738591	0.404	0.181	4.44643501875789e-08	PO	Fhit	0.223
1.49719605756812e-20	0.526317701928728	0.371	0.118	4.18181830839352e-16	PO	Gm26691	0.253
6.4728217916394e-14	0.5262835752208	0.834	0.632	1.8079238546228e-09	PO	Trim2	0.202
6.12486798066391e-07	0.526104481552474	0.596	0.475	0.0171073687567924	PO	Tlk1	0.121
1.68619426581936e-36	0.525949330676901	0.417	0.098	4.70970920386006e-32	PO	Mtrex	0.319
4.24479717570687e-14	0.525405996700145	0.503	0.245	1.18561429914669e-09	PO	Grb14	0.258
8.37922961652393e-13	0.525379916940543	0.715	0.523	2.3404026241913e-08	PO	Usp15	0.192
6.99139792352951e-11	0.52520619976924	0.556	0.353	1.95276735402103e-06	PO	Gmcl1	0.203
7.41135318227439e-14	0.524537957182234	0.55	0.289	2.07006505734106e-09	PO	Abl2	0.261
2.49551071386204e-19	0.524475265791355	0.437	0.169	6.97021097488806e-15	PO	Arhgap23	0.268
1.25891548159095e-25	0.523501026750143	0.338	0.089	3.51627683163169e-21	PO	Gm12353	0.249
3.38126826140756e-14	0.523270276137719	0.53	0.287	9.44422038093745e-10	PO	Nck2	0.243
1.02412776924449e-18	0.521547418310136	0.98	0.843	2.86049127227679e-14	PO	Kif1b	0.137
6.12687527699628e-12	0.521509414396822	0.397	0.201	1.71129753361783e-07	PO	Usp31	0.196
1.15340836281858e-15	0.521490945042532	0.483	0.221	3.22158489818857e-11	PO	Ttc17	0.262
5.7162027257959e-31	0.521309777918155	0.424	0.118	1.59659258334205e-26	PO	Slc6a7	0.306
1.10409635791175e-13	0.52124510462029	0.768	0.606	3.0838515372833e-09	PO	Clasp1	0.162
1.37000641422872e-14	0.521104969912275	0.49	0.244	3.82656491558225e-10	PO	Uvrag	0.246
1.06483792870498e-16	0.521057016682022	0.411	0.166	2.97419881866588e-12	PO	Cap2	0.245
3.57553016196186e-17	0.520662697496993	0.934	0.723	9.98681329537566e-13	PO	Kifap3	0.211
2.52345391688932e-12	0.520347070836895	0.417	0.209	7.04825913526355e-08	PO	Slco5a1	0.208
1.64818671818281e-21	0.519950692244878	0.477	0.178	4.60355032255641e-17	PO	Soga1	0.299
8.59607098043793e-30	0.519875925961496	0.45	0.128	2.40096858554612e-25	PO	Gm48512	0.322
1.42654125912796e-11	0.519688916548008	0.596	0.37	3.98447239087031e-07	PO	Fam117b	0.226
1.22112167035935e-14	0.519622700472421	0.735	0.482	3.41071493748071e-10	PO	Daam1	0.253
8.36368584950843e-16	0.519254646733065	0.755	0.474	2.3360610946262e-11	PO	Map6	0.281
4.33331747664831e-14	0.518665354080909	0.722	0.513	1.21033890440264e-09	PO	Arhgap35	0.209
5.96369474117589e-14	0.517695674902179	0.53	0.292	1.66571957815784e-09	PO	St7l	0.238
1.0618822355179e-13	0.517504473089102	0.377	0.167	2.96594327202505e-09	PO	Wdr44	0.21
1.49420071654388e-10	0.517333496869028	0.523	0.329	4.17345202137872e-06	PO	Nagk	0.194
1.58616405376322e-17	0.517256542876708	0.351	0.122	4.43031481856605e-13	PO	Osbpl10	0.229
1.6187574304889e-24	0.516785030500342	0.689	0.27	4.52135137909855e-20	PO	Galntl6	0.419
1.77994032210945e-14	0.516674597939459	0.682	0.445	4.9715513136839e-10	PO	Kdm2a	0.237
3.71671783215607e-26	0.516317043031963	0.325	0.085	1.03811645769951e-21	PO	Rftn1	0.24
1.02706837827204e-29	0.515943832776778	0.417	0.116	2.86870468735163e-25	PO	Lnx1	0.301
1.45428548584491e-16	0.515939289589669	0.503	0.212	4.06196479051343e-12	PO	Kcnd3	0.291
4.25741388790197e-14	0.515919086485559	0.358	0.149	1.1891382730299e-09	PO	Slc39a11	0.209
7.5897710607795e-12	0.515622861534819	0.464	0.248	2.11989895498632e-07	PO	Klhl2	0.216
5.7581949567377e-26	0.514781560674676	0.444	0.135	1.60832143336641e-21	PO	Vps35l	0.309
3.08331322908285e-11	0.514582068319516	0.616	0.43	8.61200218015131e-07	PO	Ddhd2	0.186
7.18719162681083e-17	0.51441949751405	0.404	0.146	2.00745449328453e-12	PO	Unc13c	0.258
8.0313033749309e-16	0.513793736233768	0.377	0.154	2.24322334565195e-11	PO	Pik3cb	0.223
1.37572079171877e-14	0.513576058781547	0.762	0.549	3.84252574334971e-10	PO	Tenm3	0.213
1.89374549435652e-23	0.513455772097884	0.397	0.122	5.28942054028719e-19	PO	Gm4876	0.275
1.17589729358549e-16	0.513010053327279	0.563	0.281	3.28439873071364e-12	PO	Synj1	0.282
1.04621800609915e-20	0.512557807274323	0.444	0.156	2.92219151283553e-16	PO	Tmcc3	0.288
7.16533981622891e-16	0.51245543307583	0.47	0.214	2.0013510640709e-11	PO	Syt5	0.256
4.65816732459523e-17	0.512427932593066	0.556	0.266	1.30107271543269e-12	PO	Rab11fip3	0.29
1.95945514388544e-16	0.512396367492099	0.563	0.279	5.47295416238642e-12	PO	Gtdc1	0.284
1.41214907590391e-14	0.512303145971094	0.689	0.436	3.94427358390721e-10	PO	Smg1	0.253
1.66709092324688e-25	0.511684836352266	0.45	0.147	4.65635165772086e-21	PO	Slc38a6	0.303
1.33983282660678e-15	0.511666921345079	0.589	0.323	3.74228706799539e-11	PO	Arhgef9	0.266
5.98992381697277e-24	0.511378711525308	0.358	0.105	1.67304562131866e-19	PO	Scml4	0.253
3.04109138886337e-12	0.510774337068077	0.609	0.402	8.49407235823428e-08	PO	Copg2	0.207
7.32011343848169e-14	0.510568551284733	0.768	0.552	2.04458088450232e-09	PO	Sptan1	0.216
2.62924380989726e-11	0.508890303801115	0.53	0.329	7.34374088542405e-07	PO	Mark1	0.201
1.27791901224882e-15	0.508521117103662	0.391	0.163	3.56935559311217e-11	PO	Pacsin1	0.228
2.10154494394354e-26	0.507840661842089	0.417	0.124	5.8698251829287e-22	PO	Cpne1	0.293
9.08341109269821e-11	0.507458985415517	0.662	0.456	2.53708755230154e-06	PO	Epha4	0.206
6.66673671191368e-13	0.50741675044144	0.775	0.602	1.86208623100461e-08	PO	Phf20l1	0.173
2.16328352971265e-20	0.507218629472254	0.437	0.169	6.04226722684039e-16	PO	Psd2	0.268
8.62823690363129e-17	0.507158244737364	0.55	0.256	2.40995284955326e-12	PO	Tbc1d5	0.294
1.40668760868449e-20	0.506632401628571	0.199	0.043	3.92901915981666e-16	PO	Gm45321	0.156
3.89710086499579e-19	0.506409190774147	0.391	0.142	1.08849924260197e-14	PO	Exoc6	0.249
3.20821124266845e-19	0.506201520248454	0.45	0.179	8.96085482189726e-15	PO	Zfp692	0.271
5.7488247174044e-16	0.505595261606724	0.47	0.218	1.60570423181822e-11	PO	Lmtk2	0.252
2.44781002470873e-11	0.505500752176583	0.556	0.341	6.83697818001394e-07	PO	Acap2	0.215
3.16077163551757e-15	0.505062590766237	0.384	0.155	8.82835125516413e-11	PO	Stat5b	0.229
3.33768943703568e-15	0.504669377233308	0.603	0.333	9.32250036658435e-11	PO	Hira	0.27
3.56727827269972e-13	0.504441406647884	0.649	0.413	9.9637649434776e-09	PO	Pard3	0.236
8.60810541504178e-13	0.504406654084243	0.914	0.686	2.40432992347532e-08	PO	Elavl3	0.228
3.13764802507172e-13	0.504157478680011	0.464	0.231	8.76376469882782e-09	PO	Dcaf6	0.233
9.42772983120118e-26	0.504106358626324	0.464	0.153	2.6332592191528e-21	PO	Shank3	0.311
2.29546808011166e-15	0.503605592180823	0.437	0.192	6.41147189455988e-11	PO	Clip2	0.245
3.61721341650903e-14	0.503310957415295	0.51	0.266	1.01032387936514e-09	PO	Plekha6	0.244
2.03306629775901e-24	0.503197372561676	0.311	0.082	5.67855747627068e-20	PO	Gm32250	0.229
9.89363425982431e-14	0.502151643750371	0.543	0.283	2.76339098511153e-09	PO	Lnpep	0.26
4.06927402586461e-13	0.502129187340507	0.536	0.293	1.13658892816424e-08	PO	Fam222b	0.243
8.5110731091742e-20	0.50166003577262	0.457	0.172	2.37722783012345e-15	PO	Fam120c	0.285
2.66987146568651e-12	0.50122780405683	0.45	0.233	7.45721799080898e-08	PO	Sap130	0.217
1.00894706323435e-13	0.50114981146736	0.563	0.316	2.81809004231986e-09	PO	Slf2	0.247
7.77493236815422e-25	0.501126279527499	0.325	0.087	2.17161635974916e-20	PO	Sfmbt2	0.238
2.46164905889872e-12	0.500830643132495	0.596	0.38	6.87563198641001e-08	PO	Arfgef1	0.216
8.81094700758569e-06	0.50076465050415	0.278	0.15	0.246098560868876	PO	Cacna2d3	0.128
5.75225284786911e-15	0.500437024490964	0.768	0.529	1.60666174293832e-10	PO	Atf2	0.239
7.87911753673788e-17	0.500224844957646	0.358	0.131	2.20071631918626e-12	PO	Lrrc3b	0.227
4.67138138165413e-14	0.50003905860374	0.523	0.273	1.30476353370982e-09	PO	Phtf2	0.25
1.14820343129943e-13	0.500034544062086	0.543	0.3	3.20704700396243e-09	PO	Cdk17	0.243
9.28760512388359e-22	0.499570753348463	0.391	0.127	2.59412098715193e-17	PO	Cdyl2	0.264
6.35747513334215e-10	0.499183096194103	0.45	0.259	1.7757063794938e-05	PO	Nol4l	0.191
8.79999788271742e-11	0.498985479517589	0.543	0.339	2.4579274086218e-06	PO	Acvr2a	0.204
2.12293390069909e-19	0.498846384080756	0.464	0.175	5.92956667804262e-15	PO	Dgkh	0.289
2.49992852956517e-16	0.498842791647994	0.411	0.168	6.98255037592849e-12	PO	Sipa1l3	0.243
4.82153057632015e-12	0.498788831741949	0.742	0.578	1.34670170527198e-07	PO	Ppp1r12a	0.164
1.24474541889323e-16	0.498687426277281	0.483	0.213	3.47669842951067e-12	PO	Stxbp5	0.27
8.52757013895076e-12	0.498436880599157	0.57	0.342	2.38183561551034e-07	PO	Atp9a	0.228
4.22149815345494e-21	0.498267810729889	0.437	0.157	1.1791066492415e-16	PO	Nt5dc3	0.28
1.41654430028357e-12	0.4979833866606	0.199	0.061	3.95654988512203e-08	PO	Trpc5	0.138
1.83878883142583e-13	0.49792462018091	0.45	0.223	5.13592108505549e-09	PO	Madd	0.227
9.1756083150947e-09	0.496780666826011	0.55	0.393	0.00025628391584891	PO	Tspan5	0.157
9.36376032153866e-08	0.496740543657561	0.351	0.194	0.00261539189540896	PO	Ndst3	0.157
5.79868840361245e-13	0.49568097091718	0.576	0.331	1.61963165801299e-08	PO	Sik3	0.245
1.58746522595142e-19	0.494691804943707	0.517	0.205	4.4339491226049e-15	PO	Zdhhc14	0.312
7.98560861181792e-18	0.494655458922444	0.477	0.201	2.23046034136686e-13	PO	Svop	0.276
9.624872556465e-14	0.494638432906908	0.662	0.416	2.68832315374624e-09	PO	Ccny	0.246
5.11854603482197e-14	0.494327553397789	0.305	0.114	1.42966109298612e-09	PO	Gfod1	0.191
5.0423301209028e-11	0.494323291558029	0.589	0.386	1.40837322606936e-06	PO	Gfod2	0.203
1.58682711313472e-13	0.493861681888707	0.497	0.26	4.43216680969659e-09	PO	Tbc1d9	0.237
4.64999611001365e-14	0.493700228660973	0.497	0.253	1.29879041348791e-09	PO	Evi5l	0.244
5.14374952853995e-14	0.492639263179803	0.927	0.686	1.43670068081649e-09	PO	Gpm6a	0.241
1.21432440996759e-12	0.491546315063158	0.477	0.254	3.39172950948048e-08	PO	Mfn1	0.223
5.86726002123017e-12	0.491436854011818	0.603	0.383	1.6387843965298e-07	PO	Mark2	0.22
7.70412016722754e-09	0.490300892034352	0.642	0.498	0.000215183780390832	PO	Nmt2	0.144
4.29657886967902e-08	0.489860480503225	0.483	0.314	0.00120007744409005	PO	Maml3	0.169
2.15167042243001e-12	0.489647650989673	0.49	0.271	6.00983065688926e-08	PO	Iqgap1	0.219
9.61836606990709e-09	0.489614711978008	0.483	0.298	0.000268650582698575	PO	Ophn1	0.185
4.01186714309312e-18	0.488968957289595	0.344	0.115	1.12055461173734e-13	PO	Fam135b	0.229
1.90705884491494e-17	0.488640372137026	0.45	0.191	5.32660605973191e-13	PO	Lrrc28	0.259
2.32114484471375e-13	0.488005387797344	0.603	0.338	6.48318966576997e-09	PO	Usp32	0.265
5.65786229944854e-12	0.487881882952098	0.748	0.587	1.58029751885897e-07	PO	Zfand3	0.161
4.91711171567541e-15	0.487692916482592	0.411	0.171	1.3733984733053e-10	PO	Cpq	0.24
6.80310449169183e-12	0.487413692982522	0.517	0.3	1.90017511557445e-07	PO	Kdm6a	0.217
5.27196433386899e-10	0.487283416703166	0.616	0.431	1.47251235809295e-05	PO	Rb1	0.185
1.84701241685497e-15	0.487040077464779	0.503	0.236	5.15889038151762e-11	PO	Mpp7	0.267
3.92325514046494e-12	0.4869514433848	0.517	0.291	1.09580439328326e-07	PO	Ppp4r1	0.226
8.66604663801576e-15	0.486358463659482	0.53	0.263	2.42051348646418e-10	PO	Arhgap32	0.267
1.06695657950742e-10	0.486260642062592	0.695	0.504	2.98011642222217e-06	PO	Clip1	0.191
1.7744614280667e-11	0.486031617635074	0.55	0.343	4.95624821473309e-07	PO	Tmem131	0.207
3.95907892122028e-16	0.485855268668025	0.464	0.207	1.10581033348604e-11	PO	Lyst	0.257
1.61986561251236e-14	0.485453693176001	0.417	0.182	4.52444664230827e-10	PO	Camk2b	0.235
2.69015835327397e-17	0.485133216511688	0.523	0.241	7.51388129652951e-13	PO	Fam13c	0.282
7.64989390666831e-28	0.485001333851251	0.311	0.074	2.13669186707153e-23	PO	Sorbs2os	0.237
5.32345089367082e-12	0.484571146968053	0.543	0.322	1.4868930691112e-07	PO	Gsdme	0.221
1.31308951171113e-18	0.483989644284522	0.43	0.163	3.66759031516037e-14	PO	Glrb	0.267
1.04545712066286e-14	0.483853346212858	0.629	0.339	2.92006628372344e-10	PO	Pcnx	0.29
1.19992848258183e-10	0.483690624312888	0.477	0.275	3.35152024469932e-06	PO	Sfmbt1	0.202
1.24396890052736e-13	0.483476500408613	0.629	0.361	3.47452953606297e-09	PO	Map4k3	0.268
3.98462569789983e-21	0.482330935945137	0.444	0.162	1.1129458036804e-16	PO	Rps6ka5	0.282
5.49335019003776e-16	0.481682018191604	0.503	0.242	1.53434764157945e-11	PO	Mbnl1	0.261
9.34642739947129e-15	0.48161945705049	0.285	0.101	2.61055063694633e-10	PO	Sema4d	0.184
3.08641734744404e-17	0.481502818167441	0.576	0.28	8.62067229314596e-13	PO	Fnbp1	0.296
1.35239441768096e-10	0.481326343749998	0.51	0.296	3.77737284802469e-06	PO	Phactr2	0.214
2.44057117365991e-17	0.48107036415909	0.397	0.15	6.8167593451495e-13	PO	Ranbp17	0.247
9.26116760278745e-14	0.480875234661817	0.795	0.625	2.58673672313456e-09	PO	Birc6	0.17
3.31577307292825e-29	0.479788820293618	0.252	0.05	9.26128576999589e-25	PO	Slc35f3	0.202
1.59117832974822e-12	0.479262762270323	0.252	0.09	4.44432019281975e-08	PO	Dpyd	0.162
2.68276943898844e-15	0.479018055894579	0.397	0.163	7.49324332003861e-11	PO	Ctdspl	0.234
1.99460887632339e-11	0.478354864982103	0.437	0.225	5.57114205245887e-07	PO	Depdc5	0.212
1.81992598130553e-20	0.477810839077456	0.404	0.139	5.08323525838447e-16	PO	Atl3	0.265
1.72812641749598e-16	0.477685700468976	0.576	0.285	4.82682989670803e-12	PO	Zzef1	0.291
3.14132445273385e-08	0.477496019833044	0.563	0.405	0.000877403332893092	PO	Lrp8	0.158
1.04872188071939e-09	0.477184039550136	0.623	0.447	2.92918508503734e-05	PO	Tnrc18	0.176
1.85483587639343e-25	0.476238160952964	0.311	0.078	5.18074208635449e-21	PO	Gm13629	0.233
6.90031717241321e-12	0.474749444328281	0.49	0.274	1.92732758942673e-07	PO	Sec24a	0.216
8.80887110056811e-11	0.47445827088449	0.424	0.229	2.46040578709968e-06	PO	Abca3	0.195
1.16835640946174e-11	0.473652318836062	0.768	0.63	3.2633362872676e-07	PO	Tnrc6a	0.138
1.13384839956331e-10	0.47359398705715	0.424	0.224	3.16695196482028e-06	PO	Cdkl3	0.2
1.13924268657047e-09	0.472979886377803	0.556	0.364	3.18201874785999e-05	PO	Msantd2	0.192
1.40596250345834e-14	0.472959730627012	0.609	0.35	3.9269938684095e-10	PO	Tbc1d19	0.259
3.83889621447751e-13	0.472395979317874	0.252	0.084	1.07224210166571e-08	PO	Slit3	0.168
1.84771518231979e-11	0.472269859026898	0.755	0.551	5.1608532757374e-07	PO	Kmt2c	0.204
4.9148820285827e-12	0.471750554021398	0.411	0.199	1.37277569940343e-07	PO	Ppfibp1	0.212
5.29347467119478e-23	0.471638611192067	0.364	0.108	1.47852041041141e-18	PO	Gm48957	0.256
5.27410130633291e-11	0.471500846629184	0.636	0.422	1.47310923587185e-06	PO	Nfat5	0.214
2.46511476945819e-08	0.471448013054732	0.623	0.463	0.000688531206257367	PO	Xrn1	0.16
8.89752322961386e-15	0.471426824990662	0.364	0.149	2.48516721326345e-10	PO	Dok5	0.215
2.22910472646235e-15	0.471361830168796	0.51	0.248	6.22611241148199e-11	PO	Sos2	0.262
1.90857183077773e-17	0.471217290433866	0.377	0.139	5.33083198054527e-13	PO	Phf24	0.238
2.76409017975878e-23	0.471194096432005	0.344	0.098	7.72038028108426e-19	PO	Gm13052	0.246
8.29939027006075e-10	0.469939948790627	0.57	0.389	2.31810269633067e-05	PO	Smarca1	0.181
1.08702873336976e-09	0.469249804992281	0.503	0.311	3.03617995517507e-05	PO	Fcho2	0.192
1.82373922439872e-12	0.469199060072824	0.775	0.578	5.09388602766806e-08	PO	Cnot4	0.197
3.85121600188403e-11	0.468784140794564	0.722	0.544	1.07568314148623e-06	PO	Nsd3	0.178
9.58440974685627e-12	0.468728664807563	0.424	0.219	2.67702148639442e-07	PO	Hdac7	0.205
6.19596957002782e-10	0.468376599329619	0.695	0.538	1.73059626060447e-05	PO	Itch	0.157
1.64859995779626e-12	0.468087786229388	0.748	0.567	4.60470454212072e-08	PO	Btbd7	0.181
1.74540972463858e-31	0.467892456036672	0.331	0.076	4.87510390188803e-27	PO	Slc7a14	0.255
2.12652109442744e-16	0.467664481425688	0.285	0.09	5.93958606884529e-12	PO	Epha10	0.195
1.84539767256442e-18	0.467641492202377	0.424	0.153	5.15438023923969e-14	PO	Gm11149	0.271
1.52914657070552e-12	0.467338168092363	0.556	0.311	4.27105928663759e-08	PO	Psd3	0.245
2.15228647333153e-11	0.467211399835312	0.742	0.564	6.01155134866231e-07	PO	Picalm	0.178
1.14258174533012e-11	0.467153834647318	0.583	0.353	3.19134507288155e-07	PO	Fam110b	0.23
2.49738761887271e-09	0.467142560320562	0.576	0.392	6.97545335827338e-05	PO	Rngtt	0.184
3.89567506813798e-11	0.467028441330356	0.43	0.227	1.08810100328162e-06	PO	BC052040	0.203
3.53820933829344e-15	0.466997680970151	0.391	0.162	9.88257250278741e-11	PO	Nkain1	0.229
3.05319302452458e-10	0.46691524000655	0.589	0.404	8.52787343679961e-06	PO	Atl1	0.185
3.26488657602419e-13	0.466364497499361	0.411	0.191	9.11915469549316e-09	PO	Kantr	0.22
1.59382920850854e-23	0.466290725689605	0.338	0.096	4.4517243622852e-19	PO	Sv2b	0.242
1.66416382502409e-20	0.466158440016577	0.457	0.174	4.64817597967477e-16	PO	Gmip	0.283
5.10829256242912e-13	0.466052241939736	0.517	0.276	1.42679719561208e-08	PO	Trappc8	0.241
5.10751699823066e-12	0.465698059270881	0.55	0.32	1.42658057277581e-07	PO	Shank1	0.23
1.05573836216927e-11	0.465564076237884	0.821	0.641	2.94878281937499e-07	PO	Dpysl5	0.18
1.60986530417081e-11	0.464933255633428	0.497	0.28	4.49651478107948e-07	PO	Ankfy1	0.217
1.12013741218701e-10	0.464898850739688	0.589	0.386	3.12865580597954e-06	PO	Btbd10	0.203
3.53516493647414e-22	0.464866182790847	0.397	0.127	9.87406918406592e-18	PO	Pcnx2	0.27
2.02150613979838e-10	0.464795740788182	0.808	0.666	5.64626879907086e-06	PO	Npepps	0.142
1.26244241592785e-17	0.464603359249638	0.404	0.156	3.52612791192807e-13	PO	Itsn2	0.248
1.73918790209396e-17	0.464446438524249	0.404	0.162	4.85772572933864e-13	PO	Cacna2d2	0.242
1.23074479824629e-15	0.464277127596005	0.55	0.262	3.4375932959817e-11	PO	Ago3	0.288
7.84440652601854e-24	0.463975736619246	0.291	0.075	2.19102118678224e-19	PO	Kcna4	0.216
4.12865864994975e-10	0.463501346045199	0.576	0.38	1.15317564751747e-05	PO	Sh3rf1	0.196
1.27956375145937e-09	0.463157388137018	0.53	0.336	3.57394951420117e-05	PO	Cers5	0.194
6.52958118739072e-11	0.462637704819669	0.45	0.239	1.8237773214501e-06	PO	Cdk19	0.211
3.64622332449032e-21	0.462487391840636	0.338	0.104	1.01842663676339e-16	PO	Osbp2	0.234
3.53328777157203e-22	0.462151751931662	0.43	0.143	9.86882607477783e-18	PO	Nipal2	0.287
3.16848061157854e-11	0.462148670378321	0.556	0.334	8.84988319620001e-07	PO	Gnai1	0.222
1.5459284246302e-08	0.462062750451547	0.391	0.231	0.000431793268283462	PO	Pcbp3	0.16
4.95207175467809e-29	0.461779021589568	0.219	0.039	1.38316316179914e-24	PO	Adam12	0.18
2.49278719780542e-12	0.461541059907062	0.47	0.248	6.96260392219031e-08	PO	Col4a3bp	0.222
7.75767583368255e-36	0.46117288387257	0.245	0.04	2.16679643710587e-31	PO	Timp4	0.205
3.03173406654313e-11	0.460799310738299	0.662	0.463	8.46793642126162e-07	PO	Tro	0.199
4.84637507970454e-13	0.460515862523452	0.596	0.367	1.35364102351228e-08	PO	Eps15l1	0.229
1.22873159913446e-11	0.460304532581688	0.755	0.576	3.43197022954247e-07	PO	Ash1l	0.179
4.51844022282312e-10	0.460241271174209	0.656	0.459	1.26204553863672e-05	PO	Ice1	0.197
3.89615188997748e-12	0.45963621329197	0.55	0.315	1.08823418438961e-07	PO	Srcin1	0.235
1.38693745979713e-17	0.459627360559768	0.483	0.201	3.87385501895935e-13	PO	Thada	0.282
1.53731505713523e-19	0.459493383800153	0.695	0.357	4.29387468608441e-15	PO	Ralgapa2	0.338
2.62004288872932e-10	0.459369364236781	0.662	0.492	7.31804179250987e-06	PO	Cdk8	0.17
4.02333866083268e-10	0.459241540795153	0.424	0.215	1.12375872135718e-05	PO	Rnf150	0.209
9.27991674525614e-20	0.459012310255481	0.291	0.086	2.59197354611749e-15	PO	Itpr1	0.205
3.64208666682787e-10	0.458719135826902	0.404	0.203	1.01727122691169e-05	PO	Camk4	0.201
8.45071860354308e-09	0.45849525872616	0.45	0.271	0.000236037021315562	PO	Exoc2	0.179
7.61931245174069e-10	0.458308160609854	0.623	0.443	2.12815016089569e-05	PO	Shoc2	0.18
8.68634091105392e-21	0.457940051430554	0.245	0.061	2.42618187986647e-16	PO	Adamts18	0.184
1.80727339948013e-16	0.457782171807306	0.417	0.171	5.04789533208796e-12	PO	Mgat4a	0.246
2.9178936237931e-11	0.457086227227328	0.589	0.36	8.14996868061652e-07	PO	Clock	0.229
4.11546079258673e-11	0.45576266524742	0.437	0.231	1.1494893539774e-06	PO	Npc1	0.206
1.15450799609422e-08	0.455573767957837	0.311	0.155	0.000322465628389076	PO	Mapk4	0.156
1.39373525064191e-24	0.455404166220657	0.444	0.138	3.89284192856791e-20	PO	Mrtfb	0.306
1.31183296977088e-17	0.455102882208495	0.364	0.133	3.66408066786705e-13	PO	Rgs9	0.231
1.63207980402953e-13	0.45479582852214	0.371	0.156	4.55856210063488e-09	PO	Map3k3	0.215
7.28584731658676e-13	0.454783332267967	0.43	0.21	2.03501001399585e-08	PO	Snx14	0.22
6.6149514815842e-11	0.454417117284325	0.861	0.76	1.84762209832128e-06	PO	Enah	0.101
4.22156023715962e-17	0.454100822560567	0.351	0.128	1.17912398984105e-12	PO	Pfkfb4	0.223
7.92938483535001e-15	0.453835674742579	0.649	0.377	2.21475647836161e-10	PO	Zfp609	0.272
3.62551718907078e-11	0.453710296611653	0.742	0.562	1.01264320607936e-06	PO	Zmym2	0.18
1.82758461127426e-12	0.453279332923433	0.523	0.299	5.10462657775015e-08	PO	Mtcl1	0.224
3.3670714260021e-09	0.453128442786957	0.411	0.212	9.40456719996646e-05	PO	Grik3	0.199
1.17249725476732e-07	0.453075171294561	0.497	0.35	0.00327490208229061	PO	Acadsb	0.147
2.81711020225858e-09	0.452464695718852	0.616	0.437	7.86847050592845e-05	PO	Tnks	0.179
4.74635731421296e-11	0.452418937606806	0.828	0.696	1.32570506143282e-06	PO	Zmym4	0.132
2.51534125706605e-29	0.45216911503139	0.272	0.057	7.02559966511119e-25	PO	Myrip	0.215
1.86020412464484e-08	0.450805891857049	0.596	0.429	0.00051957361405455	PO	Lrrfip2	0.167
3.5432873218967e-11	0.450596479589828	0.728	0.584	9.89675581878968e-07	PO	Casc4	0.144
4.02687802013457e-19	0.450469420480527	0.411	0.15	1.12474729980379e-14	PO	8030462N17Rik	0.261
2.70076241193608e-08	0.450443116278267	0.536	0.376	0.000754349949277866	PO	Wdr47	0.16
8.24320162883595e-08	0.450407726913967	0.603	0.443	0.00230240864695017	PO	Ppip5k2	0.16
1.24078042034035e-08	0.450354787411496	0.503	0.338	0.000346562379205263	PO	Nt5c2	0.165
5.83576330539395e-13	0.449800581943961	0.45	0.219	1.62998704882958e-08	PO	Prdm10	0.231
6.49598477082627e-15	0.449397504134896	0.517	0.258	1.81439350633949e-10	PO	Phc3	0.259
1.56927945149534e-06	0.449089570120791	0.51	0.391	0.0438315443597164	PO	Xiap	0.119
5.56515616550189e-10	0.449029088582216	0.523	0.329	1.55440376858633e-05	PO	Prdm2	0.194
1.03516929765412e-08	0.448702330605605	0.444	0.26	0.000289133136527773	PO	Cog5	0.184
1.02423274102307e-11	0.448661928734897	0.709	0.493	2.86078446895153e-07	PO	Nrxn2	0.216
4.24562358186261e-13	0.448396244277366	0.444	0.205	1.18584512265004e-08	PO	Acvr1	0.239
5.31725771073556e-13	0.44822313242832	0.278	0.102	1.48516325118555e-08	PO	Dync1i1	0.176
2.29389330077215e-09	0.447728843032936	0.437	0.248	6.4070733783867e-05	PO	Mphosph9	0.189
6.88819242458128e-10	0.447030205986504	0.291	0.128	1.9239410261098e-05	PO	Stxbp5l	0.163
5.62681639670876e-15	0.446043197731269	0.45	0.202	1.57162608776472e-10	PO	St3gal3	0.248
6.55999414131109e-18	0.445987776911355	0.377	0.132	1.8322719636096e-13	PO	Slc9a7	0.245
2.49819064177754e-10	0.44590219787823	0.285	0.118	6.97769628154885e-06	PO	Chrm2	0.167
2.70645406797282e-10	0.445895197272047	0.523	0.316	7.55939685725487e-06	PO	Cpeb4	0.207
1.2341121801595e-08	0.445880954743961	0.715	0.597	0.00034469987304035	PO	Rabep1	0.118
5.13201428888537e-24	0.445874086517847	0.245	0.055	1.43342291102857e-19	PO	Cbln4	0.19
5.49740136733763e-16	0.445368435880492	0.172	0.041	1.53547917591107e-11	PO	Rarb	0.131
2.83054304311121e-13	0.445217580706504	0.43	0.2	7.90598977371393e-09	PO	Slc44a1	0.23
3.56455013983546e-12	0.444472212263265	0.603	0.364	9.95614499557442e-08	PO	Mboat2	0.239
4.25908480319837e-19	0.444318153295648	0.311	0.097	1.18960497638134e-14	PO	Snph	0.214
2.98615106688951e-25	0.443714319111223	0.318	0.081	8.34061854492909e-21	PO	Gm48678	0.237
2.02338120867094e-08	0.443413075145842	0.411	0.25	0.000565150605393879	PO	Rras2	0.161
1.42714664055513e-24	0.442569117527558	0.318	0.083	3.98616328173454e-20	PO	Slc49a4	0.235
6.18019194140811e-22	0.442559916589382	0.543	0.203	1.7261894111547e-17	PO	Ldlrad4	0.34
4.5213441323635e-17	0.441891190968186	0.325	0.109	1.26285662961045e-12	PO	Tmtc1	0.216
7.81108551093756e-23	0.441610972651402	0.358	0.11	2.18171429405997e-18	PO	Gucy1b1	0.248
3.53518271060685e-08	0.441530001537912	0.609	0.45	0.000987411882899599	PO	Elovl6	0.159
1.82633182129388e-14	0.441368430920393	0.649	0.394	5.10112741005592e-10	PO	Epn2	0.255
6.3942142637578e-11	0.440766687494212	0.563	0.357	1.78596798601019e-06	PO	Armc8	0.206
3.51721064566373e-11	0.440717139541146	0.861	0.668	9.82392105440338e-07	PO	Hdgfl3	0.193
7.01887642230653e-05	0.440487845831498	0.649	0.611	1	PO	Zfp462	0.038
7.41588555302305e-14	0.440364535502824	0.444	0.206	2.07133099381487e-09	PO	Ttll5	0.238
1.43909260164726e-11	0.439883520232348	0.656	0.442	4.01952954566097e-07	PO	Arhgap12	0.214
1.22998292713249e-10	0.439787859466413	0.51	0.304	3.43546531377376e-06	PO	Dnajc13	0.206
1.89074512472277e-11	0.439785853902999	0.887	0.823	5.28104020786318e-07	PO	Phf14	0.0640000000000001
1.43073884573273e-08	0.439617406748269	0.536	0.365	0.000399619667001608	PO	Slc6a6	0.171
5.89162649229028e-16	0.438913649447163	0.344	0.126	1.6455901955616e-11	PO	Scfd2	0.218
1.20175253819228e-26	0.438268205567642	0.351	0.09	3.35661501442486e-22	PO	Gm26618	0.261
8.59855418853645e-14	0.438167665527461	0.444	0.213	2.40166217040012e-09	PO	Kdm4b	0.231
9.04823356822576e-10	0.438149544554845	0.483	0.277	2.52726211794114e-05	PO	Zdhhc2	0.206
2.47579104167806e-13	0.437608228948117	0.397	0.177	6.91513195851099e-09	PO	Trpc1	0.22
4.62341470226906e-11	0.436994194427429	0.49	0.277	1.29136596049077e-06	PO	Rab3gap1	0.213
4.80766088365923e-32	0.436705161191619	0.285	0.057	1.34282776141486e-27	PO	Gm12828	0.228
1.29857892895635e-07	0.436285771151192	0.563	0.404	0.00362706080646799	PO	Sclt1	0.159
6.7916361165996e-11	0.43574598008672	0.377	0.18	1.89697188372743e-06	PO	Mblac2	0.197
3.50149887793459e-08	0.435733296113657	0.656	0.534	0.000978003651595911	PO	Atxn2	0.122
1.37154053473842e-53	0.435500955768293	0.139	0.01	3.83084986757787e-49	PO	Chst9	0.129
8.48404477457429e-08	0.435020123865652	0.57	0.429	0.00236967854598635	PO	Akap8l	0.141
4.08781068224135e-07	0.434957437990361	0.556	0.395	0.0114176640165683	PO	Gabrg2	0.161
1.20784044820838e-13	0.434926853134261	0.391	0.167	3.37361915589081e-09	PO	Timp3	0.224
1.13543203797037e-23	0.434540468883222	0.199	0.039	3.17137522525503e-19	PO	Ndst4	0.16
3.32095238446796e-05	0.434445655820535	0.47	0.365	0.927575210505747	PO	Hivep1	0.105
4.26882917276255e-15	0.434204795013685	0.397	0.167	1.19232667624431e-10	PO	Adar	0.23
1.82997498967672e-05	0.433670770229879	0.57	0.48	0.511130314366604	PO	Araf	0.09
2.22812485497938e-09	0.433477125613783	0.609	0.425	6.22337553244289e-05	PO	Zdhhc20	0.184
1.62158364913418e-08	0.433400198132546	0.543	0.366	0.000452924529039668	PO	Pcmtd1	0.177
1.21825466943903e-53	0.433390446064935	0.192	0.018	3.40270711721014e-49	PO	C1ql3	0.174
1.18671073814e-17	0.432785668401551	0.212	0.054	3.31460176269884e-13	PO	Tmem196	0.158
9.52223406473638e-17	0.43257771748306	0.517	0.207	2.65965519662152e-12	PO	Zfp804b	0.31
2.70786476475774e-06	0.431998170869785	0.483	0.357	0.0756333707444483	PO	Ubac2	0.126
2.049539289563e-18	0.431746229703088	0.265	0.076	5.72456818967841e-14	PO	Atp2b3	0.189
1.59341354120608e-08	0.431581954560426	0.629	0.474	0.00044505633619427	PO	Cdk13	0.155
1.63992067827608e-20	0.431082948651615	0.298	0.085	4.58046244649292e-16	PO	Cyp4x1	0.213
1.52482422496353e-11	0.430884395953603	0.417	0.216	4.25898654274565e-07	PO	Bcr	0.201
4.72369964477734e-13	0.430396620150997	0.384	0.169	1.31937654778276e-08	PO	Slc23a2	0.215
4.32644970262189e-20	0.430277128088061	0.285	0.081	1.20842066643932e-15	PO	Rasgef1a	0.204
4.39043666849288e-10	0.429760649552307	0.629	0.445	1.22629286587675e-05	PO	Ube2w	0.184
1.28744629066793e-08	0.429118225586013	0.397	0.228	0.000359596623446461	PO	Acsl4	0.169
1.21918365818682e-07	0.428975947021863	0.636	0.499	0.0034053018756816	PO	Nckap1	0.137
9.55996972718743e-07	0.428970083777345	0.464	0.323	0.0267019514450072	PO	Zc3h12c	0.141
2.59365081961911e-11	0.428966770057974	0.331	0.144	7.24432610427815e-07	PO	Hlf	0.187
4.37454373722961e-16	0.428747739825029	0.338	0.12	1.2218538112456e-11	PO	Gabrg1	0.218
1.4044534800164e-06	0.428723383670945	0.543	0.423	0.0392277901503379	PO	Desi2	0.12
6.11677002986186e-07	0.428671360149891	0.503	0.347	0.0170847503704071	PO	Vps50	0.156
9.91935418509145e-08	0.428620592880029	0.589	0.446	0.00277057481743789	PO	Gigyf2	0.143
5.01908018800763e-10	0.428517459175345	0.603	0.389	1.40187928731241e-05	PO	Micu3	0.214
6.52312225317164e-11	0.428426925226258	0.675	0.444	1.82197327653337e-06	PO	Celf5	0.231
4.04584652561997e-10	0.428209477415655	0.503	0.296	1.13004539307091e-05	PO	Zbtb38	0.207
7.49671544699621e-10	0.427872774437214	0.517	0.304	2.09390759150051e-05	PO	Ppp6r2	0.213
2.4435061796315e-09	0.427237440611398	0.589	0.408	6.82495711032874e-05	PO	Memo1	0.181
1.17435737093821e-06	0.426106279074801	0.543	0.413	0.0328009757276753	PO	Prkacb	0.13
1.16243376582085e-30	0.425790175473496	0.291	0.062	3.24679375131422e-26	PO	Dipk1b	0.229
3.4066298557339e-26	0.425676908607011	0.219	0.043	9.51505785005035e-22	PO	Syt17	0.176
2.46927877859937e-10	0.425572902289233	0.536	0.331	6.89694255650589e-06	PO	Cnot6l	0.205
2.04933896636093e-15	0.425501930090204	0.318	0.11	5.7240086669427e-11	PO	Galnt14	0.208
1.04103416723894e-08	0.424535425333077	0.477	0.299	0.000290771253251509	PO	Vps13a	0.178
4.8278083031438e-16	0.424340367838004	0.291	0.096	1.34845513715109e-11	PO	1700012D14Rik	0.195
4.78024517569855e-11	0.424214298123559	0.285	0.12	1.33517028002436e-06	PO	Kank3	0.165
3.9730258178795e-08	0.424138048636043	0.563	0.364	0.00110970584119192	PO	Samd5	0.199
6.40180566108974e-11	0.423727159779307	0.305	0.126	1.78808833919898e-06	PO	Slc24a2	0.179
2.77373126405521e-22	0.423001928001186	0.351	0.105	7.7473087936326e-18	PO	Slc25a26	0.246
2.53781398718047e-38	0.422826758502709	0.219	0.031	7.08836824759377e-34	PO	Plxna4os3	0.188
3.37018261082785e-16	0.4217997753606	0.411	0.169	9.41325705030327e-12	PO	Carmil3	0.242
1.94644952693243e-14	0.421715973809395	0.338	0.129	5.43662817367498e-10	PO	Gm16183	0.209
9.26777217608521e-20	0.420787809585804	0.417	0.144	2.58858144650236e-15	PO	Amy1	0.273
5.30258370833607e-08	0.420561299615922	0.623	0.473	0.00148106465557535	PO	Slc4a7	0.15
1.61529714530811e-09	0.420532000278507	0.45	0.261	4.51168645656007e-05	PO	Map3k2	0.189
4.62677244053159e-09	0.420476880295537	0.563	0.374	0.000129230381036488	PO	Nr2c2	0.189
5.48135830409445e-09	0.420324715088858	0.682	0.527	0.000153099818791662	PO	Wdr33	0.155
2.06006635807907e-09	0.420282865598869	0.47	0.292	5.75397134475065e-05	PO	Pcgf6	0.178
1.20742941048148e-19	0.420261048776172	0.278	0.079	3.37247108641581e-15	PO	Spag6l	0.199
2.34059163511393e-53	0.420153288934593	0.232	0.026	6.5375064960367e-49	PO	Gm13584	0.206
2.31017252574503e-11	0.420142220044386	0.477	0.257	6.45254288165844e-07	PO	Ric8b	0.22
2.81134739449384e-13	0.420058083498253	0.377	0.162	7.85237440756073e-09	PO	Kif16b	0.215
6.48075668651683e-22	0.419907240575977	0.311	0.085	1.81014015011102e-17	PO	Gm14634	0.226
8.08349762945121e-12	0.41980728065786	0.424	0.214	2.25780172288202e-07	PO	Pigu	0.21
3.07825960782982e-16	0.419805008944098	0.258	0.079	8.59788691062947e-12	PO	Prune2	0.179
6.33092205605243e-09	0.41976195567953	0.656	0.511	0.0001768289839476	PO	Pds5b	0.145
8.28709629541892e-10	0.419721197677438	0.45	0.248	2.31466886627346e-05	PO	Grk3	0.202
4.98628140521555e-09	0.419488240154723	0.801	0.657	0.000139271825929076	PO	Soga3	0.144
5.39128815261097e-08	0.419145719865451	0.45	0.276	0.00150584069390577	PO	Pdss2	0.174
2.58148010062552e-08	0.418995147827361	0.477	0.301	0.000721033206905714	PO	Zfp280c	0.176
1.33718177653738e-10	0.418852127955466	0.589	0.381	3.73488242004654e-06	PO	Pgap1	0.208
5.15688134652418e-12	0.418614600778637	0.305	0.124	1.44036852889767e-07	PO	Nr3c1	0.181
2.950820020287e-09	0.418536591394657	0.682	0.519	8.24193539866361e-05	PO	Raf1	0.163
1.48761818890574e-19	0.418424916212709	0.225	0.055	4.15506636343263e-15	PO	Gm11099	0.17
1.04731620840942e-08	0.418178134566641	0.358	0.198	0.000292525890170835	PO	Pus7	0.16
4.845107500123e-09	0.417867046897242	0.709	0.544	0.000135328697585935	PO	Fbxo11	0.165
8.90003862932562e-25	0.417311011087396	0.252	0.056	2.48586978955694e-20	PO	Gpr176	0.196
2.31580089885165e-08	0.417097825208367	0.536	0.362	0.000646826349058254	PO	Cbfa2t2	0.174
4.38589055748028e-14	0.416936054171616	0.344	0.139	1.22502309160982e-09	PO	Fbxo41	0.205
4.56565071796337e-14	0.416497629843937	0.338	0.134	1.27523190203435e-09	PO	Bbof1	0.204
6.32105937838582e-15	0.416326722714908	0.444	0.182	1.76553509497694e-10	PO	Gm35188	0.262
6.05960226684273e-12	0.416182156005299	0.742	0.531	1.69250750915184e-07	PO	Mkln1	0.211
3.02933574012629e-06	0.416051398170621	0.417	0.284	0.0846123765574674	PO	Hacd2	0.133
5.85971838948377e-21	0.415935061534343	0.437	0.153	1.63667794336671e-16	PO	Bicral	0.284
3.87287978824872e-22	0.415922763670307	0.331	0.095	1.08173405365575e-17	PO	3110056K07Rik	0.236
2.10752231029194e-08	0.415731826190765	0.656	0.51	0.000588652056487642	PO	Kpna3	0.146
5.97575594281386e-10	0.41560227718008	0.384	0.205	1.66908839238734e-05	PO	Tmem181a	0.179
1.52252468744525e-10	0.415317096846116	0.444	0.237	4.25256370450334e-06	PO	Vps8	0.207
5.39793730853159e-13	0.414726251765753	0.371	0.165	1.50769786964596e-08	PO	Tmem145	0.206
1.29287794187953e-26	0.414110086400218	0.159	0.023	3.61113737946372e-22	PO	Gm29506	0.136
5.06713227215451e-18	0.414016775996946	0.258	0.074	1.41530071493548e-13	PO	Prex2	0.184
1.32329768791661e-10	0.413907751092275	0.45	0.238	3.69610277211988e-06	PO	Pxk	0.212
5.65889870499636e-30	0.413582647604834	0.205	0.034	1.58058699729253e-25	PO	9630028H03Rik	0.171
1.00545176122291e-11	0.413293482443214	0.318	0.138	2.8083273142717e-07	PO	Dlgap3	0.18
6.51469743457824e-20	0.412756295728746	0.258	0.068	1.81962014045205e-15	PO	Ano5	0.19
2.65654931594263e-12	0.412384385632965	0.57	0.31	7.42000789435937e-08	PO	Ppm1e	0.26
2.57006498259844e-13	0.412218670491455	0.325	0.128	7.1784485028957e-09	PO	Klhl3	0.197
4.17256396244526e-13	0.412092887775264	0.517	0.265	1.16543884035058e-08	PO	Ralgapb	0.252
7.48679605914713e-16	0.412046121854669	0.338	0.12	2.09113700728038e-11	PO	Ptpn3	0.218
1.03704927838055e-09	0.411793981912731	0.43	0.231	2.89658233944471e-05	PO	Prkcb	0.199
6.39587146888764e-12	0.411564641767406	0.411	0.203	1.78643085997501e-07	PO	Atg16l1	0.208
1.12629819919521e-10	0.411307211283055	0.656	0.458	3.14586350017213e-06	PO	Nfx1	0.198
2.40936940142178e-15	0.411277197058133	0.371	0.14	6.72960967511118e-11	PO	Nxpe4	0.231
2.27102557750835e-13	0.411122477137175	0.351	0.147	6.34320154053859e-09	PO	Ptprn	0.204
8.2638546144404e-19	0.41098739413777	0.497	0.205	2.30817723235935e-14	PO	Wdr17	0.292
1.55872639673889e-11	0.410932376130875	0.371	0.166	4.3536786987314e-07	PO	Vwa8	0.205
3.6489293979185e-06	0.410834739523556	0.477	0.332	0.101918247013262	PO	Gpr137c	0.145
6.95803218954875e-12	0.410394337838842	0.45	0.238	1.94344797086286e-07	PO	Plppr2	0.212
8.99125344364713e-15	0.410274013448256	0.477	0.215	2.51134699934508e-10	PO	Flnb	0.262
5.18217689524141e-26	0.41016266790774	0.298	0.072	1.44743382860988e-21	PO	Gm11659	0.226
2.89000683697028e-16	0.410120049250882	0.397	0.149	8.07207809634168e-12	PO	Tent2	0.248
2.82649035459318e-08	0.40974467976435	0.788	0.666	0.00078946702094142	PO	Nsd2	0.122
9.03634862351897e-21	0.409476811277364	0.258	0.067	2.52394253403508e-16	PO	D130043K22Rik	0.191
4.41065065072022e-08	0.40925509592931	0.629	0.475	0.00123193883325266	PO	Fsd1l	0.154
9.97838305139432e-12	0.409226968121669	0.318	0.135	2.78706217008495e-07	PO	Fam124a	0.183
3.41218481442154e-12	0.408944022067737	0.377	0.169	9.5305734051608e-08	PO	C2cd2	0.208
2.13539499433683e-10	0.408742938868912	0.245	0.095	5.9643717586822e-06	PO	Ppp4r4	0.15
4.00307422201947e-12	0.408715977014737	0.285	0.114	1.11809866095226e-07	PO	Rab3b	0.171
3.59717257102523e-07	0.408670445975646	0.55	0.398	0.0100472627081306	PO	Zfp618	0.152
2.34885425093192e-09	0.40855747608809	0.523	0.322	6.56058480827796e-05	PO	Rai1	0.201
9.42565360139975e-10	0.408406145811195	0.795	0.649	2.63267930740696e-05	PO	Ubn2	0.146
3.96777685103928e-21	0.408063730331867	0.364	0.111	1.10823975226378e-16	PO	Cemip2	0.253
3.09204436741189e-09	0.408048919882485	0.517	0.322	8.63638912261815e-05	PO	Zdhhc17	0.195
2.24139447836068e-06	0.408031355895366	0.682	0.552	0.0626043891750921	PO	St8sia2	0.13
6.46421844948256e-10	0.407966829455287	0.457	0.253	1.80552085512497e-05	PO	Tbcd	0.204
4.72252680720926e-09	0.407405400067045	0.457	0.274	0.000131904896252162	PO	Cacna1g	0.183
2.65962777377482e-17	0.407374917056817	0.364	0.127	7.42860633493045e-13	PO	Myo1d	0.237
2.04122019246031e-10	0.407316078310003	0.391	0.204	5.70133211956089e-06	PO	Pnpt1	0.187
7.52977350204968e-13	0.406571856050334	0.477	0.242	2.1031410368575e-08	PO	Diaph2	0.235
1.11592004184956e-12	0.406246717126595	0.411	0.184	3.11687626889002e-08	PO	Ank	0.227
3.28625869776323e-09	0.405939757809351	0.669	0.494	9.17884916872249e-05	PO	Ylpm1	0.175
3.10560338366211e-09	0.405912076724811	0.503	0.313	8.67426081090663e-05	PO	Slmap	0.19
2.05511426478666e-08	0.405851153172028	0.616	0.445	0.000574013965297562	PO	Mapk8	0.171
4.14080406260484e-06	0.404758210641325	0.377	0.245	0.115656798272616	PO	Frs2	0.132
2.15948316477921e-12	0.404311546085176	0.331	0.137	6.0316524275448e-08	PO	Fbxo10	0.194
7.90555602687713e-08	0.404153934957132	0.662	0.524	0.00220810085386705	PO	Cnot2	0.138
5.54962473442184e-24	0.404077766383155	0.238	0.053	1.55006568457136e-19	PO	Ptpru	0.185
3.6650953404273e-09	0.403760073818656	0.517	0.324	0.000102369777953475	PO	Cdkl5	0.193
2.94915014039853e-11	0.403723213295495	0.344	0.16	8.23727125714714e-07	PO	Stim1	0.184
9.73309747961217e-12	0.403349516666959	0.305	0.126	2.71855145703048e-07	PO	Dzank1	0.179
1.09978976136714e-09	0.403165417551625	0.464	0.261	3.07182278247456e-05	PO	Ttc37	0.203
4.69276810854773e-11	0.403072013440088	0.483	0.266	1.31073706039847e-06	PO	Foxj3	0.217
3.8848056027122e-10	0.40293265132983	0.344	0.167	1.08506505289355e-05	PO	Lemd3	0.177
3.71799738095748e-22	0.402807108533654	0.311	0.086	1.03847384847523e-17	PO	Cpne7	0.225
1.00510497403566e-10	0.402764499897602	0.43	0.224	2.80735870297899e-06	PO	AU040320	0.206
1.63228181365644e-11	0.402109942759432	0.377	0.174	4.55912633372382e-07	PO	Abhd18	0.203
1.52758309253835e-12	0.401828209394797	0.325	0.132	4.26669233576888e-08	PO	Lekr1	0.193
2.19575429437642e-07	0.401518565100947	0.543	0.397	0.00613296131962279	PO	Commd10	0.146
2.04935972004899e-09	0.401514475323656	0.305	0.142	5.72406663406882e-05	PO	Kat2b	0.163
6.79915532874173e-19	0.401442239444399	0.325	0.1	1.89907207487085e-14	PO	4933406I18Rik	0.225
4.26490774241166e-13	0.401412250334079	0.404	0.18	1.191231381533e-08	PO	Wdfy2	0.224
5.79581615221447e-29	0.401126421675349	0.278	0.06	1.61882940947502e-24	PO	Fgd5	0.218
1.45173617479342e-16	0.401079686054606	0.298	0.097	4.0548443098155e-12	PO	Tgfb2	0.201
5.49166285989053e-09	0.400981831237077	0.411	0.227	0.000153387635339602	PO	Cep120	0.184
1.43940425190068e-19	0.400976146383804	0.278	0.078	4.02040001598378e-15	PO	4430402I18Rik	0.2
8.17924372048986e-10	0.400161565607299	0.848	0.723	2.28454456357002e-05	PO	Zfr	0.125
8.88650737812595e-19	0.40005347532621	0.285	0.083	2.48209037578436e-14	PO	B230209E15Rik	0.202
6.19521764309685e-11	0.400022523902042	0.371	0.179	1.73038623989338e-06	PO	Ahdc1	0.192
5.62067954238094e-08	0.399277756646976	0.391	0.227	0.00156991200298242	PO	Zhx3	0.164
1.43171415596407e-11	0.399086393320027	0.305	0.124	3.99892080902325e-07	PO	Zc3h12b	0.181
5.57209875660592e-11	0.399023436809589	0.444	0.236	1.5563429037076e-06	PO	Capn15	0.208
8.25652160286642e-08	0.39894442599255	0.477	0.307	0.00230612904889662	PO	Dnm2	0.17
3.51917141601181e-17	0.398300397629783	0.305	0.1	9.82939768206259e-13	PO	Fgf9	0.205
1.89352988132221e-06	0.397970161799992	0.47	0.307	0.0528881831152106	PO	Fut9	0.163
7.51111581467113e-13	0.397739490183291	0.272	0.101	2.09792975819579e-08	PO	Iqsec3	0.171
6.51309712645762e-07	0.397597791819047	0.55	0.397	0.0181917315839088	PO	Dtd1	0.153
5.99749017652428e-14	0.397437379946041	0.377	0.158	1.675158981205e-09	PO	Abca5	0.219
5.53520057134102e-09	0.397267350397484	0.351	0.182	0.000154603687158126	PO	Fam169a	0.169
1.03410217170298e-29	0.397151238827714	0.954	0.562	2.88835077578358e-25	PO	Tenm2	0.392
1.80435020803578e-05	0.39702714740759	0.623	0.552	0.503973056606475	PO	Ube2g1	0.071
4.13169060225862e-08	0.396933899859865	0.596	0.434	0.00115402250211686	PO	Dyrk1a	0.162
5.83262463751147e-10	0.396903231464841	0.483	0.279	1.62911038750333e-05	PO	Eml1	0.204
1.64680037434884e-14	0.396812319654648	0.325	0.125	4.59967812559373e-10	PO	Ankrd27	0.2
2.23028264167207e-08	0.396786651353977	0.609	0.441	0.000622940244645427	PO	Xpr1	0.168
1.26188630401184e-07	0.396449741245972	0.649	0.512	0.00352457463573546	PO	Itfg1	0.137
1.32920181665814e-08	0.396398877130926	0.417	0.243	0.000371259359410785	PO	Diaph1	0.174
8.04413877717021e-05	0.396275330322374	0.318	0.212	1	PO	B3galnt2	0.106
3.23313906933484e-09	0.39617842286309	0.364	0.189	9.03048073455914e-05	PO	Myo9b	0.175
1.05029878555481e-19	0.396170957279574	0.278	0.078	2.93358953793315e-15	PO	B430010I23Rik	0.2
2.4828589954004e-09	0.395944720136863	0.682	0.528	6.93487346005286e-05	PO	Dzip3	0.154
9.32488364529295e-10	0.395606427908668	0.623	0.418	2.60453325096677e-05	PO	Lrrc49	0.205
1.25139908922005e-16	0.395560898349891	0.238	0.068	3.49528279610052e-12	PO	Pgr	0.17
2.88249449464486e-14	0.395326700918237	0.364	0.149	8.05109537299255e-10	PO	B230334C09Rik	0.215
3.24841421808744e-19	0.394956219660713	0.325	0.1	9.07314575254003e-15	PO	Gm39469	0.225
2.65502662704651e-09	0.3949523170095	0.404	0.222	7.41575487200362e-05	PO	Pkd2	0.182
6.06634222205508e-11	0.394605002199388	0.344	0.155	1.6943900460422e-06	PO	Spire2	0.189
3.31454222877573e-08	0.394412570238688	0.616	0.449	0.000925784789919348	PO	Pias2	0.167
7.27742620827177e-11	0.394366281947407	0.43	0.217	2.03265791423239e-06	PO	Kif13b	0.213
2.91771684370426e-07	0.394354650407598	0.444	0.295	0.00814947491615036	PO	Agps	0.149
1.00769097286785e-08	0.394172482279435	0.596	0.43	0.000281458165631718	PO	Sestd1	0.166
8.74795739119634e-08	0.393789411572786	0.338	0.182	0.00244339197893505	PO	Kctd1	0.156
1.54436782285066e-09	0.393462446360166	0.901	0.757	4.31357376600418e-05	PO	Rbfox2	0.144
1.50914136000571e-08	0.393447462168975	0.351	0.186	0.000421518273263193	PO	Zfp697	0.165
1.12027742232926e-11	0.393407779530592	0.371	0.169	3.12904686830786e-07	PO	Hipk3	0.202
1.7840903892158e-22	0.392892128458934	0.285	0.073	4.98314286611865e-18	PO	Gm42303	0.212
2.4920122505828e-11	0.392784086275919	0.364	0.168	6.96043941710282e-07	PO	Slc22a15	0.196
8.74894835679024e-07	0.392588032146235	0.49	0.355	0.0244366876553508	PO	Napg	0.135
1.09880125313798e-07	0.392548837423135	0.503	0.356	0.00306906178013969	PO	Nup93	0.147
2.05216506497966e-10	0.392490858136367	0.351	0.17	5.73190224299468e-06	PO	Mtmr7	0.181
3.10715216568212e-08	0.392004984953866	0.669	0.526	0.000867858671396674	PO	Exoc5	0.143
3.15890736199991e-12	0.391715861239147	0.311	0.124	8.82314415280195e-08	PO	Disp1	0.187
2.19142199137821e-07	0.391520578371399	0.517	0.368	0.00612086076411849	PO	Eea1	0.149
8.52063099197164e-09	0.391127409406614	0.371	0.2	0.00023798974423676	PO	Rnf25	0.171
1.33066406753999e-06	0.390836656398919	0.497	0.339	0.0371667780704595	PO	Rictor	0.158
3.95144456721159e-12	0.390709773609985	0.755	0.511	1.10367798206787e-07	PO	Miat	0.244
1.57197618043303e-06	0.390508122355435	0.57	0.434	0.043906866695675	PO	Asap2	0.136
1.29123778285025e-12	0.390417410813194	0.311	0.126	3.60655625127904e-08	PO	Hook2	0.185
2.05293641409044e-07	0.390114676339817	0.305	0.163	0.005734056698196	PO	Sdc2	0.142
1.21205171544909e-06	0.389803104186294	0.397	0.259	0.0338538164642085	PO	Rab11fip4	0.138
6.0397302985481e-09	0.389216710892652	0.517	0.324	0.000168695706968747	PO	Tbce	0.193
9.10417844534187e-11	0.389009101195332	0.265	0.108	2.54288808156844e-06	PO	Tes	0.157
1.39543676121167e-08	0.388799956722509	0.424	0.246	0.000389759441774032	PO	Btbd3	0.178
1.10483514302979e-05	0.388481156833673	0.311	0.191	0.30859150379965	PO	Zfp711	0.12
9.29177249274787e-07	0.387598703986941	0.457	0.304	0.0259528497494941	PO	Agk	0.153
5.65943565328162e-08	0.387380190106418	0.404	0.234	0.00158073697231809	PO	Sez6l2	0.17
0.00014780650820455	0.387214085945191	0.45	0.363	1	PO	Fbxl5	0.087
4.09065781713813e-08	0.38702624284355	0.642	0.487	0.00114256163490485	PO	9930021J03Rik	0.155
0.00032528640422764	0.387006497293289	0.49	0.429	1	PO	Bcl9	0.061
1.60258819833751e-08	0.386866675569297	0.411	0.24	0.00044761890967765	PO	Ttc21b	0.171
2.65361431042365e-08	0.386665827241371	0.377	0.202	0.000741181013044431	PO	Sgsm2	0.175
3.55922010017586e-14	0.3865200743232	0.298	0.106	9.9412576618012e-10	PO	Ro60	0.192
3.50203753261591e-06	0.386353062332483	0.497	0.357	0.0978154103234949	PO	Micu2	0.14
1.21217765181528e-07	0.38632265739625	0.682	0.552	0.00338573339928527	PO	Klhl7	0.13
1.99539849653768e-10	0.38612238840623	0.404	0.208	5.57334754067939e-06	PO	Spock2	0.196
4.41126517667069e-14	0.386089441614922	0.384	0.16	1.23211047649589e-09	PO	Zfr2	0.224
4.01020116543168e-10	0.38593876385865	0.377	0.186	1.12008928751672e-05	PO	Rps6kc1	0.191
4.85211864279675e-11	0.385910172815333	0.543	0.319	1.35524525811956e-06	PO	Zfp521	0.224
1.67158846346695e-18	0.385866914999905	0.298	0.088	4.66891373730953e-14	PO	Adcy8	0.21
8.46952886185175e-08	0.385745492767373	0.384	0.219	0.00236562410640381	PO	Dennd4a	0.165
1.52049366094839e-06	0.385559999069481	0.543	0.414	0.0424689084439496	PO	Zyg11b	0.129
1.67098481986712e-08	0.385313643683436	0.371	0.202	0.000466722770037085	PO	Snx32	0.169
5.07896239164907e-10	0.385163548439649	0.755	0.588	1.4186049856115e-05	PO	Igf1r	0.167
2.81372155617041e-07	0.384943986002165	0.517	0.364	0.00785900567853958	PO	Mapre3	0.153
1.28842769034178e-12	0.384895559384568	0.278	0.103	3.59870738189364e-08	PO	Ppp2r2c	0.175
2.26188348434582e-13	0.384858425294096	0.278	0.101	6.31766676012632e-09	PO	Rab40b	0.177
1.00147361029237e-06	0.38483835076411	0.424	0.278	0.0279721594090762	PO	Ndrg3	0.146
2.75574631499578e-13	0.384490784124426	0.272	0.094	7.69707503241472e-09	PO	Entr1	0.178
2.09969627360191e-18	0.384462947207926	0.265	0.076	5.86466166179751e-14	PO	Tmem91	0.189
5.15908156812439e-16	0.384440874455796	0.245	0.071	1.44098307279282e-11	PO	Gm48091	0.174
3.88148894483315e-08	0.384440222360491	0.298	0.154	0.00108413867718135	PO	Zdhhc13	0.144
1.09030396090119e-06	0.384379316869833	0.325	0.19	0.0304532799319311	PO	Uxs1	0.135
4.86107418000532e-11	0.384264395326638	0.311	0.132	1.35774662921729e-06	PO	Lgi1	0.179
1.14041792579121e-11	0.384136660796064	0.331	0.144	3.18530130852743e-07	PO	Aarsd1	0.187
1.31132682136419e-09	0.38329501179756	0.444	0.247	3.66266694475232e-05	PO	Prkcz	0.197
1.59479305415811e-05	0.383015687187641	0.318	0.203	0.445441647956903	PO	Klc2	0.115
4.19369183836612e-07	0.382633274232518	0.563	0.424	0.0117134006737404	PO	Ep300	0.139
9.83733919466162e-07	0.382468254942294	0.45	0.293	0.0274766721046094	PO	Osbpl1a	0.157
8.61835216880166e-18	0.382327071921903	0.291	0.089	2.40719194426799e-13	PO	Pip4p1	0.202
1.26943004994631e-07	0.381859901167576	0.629	0.461	0.00354564507250503	PO	Lnpk	0.168
7.60902176203685e-09	0.381831704403185	0.391	0.216	0.000212527586835451	PO	Mgat5b	0.175
9.58141824337134e-13	0.381814093198599	0.258	0.092	2.67618592955605e-08	PO	Zfp641	0.166
9.02495790456827e-09	0.381536688318	0.338	0.168	0.000252076099232496	PO	Gm26724	0.17
8.59914963688829e-10	0.381522265619082	0.424	0.235	2.40182848507927e-05	PO	Fnip1	0.189
4.69775537162186e-08	0.381456192721071	0.437	0.268	0.0013121300528477	PO	Ocrl	0.169
4.37636450404039e-08	0.380673938390317	0.51	0.328	0.00122236236962352	PO	Fam171a1	0.182
3.52803251326971e-09	0.380546586547023	0.318	0.153	9.85414761281364e-05	PO	Vat1l	0.165
6.22535881614517e-22	0.380450469988487	0.305	0.083	1.73880497093751e-17	PO	Btbd8	0.222
1.29978121041972e-07	0.380442199707389	0.411	0.249	0.00363041889882331	PO	Flot2	0.162
3.33004129021978e-07	0.380375787621643	0.444	0.294	0.00930113832771288	PO	Sppl2a	0.15
1.45872763793069e-06	0.380043883420883	0.318	0.181	0.0407437216550421	PO	Slc2a3	0.137
3.13643792076542e-20	0.380028288994591	0.338	0.106	8.76038475648991e-16	PO	Tmem120b	0.232
1.83610696220177e-08	0.379891827818143	0.609	0.444	0.000512843035612577	PO	Ephb2	0.165
2.08258020738626e-14	0.379876226583961	0.285	0.101	5.81685477725057e-10	PO	Slc37a1	0.184
3.26967918759822e-12	0.37982368281005	0.212	0.07	9.1325409388806e-08	PO	1700019D03Rik	0.142
4.02737085086858e-08	0.379647789441279	0.205	0.08	0.0011248849523561	PO	Pde1a	0.125
5.24825161352086e-08	0.379606404163582	0.404	0.242	0.00146588915817251	PO	Rybp	0.162
0.000114507469530348	0.379321535536283	0.424	0.324	1	PO	Shprh	0.1
9.46474482339387e-12	0.379310407001765	0.43	0.212	2.64359787662214e-07	PO	Bsn	0.218
5.92777427296592e-05	0.378790390893293	0.662	0.615	1	PO	Dhx30	0.047
1.49159362157486e-16	0.378689704182049	0.291	0.092	4.16617014442074e-12	PO	Rbis	0.199
3.07671070261106e-18	0.378548223714299	0.338	0.11	8.59356066346294e-14	PO	D830024N08Rik	0.228
5.9493044214091e-08	0.378371381187595	0.43	0.263	0.00166170021794377	PO	Homer1	0.167
1.34371610917601e-08	0.378315837031502	0.543	0.36	0.000375313346453951	PO	Ctps2	0.183
2.53143540726777e-06	0.37825338459293	0.563	0.426	0.070705522360396	PO	Cacng4	0.137
2.56550480817504e-07	0.377957688924674	0.497	0.334	0.0071657114797137	PO	Myo18a	0.163
4.111431036227e-07	0.377468976421207	0.576	0.439	0.0114836380272856	PO	Far1	0.137
2.24906996807552e-12	0.377374173681316	0.298	0.115	6.28187732783173e-08	PO	Hfm1	0.183
3.18679307533194e-13	0.377238837771137	0.291	0.11	8.90103173870964e-09	PO	Ankrd29	0.181
1.31832877315687e-11	0.377057966556845	0.477	0.24	3.68222409630444e-07	PO	4632427E13Rik	0.237
1.26623355596788e-43	0.376833471556204	0.172	0.018	3.53671694517388e-39	PO	Fam20a	0.154
8.48076702189714e-09	0.376777500852244	0.517	0.338	0.000236876303688609	PO	Bmpr1a	0.179
2.26711340041987e-13	0.376522864556061	0.212	0.065	6.33227443871274e-09	PO	Rab27b	0.147
3.53669981450995e-20	0.376287021496315	0.305	0.086	9.87835625190773e-16	PO	Gm10785	0.219
5.84913546895172e-07	0.376051099450672	0.457	0.299	0.0163372202783291	PO	Rapgef1	0.158
5.37050076574992e-09	0.376049661898692	0.589	0.396	0.000150003456888161	PO	Cenpc1	0.193
4.81253079347431e-05	0.375842660460378	0.437	0.324	1	PO	Aftph	0.113
9.83147027194422e-07	0.375387628883583	0.331	0.191	0.0274602796165674	PO	Serpinb6a	0.14
1.7627514748127e-08	0.375168937495063	0.318	0.161	0.000492354114429936	PO	Hdx	0.157
7.93167635826259e-17	0.375085755802367	0.358	0.13	2.21539652362632e-12	PO	Hectd2	0.228
2.18314844689024e-13	0.375071061209227	0.338	0.137	6.09775192700914e-09	PO	Dnm1	0.201
1.22317220476871e-06	0.374512071389677	0.47	0.315	0.0341644228513948	PO	Kcnk2	0.155
6.05952320243739e-07	0.374460872347556	0.576	0.442	0.0169248542567279	PO	Etnk1	0.134
4.071134056171e-10	0.374217314179115	0.311	0.141	1.13710845322912e-05	PO	Arrb1	0.17
8.8677583181411e-06	0.373694867650848	0.603	0.515	0.247685357583999	PO	Cstf3	0.088
2.00898704778672e-12	0.373558430136689	0.351	0.151	5.61130172317309e-08	PO	Cacng2	0.2
1.3668968913657e-07	0.373495025833158	0.662	0.525	0.00381787970727352	PO	Plppr3	0.137
3.31417901222902e-13	0.373029289445865	0.311	0.119	9.25683339905687e-09	PO	March11	0.192
2.61253269615092e-14	0.372790902009409	0.371	0.15	7.29706507361915e-10	PO	Arfgef2	0.221
2.43191907385833e-07	0.372417233993258	0.464	0.301	0.00679259316519369	PO	Chm	0.163
2.62721218858016e-11	0.372358353265274	0.212	0.071	7.33806636392324e-07	PO	Zbtb7c	0.141
4.31920636759995e-20	0.372340984846265	0.391	0.126	1.20639753053434e-15	PO	Gm16599	0.265
6.6077200582417e-18	0.371942714459531	0.272	0.079	1.84560228946749e-13	PO	Gm36198	0.193
4.43552377523499e-10	0.371725159419376	0.523	0.314	1.23888614566088e-05	PO	Usp33	0.209
5.97075168823414e-10	0.371583903883509	0.285	0.127	1.66769065404068e-05	PO	Ece1	0.158
0.000238035247022288	0.371561947721968	0.497	0.416	1	PO	Nova2	0.081
7.30625112137662e-07	0.371386251465482	0.51	0.359	0.020407090007117	PO	Ppp2r3a	0.151
1.54690892257369e-14	0.371384266667251	0.278	0.093	4.32067131164059e-10	PO	Minar2	0.185
9.25150782573462e-09	0.371207394106255	0.318	0.16	0.000258403865080594	PO	Sft2d1	0.158
1.87734761344038e-30	0.370925827392907	0.225	0.039	5.24361961910032e-26	PO	Macrod2os1	0.186
3.6235751831683e-05	0.370736893955587	0.49	0.374	1	PO	Avl9	0.116
1.46931713367174e-05	0.370668516517269	0.623	0.508	0.410394968605853	PO	0610010F05Rik	0.115
1.13172452922746e-06	0.370410024223283	0.788	0.683	0.0316101978258521	PO	Cep170	0.105
6.47222555750537e-08	0.370257651142528	0.503	0.341	0.00180775732046682	PO	Ip6k1	0.162
3.01808843978285e-08	0.370037987096582	0.656	0.487	0.000842982282115748	PO	Trpm7	0.169
1.13474052970411e-09	0.369946310529118	0.503	0.299	3.16944377351656e-05	PO	Ctnnd1	0.204
3.01074445246326e-27	0.369711822028845	0.232	0.045	8.40931033017514e-23	PO	4921534H16Rik	0.187
1.69386755149716e-13	0.369711545701857	0.245	0.083	4.73114145808673e-09	PO	Stk32c	0.162
3.81379793595246e-12	0.369607006468593	0.391	0.178	1.06523190149088e-07	PO	Disp2	0.213
5.03240405633866e-10	0.369480060800083	0.285	0.128	1.40560077697595e-05	PO	Clstn3	0.157
1.23034632002172e-32	0.369272826589324	0.252	0.045	3.43648030645266e-28	PO	Styk1	0.207
3.09277555426367e-17	0.369196353703579	0.298	0.095	8.63843140061385e-13	PO	Serac1	0.203
7.59690726603674e-05	0.36887132268564	0.265	0.149	1	PO	Rgs6	0.116
1.23163935773148e-07	0.368523915581868	0.669	0.532	0.00344009189007979	PO	Rasa1	0.137
3.19995139541038e-14	0.368417455087607	0.298	0.109	8.93778424252072e-10	PO	Zfp558	0.189
5.41365869394772e-11	0.368173987799256	0.497	0.275	1.51208900980654e-06	PO	Insr	0.222
2.12483072047664e-07	0.36774113117889	0.358	0.206	0.0059348646853633	PO	Nploc4	0.152
0.00185120558991996	0.367330283682442	0.391	0.318	1	PO	Nek7	0.073
2.13937453235148e-05	0.367323331839264	0.596	0.489	0.597548700631091	PO	Usp47	0.107
1.74379362839936e-13	0.367234442998454	0.384	0.165	4.87058998348224e-09	PO	Mapkbp1	0.219
2.787860496862e-08	0.367223277945913	0.384	0.215	0.000778677315378526	PO	Pdss1	0.169
2.54771599861813e-08	0.367177003472319	0.543	0.362	0.00071160255557403	PO	Asxl1	0.181
6.91595706284316e-16	0.367035544498091	0.199	0.051	1.93169596722272e-11	PO	Gm32828	0.148
2.70659237321923e-08	0.366831530224131	0.748	0.639	0.000755978315763863	PO	Tnrc6b	0.109
0.000141191048369023	0.36648159960279	0.225	0.133	1	PO	Cradd	0.092
1.69920188015672e-07	0.366277118349259	0.543	0.378	0.00474604077146573	PO	Sgce	0.165
2.55733531357579e-14	0.36614792658337	0.285	0.099	7.14289326434853e-10	PO	Cdkl1	0.186
4.24809282655732e-18	0.365661580938893	0.272	0.077	1.18653480738572e-13	PO	Gm26549	0.195
3.29593517483615e-09	0.364843485133473	0.464	0.267	9.20587653683484e-05	PO	Ttll7	0.197
2.11533053836476e-09	0.364111678873264	0.477	0.272	5.90832972670662e-05	PO	Mdn1	0.205
4.57735224817104e-12	0.364023474521096	0.477	0.237	1.27850025643665e-07	PO	Hdac8	0.24
3.06389241466375e-12	0.363890910521298	0.305	0.123	8.55775790339732e-08	PO	Coro7	0.182
3.62010559398967e-08	0.363828232570941	0.477	0.289	0.00101113169345726	PO	Trappc9	0.188
1.15598603130945e-06	0.363671002772968	0.477	0.327	0.0322878458405043	PO	Zc3h7a	0.15
9.42223780103224e-09	0.362995780487734	0.344	0.175	0.000263172524020632	PO	Invs	0.169
3.33661566699224e-34	0.362909785396986	0.205	0.03	9.31950121947602e-30	PO	Dock2	0.175
2.05782754580385e-08	0.361652192267905	0.371	0.197	0.000574771811818473	PO	Prkar1b	0.174
7.33107614567569e-07	0.361496827995609	0.404	0.254	0.0204764287824868	PO	Lonrf2	0.15
2.20702833007659e-18	0.36094578736473	0.351	0.113	6.16445082873692e-14	PO	Tut7	0.238
1.81593310671057e-07	0.360924679374466	0.523	0.357	0.00507208276035329	PO	Rc3h1	0.166
1.00256904821969e-08	0.360590143208623	0.377	0.199	0.000280027560858241	PO	Ggt7	0.178
8.21419891480592e-07	0.360582668268233	0.411	0.257	0.0229430789889444	PO	Msh3	0.154
2.58825771772116e-07	0.360306165132252	0.404	0.248	0.00722926263136696	PO	Scaf4	0.156
1.57119681895097e-06	0.359844529095055	0.351	0.213	0.0438850983501195	PO	Abcb7	0.138
2.11582335811459e-09	0.359639620515319	0.371	0.192	5.90970622154986e-05	PO	Gns	0.179
1.37461564872798e-06	0.358889495738475	0.411	0.266	0.0383943896846213	PO	Mfhas1	0.145
4.02043995974124e-10	0.358161039081737	0.358	0.168	1.12294908515533e-05	PO	Ftx	0.19
2.32053086224964e-09	0.357905319839239	0.424	0.239	6.48147475134946e-05	PO	Abhd2	0.185
2.15649150677472e-07	0.357857642814254	0.636	0.491	0.00602329642757247	PO	Gapvd1	0.145
1.34089266070839e-08	0.35774620292387	0.371	0.201	0.00037452472906246	PO	Clcn6	0.17
9.19357644160003e-19	0.357085563819058	0.172	0.036	2.56785783590331e-14	PO	Prlr	0.136
2.94111778315667e-09	0.356810328455358	0.457	0.267	8.21483608013491e-05	PO	Spata5	0.19
2.24833616868989e-16	0.356577459754712	0.205	0.054	6.27982775276774e-12	PO	Mgll	0.151
5.00514781507334e-07	0.356127524375875	0.735	0.662	0.0139798783622813	PO	Zmynd11	0.073
9.30233177193492e-08	0.355991303135354	0.364	0.207	0.00259823428721914	PO	Armc9	0.157
8.00381164426248e-05	0.355914861954544	0.444	0.317	1	PO	Frmd4b	0.127
4.47907056055136e-05	0.355745933128696	0.364	0.244	1	PO	Usp40	0.12
2.19838679464177e-05	0.355710795353052	0.358	0.242	0.614031415611392	PO	Ankrd13a	0.116
5.30858175621582e-09	0.355365741656922	0.351	0.181	0.000148273997032864	PO	Pcsk7	0.17
2.60458803015377e-05	0.355274031242683	0.265	0.152	0.72748748270225	PO	Sil1	0.113
6.0988505658244e-23	0.355182764268113	0.377	0.114	1.70346995154041e-18	PO	Cfap54	0.263
1.32842079578603e-11	0.355116851856889	0.265	0.101	3.71041212470995e-07	PO	Prox1os	0.164
1.00882857235164e-08	0.354431831541946	0.325	0.166	0.000281775908543537	PO	Mfsd11	0.159
1.03034846681697e-15	0.354383321989615	0.371	0.139	2.87786630266647e-11	PO	Lclat1	0.232
4.7141829226835e-06	0.35436436471586	0.596	0.505	0.131671843213473	PO	Rnf111	0.091
3.16047585628528e-07	0.354347443762846	0.742	0.639	0.00882752511419043	PO	Ubr5	0.103
1.43977297519115e-09	0.354152137809556	0.411	0.218	4.02142989700641e-05	PO	Pde3b	0.193
2.02282866582189e-09	0.354114102291257	0.788	0.647	5.64996274650713e-05	PO	Stox2	0.141
0.000273867056932915	0.35394000701608	0.344	0.245	1	PO	Slx4ip	0.099
5.5266256195036e-09	0.353776811647049	0.265	0.117	0.000154364180178355	PO	Ankrd45	0.148
4.50039783412265e-06	0.353760149470336	0.51	0.387	0.12570061190488	PO	Qrich1	0.123
1.18541908677714e-15	0.353754563694003	0.291	0.094	3.31099405127724e-11	PO	Ilrun	0.197
4.00426067427814e-05	0.353579135545445	0.444	0.328	1	PO	Zcchc14	0.116
1.102699942222e-06	0.353195950727171	0.53	0.388	0.0307995120862027	PO	Ncoa5	0.142
5.45025314924689e-09	0.353167179032991	0.57	0.373	0.000152231020711615	PO	Smurf2	0.197
4.44077602689467e-13	0.353026923005751	0.298	0.111	1.24035315207195e-08	PO	Trpc3	0.187
4.14112518447203e-17	0.353019614106136	0.225	0.061	1.15665767527488e-12	PO	Gm14410	0.164
0.000346709023808514	0.352987887103472	0.51	0.412	1	PO	Pam	0.098
8.41637057505674e-08	0.352781517994642	0.358	0.196	0.0023507764653191	PO	Ago4	0.162
2.57005347597932e-17	0.352717104753446	0.258	0.073	7.17841636375785e-13	PO	Stac	0.185
1.69159016834967e-06	0.352365944081583	0.662	0.545	0.0472478049921745	PO	Ppp2r5e	0.117
5.11634699148246e-08	0.351917787341568	0.358	0.195	0.00142904687819096	PO	Stx3	0.163
7.3626139453708e-06	0.351890480166338	0.464	0.333	0.205645170108152	PO	Gtf2ird1	0.131
7.53784240276468e-07	0.351695763128525	0.53	0.376	0.021053947615162	PO	Pik3r3	0.154
3.43257255128294e-10	0.351671414459907	0.265	0.111	9.58751839298839e-06	PO	Ap4e1	0.154
1.83963978969809e-14	0.351310914064167	0.225	0.068	5.13829789660575e-10	PO	Pla2g4e	0.157
1.55246986250687e-07	0.351289306887213	0.921	0.871	0.00433620357296793	PO	Luc7l2	0.05
7.64872124090619e-06	0.351277060239137	0.457	0.328	0.213636432979751	PO	Smap2	0.129
6.4008198680021e-17	0.351178880799917	0.245	0.07	1.78781299733167e-12	PO	Dhtkd1	0.175
3.37793549154096e-19	0.351157938089679	0.325	0.099	9.43491162142305e-15	PO	Tmem63c	0.226
4.4068104934199e-33	0.350939404244937	0.205	0.031	1.23086623891711e-28	PO	8030451O07Rik	0.174
1.12751894883186e-05	0.350545856991667	0.536	0.415	0.314927317598226	PO	Ankhd1	0.121
1.3082655874804e-15	0.350402972474463	0.371	0.142	3.6541166123915e-11	PO	Mettl25	0.229
1.28895845867932e-05	0.350363577420986	0.497	0.371	0.360018987093721	PO	Cabin1	0.126
4.44635349683331e-06	0.35022955185581	0.497	0.372	0.124191099520051	PO	Setx	0.125
1.01532545396861e-05	0.350201848687115	0.384	0.26	0.283590552547973	PO	Rad54l2	0.124
3.17422139978066e-10	0.350132480675076	0.391	0.196	8.86591779172735e-06	PO	Atf6	0.195
1.08925672832819e-08	0.349885895380393	0.424	0.236	0.000304240296789346	PO	Mindy2	0.188
5.66181787734042e-13	0.349784034278549	0.318	0.127	1.58140235131995e-08	PO	Tdrd7	0.191
3.15056974710509e-05	0.349558664156228	0.523	0.418	0.879985636063923	PO	Rlf	0.105
1.53427584839162e-17	0.349464605832968	0.278	0.081	4.28538587214262e-13	PO	1600010M07Rik	0.197
3.36098056438278e-07	0.349425639246497	0.695	0.58	0.00938755481437754	PO	Brd4	0.115
3.89056449472479e-08	0.349357679634836	0.351	0.189	0.00108667356902158	PO	Wasf3	0.162
2.32073319642507e-07	0.349204189520518	0.682	0.549	0.00648203989093486	PO	Psme4	0.133
1.20822234536401e-07	0.349077449772612	0.192	0.078	0.00337468583283622	PO	Lmo7	0.114
2.75446823490626e-14	0.348842350051356	0.245	0.079	7.69350522691668e-10	PO	Fndc9	0.166
1.50397079558342e-12	0.34867755902598	0.358	0.147	4.20074082914404e-08	PO	Cd46	0.211
1.13242484473844e-05	0.348610295296177	0.543	0.423	0.316297583383892	PO	Ppp6r3	0.12
1.88583669813746e-12	0.347907316482871	0.291	0.109	5.26733048156773e-08	PO	Gm43713	0.182
4.18702096277743e-06	0.347386019716829	0.477	0.324	0.116947682511336	PO	Tle1	0.153
1.60486615962169e-07	0.347292545011362	0.397	0.237	0.00448255167043935	PO	Dcun1d4	0.16
1.84362156562144e-08	0.347276542424837	0.742	0.606	0.000514941939493725	PO	Usp9x	0.136
6.6229140213476e-15	0.347079124949956	0.238	0.073	1.8498461153026e-10	PO	Gm44644	0.165
1.15315290616789e-08	0.346952158391709	0.285	0.134	0.000322087138221754	PO	Rhobtb1	0.151
1.19573642598915e-09	0.346666272776939	0.358	0.175	3.3398114114303e-05	PO	2610020C07Rik	0.183
1.51733198039894e-06	0.346419762949151	0.417	0.268	0.0423805995445227	PO	Dcaf1	0.149
1.18586397191204e-07	0.346396545236365	0.675	0.513	0.00331223665994752	PO	Bmpr2	0.162
2.57516032639943e-07	0.34628768793097	0.391	0.233	0.00719268030766624	PO	Asb3	0.158
1.41235780897753e-08	0.346217975166216	0.788	0.684	0.000394485659625515	PO	Rbm26	0.104
5.95591058877172e-06	0.346148136572705	0.629	0.525	0.166354538654983	PO	Atad2b	0.104
5.76616633546938e-09	0.345874192862063	0.57	0.357	0.000161054791915995	PO	Dixdc1	0.213
1.05916209644432e-07	0.345806976437859	0.344	0.192	0.00295834565157862	PO	Sh3yl1	0.152
1.2618769790818e-15	0.345790972367354	0.298	0.098	3.52454859027337e-11	PO	Elp1	0.2
1.51328208181568e-09	0.345763303894477	0.371	0.181	4.22674818271938e-05	PO	Arntl	0.19
6.75910092522119e-05	0.345670260574273	0.411	0.292	1	PO	Tmem200a	0.119
4.65362474039989e-05	0.345585537449143	0.444	0.329	1	PO	Adk	0.115
1.62402262993594e-15	0.345551037826255	0.272	0.086	4.53605760767406e-11	PO	Ank1	0.186
2.85912997364773e-21	0.345329530431146	0.325	0.091	7.98583592939547e-17	PO	Stimate	0.234
1.60953841413154e-08	0.344824295233628	0.358	0.188	0.00044956017445108	PO	Fam126b	0.17
8.68634753717123e-06	0.344762357464187	0.377	0.243	0.24261837306073	PO	Trim46	0.134
1.10627077855966e-07	0.344515502311452	0.285	0.141	0.00308992491159497	PO	Cul9	0.144
3.37489509842978e-07	0.344465259598116	0.384	0.228	0.00942641949942423	PO	Dlg5	0.156
1.24385613997092e-10	0.344307854267446	0.252	0.097	3.47421458455277e-06	PO	Gipc2	0.155
1.26309590406215e-10	0.344259873938775	0.265	0.102	3.52795316963599e-06	PO	Glis1	0.163
1.86657843897632e-06	0.344013102124381	0.437	0.288	0.0521354023790475	PO	Sh3pxd2b	0.149
4.04502211589174e-06	0.343580204828431	0.477	0.336	0.112981512718972	PO	Dzip1	0.141
1.17520517238191e-07	0.343560447010443	0.364	0.2	0.0032824655669799	PO	Tmem164	0.164
1.84802043226931e-14	0.34348635453106	0.272	0.089	5.16170586937142e-10	PO	Gm37679	0.183
9.70644737630581e-07	0.34345713824586	0.344	0.198	0.0271110781667598	PO	Tnfrsf21	0.146
9.15065063030962e-08	0.343369248098112	0.523	0.351	0.00255586822755178	PO	Dennd5a	0.172
5.79257766483214e-06	0.343312334245405	0.43	0.292	0.161792486756426	PO	Asxl2	0.138
9.31870742267729e-08	0.34303025409698	0.331	0.175	0.00260280817022799	PO	Lysmd4	0.156
7.99696768764086e-06	0.342966559786598	0.358	0.226	0.223363304483497	PO	Pkn1	0.132
2.07903662379824e-21	0.342904169659728	0.238	0.057	5.80695719393088e-17	PO	4930532I03Rik	0.181
7.52913457981785e-09	0.342874655536707	0.477	0.28	0.000210296257948892	PO	Vps54	0.197
1.40528756079786e-07	0.342533116186224	0.523	0.348	0.00392510868606451	PO	Ubr1	0.175
1.57051411480304e-06	0.342492928735867	0.503	0.355	0.0438660297405637	PO	Tbck	0.148
4.86002074975323e-07	0.342239957870075	0.702	0.571	0.0135745239561357	PO	Krit1	0.131
1.71697658916827e-06	0.342188998892891	0.278	0.149	0.0479568731120589	PO	Fyco1	0.129
7.67370070819101e-09	0.34206764196454	0.901	0.821	0.000214334134480483	PO	Ccdc88a	0.0800000000000001
4.84800033216272e-06	0.341800681254123	0.391	0.256	0.135409497277637	PO	Kif3b	0.135
6.51078930186651e-13	0.34176093314595	0.252	0.085	1.81852855990433e-08	PO	Gm49692	0.167
2.41042955442541e-11	0.341658963134256	0.503	0.264	6.7325707884656e-07	PO	Tmem130	0.239
2.29112591850111e-07	0.341575433757787	0.51	0.346	0.00639934380296545	PO	Yeats2	0.164
8.05428012007288e-05	0.341344387379448	0.53	0.443	1	PO	Dennd5b	0.087
3.0064849512947e-25	0.340980191121293	0.179	0.03	8.39741311746123e-21	PO	Cntnap3	0.149
3.96354627169902e-05	0.340964827729246	0.377	0.258	1	PO	Sp4	0.119
0.000183609882706819	0.34026362892949	0.325	0.22	1	PO	1600020E01Rik	0.105
1.35636357011326e-08	0.340202040915278	0.854	0.76	0.000378845908768334	PO	Rbm5	0.094
1.35800362739301e-05	0.340059445096781	0.437	0.312	0.37930399316714	PO	Grik5	0.125
7.05124528641701e-05	0.339830738457327	0.497	0.399	1	PO	Fbxw7	0.098
2.24839802364948e-05	0.339746281615233	0.517	0.374	0.628000051985537	PO	Clmp	0.143
2.17675502484948e-06	0.339710134556267	0.477	0.336	0.0607989445990708	PO	Aatf	0.141
1.06154231681082e-06	0.33960247456068	0.358	0.207	0.0296499384508429	PO	Gdpd5	0.151
1.29953810285888e-06	0.339424554374525	0.576	0.413	0.0362973987509513	PO	Cd200	0.163
6.15207732570194e-07	0.338886328515791	0.318	0.17	0.0171833671784181	PO	Rbl2	0.148
6.2690980321621e-08	0.338371761622223	0.384	0.222	0.0017510217713632	PO	Zbtb11	0.162
7.25290759769335e-06	0.338282419993311	0.384	0.248	0.202580962111173	PO	Traf3	0.136
0.000101478394886091	0.338220536140692	0.311	0.204	1	PO	Nol10	0.107
3.93373494732691e-16	0.338090230343708	0.252	0.075	1.09873150813788e-11	PO	Gm16152	0.177
2.0221879789814e-18	0.338020409600068	0.272	0.076	5.64817324409295e-14	PO	Gm38251	0.196
1.06335888980762e-13	0.338002008883374	0.232	0.075	2.97006771512166e-09	PO	Glt1d1	0.157
4.28309222062862e-06	0.337518567684636	0.331	0.197	0.119631048814378	PO	Tbc1d9b	0.134
5.99492823057061e-17	0.33741741895489	0.318	0.101	1.67444340408068e-12	PO	Gm47271	0.217
8.67914902231662e-05	0.337293391769093	0.503	0.39	1	PO	Camsap2	0.113
8.75053610687078e-10	0.336952516795817	0.272	0.114	2.44411224001008e-05	PO	Prrg1	0.158
7.68778751853171e-12	0.336927711238086	0.232	0.08	2.14727593180109e-07	PO	6430590A07Rik	0.152
8.28525844238855e-13	0.336926600220054	0.311	0.121	2.31415553554354e-08	PO	Cpne5	0.19
2.92627798434817e-05	0.336924275357993	0.364	0.245	0.817338703808288	PO	Tox2	0.119
1.4247489895243e-06	0.336907466074347	0.589	0.439	0.0397946640264032	PO	Arhgef7	0.15
2.01822147936456e-07	0.336703665301145	0.762	0.664	0.00563709441401315	PO	Chd6	0.098
7.20756251801588e-10	0.336427021569277	0.192	0.067	2.01314428690702e-05	PO	Syndig1	0.125
1.76768939372488e-07	0.336333014440744	0.728	0.581	0.00493733324561296	PO	Mllt10	0.147
5.33145622888802e-05	0.336080081353536	0.351	0.228	1	PO	Jph4	0.123
2.46051672332862e-09	0.335977642708092	0.265	0.116	6.87246925992916e-05	PO	Inpp5b	0.149
1.00196353207206e-05	0.335848895837237	0.338	0.202	0.279858434143046	PO	Jpx	0.136
0.00266183608957499	0.335687378631561	0.331	0.253	1	PO	Ccdc30	0.078
1.27737369281207e-09	0.335526464837307	0.252	0.103	3.56783246139339e-05	PO	Wipf3	0.149
1.91793614007321e-08	0.335465069026468	0.417	0.23	0.000535698743283847	PO	Nos1ap	0.187
1.95174964132348e-07	0.335438528825619	0.503	0.335	0.00545143192318062	PO	Evi5	0.168
3.32773457650728e-15	0.335180739955908	0.305	0.104	9.29469544564247e-11	PO	Iqsec2	0.201
2.51918899850648e-08	0.335177128310394	0.364	0.192	0.000703634679172844	PO	Snx13	0.172
2.15282717183278e-17	0.335033378328786	0.272	0.08	6.01306157364613e-13	PO	Lpcat2	0.192
2.23378017840816e-10	0.334848794936656	0.232	0.088	6.23917141631183e-06	PO	Neurl1a	0.144
4.18489760181083e-06	0.334683405930315	0.305	0.174	0.116888374916178	PO	Ypel2	0.131
6.47373531130386e-06	0.33459946354737	0.358	0.227	0.180817900980028	PO	Eefsec	0.131
5.33806315560002e-20	0.334491556237117	0.212	0.049	1.49097441999064e-15	PO	Rhof	0.163
2.51010828320302e-12	0.334427260941139	0.285	0.104	7.01098344581436e-08	PO	Zfp385b	0.181
0.000276451047415908	0.334415163857701	0.119	0.054	1	PO	Dkk2	0.065
6.37677848316936e-08	0.334412445166995	0.358	0.195	0.00178109799813403	PO	Trim3	0.163
3.48781853316474e-07	0.334038474726357	0.331	0.182	0.00974182594498244	PO	Iqce	0.149
1.92078469402142e-06	0.333703316964661	0.457	0.309	0.0536494372887123	PO	Zfp950	0.148
3.01556881887326e-14	0.333693209788014	0.179	0.047	8.42278526799491e-10	PO	Bean1	0.132
3.37718951528275e-19	0.33337685578515	0.192	0.042	9.43282803513625e-15	PO	4930590L20Rik	0.15
1.03858058229076e-05	0.333311548465827	0.298	0.176	0.290085942439632	PO	Zfp810	0.122
6.33630057063893e-07	0.332871725561596	0.358	0.211	0.0176979211238516	PO	Arhgef1	0.147
1.13672127236662e-28	0.332869975040358	0.139	0.017	3.1749761858472e-24	PO	Insyn2a	0.122
3.06145604372052e-07	0.332668570187717	0.43	0.27	0.00855095287571579	PO	Cacul1	0.16
1.72349376148141e-06	0.332500613186976	0.596	0.441	0.0481389042519373	PO	Pgm2l1	0.155
1.04269974366805e-07	0.332418572148698	0.338	0.18	0.00291236465403922	PO	Lrrc8b	0.158
0.000280964368851885	0.332338055484391	0.49	0.402	1	PO	Nup98	0.088
6.11122392769236e-08	0.332210396272651	0.278	0.134	0.00170692595524375	PO	Tecpr2	0.144
1.52289467954479e-06	0.332207963326953	0.364	0.216	0.0425359712943656	PO	Kif13a	0.148
1.64002606304469e-09	0.331762942689055	0.331	0.161	4.58075679669012e-05	PO	Nek9	0.17
1.90541277884736e-05	0.331749915000958	0.404	0.267	0.532200843259856	PO	Fam49a	0.137
1.61255593659803e-20	0.33152049765253	0.232	0.056	4.50402998651195e-16	PO	Hbb-bt	0.176
1.47128621294596e-05	0.330212687711564	0.662	0.583	0.410944952137937	PO	Dusp11	0.0790000000000001
5.43368225719913e-10	0.330195563763704	0.212	0.076	1.51768179125829e-05	PO	Esrrg	0.136
0.000769498854721232	0.330147601487059	0.318	0.237	1	PO	Triobp	0.081
2.26911572755682e-15	0.329941908206762	0.272	0.085	6.33786713863894e-11	PO	Gm16070	0.187
1.63166165615983e-05	0.329876461163825	0.483	0.356	0.455739417182001	PO	A830082K12Rik	0.127
3.09746280790094e-06	0.329841199694192	0.344	0.205	0.0865152336874811	PO	Nhlrc2	0.139
9.35052978610306e-09	0.329796512859891	0.305	0.148	0.000261169647455645	PO	Arv1	0.157
1.26272931403747e-09	0.329723584368952	0.298	0.131	3.52692924703805e-05	PO	Lgr4	0.167
7.27741267812408e-06	0.329703197148149	0.682	0.581	0.203265413512684	PO	Hook3	0.101
1.10128633521981e-06	0.329603809775868	0.523	0.373	0.0307600286290246	PO	Abi1	0.15
2.15087800931668e-08	0.329264941734202	0.351	0.179	0.000600761736782242	PO	Atp2b2	0.172
2.59418536381616e-07	0.3292580078227	0.391	0.234	0.00724581913967493	PO	Wwp2	0.157
0.000266773567478874	0.32922711277277	0.192	0.107	1	PO	Synpr	0.085
0.00465630595743008	0.329183240042846	0.755	0.735	1	PO	Ssbp3	0.02
4.63977881547191e-07	0.328831829177151	0.457	0.294	0.0129593662094946	PO	Tmem161b	0.163
2.11403977808585e-14	0.328480635196463	0.444	0.194	5.90472450417158e-10	PO	Hba-a1	0.25
4.82500832802997e-17	0.328320278916479	0.179	0.041	1.34767307610205e-12	PO	Gm41361	0.138
9.12392569910939e-09	0.32830140934424	0.391	0.214	0.000254840368701824	PO	Gfm2	0.177
4.46125338735254e-05	0.328087042950857	0.437	0.319	1	PO	Hmbox1	0.118
1.97497879026835e-05	0.328045767564909	0.801	0.733	0.551631325909854	PO	Pum1	0.0680000000000001
1.4572084976563e-06	0.328041573686231	0.503	0.347	0.040701290548038	PO	Nrf1	0.156
1.59277708372005e-11	0.328032126788709	0.225	0.077	4.44878567253847e-07	PO	Dnah2	0.148
9.35688407927892e-10	0.328024934712713	0.358	0.173	2.6134712921834e-05	PO	Pkd1	0.185
1.62237050006401e-06	0.327490608455248	0.391	0.246	0.0453144304372879	PO	Cdc42bpb	0.145
7.02145803782332e-15	0.32729091494334	0.252	0.08	1.96116344454443e-10	PO	Angpt2	0.172
0.000139846808529383	0.32718006505218	0.404	0.299	1	PO	Ddx10	0.105
3.65640167939495e-08	0.326658011106266	0.424	0.239	0.0010212695530718	PO	Cux2	0.185
3.42523414679948e-08	0.326602865253749	0.351	0.179	0.000956702149542564	PO	Akap10	0.172
1.81221305337273e-06	0.326589676051219	0.709	0.593	0.0506169227937537	PO	Trip12	0.116
4.56999325714973e-12	0.325871232428458	0.252	0.089	1.27644481665449e-07	PO	Afg1l	0.163
4.81453946941966e-07	0.325707463669057	0.344	0.194	0.013447490192036	PO	Gm49336	0.15
8.7191863589633e-08	0.325676116943901	0.477	0.301	0.00243535594192204	PO	Adnp	0.176
4.87658742096965e-06	0.325547833766842	0.404	0.258	0.136207963255103	PO	Lrig2	0.146
8.65805654498763e-07	0.325373820744088	0.543	0.388	0.024182817735805	PO	C130071C03Rik	0.155
2.97479511989693e-15	0.325266121870967	0.245	0.075	8.30890024938411e-11	PO	Gabra5	0.17
2.08508793835066e-07	0.325170409518782	0.503	0.331	0.00582385912060722	PO	Dync2h1	0.172
8.16309428847643e-08	0.32489249810245	0.338	0.178	0.00228003386571435	PO	Herc3	0.16
1.91785621193321e-16	0.324579966012902	0.185	0.045	5.35676418555064e-12	PO	D430036J16Rik	0.14
1.85956411803092e-07	0.323967328868602	0.318	0.163	0.00519394853807217	PO	Uty	0.155
2.79530177792925e-16	0.323741145919129	0.159	0.035	7.80755739593418e-12	PO	Gm33228	0.124
1.06931980013542e-21	0.323689629108503	0.252	0.06	2.98671713375823e-17	PO	Ndufb1-ps	0.192
1.29165032641487e-12	0.323374596300482	0.272	0.099	3.60770852670938e-08	PO	Slc6a17	0.173
1.47754842041193e-12	0.323241964001434	0.219	0.07	4.12694049305255e-08	PO	Gm28375	0.149
6.58231703414775e-10	0.32279620106313	0.291	0.128	1.83850697080781e-05	PO	Ankrd42	0.163
2.66800679720108e-06	0.322605177142831	0.411	0.266	0.0745200978526234	PO	Naa16	0.145
6.01463651864789e-15	0.322565634194289	0.278	0.091	1.67994812602354e-10	PO	Lyn	0.187
6.52989219930563e-06	0.322446721908332	0.417	0.266	0.182386419018806	PO	Crtc3	0.151
6.59808651772072e-07	0.322205852310501	0.43	0.278	0.0184291154526458	PO	Wdr37	0.152
8.60723649467483e-16	0.322191690589014	0.252	0.075	2.40408722532763e-11	PO	Stambpl1	0.177
1.75992616727029e-05	0.321999722966993	0.344	0.22	0.491564977780263	PO	Strn	0.124
0.0010253051700267	0.321757408518315	0.311	0.226	1	PO	Mecr	0.085
1.13464087628646e-06	0.321437769974093	0.377	0.226	0.0316916543155571	PO	Ranbp10	0.151
7.70464214279083e-11	0.320465319444489	0.166	0.049	2.15198359690291e-06	PO	Gm28756	0.117
9.1386788837559e-06	0.320307473830592	0.371	0.237	0.255252439902186	PO	Ccl25	0.134
9.08164653189378e-08	0.320261130349038	0.325	0.174	0.00253659469282325	PO	Fntb	0.151
3.00914396710491e-20	0.320003675050158	0.252	0.065	8.40484001452072e-16	PO	Cdkl2	0.187
3.56541739300165e-06	0.319832302617471	0.384	0.243	0.0995856732039291	PO	Stim2	0.141
1.48696712247637e-12	0.319362770734281	0.278	0.103	4.15324786978875e-08	PO	Gm26901	0.175
2.4990941138725e-16	0.319208556930555	0.298	0.094	6.98021976945728e-12	PO	Gm17106	0.204
3.86383943296593e-09	0.318719979557338	0.404	0.21	0.000107920899202171	PO	Gm16105	0.194
1.29004093959695e-15	0.31846811590595	0.225	0.064	3.60321334838824e-11	PO	Gm44643	0.161
3.85056078104981e-12	0.317595747624843	0.265	0.097	1.07550013175502e-07	PO	Vash1	0.168
3.0746498969193e-06	0.317560201612318	0.397	0.247	0.0858780462708531	PO	Alms1	0.15
1.83167759810851e-07	0.317393076254969	0.881	0.789	0.00511605869927687	PO	Kcnq1ot1	0.092
6.66910358815193e-25	0.317325482030049	0.272	0.061	1.86274732320672e-20	PO	Lncppara	0.211
2.58846171933146e-06	0.317299159338421	0.325	0.187	0.0722983242826471	PO	Eif2ak4	0.138
2.80047795348383e-10	0.317290126588556	0.172	0.055	7.82201497187568e-06	PO	Rai2	0.117
0.00188568802004733	0.316808887644413	0.424	0.338	1	PO	Zfp57	0.086
1.7135904006374e-08	0.316700515461115	0.45	0.262	0.000478622934802031	PO	Fam184a	0.188
0.000156367699904602	0.31663942965142	0.497	0.41	1	PO	Tmod3	0.087
3.63570885215525e-07	0.316596814511017	0.298	0.159	0.0101548983949548	PO	Dennd6b	0.139
1.2826802226776e-14	0.316563495241573	0.258	0.082	3.5826541299608e-10	PO	Castor2	0.176
0.00108813990635467	0.316359103620185	0.404	0.327	1	PO	Rhot1	0.077
2.56823606777605e-08	0.316280351805932	0.834	0.718	0.000717334016090529	PO	Srek1	0.116
3.00677226800352e-07	0.316237723212751	0.305	0.157	0.00839821562176062	PO	Mink1	0.148
9.931792858965e-06	0.316188638658051	0.397	0.258	0.277404906343751	PO	Nipa1	0.139
7.61680153745379e-06	0.315651381962617	0.53	0.402	0.212744883742622	PO	Cep350	0.128
6.4397364434897e-06	0.315590416985011	0.51	0.365	0.179868278603111	PO	Fbxw11	0.145
6.16284778964736e-06	0.315407855660175	0.384	0.249	0.17213450161264	PO	Sugp2	0.135
2.21515731056801e-08	0.31523719973838	0.298	0.143	0.00061871558841475	PO	Rims3	0.155
0.00019556770947686	0.31487059269446	0.318	0.214	1	PO	Tank	0.104
1.10889586254231e-06	0.314445974798814	0.397	0.242	0.0309725703366694	PO	Mcph1	0.155
4.8399148402916e-07	0.314330474034794	0.212	0.097	0.0135183661404185	PO	Ero1lb	0.115
1.86750814965126e-06	0.314170674043763	0.828	0.729	0.0521613701279093	PO	Zfp638	0.099
1.59434277484498e-05	0.314050500047646	0.238	0.13	0.445315880441952	PO	Ccdc93	0.108
2.49839091689909e-09	0.313884009489361	0.404	0.211	6.97825566999085e-05	PO	Washc4	0.193
1.19685501588891e-06	0.313863421178063	0.325	0.184	0.0334293574487931	PO	Nsmaf	0.141
9.8574075980786e-06	0.31354900698794	0.272	0.152	0.275327251621933	PO	Larp1b	0.12
9.99508189979079e-21	0.313338125492388	0.225	0.052	2.79172632543057e-16	PO	Fam220a.1	0.173
4.21698567223168e-08	0.312861535185851	0.291	0.143	0.00117784626811103	PO	Zfp346	0.148
1.94011639880121e-06	0.312855295976532	0.477	0.337	0.0541893911349166	PO	Spata7	0.14
6.12772474529007e-08	0.31281792852808	0.305	0.155	0.00171153479860697	PO	Tmem184b	0.15
5.7369463151164e-06	0.312578505569575	0.57	0.44	0.160238647527516	PO	Rbm33	0.13
1.08155178974241e-14	0.312277466494233	0.305	0.103	3.02088230392952e-10	PO	Zup1	0.202
4.32873277150784e-06	0.311804699547879	0.629	0.536	0.120905835040985	PO	Ube2h	0.093
1.70078801168174e-07	0.311148229776113	0.351	0.193	0.00475047099542826	PO	Snx24	0.158
1.74230476476134e-16	0.310950715093915	0.265	0.078	4.86643143845489e-12	PO	Rsf1os1	0.187
8.14118572872646e-08	0.31085555291057	0.338	0.18	0.00227391458589059	PO	Rab3gap2	0.158
7.56511697767994e-10	0.310515743636192	0.311	0.135	2.11301282303579e-05	PO	Adcy9	0.176
1.06631303976879e-07	0.310514241067265	0.338	0.173	0.00297831895137821	PO	Gm15594	0.165
5.48211183270919e-06	0.310478547206922	0.291	0.167	0.1531208655994	PO	Celf6	0.124
0.000135657185659811	0.310172600864432	0.318	0.206	1	PO	Shroom3	0.112
2.98117577351392e-12	0.310115520297737	0.265	0.094	8.32672205300174e-08	PO	Rnf227	0.171
5.16548415751504e-09	0.310101665630606	0.245	0.102	0.000144277138003553	PO	Actr3b	0.143
4.48288898745664e-05	0.309797088853111	0.391	0.256	1	PO	Pcdh19	0.135
1.49972946033279e-16	0.309634093723145	0.179	0.042	4.18889435565552e-12	PO	LTO1	0.137
1.84043325669866e-05	0.309622755653223	0.623	0.521	0.514051412928501	PO	Dnmt3a	0.102
5.68282550004465e-11	0.309551013311135	0.351	0.156	1.58726999041747e-06	PO	Slc43a2	0.195
7.90333746323949e-09	0.30942191618238	0.238	0.101	0.000220748118685742	PO	Atg4c	0.137
1.4652840544986e-08	0.309142268918117	0.252	0.112	0.000409268489262004	PO	Syngap1	0.14
0.000272622671198782	0.309035164110625	0.377	0.276	1	PO	March8	0.101
2.35170254513362e-05	0.308795283879248	0.675	0.597	0.656854037881271	PO	Tusc3	0.0780000000000001
2.56161163561046e-18	0.308773456861306	0.245	0.065	7.15483745942359e-14	PO	Gm3173	0.18
1.12870803101481e-06	0.308639458816242	0.344	0.199	0.0315259440142747	PO	Gm38393	0.145
1.03602657728996e-78	0.30819606366153	0.152	0.008	2.89372583302858e-74	PO	Gm47661	0.144
0.00100737228291277	0.308071099954759	0.503	0.454	1	PO	Synrg	0.049
0.00013861192204141	0.307977149162413	0.424	0.314	1	PO	Selenoi	0.11
5.73592216238966e-05	0.307888629981772	0.43	0.311	1	PO	Mtif2	0.119
7.83633255031178e-12	0.307639654455624	0.272	0.101	2.18876604462758e-07	PO	Rassf8	0.171
0.000265748695593889	0.30759071096389	0.404	0.301	1	PO	Tsga10	0.103
8.13818366010531e-05	0.307509750854478	0.43	0.319	1	PO	Sel1l	0.111
3.65739147932591e-12	0.307390203335903	0.272	0.1	1.02154601409052e-07	PO	Ksr1	0.172
5.52910266563974e-06	0.307204389180045	0.258	0.139	0.154433366553984	PO	Scarb1	0.119
2.18725838876772e-07	0.30710975969163	0.298	0.154	0.00610923140566713	PO	Ttc39c	0.144
0.000359640201967144	0.307096538156606	0.417	0.323	1	PO	Foxk2	0.094
4.88103516034e-05	0.307075313033097	0.391	0.269	1	PO	Prr14l	0.122
7.78429238759665e-15	0.307068126677344	0.238	0.072	2.17423070677962e-10	PO	Gnasas1	0.166
0.000121313005606279	0.306725316647422	0.642	0.565	1	PO	Trim33	0.0770000000000001
5.33311405991109e-08	0.306707086975561	0.252	0.115	0.00148959208807377	PO	Setd4	0.137
4.09016693880462e-17	0.306661815448327	0.523	0.225	1.14242452767752e-12	PO	Grm3	0.298
4.04365276240364e-05	0.306570410967998	0.51	0.382	1	PO	Slc22a23	0.128
1.32787103293233e-08	0.306415941127259	0.252	0.105	0.000370887658208329	PO	Gm48749	0.147
3.61508571546654e-06	0.30637728000897	0.795	0.728	0.100972959118696	PO	Tcaf1	0.0670000000000001
0.000115440395089774	0.306340342497423	0.278	0.175	1	PO	Nectin1	0.103
6.33135622315054e-06	0.306250530386131	0.377	0.244	0.176841110668818	PO	Ppp1r21	0.133
3.48498698996422e-18	0.306096483365505	0.265	0.073	9.73391716166905e-14	PO	Gm15614	0.192
6.05902060244286e-09	0.306033471482379	0.298	0.141	0.000169234504446832	PO	6430548M08Rik	0.157
9.70016604980306e-10	0.306020806079691	0.53	0.307	2.70935337937049e-05	PO	Trim9	0.223
4.77220909926028e-05	0.305673030872654	0.272	0.163	1	PO	Tmem260	0.109
1.29405619595474e-06	0.305198642869609	0.252	0.129	0.0361442836092118	PO	Zfp941	0.123
9.30322482093247e-06	0.304902241054225	0.338	0.201	0.259848372473465	PO	Cep85l	0.137
1.30264348390451e-06	0.304851047926711	0.338	0.197	0.0363841351489367	PO	Dram2	0.141
0.000363431430096425	0.30471171101294	0.43	0.328	1	PO	Fam120a	0.102
0.000314849087287346	0.304173991087018	0.43	0.337	1	PO	Cmss1	0.093
2.69858189542839e-05	0.304139389954917	0.351	0.229	0.753740909212104	PO	Ythdc2	0.122
1.96625552076377e-06	0.304093984416245	0.291	0.157	0.0549194829504529	PO	Glce	0.134
3.09748088077982e-07	0.303633175942974	0.901	0.764	0.00865157384810613	PO	Evl	0.137
8.02431413698851e-05	0.303602152265995	0.358	0.235	1	PO	Syp	0.123
5.6960380989487e-05	0.303570369483209	0.278	0.166	1	PO	Acyp2	0.112
0.000120847539394454	0.303539587581687	0.358	0.248	1	PO	Lrrn2	0.11
0.00164598500075082	0.303419553289708	0.219	0.14	1	PO	Gulp1	0.079
2.3540142866766e-06	0.303419472561755	0.497	0.337	0.0657499730411642	PO	Uba6	0.16
[truncated: 2,890 more rows]

## Sheet: LG (Fig. 4B)
p_val	avg_log2FC	pct.1	pct.2	p_val_adj	cluster	gene
1.72601177496254e-140	2.93603311525607	0.889	0.225	4.82092348864788e-136	LG	Inpp4b
6.1259917620159e-239	2.73815254544925	0.926	0.146	1.71105075904866e-234	LG	Hs6st2
2.26462467080251e-80	2.73082851747002	0.937	0.547	6.32532316801848e-76	LG	Tenm3
9.32973619213269e-137	2.70198909393214	0.868	0.215	2.60588861582458e-132	LG	Hs6st3
5.41899679883476e-95	2.67194852598724	0.795	0.246	1.51357999588254e-90	LG	Schip1
2.6912868898789e-108	2.60563662655372	0.916	0.314	7.51703341212075e-104	LG	Lrrc4c
4.56068117907571e-102	2.47401212553252	0.874	0.309	1.27384386012764e-97	LG	Egfem1
0	2.44323394286853	0.768	0.069	0	LG	Tll1
4.40503973637322e-242	2.4332168607923	0.853	0.111	1.2303716487664e-237	LG	Pde7b
1.24826408629384e-96	2.36746249889217	0.9	0.324	3.48652641942731e-92	LG	Pcdh7
6.18487240670372e-79	2.34640423068194	0.953	0.561	1.72749671191642e-74	LG	Tenm2
1.8555754392706e-92	2.25020290238199	0.937	0.431	5.1828077594267e-88	LG	Unc5c
6.42754623515781e-100	2.24908140824304	0.921	0.314	1.79527793894193e-95	LG	Nrg1
9.90470141997172e-91	2.18208281048477	0.958	0.443	2.7664821536123e-86	LG	Negr1
6.61487386404763e-102	2.18090018705495	0.932	0.324	1.84760041896714e-97	LG	Nrxn3
1.65673836946884e-81	2.16358063715292	0.868	0.363	4.6274359397634e-77	LG	Dab1
8.34603700308984e-108	2.05219239009538	0.916	0.291	2.33113159533302e-103	LG	Shisa9
2.87684004781227e-72	2.02060073073451	0.884	0.414	8.03530193754446e-68	LG	Sox5
5.62968840656787e-64	1.96362382579699	0.863	0.476	1.57242826883847e-59	LG	Thsd7a
9.68346659329345e-76	1.94365580713355	0.916	0.433	2.70468905417279e-71	LG	Tenm4
2.44257374827454e-128	1.94173169639731	0.832	0.198	6.82235273630561e-124	LG	Camk4
1.94112760379866e-70	1.93625961169628	0.863	0.396	5.42176351017004e-66	LG	Efna5
5.75393764362231e-97	1.92703106295891	0.805	0.203	1.60713232324015e-92	LG	Zfp804b
9.87705090920606e-71	1.89682438429148	0.963	0.557	2.75875908945034e-66	LG	Cntnap2
5.42601347560066e-71	1.89325033769809	0.958	0.651	1.51553982387002e-66	LG	Rnf220
3.05026483177982e-88	1.8863229348927	0.932	0.331	8.51969470164421e-84	LG	Lingo2
4.04641222516681e-74	1.87144433869269	0.937	0.588	1.13020339861134e-69	LG	Atp2c1
2.42288202480427e-76	1.86301309247148	0.968	0.576	6.76735178348081e-72	LG	Ntng1
5.94851466095586e-101	1.83985289559824	0.905	0.267	1.66147962995158e-96	LG	Galntl6
9.27924688485299e-74	1.83359760255854	0.942	0.484	2.59178644740829e-69	LG	Syt1
2.56691026989477e-74	1.83063783129134	0.963	0.523	7.16963707484309e-70	LG	Pcdh9
3.29979848430448e-97	1.82042403541969	0.968	0.348	9.21666714651083e-93	LG	Rbms3
2.66636301162582e-83	1.81884755241206	0.737	0.196	7.44741852777207e-79	LG	Frmpd4
8.59883407809557e-131	1.8122029527566	0.832	0.193	2.40174034635287e-126	LG	Gramd1b
5.344221067781e-96	1.81061320739977	0.826	0.263	1.49269438644191e-91	LG	Lhfp
2.13072202125494e-99	1.80755070484754	0.958	0.336	5.95131967756717e-95	LG	Cacna1c
2.55277389608072e-90	1.79911207020504	0.911	0.295	7.13015276914305e-86	LG	Grm7
8.66867904235134e-91	1.79020716251955	0.937	0.336	2.42124874331915e-86	LG	Dlg2
3.10211582705655e-143	1.78784058958125	0.705	0.122	8.66451971655166e-139	LG	Slc24a2
8.39550446205183e-91	1.77840051238388	0.942	0.364	2.3449483512957e-86	LG	Trpm3
1.48552777060839e-59	1.77677683681173	0.932	0.635	4.14922761608629e-55	LG	Cadm1
3.02693828493992e-86	1.76425933159979	0.916	0.297	8.4545413236657e-82	LG	Cntn4
4.9302876618947e-108	1.75772357173023	0.842	0.202	1.37707864684381e-103	LG	Asic2
3.76320976255336e-65	1.75525569526961	0.879	0.44	1.05110211877878e-60	LG	Epha3
4.26787407642793e-76	1.74446377865144	0.916	0.397	1.19205990828708e-71	LG	Rora
2.46813128055039e-99	1.74406694501412	0.679	0.142	6.8937374797053e-95	LG	Unc13c
7.73715460310394e-77	1.73956768580287	0.963	0.522	2.16106465219296e-72	LG	Ctnnd2
2.16961236727789e-122	1.73757407532092	0.721	0.141	6.05994430304389e-118	LG	Trhde
1.07221708373626e-135	1.73314940717781	0.716	0.135	2.99480953658376e-131	LG	Cpne8
2.97321287825893e-79	1.73228081765392	0.895	0.33	8.30448089026501e-75	LG	Il1rapl1
1.07905446076661e-88	1.7306718528817	0.847	0.307	3.01390701436722e-84	LG	Ppm1e
7.95260510207157e-85	1.72855895994517	0.937	0.341	2.22124213105961e-80	LG	Ncam2
1.6668444579822e-88	1.72660212476964	0.932	0.329	4.65566325559009e-84	LG	Slc8a1
9.54749359342014e-100	1.72454854660547	0.863	0.237	2.66671043557818e-95	LG	Cntnap5a
3.86064696460574e-88	1.70636942815808	0.853	0.256	1.07831730368403e-83	LG	Grm8
3.22698058266892e-76	1.70052284215748	0.937	0.347	9.01327946545256e-72	LG	Rbfox1
2.22280252677875e-98	1.69978598754473	0.847	0.225	6.20850973754572e-94	LG	Gabrg3
4.16346998721555e-80	1.69848001528251	0.932	0.362	1.16289880212918e-75	LG	Arpp21
1.65246845401968e-88	1.6974858777778	0.816	0.246	4.61550963892236e-84	LG	Fam189a1
5.99958017419244e-115	1.69211238284398	0.668	0.138	1.67574273845369e-110	LG	Slc18a2
5.89019353245087e-69	1.68759699220735	0.879	0.412	1.64518995554885e-64	LG	Aff3
9.3278222750208e-162	1.6849146134475	0.705	0.106	2.60535403963606e-157	LG	Galnt14
1.55176381654874e-81	1.68335455606289	0.942	0.353	4.33423151600229e-77	LG	Fgf14
1.84055054704765e-72	1.68288718835799	0.853	0.361	5.1408417329588e-68	LG	Samd5
5.44288284738121e-109	1.6819527591736	0.711	0.148	1.52025160810205e-104	LG	Chrm3
8.10628498837968e-74	1.6800778696161	0.958	0.528	2.26416646010433e-69	LG	Rims2
3.16583191250499e-77	1.67242630203518	0.921	0.352	8.8424851148177e-73	LG	Dlgap1
6.38351456746216e-84	1.66912831075935	0.937	0.352	1.78297945383785e-79	LG	Gria4
1.77655020903912e-78	1.66193388291985	0.947	0.566	4.96208238886717e-74	LG	Gria2
1.16849251004844e-96	1.65368441434061	0.942	0.321	3.26371642981629e-92	LG	Myo16
2.51807095595777e-81	1.64874833559315	0.989	0.577	7.03322398708565e-77	LG	Nav2
7.03654942471753e-80	1.64794984711039	0.768	0.248	1.96537861981785e-75	LG	Pid1
2.69544794401721e-101	1.63598515707326	0.821	0.199	7.52865565243448e-97	LG	Tafa1
2.26476782909462e-138	1.63236005814638	0.642	0.102	6.32572302344419e-134	LG	Slc44a5
4.10630960782865e-74	1.62830929898018	0.942	0.438	1.14693333656262e-69	LG	Frmd5
1.56517621457601e-114	1.62699652173945	0.379	0.041	4.37169368493226e-110	LG	6330411D24Rik
5.43464609168592e-82	1.60205086368989	0.889	0.316	1.51795099986879e-77	LG	Hdac9
1.61786720344441e-76	1.60173341937398	0.926	0.344	4.51886488594057e-72	LG	Xkr4
5.00183224354863e-125	1.59958943526528	0.626	0.103	1.39706176394557e-120	LG	Tmem132d
6.47405363266898e-79	1.59827263858972	0.937	0.334	1.80826792014077e-74	LG	Grm5
5.37082073335256e-69	1.59776590970833	0.953	0.437	1.5001239390327e-64	LG	Snhg11
2.42508712280133e-63	1.59692074074069	0.905	0.444	6.77351084269639e-59	LG	B3galt1
1.02324066183299e-85	1.59081443291701	0.895	0.309	2.85801349256573e-81	LG	Brinp1
3.75719516285004e-58	1.59050862640037	0.974	0.593	1.04942218093564e-53	LG	Ptprd
8.51138323731577e-71	1.5892373741814	0.689	0.195	2.37731445201467e-66	LG	Clstn2
4.17447727554793e-82	1.58884499416975	0.884	0.302	1.16597324783329e-77	LG	Arhgap26
1.26794774889296e-79	1.58741698787106	0.958	0.43	3.54150485743292e-75	LG	Akap6
6.52794804701131e-71	1.58552404164971	0.942	0.35	1.82332116901073e-66	LG	Nrg3
1.13535848032625e-80	1.58496874947483	0.911	0.408	3.17116977139924e-76	LG	Vav3
3.1667892512754e-73	1.57739617318193	0.711	0.205	8.84515905773731e-69	LG	Cdh10
5.8948234617701e-73	1.55218911057707	0.958	0.426	1.64648314110701e-68	LG	Grip1
2.87632300336942e-77	1.54407745517083	0.721	0.211	8.03385778071112e-73	LG	Sorcs3
3.53997529850004e-71	1.52204275581919	0.953	0.387	9.88750500624045e-67	LG	Ccser1
2.86013562096883e-71	1.5219140079131	0.832	0.303	7.98864480292804e-67	LG	Cdh11
1.40202120969325e-62	1.52170070377269	0.958	0.511	3.91598544079422e-58	LG	Erc2
4.19435451115002e-72	1.51843029510417	0.947	0.398	1.17152515850931e-67	LG	Lrrc7
2.45379916279351e-66	1.50429054036469	0.821	0.339	6.85370644159855e-62	LG	Tmem163
4.81214034975037e-76	1.5030186150428	0.9	0.308	1.34407892108878e-71	LG	Opcml
6.04618516610709e-68	1.50103974532614	0.968	0.419	1.68875997874537e-63	LG	Mdga2
2.97723474257108e-86	1.49973561474775	0.795	0.225	8.31571435947529e-82	LG	Tmem132b
6.66379251397882e-74	1.49821303851417	0.921	0.373	1.86126388707942e-69	LG	Enox1
3.20822241442067e-71	1.49005015121721	0.916	0.457	8.96088602571837e-67	LG	Tjp1
4.05856947780313e-75	1.4892715199761	0.953	0.382	1.13359904084519e-70	LG	Snhg14
1.83464271035147e-75	1.48792304138561	0.874	0.353	5.12434055428268e-71	LG	Mgat5
2.30324588293057e-75	1.47750856889519	0.937	0.358	6.43319607561338e-71	LG	Kcnma1
2.68136590748373e-57	1.47322441123375	0.826	0.409	7.4893231161928e-53	LG	Pam
2.60496272535431e-61	1.47189745172301	0.747	0.329	7.27592138818713e-57	LG	Prkag2
1.15613265611884e-72	1.47109014585259	0.905	0.356	3.22919412180553e-68	LG	Rasgef1b
7.69679057411171e-66	1.46600874352621	0.874	0.372	2.14979057525514e-61	LG	Klf12
5.1994316570881e-63	1.45127761465173	0.926	0.492	1.45225325614128e-58	LG	Ptprg
5.93299000387808e-63	1.44613600638246	0.968	0.702	1.65714343798319e-58	LG	Mllt3
5.2399455073745e-63	1.44213134960985	0.953	0.426	1.46356917966477e-58	LG	Nlgn1
1.35314819985847e-91	1.44091576616309	0.632	0.14	3.7794782370247e-87	LG	Epb41l4b
5.37195886162882e-57	1.42890921089661	0.884	0.437	1.50044182964155e-52	LG	Fat3
2.57751919535349e-84	1.42822418707671	0.863	0.256	7.19926886454182e-80	LG	Cntn6
3.90731563224448e-62	1.41961360009228	0.947	0.485	1.0913523292422e-57	LG	Robo2
2.36892421363415e-57	1.41458013352278	0.953	0.678	6.61664222110154e-53	LG	Ank3
2.02673486215507e-68	1.41374836492144	0.947	0.409	5.66087314348532e-64	LG	Atxn1
5.81532430429876e-64	1.41301044279838	0.974	0.459	1.62427823143369e-59	LG	Nav3
1.80724321863788e-78	1.41280132212946	0.858	0.278	5.04781103397745e-74	LG	Grid1
1.79285344760713e-84	1.4043089871103	0.916	0.294	5.00761896451146e-80	LG	Dscam
3.37278848855321e-68	1.40285444338857	0.942	0.413	9.42053552737797e-64	LG	Cadps
2.86040163620762e-63	1.39514300833032	0.937	0.395	7.98938781009149e-59	LG	Sema6d
2.40232505996334e-63	1.39359510646	0.958	0.472	6.70993412498362e-59	LG	Fgf13
8.39589921318948e-51	1.3914662214011	0.563	0.169	2.34505860923595e-46	LG	Sorcs1
6.98164649013973e-94	1.37488225062446	0.668	0.149	1.95004368116093e-89	LG	Pdzd2
3.14145616847417e-70	1.36588775473849	0.889	0.34	8.77440122416521e-66	LG	Pfkp
1.62477052486422e-46	1.3631825964777	0.816	0.445	4.53814655299824e-42	LG	Adgrl2
1.00542865576211e-76	1.35145843354208	0.832	0.281	2.80826277840915e-72	LG	Atp8a2
2.77808598304814e-81	1.35142857613293	0.842	0.263	7.75947195925177e-77	LG	Cacna1d
3.83006137432958e-79	1.34828662596232	0.889	0.317	1.06977444246399e-74	LG	Atrnl1
4.61713490482602e-52	1.34068452867646	0.963	0.667	1.28961195026696e-47	LG	Macrod2
2.17303409649377e-62	1.34049101504582	0.968	0.46	6.06950153491674e-58	LG	Dpp6
2.29076107294073e-52	1.33531447280206	0.979	0.557	6.39832475283075e-48	LG	Ctnna2
2.36093462724924e-56	1.33411131328052	0.989	0.854	6.59432650736986e-52	LG	Celf2
4.60444188015582e-62	1.33247041461124	0.953	0.414	1.28606666154632e-57	LG	Grin2b
1.739468493116e-57	1.33133073086489	0.889	0.401	4.8585094481223e-53	LG	Kitl
2.09538362040755e-68	1.3304020287357	0.868	0.345	5.85261599016034e-64	LG	Sorbs1
2.23324682256904e-67	1.32999060385189	0.879	0.335	6.23768170011758e-63	LG	Cntn1
1.15237954724599e-79	1.32540287345603	0.958	0.323	3.21871131341278e-75	LG	Csmd3
4.51381556199046e-42	1.32148589271533	0.979	0.745	1.26075382461955e-37	LG	Nrxn1
1.01733375983933e-54	1.31684319792535	0.916	0.583	2.84151492460723e-50	LG	Sorbs2
1.36608141497233e-50	1.31251835954598	0.984	0.661	3.81560200015921e-46	LG	Adgrl3
1.33971720862575e-57	1.29677662963705	0.942	0.627	3.74196413541257e-53	LG	C530008M17Rik
1.21163374570493e-55	1.29635688522149	0.853	0.39	3.38421421512844e-51	LG	Gabra2
1.15408477547627e-66	1.29018893303094	0.621	0.158	3.22347418638278e-62	LG	Sgcz
1.01399678254255e-59	1.28815371262717	0.847	0.356	2.8321944133196e-55	LG	Rbms1
1.25479045175643e-51	1.2818613938568	0.968	0.731	3.50475521080089e-47	LG	Ank2
8.33881097739343e-85	1.27058634490085	0.726	0.186	2.32911329409576e-80	LG	Kcnj6
2.40554598950965e-71	1.26909663884439	0.911	0.32	6.71893050329939e-67	LG	Astn2
3.80713053742559e-62	1.26811243198443	0.874	0.391	1.06336963040834e-57	LG	Ntrk2
5.84056427910276e-58	1.25932674956416	0.974	0.523	1.63132800879619e-53	LG	Dip2c
2.26065195345059e-61	1.25834825585059	0.937	0.358	6.31422697118283e-57	LG	Rims1
1.18496569235837e-45	1.25787600072573	0.616	0.199	3.30972767532615e-41	LG	Hs3st5
1.58661651458201e-58	1.25605243746417	0.953	0.395	4.43157858687902e-54	LG	Anks1b
3.06790147115753e-67	1.25490944974443	0.921	0.31	8.56895559909009e-63	LG	Nkain2
2.80170091767791e-45	1.25303370769335	0.989	0.83	7.82543083316616e-41	LG	Meg3
3.21847407031923e-71	1.25228827841987	0.884	0.305	8.98951992580865e-67	LG	Dgki
6.39425139447689e-62	1.25182640178329	0.547	0.132	1.78597835699134e-57	LG	Kctd16
5.94580886322999e-61	1.25176054110785	0.884	0.375	1.66072387358877e-56	LG	Dock3
6.43412801466289e-56	1.24899791450769	0.911	0.434	1.79711629577549e-51	LG	Tmem178b
1.6321553637165e-45	1.24878701880375	0.816	0.488	4.55877314639654e-41	LG	Lef1
6.34783877348039e-52	1.2464935417708	0.916	0.457	1.77301484782081e-47	LG	Ppfia2
1.28922613764629e-44	1.24632760065505	0.884	0.517	3.60093752505986e-40	LG	Cdh8
1.13218681571844e-56	1.24485668331578	0.795	0.309	3.16231099498317e-52	LG	Glra2
8.41929972658647e-67	1.24276268929355	0.726	0.245	2.35159460663287e-62	LG	Epb41l2
5.68418971442104e-55	1.23147964492425	0.968	0.517	1.58765102913494e-50	LG	Ntm
8.08499040596934e-57	1.21938545160875	0.905	0.475	2.2582186702913e-52	LG	Apbb2
2.06529141881208e-64	1.21629235256466	0.742	0.237	5.76856546188403e-60	LG	Kcnn2
2.01127196270459e-55	1.21422882157017	0.979	0.653	5.61768371903019e-51	LG	Rere
7.27012206556354e-62	1.21129847097243	0.779	0.262	2.03061779413255e-57	LG	Gria1
3.31962907334629e-60	1.20716814110691	0.768	0.296	9.27205596476351e-56	LG	Nmnat2
1.8555013927427e-53	1.20567429618089	0.926	0.433	5.18260094006964e-49	LG	Ralyl
2.03329027061373e-46	1.19838270649225	0.989	0.863	5.67918305485121e-42	LG	Auts2
2.13693834389779e-63	1.1971101831354	0.716	0.238	5.96868248834093e-59	LG	Shank2
1.90541737361414e-70	1.19510067546784	0.768	0.219	5.32202126624165e-66	LG	Pcdh15
2.87874346656244e-54	1.19481286665472	0.889	0.345	8.04061837645554e-50	LG	Kcnb2
6.90880174293597e-49	1.19074793754752	0.595	0.203	1.92969741481944e-44	LG	Shroom3
1.14633866924966e-51	1.19044647002008	0.716	0.249	3.20183853708122e-47	LG	Kcnc2
2.850287249005e-63	1.18625394016153	0.674	0.194	7.96113731519586e-59	LG	Zfp804a
2.29381084148207e-69	1.18584187536555	0.811	0.249	6.40684306134356e-65	LG	Gm20642
9.29893651713593e-54	1.18442983884865	0.968	0.736	2.59728595860124e-49	LG	Dclk1
1.46523251755083e-57	1.18386150152462	0.642	0.182	4.09254094477121e-53	LG	Nell1
1.03038726764463e-63	1.18078896999731	0.832	0.302	2.8779746772582e-59	LG	Ablim1
3.72861312054149e-57	1.17385885067498	0.832	0.374	1.04143893069844e-52	LG	Sh3kbp1
2.04357357131913e-48	1.17180378263259	0.858	0.475	5.70790534205146e-44	LG	Srgap2
1.38714056549073e-65	1.16943410210662	0.705	0.227	3.87442231347216e-61	LG	Nos1ap
3.53426675703416e-68	1.16825960089629	0.7	0.208	9.87156047907211e-64	LG	Grik3
5.08697586059633e-52	1.16384242892896	0.863	0.447	1.42084322762316e-47	LG	Sema6a
7.825138859905e-62	1.16360333256864	0.932	0.341	2.18563953496007e-57	LG	Rian
9.55442538365632e-21	1.16337561166697	0.553	0.339	2.66864655390905e-16	LG	Palld
7.08429056426156e-70	1.16215654602427	0.784	0.255	1.9787131975039e-65	LG	Hivep2
6.76164661485866e-56	1.16029935286545	0.684	0.243	1.88859551599617e-51	LG	Grb14
1.21681198252875e-52	1.15900495061278	0.911	0.459	3.39867754840106e-48	LG	Ext1
3.77332067323713e-51	1.15621554288229	0.9	0.467	1.05392619724186e-46	LG	Pak7
2.10078216963091e-48	1.15498064101886	0.674	0.264	5.86769467799611e-44	LG	Igsf21
1.5104918401233e-58	1.14793181502449	0.947	0.403	4.21895475864839e-54	LG	Cntn5
1.85226794501323e-52	1.14696116115019	0.932	0.459	5.17356959721646e-48	LG	Myt1l
3.97608896575883e-53	1.1392670853723	0.716	0.272	1.1105614090261e-48	LG	Sh3d19
4.35465799804093e-53	1.13685008225858	0.858	0.425	1.21629952543281e-48	LG	Dner
4.72892736358848e-61	1.13586638229113	0.884	0.314	1.3208367019239e-56	LG	Car10
1.06660146148469e-40	1.13559810180799	0.789	0.437	2.9791245420729e-36	LG	Bach2
3.45307010466292e-48	1.13498040607601	0.763	0.335	9.644770109334e-44	LG	Nol4
9.49684503633645e-45	1.13487347016806	0.821	0.442	2.65256378709913e-40	LG	Ncald
6.59401433392382e-58	1.13321370944829	0.805	0.278	1.84177414360826e-53	LG	5730522E02Rik
1.11718221649377e-59	1.13227309214759	0.674	0.208	3.12040164888876e-55	LG	Prkch
3.30942034356293e-74	1.1286768015507	0.679	0.18	9.24354196160561e-70	LG	Sh3rf3
5.627558909253e-54	1.12759288471167	0.953	0.386	1.57183347894345e-49	LG	Pde4d
4.20026539789262e-61	1.12680092827507	0.774	0.259	1.17317612828539e-56	LG	Ccdc85a
3.06560261023547e-43	1.12067354055086	0.963	0.6	8.5625346506487e-39	LG	Magi2
2.75641753073153e-56	1.11792199992748	0.879	0.333	7.69894980508624e-52	LG	Fgf12
6.17281074859853e-62	1.11553828067884	0.932	0.387	1.72412777019106e-57	LG	Grik2
3.14093934295307e-48	1.1133246891143	0.763	0.354	8.77295767880223e-44	LG	Dixdc1
1.06425366527191e-58	1.11248149958664	0.916	0.372	2.97256691247097e-54	LG	Rgs7
1.08365303009413e-56	1.11008572590362	0.868	0.359	3.02675127835591e-52	LG	Farp1
1.21194874718376e-53	1.10556682935347	0.932	0.44	3.38509404575896e-49	LG	Pclo
6.67740903154249e-53	1.10473763371612	0.826	0.313	1.86506711660013e-48	LG	Prickle2
4.34108744398098e-60	1.10263844523344	0.863	0.343	1.21250913397833e-55	LG	Large1
1.4370314309518e-56	1.101775139818	0.8	0.278	4.01377248979147e-52	LG	Kcnip4
1.33298384812104e-52	1.10153522082209	0.653	0.21	3.72315718618687e-48	LG	Kcnd3
9.18430263300649e-82	1.10109370011014	0.521	0.1	2.56526756842504e-77	LG	Dlc1
8.59132692923386e-49	1.09962921539457	0.674	0.232	2.39964352460431e-44	LG	Ryr3
4.77142946275692e-50	1.09337959855689	0.621	0.21	1.33270796324264e-45	LG	Fbn2
1.04354386123031e-58	1.09208227417603	0.863	0.32	2.91472235880238e-54	LG	Apba1
3.21443053671942e-51	1.09172143056912	0.874	0.373	8.978225932111e-47	LG	Ptprn2
3.97878684760315e-50	1.08738467031362	0.889	0.407	1.11131495440403e-45	LG	Kcnq3
1.26077029262775e-33	1.08719348545105	0.774	0.489	3.52145750433857e-29	LG	Rnf121
4.7390213740425e-48	1.08716428758176	0.705	0.283	1.32365605998381e-43	LG	Cacnb4
1.94331975694645e-39	1.08562854868434	0.721	0.351	5.42788641312712e-35	LG	Rap1gds1
7.5333201405751e-52	1.08528029570621	0.926	0.51	2.10413164846403e-47	LG	Rasal2
2.35892207142371e-50	1.08291599799695	0.942	0.45	6.58870523769356e-46	LG	Tanc2
1.21136844973131e-60	1.07955363073455	0.768	0.247	3.38347321694453e-56	LG	Otud7a
1.55037626375054e-47	1.07665032099326	0.926	0.382	4.33035594228162e-43	LG	Fam155a
2.9165980330366e-50	1.07597711263288	0.926	0.435	8.14634996607452e-46	LG	Fbxl17
2.20060231132431e-59	1.07414472549222	0.626	0.187	6.14650231575993e-55	LG	Ppm1h
3.65220753038656e-47	1.07089714819627	0.874	0.43	1.02009808531227e-42	LG	Hecw1
8.72494936217094e-53	1.0694802337756	0.647	0.22	2.43696560634797e-48	LG	Sgk1
1.228246931567e-51	1.06813039025151	0.837	0.342	3.43061650455978e-47	LG	Cacna1e
6.45987739050505e-49	1.06666019716581	0.884	0.441	1.80430835394197e-44	LG	Cacna1a
8.2003997254953e-43	1.06540652063524	0.879	0.559	2.29045364732809e-38	LG	Zfp608
4.34993931602265e-50	1.06495292534128	0.984	0.787	1.21498155035829e-45	LG	Mycbp2
4.08710235455452e-42	1.06404374073788	0.758	0.362	1.14156855865062e-37	LG	Sez6l
1.93265019559464e-51	1.05541623854907	0.879	0.414	5.39808526131538e-47	LG	Sgip1
2.01053700223965e-46	1.05472036723032	0.879	0.492	5.61563090095557e-42	LG	Plekha5
5.48093661623566e-51	1.05294262624673	0.995	0.841	1.53088040628078e-46	LG	Macf1
1.03014401048348e-53	1.05146690710093	0.732	0.241	2.87729523568141e-49	LG	Sgcd
3.71606442668837e-59	1.04860133809715	0.784	0.246	1.03793395501833e-54	LG	Nrg3os
1.98284856934079e-57	1.04822404309816	0.674	0.208	5.53829433902577e-53	LG	Gpr158
8.35508975161008e-53	1.04278905962047	0.747	0.263	2.33366011852221e-48	LG	Ptprj
8.81721853773412e-43	1.04216163993394	0.816	0.438	2.46273730977452e-38	LG	Rapgef6
5.45599324099656e-43	1.04194974744286	0.653	0.263	1.52391347214275e-38	LG	Sash1
3.1277330535108e-39	1.03895306399995	0.674	0.305	8.73607119176102e-35	LG	Fut9
1.83879829580948e-41	1.03819833116295	0.611	0.241	5.13594752002545e-37	LG	Mbnl2
8.46585180936468e-45	1.03675809178786	0.821	0.396	2.36459706887365e-40	LG	Camk2d
8.13400375479105e-49	1.0344926949335	0.953	0.493	2.27190858875069e-44	LG	Tnik
2.50491565143613e-24	1.03387443515046	0.647	0.387	6.99647990602626e-20	LG	Oxr1
2.58503713957518e-46	1.03346267751961	0.7	0.266	7.22026723454743e-42	LG	Dtna
4.5099062746002e-59	1.0331036891395	0.489	0.118	1.25966192155858e-54	LG	Ptpn3
1.70838947849155e-45	1.03292598650492	0.926	0.568	4.77170265237476e-41	LG	Nrcam
2.7800524191309e-58	1.03169926543699	0.853	0.304	7.76496441187452e-54	LG	Gm4258
2.11155906218086e-63	1.03156055480202	0.637	0.17	5.89779561657735e-59	LG	9530059O14Rik
1.07485912531059e-44	1.03138382733771	0.553	0.17	3.00218902290501e-40	LG	Zmat4
3.49812806035091e-67	1.02741375867874	0.632	0.178	9.77062148536613e-63	LG	Arntl
2.64359257262833e-38	1.02611899352618	0.832	0.466	7.3838184146082e-34	LG	Usp29
2.18893489492168e-48	1.02572073401599	0.763	0.289	6.11391405500575e-44	LG	Hecw2
4.64211545866091e-37	1.0253192755585	0.621	0.269	1.29658926875858e-32	LG	Sema5a
1.09687211366103e-43	1.01966354185774	0.963	0.681	3.06367350066663e-39	LG	Nbea
3.85502780878306e-41	1.01882901600544	0.837	0.48	1.0767478172712e-36	LG	Zfp423
4.40592790177974e-49	1.01763362124728	0.811	0.332	1.2306197222461e-44	LG	D430041D05Rik
2.52240571660041e-52	1.01234494276327	0.858	0.31	7.0453314070366e-48	LG	Colec12
8.7752424046727e-61	1.0118186796244	0.779	0.255	2.45101295604913e-56	LG	2610307P16Rik
5.01060951318775e-39	1.01140785940953	0.779	0.412	1.39951334312847e-34	LG	Dapk1
1.0145333159625e-55	1.01120004910906	0.921	0.318	2.83369300481486e-51	LG	Lrfn5
9.28836522427832e-46	1.01031471953799	0.789	0.341	2.59433329079318e-41	LG	Cacna1b
1.19285289068702e-30	1.00910035828791	0.537	0.198	3.33175740897792e-26	LG	Grik1
4.21557951373856e-46	1.00739466253976	0.732	0.321	1.17745351398232e-41	LG	Ctif
5.40055480753538e-52	1.00461125515618	0.832	0.333	1.50842896329271e-47	LG	Gucy1a2
7.64972701180896e-42	1.00281611973245	0.574	0.197	2.13664525166836e-37	LG	Kcnip1
1.23217729694787e-50	1.00239591650731	0.784	0.337	3.4415944081051e-46	LG	Pcnx
2.85218980283445e-48	0.997231193267229	0.853	0.365	7.96645133829692e-44	LG	Dmd
1.86549218229141e-48	0.996822981351466	0.632	0.201	5.21050621435814e-44	LG	Ldlrad4
5.7161619722153e-43	0.996812020128506	0.621	0.238	1.59658120045945e-38	LG	Rnf152
3.24804679062363e-43	0.992445328991763	0.826	0.367	9.07211949089087e-39	LG	Dnm3
6.62093648133838e-35	0.99124466417386	0.816	0.527	1.84929376860262e-30	LG	Kcnk10
6.40556017858029e-41	0.987663796150554	0.589	0.227	1.78913701347926e-36	LG	Rapgef5
9.87877535915921e-48	0.987305016174168	0.589	0.189	2.75924074556676e-43	LG	Prkca
1.0932564999879e-34	0.987188601153719	0.779	0.444	3.0535747301162e-30	LG	Cacna2d1
2.62254068857089e-60	0.986462802866397	0.6	0.166	7.32501839724735e-56	LG	Nrg2
6.06880928594244e-86	0.986257640659674	0.537	0.102	1.69507912165658e-81	LG	Gm48749
2.89708744543298e-51	0.983534014577321	0.732	0.278	8.09185494383885e-47	LG	Tmem150c
4.89479530553234e-51	0.982188877485604	0.853	0.317	1.36716527678824e-46	LG	Sntg1
3.34460270270525e-114	0.981406302490114	0.442	0.056	9.34180980892604e-110	LG	Sh2d4b
1.08501860253563e-48	0.98134341329904	0.826	0.359	3.03056545874225e-44	LG	Scn2a
7.93142858649163e-50	0.978859112315274	0.595	0.186	2.21532731849298e-45	LG	Med12l
9.87637929204646e-37	0.976654468610739	0.858	0.567	2.7585715000615e-32	LG	Jakmip2
1.00846206475319e-64	0.976018568413987	0.532	0.125	2.81673539306213e-60	LG	Myo1d
1.81402326579427e-08	0.973374796293501	0.484	0.351	0.000506674838368996	LG	Ebf1
1.58403864552127e-42	0.972417488038527	0.479	0.142	4.42437834080545e-38	LG	Nipal2
1.09240770411343e-55	0.968072680855113	0.453	0.107	3.05120395835922e-51	LG	Tmtc1
3.28265591244911e-46	0.967865694320076	0.958	0.442	9.1687862290616e-42	LG	Cadm2
1.17748595746429e-13	0.965977043628389	0.442	0.238	3.28883602779352e-09	LG	Cdk19
3.86453563158345e-47	0.965445932015651	0.832	0.373	1.07940344725757e-42	LG	Snap91
6.02568770346436e-50	0.964845030540543	0.679	0.245	1.68303483245463e-45	LG	Sh3gl2
1.56856858206312e-40	0.964170318309997	0.863	0.423	4.3811689065605e-36	LG	Gabrb3
2.67203515789467e-39	0.960963061155935	0.826	0.462	7.46326139951561e-35	LG	Ttc28
3.74186484547648e-44	0.956459594522181	0.874	0.443	1.04514026999003e-39	LG	Cttnbp2
2.41709540859551e-43	0.953659502628342	0.795	0.37	6.75118918574812e-39	LG	Mical3
6.12955217287608e-50	0.953655331514721	0.405	0.088	1.71204521740602e-45	LG	Alk
1.27148579400474e-27	0.951770609507112	0.737	0.455	3.55138697123465e-23	LG	Epha4
9.21289623405317e-38	0.951758919198974	0.911	0.572	2.57325404713339e-33	LG	Srgap1
3.81955406476215e-41	0.951371358077846	0.926	0.73	1.06683964582872e-36	LG	App
1.6374765354735e-38	0.951244307845032	0.647	0.273	4.57363571123103e-34	LG	Cnksr2
2.62497351050796e-42	0.949429352996642	0.874	0.371	7.33181351219978e-38	LG	Gabrb1
3.66414965029817e-39	0.949141796674559	0.853	0.465	1.02343363882478e-34	LG	Reep1
5.34104391507091e-92	0.947940383835115	0.411	0.057	1.49180697591846e-87	LG	Sox5os4
1.59499012006213e-43	0.947674141407005	0.879	0.395	4.45496690434554e-39	LG	March1
2.69106933873563e-49	0.947511952461728	0.795	0.287	7.51642577002249e-45	LG	Dok6
4.1017107280327e-41	0.944747416644555	0.821	0.393	1.14564882344681e-36	LG	Fgfr2
1.43148321306173e-47	0.943832917540151	0.779	0.295	3.99827576240271e-43	LG	Samd12
3.22300843667339e-40	0.943458671589632	0.674	0.249	9.00218486447245e-36	LG	Tmeff2
4.26659054855445e-61	0.942793624883772	0.647	0.179	1.19170140611674e-56	LG	Gm35188
3.77123487201566e-49	0.94204958647896	0.605	0.196	1.05334361210269e-44	LG	Slc8a3
2.39530330602313e-56	0.941426162695247	0.674	0.206	6.69032166405321e-52	LG	Aopep
5.95395956455989e-45	0.941076760057018	0.763	0.286	1.66300044597722e-40	LG	Ptprt
2.35002266267208e-41	0.941068626750813	0.711	0.304	6.5638482991094e-37	LG	Clvs1
3.49330920267519e-42	0.940933234310593	0.526	0.169	9.75716193399208e-38	LG	Tcerg1l
6.93012722161964e-43	0.940904951493186	0.863	0.438	1.93565383427058e-38	LG	Pak3
6.77336924548022e-38	0.937774189559481	0.811	0.448	1.89186976395508e-33	LG	Mast2
1.24923912405045e-46	0.936402934435634	0.768	0.3	3.48924979738532e-42	LG	Nalcn
3.65396436593295e-68	0.935643491459846	0.516	0.116	1.02058878704873e-63	LG	Col26a1
1.08318800343006e-36	0.932376584453614	0.895	0.615	3.02545241238051e-32	LG	Csrnp3
5.2923756712745e-41	0.932289313384571	0.916	0.559	1.47821344874368e-36	LG	Sbf2
2.74177750466041e-38	0.931175255365797	0.879	0.531	7.658058748267e-34	LG	Nedd4l
4.99610414327636e-44	0.931167381170875	0.916	0.471	1.39546184825852e-39	LG	Exoc6b
4.69173879940061e-33	0.925218614713526	0.484	0.179	1.31044956406058e-28	LG	Adarb1
3.58466704646785e-39	0.923187912221036	0.879	0.511	1.00123335274893e-34	LG	4930402H24Rik
4.14069334379297e-35	0.922447334675355	0.737	0.408	1.15653705785481e-30	LG	Plekha1
1.00019038422556e-42	0.922078397641469	0.811	0.362	2.79363176218042e-38	LG	Mmp16
1.22501791539439e-48	0.918322460563326	0.495	0.142	3.42159753948808e-44	LG	Hlf
3.52427268373962e-47	0.917744977269994	0.679	0.261	9.84364603295312e-43	LG	Arhgap32
7.7382743627982e-34	0.916614066320813	0.837	0.551	2.16137741227316e-29	LG	Agap1
4.30052661923536e-50	0.912677821143426	0.758	0.264	1.20118009001863e-45	LG	Cplane1
1.48907329625059e-35	0.912405272167304	0.721	0.291	4.15913062375753e-31	LG	Lrrtm4
2.63620628077835e-46	0.909454376316435	0.763	0.296	7.36318776284202e-42	LG	Cobl
1.56086665366986e-38	0.907720297368185	0.884	0.507	4.35965665036529e-34	LG	Gphn
1.11956209562375e-48	0.907711146153165	0.479	0.131	3.12704888928668e-44	LG	Fras1
3.02890362937742e-50	0.904229238122992	0.468	0.114	8.46003072721407e-46	LG	Gpc5
5.27509703188517e-35	0.90420869655932	0.816	0.487	1.47338735197585e-30	LG	Asxl3
2.27518813751188e-35	0.902977253317074	0.716	0.351	6.35482798688442e-31	LG	Ptpn4
2.88593863524603e-33	0.901508263960072	0.384	0.111	8.06071520210569e-29	LG	Adarb2
9.21979696415605e-22	0.901448513970579	0.416	0.17	2.57518149005843e-17	LG	Pex5l
2.91411169456859e-35	0.901308620505558	0.742	0.333	8.13940537409952e-31	LG	Lrp1b
5.53519668595119e-37	0.901105508726759	0.421	0.125	1.54603578635303e-32	LG	Caln1
3.78695115365181e-57	0.897877277728245	0.463	0.11	1.05773332672649e-52	LG	Vegfc
1.05091375716333e-49	0.897705122714891	0.711	0.232	2.9353072151329e-45	LG	Eml6
1.00013094310715e-46	0.897553872445963	0.853	0.341	2.79346573719258e-42	LG	A230057D06Rik
1.30115936521511e-63	0.894342145708487	0.474	0.101	3.63426822298233e-59	LG	Adamts17
8.28491891279724e-49	0.892639514627621	0.579	0.17	2.3140607015334e-44	LG	Arhgap24
2.69402396172674e-42	0.892204467638772	0.874	0.442	7.52467832749895e-38	LG	Ssh2
1.19702778351173e-34	0.890362996194129	0.874	0.535	3.3434183021266e-30	LG	Clasp2
2.12053959107278e-43	0.889378845298753	0.7	0.259	5.92287913182537e-39	LG	Jazf1
3.96419149217192e-41	0.889262056662123	0.389	0.1	1.10723832567854e-36	LG	Dync1i1
1.27449837540394e-40	0.888210694722801	0.679	0.259	3.55980141234075e-36	LG	Gab2
5.4452606451283e-37	0.888081892329234	0.705	0.276	1.52091575079079e-32	LG	Syn3
1.02058021500831e-34	0.887918969272994	0.521	0.204	2.85058259853972e-30	LG	Frrs1l
5.62172547601012e-38	0.887539499320423	0.779	0.364	1.57020414270439e-33	LG	Rabgap1l
1.47408425443794e-35	0.881449971097319	0.847	0.5	4.1172647310706e-31	LG	Mef2a
4.52071343847228e-43	0.881341143987622	0.658	0.231	1.26268047049969e-38	LG	Kcnt2
3.55494304873427e-36	0.880840921197102	0.732	0.306	9.92931142941969e-32	LG	Cacnb2
8.10928398613656e-42	0.879460580563595	0.905	0.532	2.2650041101678e-37	LG	Trio
2.38644786599499e-42	0.879112609536396	0.7	0.283	6.6655875345106e-38	LG	Osbpl6
8.29850688482234e-36	0.878267778344326	0.853	0.527	2.31785595799973e-31	LG	Chd9
2.53590353008402e-59	0.877767678998751	0.711	0.211	7.08303214987767e-55	LG	Relch
1.30460236390749e-49	0.874947592468265	0.637	0.201	3.64388486263e-45	LG	Rapgef4
5.00424591000164e-41	0.873180428236083	0.642	0.238	1.39773592512256e-36	LG	Kcnh8
4.63083237192142e-48	0.873088988088472	0.795	0.311	1.29343778980137e-43	LG	Unc79
7.32033868802059e-35	0.871982078454198	0.674	0.328	2.04464379895103e-30	LG	Epb41l3
1.76470309027602e-48	0.871819767755282	0.784	0.296	4.92899220144995e-44	LG	Garnl3
8.9946906742367e-39	0.868587590704966	0.926	0.606	2.51230705222105e-34	LG	Kansl1
5.78824613931875e-33	0.866624435309112	0.842	0.545	1.61671502917312e-28	LG	Scn3a
3.06638733338766e-36	0.865849709222917	0.789	0.473	8.56472646088508e-32	LG	Hipk2
9.28508391022673e-63	0.864833738028789	0.895	0.301	2.59341678696543e-58	LG	Csmd1
1.66804726740394e-26	0.864312303408565	0.6	0.305	4.65902282258596e-22	LG	Rps6ka3
5.57088762891975e-36	0.864130556992995	0.674	0.266	1.55600462363358e-31	LG	Galnt17
7.04739487678835e-36	0.860356578350187	0.895	0.572	1.96840786303575e-31	LG	Ube2e2
3.61437923551396e-31	0.85797324641101	0.784	0.49	1.0095322642714e-26	LG	Bicd1
4.36719018807915e-50	0.855252271042988	0.453	0.113	1.21979989143239e-45	LG	Fam135b
2.0980674846087e-35	0.853011447406613	0.832	0.451	5.86011229126055e-31	LG	Fchsd2
1.54966069593149e-34	0.851525348013284	0.642	0.287	4.32835728980625e-30	LG	Magi3
7.72513668347854e-28	0.850005895932583	0.789	0.508	2.15770792706239e-23	LG	Wdfy3
1.03443385501607e-41	0.849466444077884	0.637	0.224	2.88927720044539e-37	LG	Nyap2
7.91382340548292e-35	0.848742636945249	0.884	0.588	2.21041001538543e-30	LG	Zcchc7
8.70411845245733e-34	0.846689444586196	0.884	0.541	2.43114732495586e-29	LG	Exoc4
2.84541352215588e-54	0.845008734545245	0.595	0.164	7.94752450873358e-50	LG	Hs3st4
2.41245237830609e-31	0.844251932513553	0.889	0.769	6.73822073784673e-27	LG	Camta1
1.44245756552089e-41	0.843171884935181	0.837	0.39	4.02892822625639e-37	LG	Mbd5
3.03479924174705e-36	0.842933489914348	0.547	0.208	8.47649776212369e-32	LG	Sik2
1.70414142611193e-45	0.842715322243963	0.626	0.197	4.75983741727323e-41	LG	Pakap
1.31226560121162e-39	0.839826110274706	0.979	0.563	3.66528905074418e-35	LG	Adgrb3
1.62852960406109e-35	0.83859337211636	0.826	0.43	4.54864603710304e-31	LG	Ppp2r2b
8.05055324089816e-30	0.83824112029579	0.668	0.352	2.24860002571526e-25	LG	Fam110b
6.67010157215062e-33	0.835044788450398	0.853	0.541	1.86302607011739e-28	LG	Myo9a
4.49473893884005e-45	0.834277577086213	0.589	0.204	1.25542553300742e-40	LG	B3gat2
5.51357555687521e-45	0.831002725712634	0.589	0.196	1.53999678879082e-40	LG	Greb1l
1.21645465187511e-37	0.830978425657145	0.742	0.307	3.39767948815236e-33	LG	Scn9a
2.21159905098459e-43	0.83018650437199	0.426	0.107	6.17721730930507e-39	LG	Ankfn1
2.63729968693489e-27	0.829832906897041	0.9	0.77	7.36624175557783e-23	LG	Ahi1
8.44418024514021e-11	0.828536259643975	0.311	0.15	2.35854398427011e-06	LG	Cacna2d3
1.91913538279071e-43	0.827955171919872	0.668	0.224	5.36033703767273e-39	LG	Prkn
4.86940778081703e-47	0.826445563859643	0.605	0.205	1.36007428726e-42	LG	Mb21d2
8.00132079645165e-33	0.824523088921343	0.705	0.293	2.23484891165691e-28	LG	Slc24a3
2.75229122429954e-41	0.822206505400505	0.842	0.384	7.68742461859106e-37	LG	Fry
1.24793079518491e-26	0.820383458970269	0.616	0.322	3.48559550403098e-22	LG	Cdkl5
3.02370441100698e-51	0.820103955998864	0.805	0.275	8.4455087903836e-47	LG	Tut4
7.05996259342744e-39	0.819783677182918	0.721	0.33	1.97191815197022e-34	LG	Slc25a12
1.05074445242774e-38	0.815734625203667	0.732	0.313	2.93483433007592e-34	LG	Adam22
6.84170328890034e-42	0.814910282944287	0.595	0.198	1.91095614562275e-37	LG	Slc4a10
4.57262777799513e-31	0.814412675510155	0.816	0.488	1.27718066467182e-26	LG	Erc1
1.37972338384098e-33	0.814195578089644	0.805	0.45	3.85370538340623e-29	LG	Atp6v0a1
5.88554789297092e-37	0.813362568218471	0.905	0.639	1.64389238198571e-32	LG	Dock7
6.25665369964779e-35	0.813134027887174	0.821	0.472	1.74754594484862e-30	LG	Cdc42bpa
1.49932234091313e-48	0.812754851383492	0.679	0.222	4.18775723040447e-44	LG	B830012L14Rik
1.95638990307585e-32	0.812475672334922	0.6	0.257	5.46439263828115e-28	LG	Arfgef3
7.37410824093472e-34	0.809607806643081	0.695	0.315	2.05966217277548e-29	LG	Sncaip
7.96447507441161e-33	0.808678274498649	0.937	0.68	2.22455753303391e-28	LG	Ppp3ca
6.90116980707091e-29	0.806899759316759	0.805	0.477	1.92756573881297e-24	LG	Astn1
1.01584132697587e-30	0.805947663817484	0.868	0.579	2.8373464103763e-26	LG	Cask
5.76194783629817e-32	0.805078101020456	0.842	0.551	1.60936965015644e-27	LG	Sptan1
1.11453358045552e-41	0.801690266306661	0.526	0.159	3.1130037435703e-37	LG	Pakap.1
9.89027908172839e-26	0.801167128401084	0.816	0.541	2.76245385031756e-21	LG	Srrm4
1.28570468739231e-32	0.800187879305204	0.795	0.458	3.59110176235547e-28	LG	Raph1
2.93045361009216e-32	0.800127169910326	0.889	0.581	8.1850499783484e-28	LG	Stau2
1.26240521785846e-31	0.798670089365983	0.621	0.285	3.52602401400046e-27	LG	Zfp827
1.51812259215782e-47	0.794761861740979	0.732	0.264	4.240268212156e-43	LG	Sox2ot
3.67951242218233e-53	0.79263977426011	0.653	0.186	1.02772461463975e-48	LG	Epha6
1.55145071679651e-33	0.791232766284473	0.958	0.748	4.33335699708434e-29	LG	Map2
7.09582041564103e-32	0.791190574800874	0.705	0.323	1.9819336002927e-27	LG	Gmds
3.77990665149638e-38	0.790681982976852	0.589	0.209	1.05576572682945e-33	LG	Dock9
1.06048440101891e-38	0.790439126496832	0.779	0.311	2.96203898048591e-34	LG	Csmd2
2.09625916658161e-33	0.78931200534416	0.5	0.174	5.85506147817908e-29	LG	Dgkh
7.27438812230053e-35	0.789046150836922	0.579	0.225	2.03180934643976e-30	LG	Dnajc6
9.70794733408615e-31	0.786873089498456	0.9	0.635	2.7115267698836e-26	LG	Dst
1.9957998645582e-35	0.785971596994908	0.711	0.31	5.57446860169751e-31	LG	Vps13b
4.43971448763492e-26	0.785836191629316	0.616	0.315	1.24005665354131e-21	LG	Atp11c
4.35419675309914e-32	0.785399332502587	0.626	0.278	1.21617069510812e-27	LG	Dtnb
1.8923158014584e-47	0.784115126198948	0.511	0.143	5.28542726505346e-43	LG	Amy1
2.28722192895075e-51	0.783953701132543	0.495	0.136	6.38843956975234e-47	LG	Dlgap3
2.19422949394316e-56	0.783149186748977	0.689	0.201	6.12870239953263e-52	LG	Maco1
5.75051627046348e-29	0.781390046511329	0.689	0.36	1.60617669950315e-24	LG	Pdzd4
8.64143213711037e-34	0.780523463387934	0.716	0.318	2.4136384102163e-29	LG	Ambra1
3.8659127184343e-33	0.779756707580869	0.426	0.139	1.07978808138588e-28	LG	Rin2
4.54499578776673e-26	0.777723700178875	0.584	0.266	1.26946277348113e-21	LG	Gabrb2
1.6270072867636e-35	0.777505420291796	0.747	0.363	4.5443940526594e-31	LG	Wnk2
8.00316529914267e-47	0.777426778813971	0.495	0.142	2.23536409970354e-42	LG	Trank1
1.63637969936641e-43	0.776573137864994	0.668	0.227	4.57057213830031e-39	LG	5330438D12Rik
6.35038484359778e-24	0.776294317564061	0.611	0.299	1.7737259906653e-19	LG	Sp9
2.08928385213565e-22	0.776182550739141	0.526	0.252	5.8355787274001e-18	LG	Fnip2
4.02300383982959e-37	0.775283355503595	0.626	0.233	1.1236652025028e-32	LG	Lrch1
1.05198670875313e-22	0.774672753351106	0.705	0.426	2.93830407621835e-18	LG	Aig1
3.38644612454049e-47	0.774663261469643	0.689	0.224	9.45868267045404e-43	LG	Lhfpl3
3.23651985913426e-22	0.77380916056043	0.684	0.43	9.03992361854791e-18	LG	Nlk
1.13961763109503e-42	0.771705810842431	0.6	0.196	3.18306600541154e-38	LG	Dop1a
1.07028464992255e-32	0.771034680181586	0.484	0.168	2.98941205569869e-28	LG	Slc23a2
5.25249398794914e-26	0.767919657176414	0.716	0.421	1.46707409577408e-21	LG	Ncoa7
6.40449470100972e-39	0.767878338978209	0.621	0.217	1.78883941493902e-34	LG	Mrtfa
1.53296663731142e-30	0.767676847797903	0.6	0.254	4.28172911467452e-26	LG	Plcl2
5.55661074130716e-33	0.767414164418919	0.763	0.392	1.5520169461545e-28	LG	C2cd5
2.69062806427443e-24	0.766681125840413	0.779	0.56	7.51519324632491e-20	LG	Znrf1
2.162461410541e-30	0.766057242809266	0.884	0.614	6.03997096578208e-26	LG	Tmcc1
3.14863880824163e-35	0.765787958579242	0.621	0.256	8.79446305529969e-31	LG	St6gal2
1.43996881199521e-32	0.764394453320476	0.589	0.232	4.02197688878381e-28	LG	Shtn1
2.64462602797368e-37	0.763881921099595	0.642	0.235	7.38670495873328e-33	LG	Camkmt
5.99893768701964e-25	0.763463527470968	0.758	0.408	1.67556328536146e-20	LG	Pde4b
5.33582554742821e-32	0.762703992498411	0.668	0.311	1.49034943365217e-27	LG	Esyt2
7.66512746155998e-27	0.762412733726479	0.795	0.519	2.14094675128832e-22	LG	Smg6
1.36615260777845e-27	0.761515525274187	0.826	0.47	3.81580084878599e-23	LG	Dock4
2.56201830710884e-31	0.7604978772938	0.832	0.461	7.15597333358571e-27	LG	Dennd1a
3.9530120155755e-34	0.759861824805308	0.705	0.301	1.10411578607039e-29	LG	Syt16
1.77123940689191e-28	0.759848413323702	0.942	0.874	4.94724878738978e-24	LG	Ube3a
2.85044107684449e-33	0.759310519720959	0.663	0.29	7.96156697173434e-29	LG	Nexmif
3.97530391774991e-27	0.758043059499929	0.847	0.526	1.11034213726673e-22	LG	Slc35f1
1.88806507413244e-27	0.756958628775607	0.684	0.352	5.27355455855931e-23	LG	Cers6
1.0940609488607e-27	0.755949101339359	0.605	0.26	3.05582163626281e-23	LG	Zswim6
9.70040391519532e-22	0.755228127194218	0.768	0.537	2.70941981755321e-17	LG	Neto2
1.54284932957696e-27	0.754884782565586	0.747	0.43	4.30933246244141e-23	LG	Lcor
9.03772569353157e-30	0.75440569762152	0.632	0.304	2.5243271634603e-25	LG	Arhgap39
7.39614833224138e-29	0.754154266997464	0.8	0.462	2.06581819067834e-24	LG	Pou2f2
6.96703587613977e-27	0.750912535682426	0.795	0.498	1.9459627905646e-22	LG	Nell2
4.66137854667881e-26	0.7502991516184	0.532	0.244	1.30196964187286e-21	LG	Btbd3
8.20542643494062e-23	0.748568425989429	0.563	0.283	2.29185765754326e-18	LG	Epb41l4a
1.95508938193798e-40	0.748425342266444	0.779	0.356	5.46076015269098e-36	LG	Ralgapa2
8.90295351704008e-21	0.748066139930277	0.621	0.38	2.48668394684447e-16	LG	Slc22a23
8.45530489302788e-22	0.747332295511508	0.695	0.426	2.36165120967162e-17	LG	Pitpnc1
7.25694466953942e-31	0.747219129410832	0.616	0.254	2.02693721564906e-26	LG	Cpeb3
2.21388492459603e-35	0.745250281976858	0.505	0.179	6.18360198288916e-31	LG	Rtn4rl1
4.3691148460311e-26	0.744259638151745	0.784	0.533	1.22033746764495e-21	LG	Rfx7
4.70970449491414e-28	0.74319942119468	0.889	0.726	1.31546756247447e-23	LG	Eif4g3
1.07531836353719e-34	0.743192749450799	0.516	0.182	3.00347172119573e-30	LG	Ank
3.90368809324592e-33	0.743132981499097	0.605	0.253	1.09033912132452e-28	LG	Ttc7b
4.06749926141695e-41	0.742895089809669	0.642	0.216	1.13609321870637e-36	LG	Ecpas
4.78785300819418e-33	0.742153618895787	0.595	0.244	1.33729522371872e-28	LG	Hmgcll1
3.56382073098399e-25	0.74204996880622	0.658	0.34	9.95410768371137e-21	LG	Rcan2
5.41521387325186e-38	0.741315092159913	0.537	0.179	1.51252338693798e-33	LG	Unc80
1.13050596721112e-29	0.740795928635795	0.953	0.764	3.15761621701737e-25	LG	Apc
6.28814725491905e-31	0.740609234739404	0.563	0.238	1.75634240977144e-26	LG	Cux2
6.15743839483225e-29	0.739859343219365	0.574	0.255	1.7198341180606e-24	LG	Nbas
4.29631883531059e-27	0.739714282919883	0.832	0.51	1.2000048138906e-22	LG	Fmnl2
2.08196109511083e-34	0.739589514667641	0.705	0.262	5.81512553475406e-30	LG	Gm20754
7.69456700820154e-29	0.738394341384566	0.605	0.273	2.14916951106077e-24	LG	Gm9801
1.11428485103468e-35	0.735536351855981	0.674	0.29	3.11230901742496e-31	LG	Kdm4c
5.39623740610646e-30	0.734814618833151	0.821	0.47	1.50722306989959e-25	LG	Acaca
3.97230796698626e-27	0.734621553145401	0.732	0.419	1.10950533825893e-22	LG	Srrm3
4.15561038179016e-21	0.734497230955594	0.574	0.282	1.16070353573781e-16	LG	Wwox
8.49023857922384e-30	0.734068916538474	0.542	0.21	2.37140853756301e-25	LG	Nr6a1
1.41295145313488e-31	0.733919489013053	0.916	0.732	3.94651470375104e-27	LG	Gpatch8
2.46122822793601e-28	0.733384914186317	0.858	0.546	6.87445656344806e-24	LG	Tox
4.3304295246805e-22	0.732198510069144	0.837	0.67	1.20953227053851e-17	LG	Rbm6
4.94051455152352e-27	0.731138064514489	0.637	0.319	1.37993511938603e-22	LG	Ahcyl2
4.00737766174706e-33	0.73099808500891	0.553	0.206	1.11930065470257e-28	LG	Slc16a7
3.61398865428723e-25	0.730724537103538	0.426	0.159	1.00942317102897e-20	LG	Cdh7
2.77393253857091e-27	0.729492733656536	0.737	0.411	7.74787097348242e-23	LG	5330434G04Rik
1.79690990917987e-36	0.727637759287606	0.716	0.296	5.0189490673303e-32	LG	Ppp1r12b
1.35588081540916e-33	0.725702796704043	0.511	0.176	3.78711070551932e-29	LG	Reps2
2.79889381964177e-17	0.725024487103057	0.668	0.464	7.81759032764143e-13	LG	Cd47
1.63585629517454e-30	0.723785204586603	0.705	0.339	4.569110218052e-26	LG	Atp9b
8.90910819562599e-27	0.722312464659157	0.821	0.506	2.4884030101203e-22	LG	Slc17a6
1.21651122447362e-25	0.720251680854602	0.737	0.452	3.39783750107727e-21	LG	Dmxl1
5.56889073278496e-21	0.719154708163159	0.695	0.402	1.55544687057417e-16	LG	Sorcs2
1.4390012879572e-86	0.719128264000502	0.405	0.059	4.01927449739325e-82	LG	Shisal1
1.50483825158097e-28	0.718087923538251	0.832	0.498	4.2031637204908e-24	LG	Nf1
3.50360394934316e-26	0.717990488707588	0.511	0.216	9.78591619091038e-22	LG	Kif13b
8.52138779978489e-38	0.717880201022725	0.579	0.193	2.38010882635792e-33	LG	Gm16083
1.8323008077757e-25	0.717281813066893	0.721	0.395	5.11779938619831e-21	LG	Arl15
9.88473048095187e-44	0.715453668996469	0.926	0.337	2.76090407063467e-39	LG	Mir100hg
7.92527268805655e-39	0.715094712629857	0.521	0.166	2.21360791450108e-34	LG	March4
8.13847877934169e-27	0.713397426297918	0.832	0.54	2.27315850785793e-22	LG	Kidins220
9.73921318456341e-32	0.713305109986111	0.405	0.131	2.72025963458041e-27	LG	Lgi1
1.68097135418614e-19	0.712959204269347	0.521	0.254	4.69512108937729e-15	LG	Pcdh19
1.33034057727206e-30	0.712834191123203	0.632	0.264	3.71577426637858e-26	LG	Frmd3
8.59383814113351e-26	0.71240394191857	0.779	0.506	2.4003449312e-21	LG	Itsn1
5.42815703450008e-24	0.711053028836835	0.558	0.256	1.51613854130622e-19	LG	Tbc1d5
8.29286719474285e-29	0.710359318400798	0.532	0.214	2.31628073616363e-24	LG	Rnf150
3.92005950586431e-26	0.708465039863719	0.658	0.337	1.09491182058296e-21	LG	Usp32
3.41745369508035e-30	0.707168509578372	0.6	0.258	9.54528991572891e-26	LG	Cog5
5.34298955961503e-31	0.70573125624229	0.468	0.161	1.49235041389607e-26	LG	Rgs7bp
1.15379171986162e-18	0.704691512345129	0.489	0.265	3.22265565274549e-14	LG	Tspan14
9.8665097813232e-29	0.704609177467151	0.747	0.387	2.75581484702138e-24	LG	Dclk2
1.22267161996336e-20	0.703449014784022	0.716	0.481	3.41504410171966e-16	LG	Ulk2
1.34206699997494e-25	0.702099305715449	0.763	0.469	3.74852733763001e-21	LG	Ascc3
7.19558927195113e-18	0.702085086218977	0.684	0.481	2.00980003954867e-13	LG	Myo5a
1.07842917631451e-27	0.702068579238486	0.821	0.539	3.01216053236406e-23	LG	Gls
3.76542749841318e-22	0.701930397638246	0.795	0.548	1.05172155458179e-17	LG	Cmip
0	0.701869287425272	0.258	0.005	0	LG	Gm47515
4.50710547002671e-27	0.700804597648489	0.8	0.527	1.25887962883316e-22	LG	Faf1
3.62694611953155e-34	0.700630606221587	0.937	0.579	1.01304232064636e-29	LG	Magi1
9.59134900466193e-25	0.69960528040485	0.542	0.258	2.67895969049212e-20	LG	Rgma
3.78949461955719e-19	0.698306863757856	0.611	0.354	1.05844374218852e-14	LG	Arid1b
1.18993896185537e-24	0.698139254915417	0.705	0.402	3.32361851435823e-20	LG	Aak1
1.10347610154624e-27	0.698088587586912	0.368	0.12	3.0821190992288e-23	LG	2700069I18Rik
6.02632436788466e-19	0.697146110235583	0.489	0.257	1.68321265919386e-14	LG	Wwc2
2.0324971614888e-27	0.69600153907129	0.832	0.511	5.67696782175438e-23	LG	Scaper
1.1423591434093e-31	0.695913690552049	0.663	0.284	3.19072332345651e-27	LG	Ankrd28
2.02636538741191e-23	0.695598850564953	0.611	0.306	5.65984116358021e-19	LG	Umad1
4.14365060075762e-30	0.694416165966499	0.468	0.173	1.15736304929761e-25	LG	Adcy1
4.17517377872535e-21	0.693935237228898	0.705	0.436	1.16616778813578e-16	LG	Nbeal1
3.42249032973009e-25	0.693181830579968	0.721	0.413	9.55935773996913e-21	LG	Unc13b
1.03227255085858e-36	0.692499935463129	0.563	0.186	2.8832404618031e-32	LG	Dpp10
6.38485773201665e-23	0.69187726557877	0.795	0.55	1.78335461312957e-18	LG	Kmt2c
3.78823742808309e-28	0.691073532540962	0.653	0.315	1.05809259603789e-23	LG	Adam23
1.54805535785661e-22	0.691014607870542	0.668	0.396	4.32387342002931e-18	LG	Fryl
2.82704886044946e-42	0.690908177622341	0.474	0.142	7.89623017212138e-38	LG	Ajap1
2.11954456798242e-21	0.690540218399271	0.705	0.462	5.9200999328317e-17	LG	Nsf
4.09501383489927e-18	0.690366427418481	0.695	0.486	1.14377831422572e-13	LG	Epc1
1.00056905996581e-10	0.689344004076454	0.316	0.153	2.7946894413905e-06	LG	Eda
1.40218012056566e-22	0.688611407768861	0.832	0.537	3.91642929475194e-18	LG	Kalrn
6.68900758353356e-24	0.688270717628067	0.842	0.517	1.86830670815676e-19	LG	Rab3c
1.25073773087505e-25	0.68764751454772	0.758	0.453	3.4934355561071e-21	LG	Pou2f1
2.66230526699301e-29	0.686626147676778	0.516	0.214	7.43608484123819e-25	LG	Mgat5b
8.59359576545866e-18	0.686477345664918	0.742	0.542	2.40027723325026e-13	LG	Jmjd1c
3.0809359847029e-20	0.684639338627214	0.542	0.29	8.60536229887368e-16	LG	Msra
1.95040653315701e-24	0.684153730653722	0.653	0.345	5.44768048776085e-20	LG	Dis3l2
8.26017814099522e-19	0.683992198866272	0.321	0.115	2.30715035656137e-14	LG	Prickle1
9.16583678358009e-29	0.683879256096262	0.526	0.203	2.56010987202176e-24	LG	Patj
5.64903044101635e-30	0.683659538204209	0.968	0.864	1.57783069248028e-25	LG	Strbp
2.4331019173107e-24	0.683612588938397	0.611	0.306	6.7958969652405e-20	LG	Trim9
1.51717696375532e-29	0.683076588635326	0.505	0.185	4.23762697746499e-25	LG	Gm40841
1.48041814677002e-38	0.682350177040764	0.553	0.172	4.13495592574334e-34	LG	Cdr1os
3.96582739789169e-26	0.681932767700543	0.7	0.366	1.10769525050513e-21	LG	Ncoa2
3.16976388732549e-21	0.681660702710087	0.584	0.322	8.85346751368881e-17	LG	Tle1
8.44852069615841e-37	0.681624336289108	0.611	0.223	2.35975631564401e-32	LG	Grm3
6.21261879082546e-26	0.68146060181881	0.368	0.126	1.73524655446546e-21	LG	Dpf3
3.05799589459298e-22	0.680261395794508	0.695	0.432	8.54128833318764e-18	LG	4932438A13Rik
2.0824072845302e-23	0.67981952550767	0.726	0.452	5.81637178642129e-19	LG	Pan3
9.07140591087867e-21	0.679430922879034	0.653	0.407	2.53373438496752e-16	LG	Memo1
2.12137584591019e-26	0.67822688409132	0.589	0.277	5.92521487521175e-22	LG	Rptor
2.91373761130995e-25	0.678008297184988	0.563	0.247	8.13836052214982e-21	LG	Gas7
1.41097224035428e-30	0.676306491191085	0.442	0.141	3.94098656453353e-26	LG	Ptprm
9.69146195575351e-23	0.67592643699161	0.737	0.449	2.70692223886151e-18	LG	Nav1
1.56840115029538e-24	0.675385335497262	0.847	0.664	4.38070125289003e-20	LG	Herc1
9.71488261409786e-23	0.67535803085973	0.653	0.366	2.71346386294367e-18	LG	Ankib1
3.91482461477272e-36	0.674152938919107	0.511	0.162	1.09344966315217e-31	LG	Oga
2.99941875138996e-41	0.673833253913263	0.463	0.133	8.37767651450729e-37	LG	Adcy9
9.12814302646731e-43	0.673417777908626	0.368	0.089	2.54958162872259e-38	LG	Cds1
8.15877700068818e-25	0.673295337328521	0.568	0.274	2.27882800406221e-20	LG	Uggt2
5.28597591950985e-27	0.67260753567672	0.774	0.408	1.4764259340783e-22	LG	Vti1a
6.01974484437306e-35	0.67172592049996	0.674	0.257	1.68137493248184e-30	LG	A330076H08Rik
2.01858761633157e-20	0.670802191613803	0.637	0.365	5.63811707117572e-16	LG	Mir124a-1hg
5.06420701094573e-45	0.669861318951138	0.568	0.168	1.41448366022725e-40	LG	Bmerb1
9.35394449614446e-20	0.669170251427	0.568	0.297	2.61265023721811e-15	LG	Rgs17
7.05086753697981e-18	0.668312943036692	0.479	0.247	1.96937781175383e-13	LG	Dgkd
1.43759996617175e-23	0.667720919379966	0.768	0.511	4.01536046551432e-19	LG	Apba2
2.11231452701076e-28	0.667218738271944	0.611	0.269	5.89990570539376e-24	LG	Arhgef11
4.54160561703502e-28	0.666259943043648	0.884	0.618	1.26851586489405e-23	LG	Setbp1
1.11694256682568e-22	0.665640773927974	0.526	0.253	3.11973228340082e-18	LG	Tmem108
8.2385421050331e-22	0.664992262013618	0.305	0.099	2.3011071953568e-17	LG	Kctd8
2.23594575612873e-22	0.66461628705215	0.684	0.405	6.24522009144316e-18	LG	Snap25
1.39700486180711e-24	0.663416951076614	0.468	0.199	3.90197427951343e-20	LG	Pde9a
3.93181326539462e-20	0.66326685158338	0.568	0.31	1.09819476315737e-15	LG	Pik3r1
2.99437213869759e-14	0.662904079909564	0.774	0.621	8.36358082059624e-10	LG	Atp2b1
2.52220750670441e-41	0.662564771464975	0.374	0.093	7.04477778697609e-37	LG	Ppp4r4
9.59181884008047e-16	0.662528590316011	0.537	0.316	2.67909092022288e-11	LG	Frmd4b
3.49392496228019e-22	0.661766623139519	0.9	0.706	9.7588818121448e-18	LG	Sptbn1
8.52917802133249e-20	0.661378599675465	0.6	0.339	2.38228471313838e-15	LG	Zfyve9
5.67463044719982e-33	0.661299815896657	0.563	0.211	1.58498103020738e-28	LG	1500004A13Rik
4.26440637535309e-24	0.660628396656638	0.689	0.387	1.19109134469987e-19	LG	Cox16
3.29015820950427e-11	0.660149940886853	0.395	0.218	9.18974089496637e-07	LG	Pde3b
1.00926246703416e-36	0.658512583048357	0.511	0.161	2.81897099667311e-32	LG	Armh3
2.44423046878981e-27	0.658504328881485	0.484	0.182	6.82698012237682e-23	LG	Galnt18
2.65279763078056e-23	0.658418120358614	0.774	0.515	7.40952906253319e-19	LG	Ptk2
2.69924331699983e-24	0.657385200980242	0.668	0.36	7.53925650871223e-20	LG	Agtpbp1
1.35660827914489e-21	0.657004845981065	0.589	0.323	3.78914258447958e-17	LG	Mcf2l
1.69448643536621e-41	0.656568365658887	0.389	0.097	4.73287006262136e-37	LG	Gm16351
6.26994018890451e-37	0.656304600118952	0.442	0.128	1.75125699416292e-32	LG	Gm32509
5.07666607299978e-21	0.655764692612776	0.716	0.474	1.41796360084957e-16	LG	Herc2
5.29844546629043e-39	0.655731263488971	0.937	0.519	1.47990880318958e-34	LG	Lsamp
1.77877209322638e-10	0.655612410119509	0.432	0.247	4.9682883335906e-06	LG	Mef2c
4.40651253618631e-30	0.655200231320313	0.489	0.187	1.2307830164822e-25	LG	Lingo1
1.1862001279848e-15	0.654757122797848	0.584	0.33	3.31317557747433e-11	LG	Pdzrn4
4.91893151592589e-19	0.654641739514929	0.7	0.453	1.37390676171326e-14	LG	Rnpc3
2.24316255932038e-29	0.654345984812595	0.642	0.284	6.26537734443775e-25	LG	Rundc3b
2.3238426464542e-27	0.654320754436231	0.542	0.228	6.49072489581123e-23	LG	Tasp1
6.66164369285315e-56	0.653515864546613	0.4	0.082	1.86066369985081e-51	LG	Gm15520
1.93802649016728e-37	0.653454493704573	0.553	0.181	5.41310178968622e-33	LG	Gm37240
2.65839446772282e-19	0.653365096046247	0.768	0.569	7.42516158779661e-15	LG	Rock1
1.83399421863069e-17	0.653235849881982	0.626	0.389	5.12252925205737e-13	LG	Lin28b
5.816710450733e-35	0.652697410983427	0.442	0.134	1.62466539599424e-30	LG	Ptprr
5.44128503766183e-21	0.652463604468424	0.611	0.34	1.51980532386933e-16	LG	Mtmr3
9.96541941992477e-72	0.651967576919295	0.295	0.038	2.78344129817919e-67	LG	Adam12
1.36520150742367e-43	0.651793525132086	0.395	0.098	3.81314433038504e-39	LG	Tmem63c
2.24827258736369e-30	0.651628055371426	0.442	0.155	6.27965016376552e-26	LG	Slc43a2
1.55845861618918e-18	0.650796281704275	0.689	0.44	4.352930760878e-14	LG	Scai
5.45518199392458e-27	0.649013083274552	0.532	0.214	1.52368688272308e-22	LG	Snx29
1.8667961500764e-14	0.648997419115708	0.516	0.296	5.21414832677838e-10	LG	Phactr2
2.22417643432526e-16	0.648759406002586	0.779	0.644	6.21234719871389e-12	LG	Baz2b
6.14296661752322e-26	0.64863207274952	0.958	0.835	1.71579200594041e-21	LG	Pbx1
4.37149148558405e-28	0.647759694732803	0.674	0.316	1.22100128683848e-23	LG	AW554918
2.21632075202141e-69	0.647407776118247	0.226	0.024	6.190405492471e-65	LG	Itga9
5.67443646037779e-25	0.647168047584951	0.753	0.43	1.58492684774812e-20	LG	Plcb4
5.58614846310777e-21	0.646841853818992	0.716	0.439	1.56026712723063e-16	LG	Braf
9.7728403798735e-22	0.646340894505408	0.584	0.304	2.72965204650247e-17	LG	2610037D02Rik
3.75400374588608e-24	0.645214330239357	0.653	0.358	1.04853078626344e-19	LG	Clock
2.63779673957691e-29	0.643978147515627	0.495	0.194	7.36763007331226e-25	LG	Ago4
7.14959313596843e-22	0.643360855645485	0.568	0.279	1.99695285880734e-17	LG	Gtdc1
3.90031106063618e-38	0.643211282436251	0.637	0.222	1.08939588234629e-33	LG	Galnt13
1.37990225432295e-43	0.642612953095603	0.274	0.05	3.85420498654945e-39	LG	Gm973
3.55575493934941e-22	0.641505295415422	0.542	0.243	9.93157912109682e-18	LG	Spock3
1.71229733218858e-27	0.640293988190256	0.453	0.163	4.78261767853591e-23	LG	Rap1gap2
1.75893076116488e-24	0.63938032628249	0.784	0.478	4.91286950900964e-20	LG	Ralgapa1
1.67063467040951e-22	0.638697472180609	0.805	0.586	4.66624969792081e-18	LG	Zfand3
1.99235989633695e-31	0.638475390530525	0.437	0.147	5.56486042645873e-27	LG	Usp53
5.18220395545961e-24	0.637792144414969	0.4	0.146	1.44744138679942e-19	LG	Kcnn3
6.67226890178135e-31	0.636685340431176	0.842	0.441	1.86363142695655e-26	LG	Khdrbs2
7.02368272692732e-21	0.636651137261104	0.563	0.297	1.96178482245807e-16	LG	Ctnnd1
1.14937491091701e-37	0.635581529319409	0.516	0.164	3.2103190636823e-33	LG	Sptbn4
1.46728993655693e-28	0.63529737662422	0.395	0.123	4.09828752179716e-24	LG	March3
2.22028969226373e-20	0.634974112602188	0.411	0.17	6.20149113946183e-16	LG	Plekhg1
1.14016527006758e-25	0.633017033751688	0.942	0.591	3.18459561582575e-21	LG	Mapt
1.50244397319858e-19	0.632893964162678	0.4	0.17	4.19647626154094e-15	LG	Mgat4a
8.04679438083405e-19	0.632493460441286	0.705	0.468	2.24755013851076e-14	LG	Fgd4
1.14522466335063e-20	0.632171772703495	0.816	0.631	3.19872700720466e-16	LG	Mtss1
6.46188681714265e-22	0.631687343563732	0.6	0.324	1.80486960689611e-17	LG	D630045J12Rik
1.67864019914173e-70	0.631422336171626	0.232	0.025	4.68860994022278e-66	LG	Gm49678
2.10954814494429e-18	0.630410087533195	0.737	0.503	5.8921789236439e-14	LG	Fam193a
9.40089181178086e-20	0.630326036886341	0.442	0.188	2.62576309194851e-15	LG	Camk1d
4.83193960927802e-47	0.629193769405193	0.342	0.07	1.34960905226744e-42	LG	Gm48091
2.40441184560041e-21	0.628592557597128	0.784	0.593	6.71576272594652e-17	LG	Rock2
2.15742488723053e-18	0.628426494024437	0.442	0.217	6.02590345252359e-14	LG	Amotl1
1.43588171823402e-27	0.627610186295114	0.632	0.275	4.01056122719944e-23	LG	Gabbr2
2.17749005973894e-17	0.627458899459566	0.447	0.218	6.08194748585684e-13	LG	Dennd4a
1.45110575855513e-17	0.626710109932796	0.684	0.464	4.05308349422034e-13	LG	Fer
2.70534792805857e-16	0.625971172108144	0.379	0.174	7.5563072978604e-12	LG	Nfkb1
2.63388722568012e-21	0.625256824130572	0.879	0.712	7.35671041004713e-17	LG	Strn3
4.18636620255588e-19	0.624120761089802	0.537	0.273	1.16929394403588e-14	LG	Fam219a
3.64013163651222e-11	0.624084172880031	0.621	0.454	1.01672516739423e-06	LG	Edil3
1.35004794847044e-16	0.624070645233835	0.737	0.555	3.77081892487278e-12	LG	Abi2
1.20330082799823e-22	0.6238833722961	0.616	0.32	3.36093954268185e-18	LG	Atp1a3
2.28031260088155e-34	0.623615774899243	0.384	0.11	6.36914112552224e-30	LG	Slc7a8
1.54743190270901e-37	0.623216497226865	0.689	0.25	4.32213204745654e-33	LG	Agbl4
8.96475792104162e-19	0.623059382212895	0.6	0.342	2.50394653492613e-14	LG	Lrch3
1.41595944816912e-21	0.623039593456018	0.795	0.522	3.95491633468117e-17	LG	Btbd9
2.02398176184071e-19	0.622742993785404	0.758	0.543	5.65318345899729e-15	LG	Nsd3
2.83716809305733e-16	0.622573637729348	0.574	0.355	7.92449420071842e-12	LG	A830082K12Rik
3.82187743330829e-21	0.622274668347151	0.737	0.471	1.06748858589734e-16	LG	Rfx3
3.79242559425846e-32	0.622218877486448	0.447	0.139	1.05926239273233e-27	LG	Cntnap4
7.01240257023513e-25	0.621912841943976	0.505	0.212	1.95863416189237e-20	LG	Scn1a
1.48023736063004e-18	0.621120974440197	0.542	0.295	4.13445097197578e-14	LG	Zbtb38
2.91962968744233e-17	0.620738548345613	0.595	0.364	8.15481767999517e-13	LG	Fam135a
4.88923402406186e-28	0.620044948333979	0.289	0.075	1.36561195526072e-23	LG	Esrrg
2.46507563850255e-20	0.618991647162253	0.811	0.631	6.88520276590147e-16	LG	Zfp280d
1.16643215832454e-18	0.618276536245281	0.642	0.372	3.25796166141628e-14	LG	Clmp
1.57022483368273e-21	0.618116577733594	0.747	0.475	4.38579498295922e-17	LG	Klhdc10
1.00494760482172e-21	0.61708719384027	0.511	0.247	2.80691915502756e-17	LG	Klhl2
6.4471843566814e-23	0.617015867373587	0.553	0.247	1.80076306266468e-18	LG	Sgms1
8.19417875338501e-19	0.616860973653238	0.721	0.499	2.28871606760797e-14	LG	Rnf130
6.15347824008168e-13	0.616474679389309	0.563	0.365	1.71872800723721e-08	LG	Dock11
6.89429140992603e-22	0.616318623255429	0.311	0.1	1.92564453370644e-17	LG	4933406I18Rik
4.60430374234769e-19	0.61614883399505	0.374	0.158	1.28602807827513e-14	LG	Prmt8
1.97549680960008e-26	0.616143476995296	0.584	0.246	5.51776013889397e-22	LG	Ksr2
2.14746048657055e-17	0.614727033403881	0.668	0.43	5.9980718850402e-13	LG	Ptpn12
1.61066311877078e-24	0.61419141432956	0.574	0.27	4.49874315703867e-20	LG	Mcu
3.24054554680692e-18	0.614032344240667	0.737	0.502	9.05116776678641e-14	LG	Zmynd8
2.66718780491937e-18	0.613430534378083	0.7	0.456	7.4497222579203e-14	LG	St7
2.54718778297373e-12	0.613326763396171	0.611	0.473	7.11455019662391e-08	LG	Slc4a7
3.03241583707799e-21	0.613031871576925	0.758	0.497	8.46984067454253e-17	LG	Scmh1
4.74807946135172e-20	0.612906442117606	0.558	0.258	1.32618607435015e-15	LG	Syne1
1.23489584406151e-18	0.611246879591716	0.526	0.239	3.44918758204822e-14	LG	A230006K03Rik
1.34320831273116e-18	0.610464980676235	0.337	0.127	3.75171513828941e-14	LG	Ak5
3.66653150209883e-20	0.609959928522045	0.626	0.347	1.02409891385123e-15	LG	Rapgef2
4.04941772543295e-15	0.609657307305063	0.674	0.462	1.13104286489068e-10	LG	Nptn
3.71343133829678e-19	0.609614533130604	0.679	0.414	1.03719850709967e-14	LG	9330159F19Rik
8.55783111947479e-25	0.609249354802924	0.989	0.855	2.3902878099805e-20	LG	Ncam1
1.84625855782053e-19	0.609169013404829	0.832	0.666	5.15678477784852e-15	LG	Dlgap4
3.31355330929005e-20	0.608264050353684	0.863	0.68	9.25508574817804e-16	LG	Stag1
3.62649045741131e-13	0.607531412106099	0.689	0.527	1.01291504965955e-08	LG	Jarid2
2.71538687635048e-17	0.606606507043468	0.795	0.649	7.58434708433451e-13	LG	Ubn2
2.5718957914173e-26	0.606384236105885	0.5	0.2	7.18356213500767e-22	LG	Slco3a1
2.16596380848674e-18	0.606377993537492	0.689	0.437	6.0497535134843e-14	LG	Nln
2.77223518359757e-27	0.606313351012099	0.542	0.228	7.74313009130636e-23	LG	Ppp1r13b
7.46055665559863e-23	0.606148288428918	0.979	0.813	2.08380807947525e-18	LG	Zfhx3
1.87796707606474e-24	0.605529786539137	0.653	0.314	5.24534984015644e-20	LG	Parp8
3.09928435677761e-23	0.604945911213411	0.563	0.247	8.65661113691554e-19	LG	Rit2
3.79069980365477e-25	0.604850374098922	0.9	0.717	1.05878036215881e-20	LG	Cspp1
2.87852372950753e-19	0.604120942923521	0.489	0.247	8.04000462888748e-15	LG	Camkk2
5.72506723957161e-21	0.603221426180059	0.8	0.566	1.59906853068475e-16	LG	Ppp1r9a
3.27633322263548e-148	0.603094430188648	0.237	0.012	9.15112632414317e-144	LG	G630093K05Rik
1.33854172275244e-22	0.601865326387313	0.779	0.532	3.73868088581985e-18	LG	Arih1
3.03353047798013e-23	0.601345607585117	0.658	0.327	8.4729539780463e-19	LG	Ptpro
3.01237726861875e-72	0.600891986309704	0.311	0.041	8.41387094897903e-68	LG	4930445B16Rik
6.9968373573263e-29	0.600728995515002	0.405	0.134	1.95428664227481e-24	LG	Camk2a
2.56965498376832e-15	0.600593557440364	0.721	0.485	7.1773033351633e-11	LG	Mapk10
3.59398848582851e-17	0.600354576333838	0.616	0.388	1.00383692397676e-12	LG	Med13l
5.89465264114673e-20	0.600141322270098	0.258	0.082	1.64643542919869e-15	LG	Arhgap10
1.05328383143954e-20	0.599881789392525	0.842	0.599	2.94192706959378e-16	LG	Srgap3
4.96464088933679e-18	0.59887985968565	0.621	0.37	1.38667384680066e-13	LG	Smpd3
2.66240622049271e-19	0.597688900516338	0.705	0.449	7.43636681445818e-15	LG	Add2
3.00933969891637e-22	0.597389182508498	0.4	0.162	8.4053867130433e-18	LG	Igsf9b
1.2423977115275e-32	0.597379296743367	0.384	0.113	3.47014104806746e-28	LG	Gfod1
8.83544712524362e-19	0.597013851773687	0.768	0.548	2.46782873655179e-14	LG	Psme4
3.20396343974536e-09	0.596946680541021	0.405	0.242	8.94899028355277e-05	LG	Mbnl1
2.31941149039694e-14	0.595459304328546	0.616	0.416	6.47834823382768e-10	LG	Ccny
1.478062772984e-17	0.595385486710195	0.611	0.379	4.12837713122162e-13	LG	Arfgef1
2.04092106962635e-20	0.595046492123309	0.589	0.317	5.70049663957335e-16	LG	Tln2
1.43394850127491e-33	0.594844074026499	0.347	0.091	4.00516155891094e-29	LG	Insyn2b
2.84317140290213e-21	0.594454698115875	0.447	0.177	7.94126204544593e-17	LG	Adamtsl1
2.89365958895646e-28	0.594054513734644	0.432	0.154	8.08228059791428e-24	LG	Spire2
1.76082609503775e-13	0.593362929247302	0.658	0.472	4.91816336604993e-09	LG	Pde7a
2.63279738724882e-21	0.593313766637905	0.632	0.342	7.35366638232467e-17	LG	Fam13b
1.01222481330732e-13	0.592939343474061	0.5	0.297	2.82724512604869e-09	LG	Ophn1
1.99630047285783e-24	0.592620243405637	0.432	0.164	5.57586685073919e-20	LG	Grin1
2.59454226151923e-15	0.59221223243976	0.526	0.303	7.24681599064936e-11	LG	Unc13a
1.41346045671663e-16	0.592096469146003	0.521	0.275	3.94793640165522e-12	LG	Tbc1d12
7.85109769980805e-56	0.59081328180083	0.258	0.037	2.19289009853339e-51	LG	Flt3
8.96588746474831e-59	0.589202481112859	0.289	0.044	2.50426202777885e-54	LG	D430036J16Rik
1.34253405993959e-14	0.588939063371752	0.737	0.549	3.74983188281728e-10	LG	Pkia
5.37248866502366e-16	0.588934362338561	0.558	0.333	1.50058980902776e-11	LG	Gnai1
5.75505383201572e-18	0.588691108942428	0.447	0.213	1.60744408582031e-13	LG	Nin
2.65762462178796e-19	0.587453034377973	0.632	0.36	7.42301133111595e-15	LG	Ralgps1
3.94498532029459e-22	0.587268889067944	0.495	0.221	1.10187384981148e-17	LG	Ttc17
2.11944231138694e-26	0.587219917304657	0.474	0.182	5.91981431993487e-22	LG	Clvs2
3.91068121899139e-20	0.586840013658043	0.642	0.37	1.09229237127649e-15	LG	Btrc
1.19942619789877e-14	0.583605455655849	0.795	0.687	3.35011731335105e-10	LG	Fam49b
9.09008808282834e-17	0.583439102383022	0.637	0.414	2.53895250241478e-12	LG	Abcc5
1.71420716157016e-28	0.582945796716538	0.384	0.117	4.78795202298161e-24	LG	Naaladl2
1.07644876405762e-21	0.582347469044749	0.505	0.229	3.00662904288934e-17	LG	Fbxl2
0.000158748041699412	0.581922796125301	0.347	0.255	1	LG	Lonrf2
2.01649864900674e-21	0.581407735658712	0.489	0.2	5.63228237654071e-17	LG	Slc2a13
9.6662319808665e-20	0.581164999631151	0.511	0.252	2.69987525457582e-15	LG	Tbcd
2.1574810466399e-17	0.580593733664934	0.763	0.606	6.0260603113699e-13	LG	Clasp1
6.39479343587325e-13	0.580028703251865	0.589	0.403	1.78612975457376e-08	LG	Sclt1
5.88561520530594e-19	0.579454918693992	0.468	0.209	1.643911182994e-14	LG	Hivep3
1.40992266614824e-16	0.579036527485295	0.568	0.321	3.93805499881866e-12	LG	Atrn
3.00587415747605e-34	0.578350802669227	0.821	0.382	8.39570710924636e-30	LG	Tmtc2
6.17979550999032e-18	0.577236910548993	0.6	0.329	1.7260786838954e-13	LG	Pacs1
5.31103711806025e-19	0.576845567623634	0.684	0.361	1.48342577744541e-14	LG	Plxna4
1.93405867271129e-12	0.574958777149504	0.489	0.3	5.40201927874989e-08	LG	Tsga10
2.60928011547542e-20	0.573985484317335	0.868	0.693	7.2879802905344e-16	LG	Tulp4
6.58045902923419e-20	0.572548789181912	0.637	0.377	1.8379880114554e-15	LG	Zfp609
1.88630263723183e-22	0.57248030582062	0.558	0.261	5.26863189605223e-18	LG	Ago3
5.51758126083561e-12	0.572449914719926	0.516	0.331	1.541115621964e-07	LG	Gpr137c
1.6804805745171e-17	0.572144992609045	0.779	0.582	4.69375029268371e-13	LG	Fam168a
2.21996357519417e-20	0.572049994444194	0.779	0.496	6.20058026187484e-16	LG	Cdk14
4.27537862678649e-31	0.571911700632222	0.421	0.131	1.19415600424774e-26	LG	Slc9a7
1.18433435357378e-17	0.570862765466952	0.589	0.342	3.30796428296692e-13	LG	Pi4ka
3.48637927300299e-22	0.570781459828422	0.547	0.252	9.73780594742464e-18	LG	Ankrd44
1.55220054558916e-19	0.569631785315976	0.805	0.522	4.33545134388508e-15	LG	Epha5
1.80664126591047e-09	0.569253151244017	0.637	0.517	5.04612971981454e-05	LG	Zfhx4
4.19606591302181e-35	0.56922440000905	0.211	0.037	1.17200317016612e-30	LG	Cobll1
2.09057939121391e-13	0.568425348085686	0.468	0.27	5.83919729759958e-09	LG	Rab30
1.63285275974678e-17	0.567956922492949	0.605	0.361	4.56072104324872e-13	LG	Cbfa2t2
1.01526536807728e-15	0.567475554018917	0.821	0.632	2.83573769957665e-11	LG	Gnaq
1.08837046255213e-22	0.567422562320798	0.405	0.154	3.03992753895434e-18	LG	Garem1
2.64708715727955e-17	0.567186355587489	0.337	0.131	7.39357913899752e-13	LG	P2ry14
1.74302978370875e-29	0.567029077081633	0.295	0.077	4.8684564888769e-25	LG	A730056A06Rik
5.40265785331782e-21	0.56623240374117	0.416	0.175	1.5090163650102e-16	LG	Atxn7
2.22953901883203e-20	0.565940244224536	0.5	0.231	6.22732543349974e-16	LG	Dcaf6
9.61608999097764e-20	0.565811633735857	0.516	0.248	2.68587009537996e-15	LG	Vps13d
1.00047947479119e-27	0.565164911511121	0.484	0.173	2.79443922103928e-23	LG	Gm20275
1.45150589555734e-17	0.564680903524176	0.811	0.589	4.0542011168812e-13	LG	Akt3
3.31898916280397e-16	0.564621606396497	0.479	0.246	9.27026863062778e-12	LG	Clec16a
1.42509432146403e-12	0.563963828052397	0.721	0.578	3.98043094928117e-08	LG	Polb
1.23847661590257e-16	0.563441668026225	0.579	0.339	3.45918903587746e-12	LG	Phactr3
5.3413912845021e-28	0.563368078394554	0.321	0.093	1.49190399967428e-23	LG	Prkcg
2.93946604802373e-19	0.563332061458867	0.858	0.657	8.21022261873508e-15	LG	Ankrd12
1.41109522031716e-17	0.563264513253978	0.726	0.474	3.94133005986786e-13	LG	Map6
4.9207825017457e-25	0.563223830261831	0.9	0.614	1.37442376056259e-20	LG	Frmd4a
1.09807685507535e-116	0.562570163793818	0.247	0.017	3.06703846391097e-112	LG	Gm6209
4.50486321158802e-22	0.562439835070046	0.558	0.265	1.25825334362865e-17	LG	Rab11fip3
8.09001856183995e-26	0.561963458400513	0.316	0.093	2.25962308450752e-21	LG	Ano4
6.22306612968977e-24	0.561637024489908	0.479	0.196	1.73816460068365e-19	LG	Mast1
3.82028408215245e-27	0.560494000956075	0.447	0.163	1.067043546986e-22	LG	Glrb
3.48963931172345e-16	0.55900117952802	0.547	0.299	9.74691156157476e-12	LG	Epb41l1
1.20560241024882e-17	0.558042064043899	0.526	0.278	3.36736809206597e-13	LG	Rbfox3
3.5087050229856e-23	0.558000982443149	0.563	0.258	9.80016399970108e-19	LG	Slc25a27
7.01562831480386e-23	0.557882187794961	0.411	0.158	1.95953514460786e-18	LG	Ppp3cc
1.10263211897754e-16	0.557331842986494	0.532	0.292	3.07976177151617e-12	LG	Cdkal1
6.81705900204834e-15	0.557232130904455	0.674	0.469	1.90407274986212e-10	LG	Osbpl9
3.37919468527733e-22	0.556798091854394	0.253	0.072	9.4384286754481e-18	LG	B230216N24Rik
2.67177658611576e-17	0.556338849661461	0.795	0.553	7.46253918267992e-13	LG	Klf7
1.03565598931813e-27	0.556179179465498	0.379	0.124	2.89269074376446e-23	LG	2900079G21Rik
1.3126698457259e-19	0.55565719816932	0.816	0.589	3.66641814609701e-15	LG	Map4
5.7910262454417e-24	0.55542229503896	0.542	0.233	1.61749154061432e-19	LG	Tom1l2
1.60895375665551e-18	0.555322484143844	0.626	0.361	4.4939687377145e-14	LG	Map4k3
7.54298426777721e-24	0.555304464432884	0.621	0.31	2.10683093583285e-19	LG	Psd3
[truncated: 3,886 more rows]

## Sheet: LP (Fig. 4B)
p_val	avg_log2FC	pct.1	pct.2	p_val_adj	cluster	gene
[truncated: 4,988 more rows]

[truncated: 6 more sheets: VB final DEGs (Fig. 4I), PO final DEGs (Fig. 4I), LG final DEGs (Fig. 4I), LP final DEGs (Fig. 4I), Shared VB Po genes (Fig. 4G), Shared LG LP genes (Fig. 4H)]
