# Supplementary material for: Developmental emergence of first- and higher-order thalamic neuron molecular identities
Source: Development. 2024 Sep 30;151(18):dev202764. doi: 10.1242/dev.202764 (PMC11463969; doi:10.1242/dev.202764)
Supplement: Table S14. VB, Po, LG and LP waves gene list. [file develop-151-202764-TableS14.xlsx]

## Sheet: VB Wave Genes
VB
5830454E08Rik
Cpt1a
Aurkb
Mfge8
Iqgap2
4930518I15Rik
E2f3
Cdt1
Rbpms2
Rgs13
Gse1
Neurog1
Sgo2a
Knl1
C1qa
Wnt8b
Lrr1
6530437J22Rik
Ripply3
Pole2
Dlgap5
Man2c1os
Syce2
Ednrb
Fyb
Gfra1
Cd9
Gli3
Psrc1
Clspn
Sema7a
Bub1b
Ttc23
Rasa3
Lhx1
Hist1h2be
Pus3
E2f1
Smyd5
Cit
Chek1
Dock1
Pxmp4
Ccna2
Kif20b
Cenph
Kif11
Ncapg
Rad51
Pbk
Aaed1
Lockd
Dll1
Bid
Gan
Stk35
Acaa2
Fancc
Ckap2
Efcab11
Rasl11b
2900009J06Rik
B2m
Dbx1
Cenpm
Aurka
C330027C09Rik
Ccdc18
Ipp
Melk
Slc25a20
Rrm2
Mxd3
Hlcs
Tpx2
Hells
Cdc20
Ern1
Ung
Mad2l1
2310022A10Rik
Sdc1
Prc1
Mcm2
Lix1
Grk3
Cdkn3
Dgat1
Zfp36l1
Mtr
Bbs12
Ccnb1
Cdca8
Ccnb2
Spc24
Chst15
Tcof1
Sema3b
Mfn1
Mcm4
Lpar4
Trdmt1
Vrk1
Fbxo30
Tmco6
Ccdc61
Dhfr
Birc5
St5
5930412G12Rik
Nynrin
Uaca
Notch1
S100a11
Mylip
Rcl1
Slc12a2
Slc16a3
Rhoc
Pmf1
Phactr2
Pdlim1
Srxn1
Acyp2
Fgf15
Baz1a
Snx5
Zfp141
Ccnd1
Tfdp2
P4ha2
Ipo11
Atad5
Cth
Vamp8
Nusap1
Tuba1c
Aim2
Kif15
Cenpe
Nde1
Bora
Cenpa
Ccne2
Ncor2
Eme1
Pax6
Prdm4
Eif2b3
Shcbp1
Tmem69
Smc2
Plod1
Lta4h
E2f5
Trps1
Zc3h7a
Psme2b
Isy1
Tacc3
Foxp4
Hic2
Podxl
Rai14
Cenpf
Tmem68
Nudcd1
Ldlr
Sypl
Pknox1
Clic4
Vstm2l
Wdr3
Dimt1
Pacsin3
Pclaf
Kpna2
Tsc22d4
6720427I07Rik
Rbm38
Igdcc3
Cdh10
Cenpw
Mthfd2
Znrd1as
Prim1
Top2a
2700046G09Rik
Trim23
Mki67
Fbf1
Rad51b
Rbm24
1810030O07Rik
Tipin
Txnl4b
Sesn2
Siah1b
Fbxl7
Vps25
Mlh3
Frrs1l
Col2a1
4930503L19Rik
Heg1
Rgs16
Igf2bp2
Npat
Spc25
Pttg1
Catsper2
Txnip
Insc
Slc35d1
Jpx
Pkib
Lsr
Rnf141
Pcdh10
Setmar
Grb10
Hmgn3
Snhg20
Rnaseh2b
Aldh3a2
Qser1
Mtm1
Greb1
Scap
Mfng
Grasp
Baz2a
Ppwd1
Actr3b
Nrp1
Barhl2
Lyar
Cks2
Uhrf1
Net1
Eif4e3
Xpo6
Osgepl1
Qrsl1
Ube2c
Tnfrsf19
Hs3st3b1
G0s2
Mrpl55
Srprb
Id3
Tsix
Plagl1
Zfp709
Bub1
Pitpnm2
Tspan15
Sipa1l1
Ccnd2
Tpcn1
Eid3
Gpc3
Lgals1
Gtpbp8
Atp13a3
Tac1
Erlin1
Ube2l6
Prdm15
Pex7
Mn1
AI314180
Chpt1
Gpatch4
Pgrmc2
Olig3
Rnaseh2c
Tead2
Meis2
Vmac
Gpkow
Cr1l
Metrn
Zfp35
BC025920
Rbm15
Gnpat
Ccdc117
Cks1b
Zfp503
Fos
Sf3b3
Myo10
Phldb2
Gbe1
Mpdz
Wdsub1
Rhbdl3
Mia2
Polr3b
Recql
Rbbp7
Rbck1
Surf4
Pdlim3
Ganc
Smim11
Rab4b
Fdxacb1
Ddx51
Stard9
Mapkapk2
D930028M14Rik
Akr1b3
Myl12a
Ddx39
Angpt1
Klhl26
Dbf4
Spsb4
Pou3f1
Mindy1
Med21
Kars
Zbtb18
Anxa5
1700056E22Rik
Arhgap28
Cmtm4
Hmgb2
Galk1
Ppp1r14a
Coq2
Samd15
Wdr89
Tfap2b
Trappc13
Wscd2
Igf2bp1
Rhoq
Spata1
Impad1
Plod2
Lrrn1
Mrps31
Gfer
Mafb
Gpbp1l1
B3galt2
Nup93
Palm3
Ift122
Prps1
Fstl1
Crybg3
Nufip2
Lsm5
Hmmr
Serpinh1
Pcna
Parva
Hmgn5
Exosc1
Nudcd2
Dnal1
Siva1
1700029J07Rik
Idi1
Setd6
Lca5
Trak2
Mtmr10
Serhl
Bud23
Tspan18
Pot1b
Vars2
Sp3os
Cdca3
Tspan2
Cmss1
Btg2
Pinx1
Rnf168
Fam219b
Dhrs7
Ralb
Rbm28
Rrs1
Bcl7a
Dnajb3
Scaf11
Sox3
Nbn
Tatdn3
Btbd17
Dennd2a
Asf1b
Plat
Gtf2ird1
Nes
Zcchc3
Maoa
Ly6e
Nasp
Ak2
Letm2
Gna12
Dus4l
Plch1
Zfp790
Odf2
Glul
Stk11
Osbpl3
Agfg2
Blzf1
Tmem97
Ino80
Prdx6
Larp1b
Prkg2
Acot13
Phlpp1
Dnajc9
Ddx27
Cacna1a
Foxo1
Rpa2
Rabl3
Aco1
Rad50
Usp37
Dram2
Fscn2
Cbfa2t3
Slbp
Id2
Dph5
Stra6
Mettl23
Atrnl1
Lsm3
E2f4
Rap1gap
Mipol1
Lyrm4
Rgs8
Clasrp
Dtymk
Abcd2
Sumo3
Snhg18
Prkci
Pole3
Tfrc
Olig2
Cebpz
Rfc5
Dcxr
Cutc
Mdn1
Rap2c
Fam162a
As3mt
Hspa4l
Lage3
Fam172a
Akr1b8
Etfa
Gins1
Scube1
Kpna1
Trnt1
Zfp516
Gadd45g
Cox6b2
Neurod1
Cmtm8
Pkn2
Stat4
Insm1
Dpm3
Nr2e1
Rida
Pou3f4
Srrm4
Cnot1
Tfcp2
Lzts2
Cdh24
Actl6a
Fzd10
Gtf2h2
Cdca7
Ercc4
Snapc4
Cdkn2aipnl
Tmc4
Sft2d3
Dll3
Mrpl54
Zkscan17
2810006K23Rik
Lrrc58
Ush1c
Clcn2
Pdcd7
Dbi
Fuom
Ephb2
Nhlh1
Mier3
Usp32
1700019D03Rik
Pms1
Peg12
Bola3
Thumpd3
Tcf20
Phtf1
Cxcr4
Ucp2
Ftsj3
Ythdc1
Suclg2
Mllt10
Ints10
Dgcr8
Psd3
Plk3
Tubgcp4
Ttc32
Dolpp1
Scpep1
Anp32e
Eml5
Akap17b
Lhx1os
Map3k1
Ckap5
Zfp105
Plcg1
Epb41
Mrpl33
Tubb4b
Tspyl2
Ulk4
Mfap4
Gng5
Rab34
Zeb2os
Myo1b
Cplx2
Taf2
Nat6
1500011K16Rik
Tars
G2e3
Rad51c
Sgsm3
Sec22b
Parp1
Ier2
Kif26a
Etfrf1
Fam133b
Egfl7
Papd4
Dclre1a
Pum3
Rhobtb3
Fcho2
Mtap
Casp8ap2
P4ha1
Brcc3
Gamt
Pknox2
Ap3b1
Rpp25l
Mrps14
Ccdc173
Ddx18
Ptcd3
Yif1a
2810474O19Rik
Prdx1
Ybey
Selenoh
Sf3b5
Emilin1
Hsd11b2
Bccip
Mak16
Dnajc25
A130010J15Rik
Snrpf
1700048O20Rik
Acadm
Tbc1d22b
Sdc2
Vax2
Gcfc2
Lin28b
Uqcc1
Spns2
Ebf3
Prpf3
Rad21
Tmem231
Kcnq1ot1
Dpy19l4
Mtfr1
Hmgn2
Begain
Ndufb4
Chd7
Irf2
Dpysl4
Nup54
Cd63
Rassf4
Tmem205
Ubap1
Fancf
Serp1
Tnpo3
Lxn
Tle3
U2surp
Dctn6
Ago2
Jrk
Slc22a15
Ptpn2
Desi1
Ldha
Nr2f2
Hdhd2
Zfp106
Vps39
5730409E04Rik
Slc45a1
2009-09-01
Zfyve16
Rbm27
Il1rap
Ptprz1
4930444P10Rik
4632415L05Rik
Mdga2
Zswim7
Otx2
Mgme1
Tmem50b
Itgb1bp1
Odc1
Arl5b
Rpp21
Mdk
Slc25a42
Qrich1
Csmd1
Slitrk5
Mib1
Igfbp3
Hddc2
Fabp7
Tmem9
Zfp934
Gtf2h1
Fbxo32
Smc4
Epb41l5
Zfp316
Mmp15
Pradc1
Tmem87b
Tomm6
Dnph1
Gstm5
Smarca5
Rprm
Tcf4
Vim
Rcn1
Suv39h2
Prkcsh
C1qbp
Ppp1r17
Srsf7
BC049730
1190002N15Rik
Dnttip2
Dcaf8
Pa2g4
Spin4
Kpna6
Nfe2l2
Ddx21
Anp32b
Eef1akmt1
2610037D02Rik
Plekha3
Cast
Camsap1
Pabpc4
Phf12
Ehd4
Hdx
Rwdd3
Pcgf3
Lmnb1
2210406O10Rik
Gatm
Nubp1
Phf7
Ankhd1
Ola1
Hsp90b1
Zfp788
Otx1
Smc5
Cdk2ap1
St18
Mtdh
2010107E04Rik
Gpcpd1
Cnnm3
Ndst3
Lin9
Atpaf1
Nhlh2
Cpne3
Arcn1
Dtd2
Camkv
Rhog
Dusp18
3010003L21Rik
Tprn
Mrpl22
Zeb1
Fubp3
AW554918
Psenen
Rgl2
Hadh
Ddx20
Ctdp1
Vps37b
Zfp410
Mrps21
Dctpp1
Zfp933
Ctbp2
6030419C18Rik
Atp6v1c1
Cited1
Slc4a7
Naa50
Rnf149
Gsta4
Mrpl36
Hunk
Nudt19
Naa38
Upf2
Brd4
Sfxn4
Abracl
Sdad1
Nr2c1
Slit2
Blmh
Cnppd1
Appbp2
Supt16
Tma16
Vapb
Bckdhb
Shox2
Morn2
Ebf1
Ikzf5
Lsp1
Pou3f2
Yeats2
Nradd
Cdkn2aip
Fam60a
Axin1
Amer1
Nrf1
Ccdc8
Zeb2
Rabggtb
Palld
Necab3
Pard6a
Dsn1
Alg5
9530082P21Rik
Exosc9
Slc25a5
Gnpnat1
Cyb5b
Lrrc42
Med28
Ppic
Mbip
Elovl2
Etfb
Zbed4
Tpm4
Emid1
Mdm1
Ccdc32
Ino80c
Lmo3
Flrt3
Zfp180
Neurog2
Cdc5l
Rap1gds1
Nfkbia
Ankrd11
Tpmt
Akap7
Cwf19l2
Pcdhga10
Ncbp1
Taf1c
Cd59a
Nxn
Sem1
Elavl4
Galk2
Prdx3
Msi1
Hk2
Zmat5
Klf3
Mpp2
Upf3b
Nphp1
Dnajc15
Msmo1
Ankrd13c
Skp1a
Rfc1
Hspd1
Phf21b
Anp32a
Mtmr1
Pcbd2
Ndufc1
2810004N23Rik
Pcdhb20
1110038F14Rik
Ltbr
Mrpl46
Rint1
H2afz
Fads1
Rrm2b
Pantr1
Cnot6
Nxph4
Xist
Rasgef1b
Onecut2
Serinc2
Ranbp1
Med30
Sfpq
Igfbp2
Plekhj1
Dnlz
Tbrg1
Wdr77
Zfp365
Lyrm7
Pet100
Rilpl1
Chsy3
Hspe1
Lman1
Ptch1
Ginm1
Zfp804a
Pphln1
Nt5dc1
Myt1
Ralgds
Ndufaf2
Tomm7
Umad1
Chd8
Mrpl58
Chchd7
2510046G10Rik
Slirp
Cdc42se2
Sult4a1
Bmp3
Ak6
Syne2
Rnd2
Ccnt1
Hspa5
Ehbp1
Kmt2b
Ddx39b
Rem2
Igfbp4
Zfp689
Larp7
Ankrd26
Polr2i
Lrrc47
Wars
Copz2
Ildr2
Emc3
Mrps17
Amotl2
Reep3
Lmo1
Gfm1
Tcp11l1
Ctr9
E130311K13Rik
Macrod2
Med29
Lrp2
Zfp638
Fam181b
Cnn3
Irx2
Gtf2f1
Dph6
Hes6
Fam136a
Gas2
Tmem258
Wdr12
Cenpn
Mrs2
Ccdc34
Tfb1m
Hist1h1d
Dok5
Cntn2
Zfp385a
Atg12
Ankrd49
Med15
Tmem160
Vcpip1
Fam91a1
Nkx2-2
Mirg
Thsd4
Kansl1
Stk38l
H2afv
Capn15
Cep290
Nespas
Appl1
Fam53c
Cdv3
Ubp1
Irak1
Ndufs6
Fzd2
1810022K09Rik
Dennd1a
Pxylp1
Plpp3
Cpt2
Golim4
Sltm
Nup133
Alpk1
Slc35b1
Tmco3
Cacna2d1
Npepps
Bptf
Stk11ip
Chd1
Ktn1
Synpr
Parg
Dek
Nucks1
L2hgdh
Abcg2
Ntn1
Pan2
Msi2
Nr2f1
Psmc6
Fam189b
Zfp131
Cspp1
Rmst
Uqcr10
Clint1
Limd1
Hsdl2
Gkap1
Pold4
Cotl1
Zfp532
Usp35
Zfp711
Cdc37l1
Cenpc1
Chd6
Qsox2
Mbnl2
Ndufaf4
Man2b1
C730034F03Rik
Zhx3
Chst11
Pex26
Grin2a
Irx1
Sumf2
Malsu1
Ube2s
Rbm19
Zfp618
Vgll4
Sec63
Hist1h4d
Mphosph9
Smarcc1
Antxr2
Dock11
Gemin2
Mmd2
Tsc22d3
Calr
Selenot
Sertad2
Wnt4
Arl16
Timm8a1
Mtmr14
Tnfrsf21
Pacrg
Ccdc177
Sssca1
Ndufaf6
Hspa13
Nthl1
Carm1
Morc3
Naf1
Ubtf
Pnrc2
Git2
Rad51d
Adnp2
Fam13b
Trmt2b
Pam
Pgap2
Dr1
Usp15
Sclt1
Zfp994
Amer2
Hdac6
Cited2
Ipo13
Prrt1
Dach1
Ino80d
Uqcrq
Teddm2
Zbtb20
Garem1
Bmt2
Neto1
2310009B15Rik
Dcc
Ghitm
Racgap1
Polr2k
Ramp2
Msl2
Ino80b
Gpn3
Cdk17
Rnf139
Ddt
Plcxd2
Uri1
Mcm9
Msl3l2
Ccdc93
Ibtk
Clec11a
Thumpd1
Lztfl1
Ptx3
Mpdu1
Sars2
Lhx2
Snrnp27
Tmem163
Arhgap18
Rgmb
Xbp1
Ap4m1
Nkiras1
Srfbp1
Amph
Noc3l
Manf
P2rx4
Cnmd
Tmf1
Ptpn9
Tmem44
Kmt5a
Ppp4r3b
Rbm33
Etv1
Tardbp
Igfbpl1
Prom1
Snrpa
Klhl35
Gskip
Fam110a
Zfp27
Tead1
Pepd
Ctcf
Zfp39
Pcbp2
1700025G04Rik
Polr3k
Cdc25c
Pxdn
Med12
Armt1
Gabpa
Bcas3
Fam96a
Ankrd6
Abhd17b
Gapdh
Cntfr
Golga4
Lima1
Tmem123
Zbtb41
E130308A19Rik
Nlk
Pcdhb2
Fmn2
Atp23
Pfn1
Spdl1
Map3k20
Agbl3
Zfp472
Lgmn
Map7d2
Dcun1d2
D1Ertd622e
Eif3b
Npm1
Bcl10
Stxbp5l
Trub1
Gtf3c6
Rbms2
Dpy30
Dach2
Hyou1
Lmnb2
Ckb
Zmynd8
Nkain4
Prdm8
Ryk
Trappc6a
Tlnrd1
Sybu
Acvr1b
Uqcc2
Tvp23b
Trove2
Tcerg1
Unc79
Ube2t
Tcf12
S100a10
Pcbp1
Cebpzos
Zfp326
Crim1
Usp13
Zfp239
Cyb5r3
Cep70
Fbxo46
Zfp442
Ndufa3
Necab2
Sec31a
Magoh
Cox20
Bbc3
Rbm6
Chd4
Ercc3
Gtf2e1
Ikbkb
Mrpl1
Grk2
Hdac1
E130114P18Rik
Egfem1
Gad2
Cep112
Por
Prkx
Svop
Lag3
Rragb
Shisa2
Peli2
Zcrb1
Uqcrb
Ankrd13a
Abcg1
Polg
Mfsd8
Efs
Adgrb3
Wdr35
Phip
Dhx9
Peg10
Akr1e1
Aes
Nop16
Prpsap2
Glod4
Pcdh7
Dnajb12
Dennd1b
Ofd1
2300009A05Rik
1600002K03Rik
Bola1
Ppfia1
Nme6
2310040G24Rik
Iws1
Flna
Stk39
Rassf3
Srd5a1
Shf
Ndufb2
Chac2
Itga4
Nckap5l
Rap1a
Nomo1
Nbeal1
Asic1
Pstk
Actn1
Vcl
Clp1
C2cd3
Tsn
Anapc10
G730003C15Rik
D430042O09Rik
Atic
Snca
AU022252
Tpr
Ndufv3
Mir124-2hg
Pold1
Mpp3
Npc2
Urgcp
Bri3
Eif1ax
Eml1
Acsl4
Ccdc91
Gpi1
Sft2d1
Alpl
Mpg
Reep6
Tusc2
Ano3
Arxes2
Nrbp1
Cnih4
Cdc14b
Clic1
Tcn2
Sec61g
Sox6
Comt
Olfml2b
Chchd10
Nr2f6
Wdcp
Spty2d1
Cib1
Sco2
Zbtb3
Ctdnep1
H1f0
Emc7
Riox1
Nipbl
Mga
Mbd6
Dlg3
Sergef
Fam114a2
Bloc1s1
Tril
Pik3c3
Knop1
Fxn
H1fx
Baz2b
Med13
Ehmt1
Sos1
Zpr1
Myef2
Dst
Sec61b
Ypel2
Chd3
Rock1
Eif4ebp1
R3hcc1
Taco1
Nrn1
Sgtb
Fbln1
Ppig
Mbd5
2700081O15Rik
Tmem165
Slc12a9
1700001O22Rik
Vps33b
Znrf3
Kbtbd11
Wdr43
Pcdhga3
Ing5
Eda2r
Snx10
Cmtm3
Ctsl
Smad1
1700095J03Rik
Tmsb4x
Zmiz1
Hip1
Ifngr1
Stag2
Arhgap36
Syt11
Gbx2
E430018J23Rik
Lysmd2
Tmem2
Npepl1
Adcyap1
Pou2f2
Farp1
Axin2
Fau
A930033H14Rik
Hmgcs1
Tmem129
Sesn1
Nprl3
Fam53b
Anapc4
Sox12
Akr1b10
Sarm1
Enah
A830082K12Rik
Myo9b
Mxd1
Pla2g2c
Tpi1
Dcaf10
Nop58
Slf1
Bad
Atp5e
Cbfa2t2
Nsa2
Klf13
Bglap
A030001D20Rik
Atxn7l2
Zfand4
Dnajb5
Htatsf1
Thoc2
Anapc13
Dvl2
Lmo4
Cartpt
Trim33
Bod1l
Ppp1ca
Thap11
Usp31
Ubl5
Actr6
Csrp2
Wasf3
Sfxn5
Ebpl
Naca
Eif4a1
Vopp1
Sp9
Dnajc19
Gpx1
Mesd
Vegfb
Mt1
Fndc3a
Rngtt
Atf5
Lap3
Fcer1g
Kalrn
Otud5
Coasy
Miip
2810403A07Rik
Clk3
Pcdhb18
Lypd1
Tom1l1
Dmac2
Nuak2
Fbxo44
Ddx59
Fgf10
Trub2
Ppia
Crk
Rcn3
March8
Snrpe
Mpi
Fam161a
Flywch1
Cyfip1
Scd2
Elac2
Nol11
Btf3
Taco1os
Rab33b
Cog8
Mcee
Rpa3
Zcchc9
Bag4
Tmem185b
Slc50a1
Mtf2
Chd2
Htt
4933427D14Rik
Hcfc1
Hmgxb4
Atxn7l1
Wasf2
Edil3
Lnpk
Snrnp200
Aatf
Fdft1
Nans
Nav2
Dcun1d4
Ifitm2
Pcyt1a
Hebp2
Brwd1
Brap
Mad2l2
Mapk6
Lipa
Mir124a-1hg
Pigyl
Rif1
Rbfox3
Exd2
D2hgdh
Cdk6
Rnf181
Tpm1
Wdr26
Arhgef25
Kctd10
Spice1
Spint2
Thg1l
Hmg20a
Pds5b
Mat2b
Rbm34
Tmem116
Ppil4
Ddit4
Flot1
Usmg5
Patz1
Sgta
4930402H24Rik
Myh10
Lrrtm4
Pdlim7
Ndufa12
Mrpl40
Phlda3
Cdkn1c
Tti2
Wnt10a
Cxxc5
Nfil3
Psma7
Rgma
Ube2a
Yipf6
Plch2
Apoa1
Gucy1b1
Zfp952
Kcnh2
Mynn
Fcor
Afap1
Cdkl5
Strn3
Hacd3
Cops6
Lactb2
Taf6l
Manea
Rab13
Zfp148
Dusp12
Scn1a
Ubr3
Zcchc7
Sh3bgrl2
Nectin3
Pkd1
Alg3
Mlf1
Lrrc8c
Evi5
Tmtc3
Lzts1
Tle4
Supv3l1
Rpp38
Ppib
Sertad4
Gpalpp1
Arih2
Olfr482
Cyp46a1
Il17ra
Fdx1
Ccdc137
Plekha8
Fyttd1
Pqlc2
Selenom
Pbx1
Hyls1
Ndufa11
Tmem18
Erh
Atp5g2
Naxe
H2-D1
Armc2
Lemd1
Hist2h2ac
2010320M18Rik
Abcf3
Zfp518a
Pdlim4
BC005561
Acsl6
Itsn2
Rab3gap2
Fdps
Vps52
Capn7
Utrn
Utp20
Pias3
Mrps36
Dync1li1
Senp6
Slc6a6
Dynlt1b
Arpc1b
Plk2
Tsacc
Kcnk10
Cep104
Phf1
Proser3
Zfp260
Cfap97
Chic2
Snrnp35
Bud13
Mitd1
Scrt1
Mbd4
Mrnip
Crabp1
Cdo1
A630089N07Rik
Nckap5
Rab8b
Zcchc11
Rnd3
Ier5l
Acy1
Ddah2
Tor1b
Prpf8
Crebrf
Cpped1
Srrm3
Ap5z1
Sass6
Cntnap5a
Islr2
Tox3
Pcgf6
Calb1
Chst8
Zfp687
Col4a3bp
Hist1h3d
Zrsr2
B230118H07Rik
Kin
Pnisr
Nemp1
Zfp799
Spats2l
Coq3
Atp11b
Pom121
1500011B03Rik
Mtx2
Phf20l1
Map2
L3hypdh
Rufy1
Rbp1
Tmem218
Bpnt1
Camta1
Ddit3
Cdk1
Usp34
Rb1cc1
Nup85
Yy1
Cdc42se1
Qprt
Brwd3
Il17d
Scamp3
Sugt1
Mxra7
Bag5
Dtwd2
Inafm2
Arhgef1
Eif3a
Prpf40b
Trim44
Ccng1
Cpne8
Gtf2h3
Ugdh
Chchd1
Eri1
Mark3
Nrcam
Immp1l
Arhgap29
Qk
Uvrag
Akr7a5
Zfp110
Abhd6
Eef1b2
Ndufa10
Ripor2
Zfp866
Nabp2
Foxk1
Gstk1
Slc1a3
Vav3
Ccdc47
Uvssa
Creld2
Neurod2
Zfp653
Ncaph
Pspc1
Cd151
Zfp764
Acad9
Jund
Gabrg2
Cep250
H2-K1
Zc3h4
Dcp1a
Aldh6a1
Ptar1
Tet2
Lcorl
Irx5
Tsc22d2
Pdik1l
Tnfaip8
Armcx5
Kmt2a
Med26
Zbtb8a
Lrwd1
Hif3a
Dynlt1f
Scn8a
Prelid3a
Nek7
Vps36
Trappc9
Vezf1
Pcnt
Otud3
Kcnb1
Slc12a6
Zbtb2
Cenpx
Tstd3
F2r
Tulp4
Myo1e
Tacc2
Paip1
Hist1h2ak
Kif2c
Kcnv1
Ddx49
Fgd4
Dpp7
Ndufb5
Zufsp
Slc35a3
Nsrp1
Adgrl3
Tyw3
Fgfr1
Nfkb1
Ppp1r26
Tspoap1
Fance
Cyp51
Zfp606
Cebpg
Fam114a1
C1d
Phf21a
Nsmce2
Cckar
Sdf2l1
Txnl1
Tbc1d30
Mok
1110008P14Rik
Uimc1
Fam81a
A730063M14Rik
Slit1
Tab1
B930036N10Rik
Fbxo6
Atad2b
Commd2
Wdr70
Tiam1
Pdia4
Zfr2
Coro1a
Bloc1s5
Fam35a
Irs1
Med11
Slc7a1
Gls
Rsph9
Nrip1
Aldoart1
Igsf8
Tbl1xr1
Slc25a51
Ubb
Mterf1a
Actr1b
Usp25
Hmgcr
Rbm4
Rfx3
Gcsh
Fam126a
Ube2z
BC051142
1500015A07Rik
Slitrk2
Hyal1
Ggh
H2afj
Paf1
Zfhx2
Pcnx4
Nhlrc3
Acp1
Slc1a2
Wdr75
Zdhhc2
Mindy4
Dgkd
Iqcc
Zfp937
Slc25a40
Tet1
Opn3
Hook3
Kdm4c
Ppp4r2
Pyroxd1
Acsl3
Serpini1
Zfp612
Cdan1
Zfp300
Slc12a7
Slc4a1ap
Tpt1
Rapgef2
Pbx3
Isyna1
Dusp1
Nxph3
Egr1
Unc5c
Ccdc84
Yif1b
Zfp820
Slc6a15
Elmo2
Setdb1
Dennd5a
Fzd1
Arrdc4
Qdpr
Golgb1
Tnrc18
Zfp74
Cyp1b1
Wscd1
2610524H06Rik
Eci2
Psap
S1pr1
Trmo
Fgfbp3
Dhx37
Astn1
Pcdh17
Arx
Ap1ar
N6amt1
Tnnt1
Prrc2c
Gusb
Atp2b4
Elp6
Atp1b1
Chl1
Zscan29
Mycl
Hipk1
Rexo5
Lig1
Fmnl2
Thap12
Dmrta1
Nrap
Ppt1
Nudt18
Sepsecs
Dpf1
Slc9a8
Zfhx4
Ostm1
2310033P09Rik
Gpr4
Pou3f3
Cad
Marc2
Rhov
Syt14
Cav1
Urod
Kdm3a
Zfp780b
Glo1
Emx2
Hsd17b7
Oxct1
Pop5
Atp6v0e
Arid4b
Ccdc88a
Plekha5
Aldh1l2
Cggbp1
Shd
Ankrd37
Cdk13
Tnks1bp1
Atg16l1
Thada
Mex3a
Slc25a28
Pard6g
Klf16
Tmem132c
AV099323
2008-09-01
Jun
Eif4g3
Zc3h12c
Xylt2
Rsbn1l
Trmt13
Aars
Vps13c
Capn5
Zmynd11
Ubr5
Plbd2
Hist1h4i
Tex30
[truncated: 1,805 more rows]

## Sheet: Po Wave Genes
Po
Odf3b
Frmd6
E2f8
Aifm2
Meis2
Smad6
Foxa2
Tmc3
Gatsl3
Kifc1
Iqgap2
Cdt1
A930004D18Rik
Rassf4
Sgo1
Plekha7
Gas2l3
Prr11
Itm2a
Lyrm7
Nqo2
Mfap5
Spp1
Kif20a
Chek2
Haus6
Nhs
Acss3
Aurka
Pawr
Pcp4l1
4933404O12Rik
Neurod4
Rdm1
Cdiptos
Mir9-3hg
Tmem229a
Cdc42ep5
Polr3g
Cdc25c
Gen1
Ttf2
Chaf1a
S100a11
Ung
Sipa1l1
Ggnbp1
Olfm3
Ninl
Pdpn
Plin3
Ect2
Diaph3
Mcm3
Tedc1
Dlgap5
Tspan2
Hmga2
Cenpe
Irx5
Ccnb1
Lbr
Gpc3
Mylpf
Mis18bp1
Lockd
Pax6
Zswim7
Uhrf1
Bcap29
Tpx2
Dnph1
Esco2
Klf3
Cenpq
Nr2e1
Jag1
Fbxl21
Spag5
Mcm4
Neurog1
Ccna2
Igdcc3
Shcbp1
Lrrc9
Bub1
Cdca3
Kif23
Sfrp2
Irx3
Kif15
Rabl3
Fkbp10
Knstrn
Spc25
Knl1
Kif2c
Dhfr
Atpaf1
Rrm2
Serpine2
Dhx16
C030010L15Rik
Ncapd2
Smtn
Kif26a
Pkdcc
Ebf2
Ppp2r5a
Six4
Ccnb2
Tex30
Pimreg
Tmem47
E2f3
Irx1
Ccdc18
Mt1
Tonsl
Alg8
Yes1
Ackr3
Mki67
Gins1
Gab1
Rasl11a
E2f1
Eif4ebp1
Bfsp1
2310011J03Rik
BC049730
Cog5
Litaf
Cdca8
Cntrl
Nuf2
Topbp1
Cep55
Ptpn14
Ednrb
Chchd10
Hmmr
Bcl2l12
5930412G12Rik
Anln
Zrsr1
Sord
Phgdh
Dtl
Cdc20
Cdc45
Pbk
1810032O08Rik
Tmem97
Ttc32
Wwtr1
A230083G16Rik
Tacc3
1700113A16Rik
Pmf1
9430038I01Rik
Lpar4
Socs4
Gramd3
Hells
C330027C09Rik
Zfp367
Ccdc73
Cks2
Rassf8
Casp6
Hist2h4
Slc25a24
Prc1
Exosc5
Phlda1
Pclaf
Dnajc28
Sdf2l1
Zfp36l1
Cenpa
Pole
Sox6
Ehd4
Ghdc
Mindy4
Birc5
Utp14a
Smc4
Pttg1
Ttr
Nde1
Krcc1
Racgap1
Tppp3
Gpatch4
6230400D17Rik
Svil
2810408A11Rik
Mcm2
Tfdp2
Tpm2
Top3a
Tipin
Plekhg2
Cenpw
Spg20
Zfp526
Cenpf
Spc24
Zfp536
Gemin8
Ccnd1
2810402E24Rik
Fstl1
Pdzd2
Ckap2l
Rnf4
Fzd10
Nuak2
Sigmar1
Crybg3
Sfrp1
Efcab11
Cln5
Uevld
Bckdhb
Rab11fip5
Asxl2
Notch1
Top1mt
Gcat
Fam83h
Hba-a1
Npl
Sertad2
Zfp286
Ncapg
Kif4
Mfng
Gla
Pi4k2b
Ppp1r14a
2610020C07Rik
Lrrn1
Nfe2l2
Mcm6
Dlx6os1
Rrm1
Melk
Xkr8
Prim1
Suv39h2
Tarsl2
Cmss1
Cenpj
Ints7
Gas1
Hist1h2bc
Cenph
Nusap1
Oat
Ccnd2
Zfyve21
Nol8
A630072M18Rik
Zbtb18
Cmtr1
Btg2
Pinx1
Ube2c
Bola3
Smc2
Pkp4
Cmtm7
Olig3
Pofut2
Acot13
Prkdc
Boc
Kirrel
Tyw3
Rrp15
Foxb1
Igf2bp2
Id2
Fgfr3
Mettl1
Larp7
Glis2
Carnmt1
Prdm5
Ccdc77
Hist1h1b
Hmgn5
Tyms
Ndufaf6
Mia2
B3galt2
Ska1
Vwa3b
Rgs13
Zeb2os
Cecr2
Dbx1
Cks1b
Nes
Gng12
Mbp
Hddc2
Cenpm
2610318N02Rik
Hspg2
B430219N15Rik
Msl3
Wdr74
B2m
Baz1a
Cenpk
Tbr1
Hes3
Mtap
9030025P20Rik
Timeless
AF529169
Hist1h1c
9330020H09Rik
Fam83d
Ccdc58
Aspm
Akr1b3
Agk
Maml3
Bcor
Rsu1
9030612E09Rik
Mcm10
Ankrd40
A530017D24Rik
Dnajc21
Mnat1
Uri1
Hmgb2
Snca
Wscd2
Sp3os
Tead2
Fancc
Tspan18
Mn1
Lxn
Fam160b1
Nrarp
Spata1
Nop16
Bckdk
Abcd1
Pou3f1
Igfbp4
Frrs1l
Bmp1
Mad2l1
Lhx1
Socs6
B230317F23Rik
Abhd13
Tmem248
D16Ertd472e
Dnajc9
Adamts6
Amotl2
Rcn1
Alkbh1
Rnaseh2c
Eif4e3
Alpl
Ppih
Vrk1
Zscan26
Ucp2
A930029G22Rik
Ebf3
Anp32b
1110020A21Rik
Zbtb48
Gtf2e1
Acsl6
Il17d
Acadl
Rflnb
Plk3
Tcf3
Asf1b
Myo10
Foxj2
Dhx29
Msn
Cdk2
Nasp
Actn1
Tgif1
Hes1
Ccdc28a
Ccnl1
D930028M14Rik
Mut
Lrrc1
Nop14
Grb10
3222401L13Rik
Igf2bp1
Dcxr
Wdr89
Gadd45g
1190007I07Rik
Rai14
Lsm5
Fkbp15
Ccnjl
Hmgn3
Ezr
Dpy19l4
Mrps11
Apool
Hat1
Zeb2
Siva1
Irx2
Slc25a13
Mgst1
Lrrfip1
Dpy30
Lsm6
Ccdc142os
Zfp869
Net1
Prorsd1
Golim4
Sars2
Timm21
Josd2
Ptbp1
Rpp40
Washc3
Lgals1
Me2
Plp1
Ltv1
Bcl11b
Elac1
Mtrr
Hk2
Ubqln4
Dek
Pbdc1
4930524J08Rik
Cnih4
Tulp1
Bcl7b
Optc
Ftsj3
Rad51b
Sclt1
Itgb3bp
Trip10
Cdc34
Serp1
Spsb4
Dhrs4
Fancl
Cox6b2
Pcbp3
Lyar
Fam60a
1600012H06Rik
Gpbp1l1
Ccdc137
Fktn
Lmo1
Tmod3
Mdk
Btbd17
Stard9
Ddx21
Snx5
Hmgn2
Hmg20b
Kpnb1
Metrn
Txnip
Swt1
Rftn2
Ppp2cb
Dut
Ormdl2
Msl3l2
Taf1d
Rmnd5a
Ttpal
Il18
Vim
Smim11
Serpinb6a
2810006K23Rik
Ptpn13
Rfc1
Hbb-y
Ddx39
Ndst1
Ybx3
Clic4
Lrrc58
Rpgrip1l
Smim15
Dera
3110082I17Rik
Gas2
Fzd2
Zfp184
Ccdc167
Gpx8
Bag2
Anp32e
Sppl2a
2310039H08Rik
Pdia4
Pdp2
Dbi
Stxbp5l
Eme1
Akr1b8
Etfa
Mrpl22
Asf1a
Sec13
Zfp593
Gcc1
Selenoh
Gnl3
N6amt1
Mxra8
Srm
Barhl2
Tjp1
Tcf4
Gch1
Mmgt2
Rhobtb3
Hes6
Slc12a7
2810004N23Rik
Lin28b
Necab2
Ddx47
Prdx1
Fst
Cenpx
Tmem98
Spidr
Phldb2
Copz2
Neurod1
Spr
Kif22
Usp45
Nop10
Memo1
Lsm3
Ankrd49
Hrh3
D3Ertd751e
Gng5
Gabpb2
Cdca7
Fam110a
Gt(ROSA)26Sor
Cdkn3
Cth
Snrpf
Insl6
Rbm38
Twistnb
Mrpl54
Hadha
B9d1
Akna
Ndufb6
C030037D09Rik
Zfp365
Uqcr10
Nfe2l3
Nudt5
Pdlim1
Trip11
2700046A07Rik
Dtymk
Mtcp1
Dll3
Tmem178
Cryba1
Il11
Mybbp1a
Vps37b
Cox17
Acyp1
5031425E22Rik
Fam98b
Ftx
Grasp
Synpr
Tctn1
Cep104
Lypla1
2810001G20Rik
0610040B10Rik
Rsl1d1
Limd1
Dctpp1
Grem2
Fam172a
Ldha
Uvssa
Gli3
Cdk2ap1
Zfp493
Rfc4
B230307C23Rik
Dpm3
Epb41
Leng1
Msi1
Hey1
Tec
Id3
Rnaset2b
Kctd12
Ptch1
Zbtb8os
Snrnp25
Car14
Ndufaf5
Camk1g
Arhgap5
Incenp
Tead1
Jpt2
Xist
Pdlim3
Zfp189
Atp2a2
Magoh
Arhgap28
H2afx
Ribc1
Rif1
Rangrf
Otx1
Rfc3
Rad1
Abcd2
Prdm9
Fabp7
Polr2k
2900093K20Rik
2310009B15Rik
Sav1
Pds5a
C1qbp
Mfap4
Lmnb1
Rnaseh2b
Bcl7a
Hdac1
Slirp
Abracl
Hsp90b1
Tbcel
Phactr4
Bicc1
Cntn2
Ganc
Pno1
Afap1l1
Suv39h1
Eif3g
Itga10
Atf1
Ndufb4
Nudcd2
Rhoc
Etfb
Rtkn2
Zbtb16
Srsf7
Cd164
Zfp36l2
Lsm4
Nudcd1
Rrbp1
Tmem258
Prdx6
2009-09-01
Mta3
Nup37
Ctsz
Mrps14
Hps5
Igfbp2
Pnpla6
Ift43
Ctnna1
Srrm4
P3h1
Cflar
Zfp282
Trove2
Nucks1
Adcyap1
Ccdc96
Fnip1
Fermt2
Lix1
Nthl1
Hnrnpf
A330069E16Rik
Bmpr1b
2610001J05Rik
Lsm7
Otx2
Dst
Nsun2
1700019D03Rik
Sem1
Enox2
Tomm7
Rhbdl3
Exosc8
Sapcd1
Ptgr1
Ddx39b
Bola2
Thrap3
Uchl5
2810474O19Rik
Mrps21
Hsph1
Med11
Tescl
Odc1
Fam102b
Gadd45a
Gadd45b
Stip1
Tor1aip2
Alyref
Ier2
Cox15
Smim20
Ift52
Cnn3
Nhlh1
Tmpo
Fkbp9
Rbm8a
1700008J07Rik
Elavl1
Mrps34
Msi2
Mrps33
Kcnq1ot1
Snrpg
Myl12a
Zfp503
Fam133b
Gfer
Gsta4
Grsf1
Aip
Psat1
Tubb4b
H2afz
H2-K1
Pkib
Ralgapa1
Tyw1
Smarca5
Dffb
Qser1
Anapc15
Thoc6
Rnd2
Rcn3
Tpm4
Mthfsl
Ranbp1
Srek1ip1
Ppp4r1
Trnt1
Fbl
Mat2b
Fam96a
3110006O06Rik
Pou3f4
Xlr3a
Srrt
Mnd1
Palld
Sstr2
Coil
Rpa2
Slc25a5
Mitd1
Itfg2
Ndufaf2
Pdzd11
Pus7l
Prdm8
Fam92b
Tfrc
Nmral1
Flrt3
Dock1
Mycbp
Eif2s2
Nsa2
Snrpc
Tmem55a
Cwf19l2
Commd2
Pih1d2
Cdc42se2
Pnoc
Peg12
Snapc3
H2afv
Gjc1
Mrpl33
St18
Ebf1
Haus1
Magt1
Npc2
Vegfc
Cep44
Pgm1
Arhgef17
Pdia6
Myh10
Polr2h
Eif2b3
Scfd1
Ccdc136
Ndufa12
Glul
Ints8
Mrps15
Pcyt1a
Ppic
Lrrc42
Ndufc1
Mphosph10
Naa10
Eml5
Sass6
Cdk6
Bmp3
Romo1
Ube2s
Pou3f2
Antxr2
Phip
Dcc
Anapc13
Ly6e
Utp11
Rbm28
Pim1
Slc25a39
Yrdc
Grk4
Hcfc2
Zfp994
Nr2f2
Desi2
2810454H06Rik
Miat
Irf2
Fos
Pole3
Bbof1
Usmg5
Cul4b
Ube2f
Hspe1
Hdgf
Sec61b
Ndufa2
Mtfr1
Cald1
Chd2
Clic1
B4galt6
Ss18
Banf1
Rbms2
Atp6v0a2
Trub2
Pradc1
Wfdc1
Rpa3
Tmem256
Lrpprc
Efcab7
Zbtb1
Gpx7
Foxn3
Prss23
Lyrm9
Arl2
Zc3h13
Utp23
Tsix
Tnfaip6
Ice2
Celsr2
Stxbp3
Med27
Dlg5
Insm1
Tspan31
Lrrc51
Orc2
Ighmbp2
Etv1
Znhit6
Chd7
Pcbd2
Anp32a
Prpf18
Fen1
Ttc12
Gtpbp8
Cd63
Zfp820
Hapln1
Ran
Timm8b
Elavl4
Nhlh2
Golm1
Ubp1
Ftl1-ps1
Hsf1
Acin1
Acads
Npm3
Ufsp2
2010107E04Rik
Vrk2
Atp5j2
Zfp9
Rwdd2a
Abce1
Hibadh
Lhx1os
Slc4a7
Selenom
Zfr
Syt2
Axin2
Cblb
B3gnt4
Dach1
9230110C19Rik
Gnpda2
Kcnk1
Pmp22
Gga1
Pantr1
Ccar1
Sostdc1
Lap3
Shox2
Fkbp11
Sec61g
Cnn2
Lrig3
Ppib
Syce2
Isy1
Cox7b
Plekha8
Map2k3os
Pdlim4
Igfbpl1
Otulin
Etf1
Fam199x
Atox1
Timm10b
Cxcr4
Fam149a
Purb
Syt14
Supt4a
Gfra1
Eci2
Hist2h2bb
Eomes
Rangap1
Fgf15
S100a10
Tmem132c
Utp18
Cib1
Atp5k
Scd1
Cat
4921524J17Rik
Tigd2
Ndufa3
Crip1
Ralb
Ago1
Dctd
Ndufa7
Zbtb20
Eif2s3x
Dis3
Eef1akmt1
Txn1
Tcf12
Gtf3c6
Get4
Pepd
Tpr
Rtraf
Adat2
Baz2b
Pfdn4
Nap1l1
Usp1
Bphl
Smc1a
Mid1
Manf
Zc3h14
Sarnp
Mif
Gkap1
Hbb-bs
Npepl1
Cdv3
Ptprz1
1810022K09Rik
Mthfd2
Pstk
Pfn1
Hspa5
Slfn9
Cep350
Tpp1
Pcdhga6
Mrpl34
Ccdc34
Rbbp9
Rprd1b
Wipf1
Ik
Krt10
Ndufb11
S100a1
Skp1a
Prdx3
Rab43
H1f0
Efcab12
Dph3
Tmem106c
Dusp9
Cplx2
Uqcrh
Klf11
Fbxw7
Sf3a2
Rpp38
Tnnt1
Tuba1b
Tab2
Dnah8
Uqcrb
Gapdh
Nkain4
Csrp2
Spop
Dnlz
Atoh7
Snrpe
Rbm3
Arid1a
Thyn1
Mapk7
Taf5
Prdm2
Pcnp
Hnrnpab
A130010J15Rik
Cox6c
Dqx1
Kcnj12
Atp5l
Cd81
Chd4
Mpped1
Tada2a
Gadd45gip1
Lrif1
Pcbp1
Pabpc1
Cnpy1
Jam2
Mrps36
Rexo5
Selenot
Prkg2
Mab21l1
Eif3e
Mcee
Ola1
Prep
Dhx38
Tpi1
Ccdc177
Nfyb
Pcdhb18
Bhlhe23
Rfc5
Dclre1a
Twf1
Acsl3
Baz1b
Gstm1
Trp53i11
Antxr1
AI413582
Sall3
Rapgef1
Rnh1
Mgme1
Ephx2
Gtf2f1
Golga4
5430416N02Rik
Trmt13
D130040H23Rik
H1fx
Cox5b
Atp1a2
Syne2
Blvrb
R3hcc1
Cited2
Stk35
Taf12
Polr3d
Dach2
Cep290
Gps2
A730056A06Rik
Tcp11l1
Gatsl2
Fam174a
Gucy1a1
Zfp932
Fam241a
Dhrs7
Nek6
Bptf
1810044D09Rik
Setbp1
Mettl17
Atp5e
Brca1
Usp39
Tep1
Sh3bgrl2
Ssna1
Zeb1
Scd2
Cdkn2aip
Irf9
Tirap
Ddt
2010320M18Rik
Ppm1m
Neurog2
Atp6v0e
Pycr1
Mcur1
Jun
Etfrf1
Macrod2
Rc3h1
Ptx3
Eif4e2
Map1a
Ctr9
Tmf1
Fam181b
Pcolce
Baz2a
Cacna2d1
4833439L19Rik
Psme2b
Senp5
Fam184b
Ptpn23
Lhfpl5
Pcbp2
Samd15
Pin4
Osbpl3
Kansl3
4933406P04Rik
Agpat2
Mrpl42
Gskip
Itgb1bp1
9330104G04Rik
Hist1h2ac
Atp4a
G0s2
Yif1a
Zfp760
Myt1
Cavin4
Fam217b
Mafb
Ufc1
Vgll4
Ccsap
Ccdc25
Exosc9
Ybx1
Fanci
Bicd1
Ppp1r17
Lima1
Eif1ax
Uaca
Hmgb1
Unc5b
Mxd1
Washc4
Taf10
Larp4
Psmg4
Shmt1
Chchd5
Ckb
Atrn
Amer2
Psd3
Rnf216
H2afj
Uqcrq
Aprt
Haus2
Lipt2
Fau
Ndufa6
Gamt
Snrnp48
Tmsb4x
Psma7
Rwdd4a
2300009A05Rik
Pibf1
Nr2c1
Psen2
Myo1b
Dnajc24
Sumo3
Gpr45
Nsdhl
Ppp4r3b
Cspg4
Tmem2
Wdr12
Prom1
Map7d2
Olig2
Nos1
Prkar2a
4930453N24Rik
Scaf11
Rlim
Cdca4
Zfp281
Mfap2
Msrb1
Ccdc191
Ccdc66
Sgo2a
Foxd1
Rad50
Ckap5
Pop5
Lhx2
Npr2
Btf3
Tmem80
Mau2
Trp53
Cdkn1a
Spata6
Tm9sf1
Asap2
Tmem143
Dpf2
Rwdd3
Nup188
Pxmp4
Golga5
Arhgap18
Synrg
Mmd2
Fndc3a
Lin9
Rragc
Hcfc1
Xpnpep3
Col18a1
Hist1h1e
Socs7
Ccni
Plcb3
Ptrh1
Larp1b
Itpr2
Syngr2
Fezf1
Insig1
Abhd14b
Ptrhd1
Ap3b1
Zcchc10
Phtf1
Sema4g
Cxxc5
Naca
Zfp568
Dnajc10
Hs3st3b1
Nr2f1
Zbtb7a
Klhl35
Camk1
Cystm1
Nav2
Manea
Ahcyl1
Dnajb2
Svip
Chchd6
P3h4
Hist1h2be
Nxph4
Timm23
Sec23b
Ercc6l2
Cbfa2t3
Coa7
Pcsk5
Nub1
Yod1
Slc31a1
Arhgap42
Rnf138
Ppia
Homer2
Pyurf
Nsrp1
Rmst
Xrcc2
Gosr1
4930513N10Rik
Hsd11b2
Ralgapa2
Impa1
Medag
Dlgap2
Helb
Cdo1
Fxyd2
Mdga1
Ttf1
Exosc7
Ankhd1
Ak3
Tmem186
Lsp1
Efnb1
Pqlc2
Cck
Mrpl58
Adamts5
Ebpl
Cdc42bpa
Aldh7a1
Mrps24
Phc3
Eri1
Nr5a2
Orc6
Lppos
Atf7ip
Fxn
Wdr38
E130006D01Rik
Uck2
Erich1
Thap2
Eif3h
Echdc1
Zfp467
Hpf1
Flcn
Mri1
Aqr
Wdr83os
Islr2
Rack1
Bcap31
Rspo3
Dynll1
Spa17
Rnf168
Crabp1
Echs1
Suclg2
Lysmd3
Eno1
1700001O22Rik
Plpp3
4932438H23Rik
Ppp1r3g
Paxbp1
Dph6
Nfix
Vstm2l
Cstb
Sptlc1
Upf2
Rgs2
Mif4gd
Cep57
Larp1
Pola2
Ap3m1
Epcam
Dexi
Pgpep1
Zfp873
Ripk2
Far1
Tmem29
Atad2
Sp3
Papd5
Wscd1
Lat2
Dhrs13os
Slf1
Eef1b2
Pet100
Otud7b
E2f5
Bod1l
Nhp2
Cep41
Zfp799
Vipas39
1700052K11Rik
Zfyve26
Ccdc173
Ssr3
Clybl
Gcsh
Clpb
Slc6a15
Zfp449
Ppcdc
Cdyl
Arfgef3
Elmsan1
Zswim9
Zc3h12c
Dpysl4
Fbxo5
Uqcrc2
Brd7
Snupn
Glyctk
Whamm
Ccbe1
Tmcc1
Tsc22d4
Rbm41
Dennd1b
Prmt5
Mtx3
Fam212b
Slc25a20
Dapl1
Tmem245
Ankrd11
Ackr1
Klf13
Ndufb5
Aes
Urod
Tomm70a
Polr3f
Fgf10
Myo6
Foxred1
Letm2
Nrn1
Kcnu1
Ercc6l
Dus4l
Trappc6a
S100a16
Pdk3
Peli1
Ttll7
Tob2
Med17
Mfsd2a
Aldh18a1
Spry1
Lypd1
Ndufs8
Ier5l
Mvb12a
Ndufa5
Plag1
Abcd4
Mrpl44
Hps3
Smim4
0610005C13Rik
Hmgxb4
Rbbp8
Eef1a1
Dtd2
Rpgr
Ppp4r4
Cd59a
Tmem131
Cd276
Med12
Pla2g12a
Tmem107
Slc10a3
Ankzf1
Cox10
Pax3
Mrps27
Cox20
Tpt1
Atf5
Cetn2
Pik3ca
Zfp995
Plekhg5
Klhl41
N4bp2
Pogk
Mrpl41
Mtrf1l
Acer3
Fgd4
Pbx3
Washc5
Hes5
Ddit4
Ercc5
Akr1e1
Jkamp
Lemd1
Rabepk
Pgam5
Rgs16
Snhg10
Ddit3
Zfp652
Mettl5
Usp16
Pigyl
Gstm5
Snrk
Csmd1
Prkcd
C030034I22Rik
Tmem41a
Fam98c
Tbc1d8
Zfp458
D030055H07Rik
Blzf1
Slit2
1700025G04Rik
Atpif1
Akt2
Kmt2a
Zfp319
Shmt2
Fzd1
Lmo3
Ndufa11
Ppfia2
Btg1
Cpne3
3830406C13Rik
Rgmb
Ing3
Akap7
3632451O06Rik
Jund
Fam43a
Cript
Neil3
Pxylp1
Igsf8
Angpt1
Rnd3
Ahctf1
Mybl1
Sik2
Adcy8
Thbs3
Pomc
Lzic
Adgrv1
Plppr5
Pcdh18
Spag9
Higd2a
Ccdc91
Tmem136
Pcdhga11
Gns
Fam46a
9430065F17Rik
Shoc2
Zbtb41
Hspa4l
Oxnad1
Utp14b
Lmo4
Gbx2
Mettl18
Zfand4
Rpain
Zfp667
Puf60
Adgrl3
Cul2
Nkain1
Calr
Map4k1
Cartpt
Spint2
5330434G04Rik
Bnip3
Pfdn5
Hook3
Ptpn12
Spin4
Tle4
Zufsp
Zic3
Ccpg1os
Zmiz1
Spdya
Pard6g
Tmco1
Napepld
Plekhf2
Sh3rf1
Map3k7
4632404H12Rik
Ptprg
Pcif1
Tfpt
Cdh9
Ypel2
Mcts1
Asic1
Hist1h4j
Hsd17b7
Tcof1
3110082J24Rik
Snx30
Ist1
Klhl32
Ostc
Actg1
Slc16a6
Pgls
Pou3f3
Grk5
Spty2d1
Abcg1
Cntfr
Pbxip1
Cdkn1c
Dcdc2a
Nfkb1
Cep112
Atp1a1
Cisd3
Lcorl
Tada2b
Mettl5os
Plcb1
Fam126a
Hscb
Nfya
Scrt1
Tmem163
Gas2l1
Unc5a
Lmo2
Abhd17c
Creb1
Rasgef1b
Kcne1l
Dok5
Stx4a
Zic5
Psme2
Atp6v1a
Slc38a9
Ankrd6
Ufl1
1700021N21Rik
Kdm6b
Rap2c
Pcdhb21
Ankrd50
Nck1
Ppig
Entpd7
Mthfd1l
Fam81a
Dnajc2
AY036118
Cfap54
Phf21a
Zfp446
Fmo1
Bmt2
Ccdc59
Cdkl5
Nrip1
Setd1b
Zfp618
Pcnt
Ascc1
Pla2g6
Pard3
Lactb2
Ulk4
Slc1a2
Igf2r
Ascl1
Eml4
Elmod1
Zfp711
Tmem151b
Aldoa
Pcdhb15
Atp5g1
Brwd3
2310033P09Rik
Spats2l
Cited1
Glrx2
Srp72
Jmjd1c
Smad7
Sh2d3c
Nbn
1700040D17Rik
Pecr
Atg10
Arf3
Vps29
Pex3
Faf2
Scn1a
Cebpzos
Snhg18
Nfia
Slc7a6os
Pcdhb14
Efhc1
Dctn3
Unc5c
Zfc3h1
Tmtc2
Pam16
Chrac1
Cep83
Stx8
Jmjd8
Slc39a9
Acadm
Efna5
Afap1
Gcfc2
AW549877
Rmi1
Arhgap29
Tceal1
Esyt1
Upf3a
Spire1
Slc44a5
Ssr4
Pald1
1500015A07Rik
Tmem196
Spata5
Nckap5
Slitrk5
Hmces
Shisa4
Ginm1
Bax
Uqcc2
Cmtm3
Nek7
Dscaml1
Rbbp6
Edil3
Fezf2
Renbp
Grb2
Fmn2
Zfp292
Kalrn
Pipox
Tnrc6b
Galc
Arhgap36
Mitf
Elavl2
Mylk
Ubr3
Prob1
1110008P14Rik
Tank
Clstn1
Ap4m1
Gcc2
Cntn1
Fhad1
Calb1
Slc17a8
Rp9
Pea15a
Supt6
Cmc1
Cep128
Ggps1
Isyna1
Rbm27
Tctex1d2
Psme1
Birc6
Tma16
1700088E04Rik
Tatdn3
Hmgxb3
Disc1
Ikbkb
Pam
Nampt
Uxt
BC005561
Map3k13
Man1c1
Frmd4b
Tesc
Rtca
Rb1cc1
Nrsn1
Mag
Syt11
Tpbg
N4bp2l1
Lamc1
Fbxl7
Tacc1
Ints12
Mastl
Gabarap
Nek8
Gabrg2
Smg7
Rnf122
Ift74
Mkl2
Morn2
Mrpl53
Stk36
Idnk
Ispd
Dse
Slc25a16
Tmem237
Smc6
Stau1
Qrich1
Zmym4
Napg
Nradd
Wdcp
Tapt1
Ctsf
Zfp958
Xpc
Igfbp7
Dnaaf5
Man1a
Luzp2
Npas3
Relb
Nkd1
Hnrnpul2
Phc1
Vav3
Cdc14a
Myo1c
Pigp
Vwc2
Cdh8
Mpp3
Sar1a
Mest
Ryr1
Prkd1
Cyp51
Mcts2
Dgkeos
Cav1
Rhou
Kmt2c
1700007G11Rik
Zfp608
Kat2b
Arl3
Tacc2
Slc45a4
Shroom4
Plxna2
C530008M17Rik
C1galt1
Git2
Pccb
Atrx
Ccng1
Mettl15
Bicral
Dhx40
Sox11
Calm1
Palmd
Zfp943
Mllt3
C1ql1
Bmp5
2310057M21Rik
Cggbp1
Dnah1
Pgap1
Smchd1
Ccdc82
Elmod2
Sox2
Pex5l
Tmem108
Arid5b
A030001D20Rik
Rgs9
[truncated: 1,759 more rows]

## Sheet: LG Wave Genes
LG
Wnt8b
Col2a1
Zc3h11a
Pif1
Pdzk1
Trim71
Arhgap11a
Bub1b
Creb3l4
Ptpn14
Esco2
Rad51
Hyls1
Lhx1
E2f3
Stk35
Cdc20
Pkib
Prg4
Trip6
Atp5sl
Apoa1bp
Erdr1
Fam188a
2310036O22Rik
Eif1-ps1
Rny1
Tcea1-ps1
Rn18s-rs5
Hn1
Tssc1
Mir703
Tceb2
2700060E02Rik
Shfm1
Gltscr2
Gstp-ps
Wbp5
Mir6236
Ppp4r1l-ps
Dynlt1-ps1
Pdcd5-ps
Myeov2
Fam63a
Oaz1-ps
Fam195b
Tdpx-ps1
Nhp2l1
Bre
Fam65a
Snrpert
Slmo1
Hdgfrp2
Smek2
9330162G02Rik
9430016H08Rik
Slmo2
Fam178a
Hdgfrp3
Tsg101-ps
Smek1
BC030336
Ndnl2
Asun
D130019J16Rik
A830080D01Rik
Fam134a
Mesdc1
Cpsf3l
Cd63-ps
Fam175b
Gltscr1l
Psmb6-ps2
Tceb1
2900055J20Rik
A930011G23Rik
Trmt112-ps2
Insc
Chst8
Whsc1
Phxr4
Tuba1c
Snhg5
Ttc38
Tonsl
Mknk1
Tcof1
Kif15
Hmmr
C1ql1
Rab3d
Prrxl1
1110037F02Rik
Aqp5
Lrrc3
Polr3b
Igf2bp2
1810030O07Rik
Irx1
Tfap2b
Mab21l1
Sh3bp1
Adsl
Exo1
Irx2
BC049730
Eid3
Snx5
Mki67
Rgs4
Adat2
Rassf4
Brpf1
Socs5
Tbccd1
Dbx1
Mlh1
Rnaseh2b
Slc1a5
Mcm6
Gemin2
L3hypdh
Clcn7
Fam102b
Ino80c
Neurog1
Ncapd2
Zfp180
Prps1l3
Hyou1
Ush1c
Apoe
Pomk
Surf4
9530082P21Rik
Srprb
Pcna
Zfp40
1700048O20Rik
Atg14
Fam206a
Zcchc8
Chrnb2
Kpna2
Bcl2l11
Serpine2
Stra6
Lrrc9
Atl2
Necab2
Uri1
Tkfc
Cab39l
Ddx20
Umps
Chmp1b
Lhx1os
Arhgap42
Ccnd2
Cdc45
Cog1
Atp5o
Clic4
Mrrf
Nupl2
Dimt1
Srxn1
Ifrd2
Nudt16l1
Flii
Lypla1
Prdm4
Ddx59
Ltv1
Rbbp7
Tsen15
Mrpl46
Rnf26
Clcc1
Fam181b
Dhx32
Gtf3c5
Bend3
D930028M14Rik
Cntn2
Traf7
Trub1
Clpx
Tex30
Creld2
Adam9
Prpf3
Mcm7
Tradd
Abhd13
Dolpp1
Cc2d2a
6720489N17Rik
Mab21l2
Wbscr22
E2f4
Cant1
Igf2bp1
Pola2
Tlcd1
Rcbtb1
Flrt3
Zfp24
Ganc
Hps4
Ctnnbl1
Ralgds
Spryd4
Cnot11
Cep104
Cntrl
Kpnb1
Tsen2
Kdm3a
Pwp2
Ptpn13
Tmem41b
BC002163
Dach1
Npr2
Crnkl1
Pcyox1
Gins1
Mettl13
Qars
Pdrg1
Trappc13
Glul
Chd7
Ephb4
C330027C09Rik
Onecut2
Crhbp
Eno1b
Zfp189
Bicc1
Hes5
Zdhhc4
Dtx2
Hexa
Taf5l
Twnk
Fam35a
Crabp1
Coro1c
Irgq
Spint2
Blm
Lins1
Cat
Pi4k2b
Rnf4
Zfp384
Tmed7
Pyurf
Prep
Tmem69
Sike1
Slc35c1
Wars
Myo10
Smndc1
Polr2c
Pcdhb21
Fst
Mettl14
Exosc9
Cd2bp2
Yif1a
Islr2
Sh2d3c
Ubxn2b
Adgrl4
Selenot
Tyw5
Rrm1
Chmp2b
Mettl6
Cbx2
Hykk
Kcnn1
Uqcc1
Stk24
Slc2a1
Ccz1
Rpap3
Tollip
Eif2b1
Nhlh2
Ak6
Inip
Rnf114
Map7d1
Ppp5c
Fnbp4
Dpysl4
Itga4
Bnip1
Supt5
Usp8
Insig1
Rcl1
Pdcd2l
Dhfr
Dtl
Nthl1
Cfap43
Trip4
Tdp1
Pim2
Katnal1
Mis12
Ccnj
Tceal1
Hsd17b7
Sf3b3
Cd59a
Zswim4
Gltp
Hes1
Zfp574
Snrpa1
Ccdc177
Wdr12
Dhx9
Pcna-ps2
Pou6f1
Slc5a6
Ift43
Amotl2
Lsr
Mcat
Trp53inp1
Selenom
Abtb1
Ndufaf4
Abce1
St18
Ik
Eef1d
Plagl1
Mob1a
Adgra3
3010003L21Rik
Igfbp4
Efs
Nop9
Hdac11
Ppil4
Fam160b1
2009-09-01
Nars
Thap7
Gpn2
Tfg
Pogk
Supt16
Dpagt1
Bend4
Nfya
Ddb1
Zcchc3
Hinfp
Rpusd2
B3gnt7
Optc
Tescl
Scd2
Plekha8
Hsp90b1
Zfp467
Cdk11b
Hif1a
Sema5b
Rdx
Clns1a
Rc3h2
Cmc2
Ncbp1
Prune1
Actn1
Trp53bp2
Ctr9
Hnrnpm
Col11a1
Hspa4l
Cog2
Pcx
Adal
Dnajb1
Swap70
Eef1akmt1
Sptbn2
Bcor
Vps51
Aup1
Cdkl4
Srsf10
Vamp3
Slc35a4
Ankrd46
Mrps22
Ostc
Api5
Gnai2
Pth2
Slc25a5
Fads1
Tnfaip1
Hsph1
Sfxn2
Flcn
Pygo2
Rassf3
Ensa
Plpp3
A930004D18Rik
Thap11
Mphosph6
Cul4b
Got1
Cpsf3
Sema4b
Hibch
Gaa
Ttc4
Nek6
Zfp105
Fgfr1op
Psmf1
Osbpl2
Ranbp3
Rspry1
Mrpl58
Zfp229
Polr2h
Cnbp
Car12
4833439L19Rik
Gatc
Tmem258
Mex3a
Slc35a5
Sf3a3
Prpsap2
Coil
Sema3f
Ndufs1
Gpaa1
Plec
Ddx1
Rbbp5
Fcer1g
Tmx1
Rab38
Fam98b
Elovl2
Prps1
Asah1
Ttc39b
Cmc4
AA543186
Dmrta1
Gdap1
Zbtb48
Mrps11
Cnn3
Jmy
Prdx3
BC017158
Eif4e2
Skp1a
Zfp36l1
Pabpc1
Supt4a
Qk
Atp6v0e
Uchl4
Mat2b
Hirip3
Nufip1
2610318N02Rik
Tmem33
Thap1
Ccar1
Vhl
Polr2a
Eral1
2007-09-01
Pla2g2c
Cyb5r1
Eif4h
P4hb
Plcg1
Ldah
Ctsf
Prdx1
Fbxo44
Selenon
Aqr
Zfp746
Nfyb
Per1
1700095J03Rik
Kdm5c
Rragc
Rfwd3
Gorasp2
Ttbk2
Cdkn1c
Neurod4
Ccdc13
Brd3
Rnf19a
Fn1
Kat2a
Sfpq
Os9
Slc35e2
Cystm1
Hnrnpu
Appbp2
Banf1
Psmd7
Wapl
Ypel5
Nedd4
Serp1
Wdr19
Spa17
1190002N15Rik
Fcf1
Knop1
Elavl4
Xpc
Eif3a
Rpa1
Ssr1
Atp1b3
Med13
Phykpl
Uso1
Gdi2
Capn3
Mapk8ip2
Cand2
Rbbp6
Eif1ax
Ikbkap
Spopl
Ufl1
Baz1b
Vgll4
Wdr35
Zfp426
Ube2t
Srsf6
Polr2e
Nmd3
Ghitm
Brwd3
Rexo4
Nme6
Glrx3
Casp8ap2
Psmc1
Sfr1
Caprin1
Slc7a5
Mrpl2
Capzb
Sec13
Pdhb
Cltc
Trim28
Mmgt2
Hpdl
Bptf
Metap1
Fam118b
Son
Pik3c3
Ube2g2
Agpat1
Ppp1ca
Dcun1d4
Mta1
Tmem106b
Fam168b
Gad2
Gatad2a
Snrpb
Chd4
Ssr3
Brix1
Trove2
Cstf2
Mmadhc
Sec63
Prkcsh
Hnrnph1
Ndufa3
Hnrnpdl
Chtop
Eif2s2
Twsg1
Ercc3
Pbrm1
Glrx5
Pdzd11
Thyn1
Tsacc
Frg1
Krt10
Sec31a
Ola1
Emsy
Tram1
Skp2
Pak1
Psma2
Cul3
Uqcr10
Trp53rkb
Gtpbp10
Gar1
Ago1
Nap1l2
Hibadh
Nr2e1
Tmem256
Nipbl
Dnajc8
Mrpl50
Med8
Polr1d
Rgs19
Fam189b
Dhrs7
Usp7
Anapc2
Zbtb5
Seh1l
Mrps12
AI837181
Pkm
D3Ertd254e
Hspa9
Mon1a
Ptrh2
Bnip2
Eif3c
Rbm48
Idh3b
Psmd6
Myh10
Psmd14
Fam133b
Tmem41a
Rbmx
Srsf11
Dcaf15
2310039H08Rik
Nmt1
Nfs1
Sstr2
Smarca4
Psmb2
AU040320
Arl2
Clspn
Ddx21
Armc7
Nub1
Mrps21
Tyro3
Pdcd6
Canx
Fkbp3
Exosc7
Klhl13
Plin2
Ube2l3
Fam98a
Pou2f2
Zkscan1
Ift140
Gpr137b
Serpini1
Snrpb2
BC005537
Zmiz1
Tvp23b
Khsrp
Desi1
Ppie
Snrnp200
Ppic
Zfp882
Ldb1
Txnrd3
Smim7
Naa15
Nop10
Polr3k
Ist1
Bclaf1
Mrps17
Gbx2
Srfbp1
Ube2d3
Atp5k
Ampd2
Gnai3
Rnf167
Stat3
Igsf9
Fam114a2
Mvb12a
Gtf3c6
Zfp738
Pomp
Ccdc174
Orc3
Serbp1
Ubn1
Hpf1
Bace1
Zc3h13
Arpp19
Vdac2
Mtap
Klhdc4
Sarm1
Ppif
Cd320
Fos
Usf2
Heatr6
Ywhab
Slc46a1
Ubxn4
Afap1
Mrps7
Mdfi
Bak1
Pdcd11
Pacsin3
Cct4
Bcap31
Dcakd
Oxsr1
Dhx38
Abhd10
Ndufc1
H1f0
Cdc16
Mtcl1
Vps4b
Tspan3
Gtf2i
Ncl
Uros
Ppm1k
9930012K11Rik
Ergic2
Ndufaf2
Tmem209
Snrpd1
Rfx4
Surf2
Bod1l
Chd8
Nfyc
AU022252
Vax2
Zfp664
Npm1
Nbr1
Park7
Dnah8
Suv39h2
Ebf2
Jkamp
Wbp4
Chrac1
Msmo1
Phf5a
Cep70
Elp5
Psma1
Nsmce1
Rbm22
Zcchc14
2310035C23Rik
Ssna1
Skiv2l2
Wnt10a
Rpf1
Acss2
Prkar1a
Ets2
Wac
Flot2
Tomm22
Chpf2
Ccdc97
Hnrnpc
Luc7l
Jagn1
Zkscan6
Ssbp3
Ier3ip1
C1d
Ubxn8
Phf1
Mybbp1a
Mrpl47
Cwc15
Ndufs6
Atox1
Marcks
Arhgef25
Zfhx4
Commd8
Nnt
Srsf3
Ndufa9
Bcar1
Katnb1
Smad1
Pole3
Ubr4
Cnot6
Ipo9
Rbm12b1
Slirp
Csnk1a1
Ube2r2
Mir124-2hg
Commd4
Tsr1
Zc3hav1l
Atp5a1
Aldh18a1
Yars2
Psmc2
Vta1
Atp5d
Pcid2
Pqlc2
Tmem183a
Hus1
Map2k7
Msl1
Elk1
Tufm
Rsf1
Lman2
Tead3
Kif21a
F2r
Tgs1
Lamp2
Phf23
Cyc1
Zfp672
Aif1
Slc6a8
Uba1
Ccdc94
Nr2f1
Rad54b
Hbp1
Atp5j
D8Ertd738e
G3bp2
Zfp938
Smc3
Ccdc120
Zrsr1
Lamtor5
Paip2
Zfp740
Hmgcr
Trim39
Grin2a
Uqcr11
Farsa
Sumo1
Psma4
Nif3l1
Cnot7
Dhx36
Dcaf17
Elp2
Psmb6
Ubb
Tars2
Dync1li1
Hnrnpa2b1
Eif4g1
Cfdp1
Slc30a9
Gne
Coro2b
Kdm5b
Rack1
Fbxo3
Hnrnpk
Sdhd
Ppp1r7
Hmgcs1
Cct5
Bves
Zpr1
Gpx1
Pcm1
Srsf5
Champ1
Ccl17
Alkbh3
Itpa
Ddx5
Eif3l
Mtpn
Mapk8
Hnrnph3
Sart1
Zfp7
4933434E20Rik
Ppil1
Vash2
Zscan21
Zfp84
Ddah2
Clstn1
Cct7
Usp5
Nat10
Cad
Snrpe
Minos1
Lrpap1
Hsbp1l1
Cryzl1
Bri3bp
Babam1
Sdhaf2
Eif3g
Depdc1b
Rab14
Ddx3x
Cggbp1
Rrbp1
Aebp2
Bach1
Eif1
Timm8b
Ubac1
Xrcc2
Atp5f1
Sub1
BC003331
Fkbp1a
Cacfd1
Abhd16a
Pdlim7
Ndufv2
Dicer1
Zfp963
Selenok
Bend7
Ssr2
Naca
Srek1ip1
Puf60
Prrc2c
Uqcrb
Gab1
Nop16
Fam45a
Tef
Ppm1g
Atp5c1
Msantd4
Eif4g2
Mrpl20
Msantd3
Tsnax
Pin1
Manea
Rab1b
Thumpd1
Men1
Tmem185a
Angel2
Bap1
Ctss
Ikzf5
Pdhx
1810043G02Rik
Trpt1
Prkd2
Tmsb4x
0610037L13Rik
Mbd6
Ubl4a
Nup50
Zbtb10
Rbm39
Kcnh2
Clip3
Sc5d
Trim41
Golt1b
Ppp2ca
Camk1g
Uqcrh
Ppp2r5d
Litaf
Hilpda
Wipi1
Max
Egln2
Psmb1
Ndufs8
Ap3s2
Zfhx2
Phax
Elof1
Cog8
Rdh5
Pik3cd
Mnat1
Col11a2
Papd5
Denr
Ccdc136
Tfb2m
Llgl1
Pdyn
Uqcc2
Zfp787
5730455P16Rik
Cct8
Cep97
Traf2
H3f3b
Nsrp1
Trem2
AV099323
Hrh3
Mdga1
Ankrd50
Zfp46
Hapln1
Coa7
Bpgm
Rbm12b2
Wdr82
Bcas2
H2afy2
Ctsd
Rab3il1
Timm17a
Bcat1
Vps11
Wscd1
Zfp119a
Rac2
Ccar2
Gpbp1
Ccl3
Ndufb8
Gdpd1
Nap1l4
Fasn
Slc25a15
Arvcf
Tra2b
Zfp316
Mfap3
Capza2
C1qa
Cdk6
Tpi1
Brat1
Ftl1
Sf3b1
Med28
Acp2
Mmp2
Mrpl52
Capns1
Atp5g3
Jph3
Cox7a2
Pnpla2
Lin7c
Ubap1
Laptm5
Ddx6
Slc25a25
Prmt8
Zfp866
Emc2
Tmem11
Fcrls
Kctd12b
Ndufa13
Pop7
Uqcrc1
Cox4i1
1810044D09Rik
Sdha
Cope
Plk2
Taf12
Kif5b
Bahcc1
Pcdhgc4
Nr1h3
Ergic3
Gdap2
Nelfb
Ttc30a1
Tmem106c
Etfa
Maea
Pgghg
Orc6
Plekhh3
Abca2
Zgpat
Usp3
Proser3
Sall2
Pcdhb5
Gpr22
Mrpl41
Tmem168
Zfand6
Eef1g
Sun2
Dguok
Rnf40
Rbm25
Kmt2e
1700052K11Rik
Zscan12
Nol12
Tm9sf3
Kdm5a
Laptm4b
Gabarap
Htatsf1
Zfp281
Zfp386
Vps26b
Zbtb40
Ash2l
Carns1
Wdr26
Cdk20
Sdhc
Tax1bp1
Khk
Calm2
Hist1h2br
Antxr2
Stam
A430105I19Rik
Cript
Dync1li2
Zfp512
Mib1
Map4k4
Arf1
Atp5h
Larp4
Zfp462
Kdelc1
Eef2
Nkiras2
Dbndd1
Hyal2
Jak1
1190007I07Rik
Fam111a
Bag6
Rbm12
Hbegf
Hdac5
Nxf1
Zfp60
Gorab
Zswim1
Dnajc16
2700069I18Rik
Akr1a1
6430503K07Rik
Coro1b
Cdc123
Zfp410
Cycs
4930515G01Rik
Preb
Rhobtb2
Tmem234
Arl6ip4
Hint1
Arx
Zfp322a
Rfesd
Spi1
Tbrg4
Aprt
Basp1
Rnpep
Fbxl18
Exoc7
Slc30a6
Pef1
Asnsd1
Ercc6
Nat8l
Poglut1
Mier2
Aida
Ptp4a1
Nsun3
Zfp319
Erlin2
Stag2
S100a13
Mob4
Ift20
Atp6v1b2
Myl12b
Elovl6
4930579G24Rik
Smim12
Acsl4
Atf4
Fabp5
Sra1
Dph2
Fbrs
Slc25a4
Tldc1
Eif2b4
Cpm
Gpn3
Cd24a
Rtn2
Ubl5
Pqlc1
Ncaph2
Tsn
Swsap1
Map1a
Ndufa5
Pex11b
Mdfic
Sugt1
Nup93
Sox11
Zfp871
Zfp444
Med7
Cwf19l2
Nisch
Spef1
Slc25a24
Ttll4
Gpr4
Dopey2
Add1
Rbm14
Rufy3
Rrp1
Slc22a17
Ltbp3
Fis1
Tstd3
Nuak1
Tmem268
Tra2a
Atp5e
Ciao1
Gba
Ubr7
Mum1l1
2700081O15Rik
Bex3
Lmf1
Samm50
Crcp
Ubqln4
Fam213b
Gps1
Morf4l2
Vdac1
Oxnad1
Spcs1
Sap30bp
Spryd7
Spcs3
Akap8
Rbm15b
Mpnd
Suv39h1
Rlim
Rbm18
Ndufa7
Huwe1
Rrn3
Rab11a
Amt
Prr5l
Kctd5
Dhodh
Aldoart1
Kat8
Eprs
4933427D14Rik
Git1
Gpi1
Diablo
Kcnq1ot1
Tbc1d7
Zfp712
Dmtf1
Tmem185b
AI480526
Pknox1
Zdbf2
Txn2
Commd6
Ythdf2
1810019N24Rik
Zfp661
Arl4a
Sbk1
Ephb2
Dynlrb1
Ercc6l
Pde5a
Mrps23
Ivns1abp
Tmem109
Dctn6
Tmem19
Tm2d2
Rnf187
Tsg101
Cyp1b1
Emc4
Iqcc
Ncor1
Sprn
Tial1
Plekhg4
Anapc5
Cdc42
Plcb3
Rela
Zfp433
Kpna6
Golgb1
Zfp429
Epcam
1700124L16Rik
Gpr89
Yes1
Atg101
Ppp2r1a
Snapc3
Shprh
Ndufb7
Ndufb6
Brca2
Gemin7
Rangap1
Mis18a
Tmem116
Atxn10
Rbm26
Gosr2
Sox30
Zfp318
Gcc1
Wdr60
Acd
Dfna5
Nme1
Cds2
Rfc2
Ccnl2
Tecr
Hsdl1
Igfbp3
Mgea5
Slc38a2
Pcdhb2
Fam134b
Rab6a
Lsm7
BC031181
Fbxl16
Calca
Lnpk1
Tyrobp
Cxx1b
Tmem9
Tmem261
Acly
Cldn34c1
Atp6v1a
Ppp1r12c
Smarcb1
Arfrp1
Sin3b
Mplkip
Hdac3
Tubb5
Utp11l
Vps29
Nacad
Pfdn5
Dyx1c1
Tut1
Spast
Tnfrsf13b
Ddit3
Ndufv3
Camsap1
Atpif1
Cdc37l1
Tmem248
Ehmt2
Abcc12
Rassf2
Xkr8
Cap1
Zfp763
Idh1
Prpf8
Tubb3
Oxct1
Pdzd9
Chgb
Chst12
Ago2
Cdk12
Padi4
Mvb12b
Tma7-ps
Thoc2
Sdr39u1
Tnfsf13os
Leng9
Bbs4
Coa5
Trim13
Shd
Nemf
Anks3
Psmb10
Tcf7l2
Ppp2r2d
Ccdc186
Map1lc3b
Pnrc2
Tmem50a
Tmem170b
Pwp1
Cox6b1
Cyth2
Scg5
Snn
Rhbdf1
Etaa1
Zfyve19
Bzw2
C230071H17Rik
Elp3
Smchd1
Adamts7
Slc25a44
Calm1
Lhx9
Tubg2
Zfp37
Trmt1
Klc1
Vps37d
Phf14
Txndc5
Pramef8
2010107G23Rik
Drg1
Kif14
Ngly1
Maged1
Mospd3
Gpr19
Wdr36
Zfp54
Ctu1
Medag
Amer3
Ascc1
Rbbp9
Arap3
Brd8
Mtg1
Dnmt3a
Gtf2h4
Zfp451
Mycn
Wash1
Tuba1a
Mgst1
Aldoa
Gnb5
Prkrir
1600012H06Rik
C77370
Stra13
Thsd7a
Apitd1
Stk4
Cd99l2
Pole4
Rtn4r
Vwa9
Hn1l
Idh3g
2210013O21Rik
Glmp
Zfp354a
2810428I15Rik
Map1b
Rtfdc1
Gprin1
Ccdc166
Ppp1cb
BC026585
Chil1
Nudc-ps1
Pfn2
Arid4b
Mpzl1
Elac2
Cenpt
Fastk
Commd3
Gad1
2410002F23Rik
Gstp1
Hmgb1-ps5
Slc37a3
Inpp1
A230103L15Rik
Hsbp1
Arpc5
Foxk2
Kat6a
Faf2
Mtch1
5730409E04Rik
1810041H14Rik
Zfp605
Smg8
Mrps18c
Zfp300
6430571L13Rik
Tomm34
Dclre1b
A230046K03Rik
Fam8a1
Vprbp
Ss18l1
Plgrkt
Pcmt1
Rgs8
Vsig10l
Cxadr
Cirh1a
Clpp
Gtf3c4
Emc10
Spred1
L3mbtl2
Tex261
Pard6g
Magee1
Fubp3
Strn4
Zranb1
Prnp
St8sia3
Ttc26
Tmtc4
Mtrr
Cetn2
Mtmr4
Extl2
Cnmd
Cdc23
Cd3e
Scg3
Slc18a2
Rnf31
Erp44
Pcf11
Alox5ap
Dnd1
2310033P09Rik
Ibtk
Ndufb11
Gjd2
L1cam
Tmem176b
Alkbh6
Pgd
Atp6v0e2
Ociad1
Psmd1
Cinp
Nefm
Dpy30
Amd1
Ankrd39
Ttc30b
Gtf3c2
Sirt2
Usp21
Mllt11
Fbxo18
Dnah1
Syngr1
Kcmf1
Ift81
Twist1
Dhx37
Casp3
Nrsn2
Zmiz2
Rpn1
Cdkn2aip
Kbtbd7
Prkag1
Mrpl37
Ramp3
Akap9
Calm3
Pou4f1
Lmf2
Map6
Ift46
Rab2a
Gpr88
Farsb
Hprt
Neurod6
Prkab1
Adam15
Snap47
Coq9
Imp4
Zfp821
Gsk3b
Ube2ql1
Tmem147
Brsk2
Pafah1b3
Il1rap
Prr36
Taco1os
Mff
Rpain
Senp3
Dopey1
Ywhaz
Tmx4
Cep57l1
Zfp329
Zfp286
Matr3
Stx7
Kif3a
Golga4
Pycrl
Trim35
Fam167a
Naa60
Numa1
Zfp955a
Sema6b
Pih1d1
Phyh
Ranbp2
Polr3gl
Trappc2l
Atat1
Synrg
Coprs
Ptprs
Hars
Srrm2
Ift74
Ttc3
Rtn4
Cetn3
Usp22
Atrx
Pigs
Mnt
Bcl2l2
Mea1
C2cd2l
Ipo8
Nelfe
Tmem68
Stmn3
Rala
Snf8
Alg5
Nnat
Dpysl3
Tab2
Tpmt
N6amt1
Kxd1
Rundc3a
Malsu1
Zfp580
Tspo2
Ip6k2
Nrep
0610040B10Rik
Tada2a
Bex2
Gpm6a
Zfp850
Hk1
Ids
Zfp518b
Tbcb
Crip2
Gemin8
Arfip1
Gprasp2
Crmp1
Slc25a46
Efnb3
Capn10
Yipf1
Grm2
Lyplal1
Prmt5
Ptn
Serinc1
Fads3
Lig4
Sec11a
Timm22
Fundc1
Evc2
Ppp1r21
Tmem29
Senp6
Pex26
Cars
Acap3
Slc29a4
Rhbdd2
Ccni
2011-09-01
Mtif3
Rtn1
Inpp5f
Dhx34
Mthfd2
Ybx3
Adgrg1
Zswim8
Dok5
H13
Stmn2
Tmem50b
Hspbp1
Rtn3
Fcho1
Xpnpep3
Nkd1
Fam105a
Paqr4
Tspan6
Nup85
Samd10
Dusp12
Upf2
Ankrd13b
Smarcc2
Ppan
Morc3
Gid4
Znhit6
Slc25a29
Cops7b
Dusp18
Ggnbp2
Thap4
Ube2z
Sh3glb2
Mllt6
Tpgs2
Snhg6
Ptges2
Rnf14
Nt5c3
Zfp2
Pex10
Trim32
Chrd
Atp6v1h
Gdi1
Il17rd
Cdk10
Slc9a3r1
1700066M21Rik
Malat1
BC004004
Ap1m1
Nectin2
Gng3
Efcab10
2810006K23Rik
Ethe1
Arhgef10l
Ap1b1
Tnpo2
Sh3bp5
Arhgap33
Tcaf1
Trim2
Ptch1
P3h3
Slx4
D230017M19Rik
Dnajc11
Asphd1
2410089E03Rik
Sccpdh
Tmem151a
Errfi1
Stard3
Taok1
Gnpat
Ifit2
Clmp
Zbtb17
Zc2hc1a
Clcn4
Zdhhc13
Coq3
Dync2li1
Syt13
Ndrg4
Nans
Bcat2
1500011B03Rik
Kif1bp
Trp53inp2
Kcna2
Alpk1
Epm2aip1
Dusp8
Thra
Kcnmb4os2
2900011O08Rik
Wdfy1
Slc14a2
2003-09-01
Rab6b
Vps45
Txndc15
Mboat7
Ywhag
Phkg2
Bok
Tox4
Cdk5r1
2006-09-01
Nsg2
Tigd3
Mras
Tubb2a
Rbm5
Dnajb9
Fahd2a
Lpar2
Sbf1
Tia1
Fxyd6
Lonp2
Gap43
Actr1a
Zic4
Ddx25
Pitrm1
Dpysl5
Rnf41
Use1
Aph1b
Chd2
Rab33a
Glg1
Fbxo25
Tsc22d1
Borcs6
Ina
Cib2
Tmem246
Cs
Prkar2a
Ankrd54
Rap1b
Zfp280b
Csrnp2
Wdr74
Arhgap1
Dhdds
Tcerg1
Fopnl
Glrx
Phf2
Zyx
Ypel1
Dync1h1
Wdr95
G6pdx
Zfhx3
Wrb
Tbc1d20
Uck2
Arxes1
Rab11fip4
Tmem42
Rdh14
Hcfc1r1
Impad1
Kmt5b
Taf1d
Gsto1
Ercc8
Acot7
Aqp11
Glt8d1
Mapk3
Flywch2
Zfp68
Wif1
Lgalsl
Mri1
Mturn
Nlgn3
Ndn
Rad1
Tcta
Zfp560
Atg16l1
Trim44
Rab36
Mt2
Hacd3
Rab40b
Fbxo38
Lyrm9
Gins3
Sfxn1
Pacs2
Uimc1
Syt4
Resp18
Cnst
Sdccag8
Ddx17
Stam2
Cplx2
[truncated: 1,631 more rows]

## Sheet: LP Wave Genes
LP
Atoh1
Scara3
Klf1
Ntf3
1700003F12Rik
Cmya5
Dlx6os1
Meis2
Cdt1
S100a11
Rassf4
Foxa2
E2f8
3110099E03Rik
Fgf17
Ung
Irx1
Ect2
Lhx8
Iqgap2
Ripk3
D830025C05Rik
4930555A03Rik
Sytl4
D330050G23Rik
Mpz
Tff3
Gatsl3
Mcm3
Acss3
Ccna2
Chaf1a
Kif15
Rassf8
Neurog1
Cenpe
Nr2e1
Rdm1
Kif20a
Hmga2
Cdc45
Prr11
A930004D18Rik
Irx5
Neurod4
Pawr
Lhx1
Igsf1
Cd40
Spag6
Ptpn14
4933406B17Rik
Heph
Ebf2
Cnn2
C030010L15Rik
Pglyrp1
Plcxd1
Gem
Bcap29
Kif2c
Diaph3
Cdc42ep5
Rrm2
4933404O12Rik
Trnp1
Ccnb2
Spag5
Knstrn
Nkx2-4
Atf3
1700034P13Rik
Cdiptos
Plin3
Chek2
Svil
Syce2
Smtn
Olfm3
Lockd
Spidr
Mypn
A430078I02Rik
Evx1os
Csn3
Zfp36l1
Kif26a
Tpx2
Notch1
Baz1a
Cdca3
Sfrp1
Stbd1
Gen1
Cdca8
Dtl
Tacc3
Asf1b
Pbk
Lhx5
Pclaf
Nkx6-2
Pcsk6
Lypd3
Nkx6-1
Col4a5
Vsx2
Mki67
Fkbp10
Tfdp2
Hfe2
Cenpa
Cks2
Zfp367
Cdc20
Lrrc9
Pax3
Pttg1
Six4
Ccnd1
Birc5
Brinp3
1700001P01Rik
Cenpf
Ppp2r5a
Rrp1b
Hells
Ccnd2
C1qb
BC049730
Ppp1r14a
Efcab11
Wwtr1
Fstl1
Mfng
Hist2h4
Ttr
Mfge8
Aldh1l1
Fam83h
Rgs13
Aspm
Insc
Lyrm7
Lrig3
Cenpw
Irx2
Foxo1
Gata3
Styxl1
Hmgn5
Btg2
Cep55
Tead2
Olig3
Dbx1
Wscd2
Tfap2d
Hk2
Ube2c
Hba-a1
5930412G12Rik
Nek8
Hmgb2
Pou3f1
Bfsp1
Uevld
Cdk6
Pde1c
Lrguk
Gpc3
Cited1
Col6a2
Mcm6
Gadd45g
D930030I03Rik
Pbxip1
Fkbp14
Trim56
Mnd1
Prr5l
Socs5
Bet1l
Dcc
Egfl7
B230317F23Rik
A230060F14Rik
Col27a1
2610027F03Rik
Gch1
Mdk
Nudcd1
Vim
Nupr1
Zc3hav1
Smim15
2700046A07Rik
Gt(ROSA)26Sor
D930028M14Rik
Il11
Grap
Maf
Epb41
Hmgn2
Zfp493
Sox6
Jag1
Ipo9
Bicc1
Prdx1
Snx5
Otx1
Neurod1
Insl6
Mccc1os
Oprk1
Xist
Nkx2-2
Msl3
Rftn2
Spef1
Fabp7
Twsg1
Fbxl21
Grk4
Gfra1
Bmpr1b
Cntn2
Nhlh1
Lmo1
Sema3g
Emx1
Chrdl1
Robo3
Pdlim3
Wnt7b
Pitx2
Trub2
Ebi3
E130208F15Rik
Mypopos
Zbp1
Acvr2b
S100a10
Cryba1
Zfp365
Fam133b
D330020A13Rik
Adcyap1
Smarca5
Coa5
Plekha2
Snapin
Nars
Rce1
Impdh2
Tardbp
Esyt1
Prdm9
Dpm3
Nxph4
Vrk2
Ppp2r3d
Rbp1
Lrrd1
Pm20d2
Ezh2
Cops2
Traf5
Hddc2
Pdzd2
Necab2
Zbtb16
H2afz
Tpd52l2
Mrpl11
Kcnq1ot1
Hbb-bs
Elavl4
Casp8ap2
Shox2
Scel
Cfap45
Efcab12
Car14
Ebna1bp2
Timm44
Supt16
Elavl1
Fam122b
Pkib
Cd27
Sparcl1
Rc3h2
Islr2
S100a16
Bag3
Kdr
Dusp27
Pcdhb18
Cthrc1
Lsm4
Itgb1
Plk3
Wfdc1
H2afv
Tnfaip6
Itga7
Zfp820
Sfpq
Phip
Ropn1l
Abca4
Get4
Igfbpl1
Phlda1
Csnk1g2
Grk6
Eif2s2
Hmx3
Mrpl18
Dock1
Dusp10
Ccdc34
Csmd1
Sstr2
Rad23b
Ago1
Pmp22
Pilra
Filip1
Zc3h13
Fbl
Vma21-ps
Srpk1
Sh3bgrl2
Metap2
Rbm17
Fbxl22
Lat
Dock10
Psmc3
Ano3
Gabpb1
Emx2
Smarcad1
Ust
Cited2
Foxj2
Tep1
Rnaset2b
Slfn9
1700006J14Rik
Lmcd1
2600006K01Rik
Mab21l1
Atoh7
Zc3h18
Crabp1
Eif3c
Neurog2
Xlr3b
Amotl2
Ankrd35
Rars
Bhlhe23
Cep104
Rab43
Adamts5
Ddr1
Rexo5
Stoml2
Lcat
Wnt5b
Wnt6
Ephx2
Mrps15
Cd55
A730056A06Rik
Atp1a2
Tpr
Klhl35
Hmgn3
Heyl
Lefty1
Pdgfrb
Trpc6
Piezo1
Dlc1
Adgra2
Tmc5
Parm1
Lama5
5330413P13Rik
4930523C07Rik
Cspg4
Gucy1a1
Lamc3
Col5a1
Col3a1
Itga1
Top1
Ptx3
A330074K22Rik
1700010H22Rik
Grin2a
Ogdh
Matn4
Aplp2
Prdm12
Pigv
Sim1
Ndufb6
Coro2b
Crcp
Ppp1ca
Des
Zfp612
Dqx1
Cspp1
Tbx6
G0s2
Tfap2a
Sh3d21
Olfml2a
Cct2
Slc25a37
Slc25a18
Wnt10a
Fanci
Rbm39
Hs3st3b1
Pcolce
Nedd4
D030056L22Rik
Ar
Pllp
Lrp2bp
Ssrp1
Ncl
Myo1e
Tmsb4x
Proser2
Tmem167
Eif1ax
Csnk1g3
Xrcc2
Timeless
D130079A08Rik
Flna
Syncrip
Fam212b
Cnot6
Ddt
Tarsl2
Rapsn
Nup93
Pef1
Ndc80
4930516B21Rik
Hdac3
Nfix
Uqcr11
Rbm25
Ndufc1
Clmn
Sphkap
Serbp1
Strap
Selenop
Psmc5
Agtrap
Wisp2
Smim22
Osbpl7
4930428N03Rik
Zfp970
Fcmr
Rwdd3
Ddx3x
Epcam
Hnrnpdl
Tle6
Hbb-bt
Fgf10
Ncapd2
Zfp36l2
Coq7
Psmb3
Pdap1
Lrrc51
Prpf4b
Gpr157
Sqor
Fmo1
Prpf38b
Dap
Angpt1
Pabpn1
Lhx3
Bzw1
Spcs2
Nppc
Ckb
Cdc16
Vamp8
Eif3a
Hnrnpu
Fkbp1a
Tcp1
Trim27
Tc2n
Pabpc1
1700017B05Rik
Tmco4
Purg
Wdr38
Psma1
Idh2
Nt5dc2
Sgpp2
Supt5
Casp1
6430710C18Rik
Fkbp11
Rsrc1
Ndufa4
Eif5b
Tnfrsf10b
Cp
Tomm20
Mrln
Lurap1
Gja6
Ktn1
Smarcc1
Zfp106
G3bp1
Nbl1
4930594M22Rik
2310074N15Rik
Car13
Fgl2
Map4k1
Ndufs6
4831440E17Rik
Zfand6
Pln
Pla2g2c
Sned1
Ckap5
Ppid
Syt17
Kcnj14
Arhgef6
Pcdhb14
Tmem163
Slc12a3
Adamts9
Nipal2
Hsp90ab1
Igsf8
Spdya
Eprs
1700065D16Rik
Klhl41
Renbp
Sf3a3
Slc1a2
Tas1r3
Ldoc1
Gadd45gip1
Tsx
Cpsf1
Cpne6
Tmem140
Actrt3
Fam78a
1700034H15Rik
Slc17a8
Pcsk4
Tgfb1
Nav2
Emp1
Cdkn1c
Fgd4
B230208H11Rik
Esrrg
Slc25a3
Rnase6
Spag17
Tesk2
Anp32a
Rassf9
Bclaf1
Sgcd
Rspo3
Rarb
A730035I17Rik
Aldh1a3
Fam19a1
Gpr50
Hgh1
Dnpep
Pwp1
Fam43a
Ddx17
Olfr655
Lamc1
Kif21a
Spty2d1
1700104B16Rik
Alpk3
Mdfic
Hist1h2ac
Gls2
Dio3
Pappa
Gpc4
Tmem63a
3110079O15Rik
Hist1h4j
2410004I01Rik
Neu3
Rgs1
Sema3d
Chka
Car5a
Eef1g
Zc3h12a
Tescl
Smyd1
Efr3a
Denr
Mc1r
Npr1
Pald1
Taf7l
Gabrg1
Zfp329
Samd15
0610038B21Rik
Mov10
Phex
R3hdml
Eif3f
Psmb6
Pias2
Ptafr
Ucma
Cep112os1
Phxr2
Atp5e
Tuba1b
Irf7
Rassf10
Shisa6
Olfr57
Uqcrq
Ppp2r2d
Wscd1
Atp5k
Npy5r
Zmat2
Gca
Slc39a12
Cd44
Armh1
Aamp
Srp14
Spg7
Gimap6
Palmd
P2ry1
Mtdh
Flnc
Pcdhgb6
Hsp90aa1
Ppargc1a
1700007G11Rik
Disc1
Sox2
Junb
Cdk12
Ido2
Ptgds
Itch
Ube2b
Prpf19
Tagln2
Olfr267
Xlr3c
Atp5j
Onecut3
Cebpb
Mroh3
Ggt1
Zfp760
Fsip1
Pigg
Arf1
Zfp780b
Tmem150cos
Ivns1abp
Son
Pole4
Lnx2
Mettl5os
Fcgrt
Zfp92
Adora1
Fndc5
Tex15
Mos
Relb
Sf3b1
E330018M18Rik
Clec1a
Atoh8
Pdcd7
H6pd
Atp5a1
Dct
D830030K20Rik
4831440D22Rik
Itga8
Wbscr25
Siglec1
Nrn1
Adra1a
Mme
Tacr1
Ndufb7
Rbm5
Dmtf1
Ulbp1
Eps8l2
Olfr46
Syne4
Vegfb
Pde2a
Fhdc1
4930404H11Rik
Lrch4
Chst7
Mavs
Nktr
Fam177a
Zfp777
Luc7l3
Ndst4
Cyhr1
Safb2
Mesp2
Pappa2
Myh7b
Ube2d3
Tmem215
Arhgdib
Cracr2a
Csrp2
Ik
Marcks
Hdgf
Fam89a
Folr1
Nod1
Mical2
Gchfr
Slc12a4
Mef2b
Ddah2
Brwd3
Tmem254c
4933405D12Rik
Cited4
L3mbtl1
Copa
Dydc2
Stat6
Slc16a10
Eif4h
Dnaja1
Cd3e
Map7d1
Adcy4
Cd164l2
Pla2g4c
5430402O13Rik
Ccdc155
Col18a1
Il4i1
Pirb
Pcsk9
Hp1bp3
Eif4g2
Ticrr
Adamtsl2
Stap1
Itm2a
G3bp2
Ndufb8
Cox4i1
Srrm2
Plxnd1
Aldoart1
Cox6a1
Cfap54
Pak1
Aire
Ppil6
Sp110
1010001B22Rik
Glod5
F11r
Aif1
Duxbl3
Dnlz
Canx
Ctss
Phf20l1
Thoc2
Npm2
Crybb3
Dapl1
Cox6b1
Tal1
Prr15
Nrp2
Pabpc1l
Gnrh1
1700028K03Rik
Nxf2
1700040L08Rik
Rrp15
Bcan
Dennd1c
Crk
Tbxa2r
Rem2
Map2k2
Ppp2r1a
Myh10
Slx4ip
C030034L19Rik
Spp1
4931422A03Rik
Nek2
Fam193b
Ccdc122
Marcksl1
Frmd4b
Timm10b
Acvr1c
Tspan2os
Ldha
Tagln3
Fibin
Anapc13
Unc5c
Psma5
Slc6a16
Thtpa
Lgals4
1700125G22Rik
Slc32a1
Paupar
Adgre5
Tanc1
Pde11a
Gad1
Prrc2c
Akr1a1
Ccno
Dbn1
Nsun7
Chd2
Dnal4
4921504A21Rik
Itga10
Man1a
Meig1
Fam19a2
Atp1b1
Adad2
Padi4
Scd2
2610042L04Rik
Fzd4
Cdk18
Tmem234
Sytl2
Kif16bos
Ttll13
Slc6a6
S100a6
Pcdhb13
Elavl2
Actr3
Ppp1r42
Frmd6
Dctd
B430219N15Rik
1600002K03Rik
Slc7a7
Eya1
Cct6b
Zbtb41
Cd52
Tuft1
Cfh
Thsd1
Olfr635
Olfr552
Lrrc17
Nr5a1
Malat1
Ccar2
Rhou
Cbx5
Dnaaf3
Ttc30a2
D030034A15Rik
Bsg
Cntnap5b
Psmd14
Chst3
P4ha3
Ncmap
Sec24d
Art1
Siah3
Spx
Usp19
Rem1
4930439D14Rik
Cisd2
Cyp27a1
Npepps
Sh2b1
Calb1
Plekhg1
Dlx6
Rhox5
Bc1
Zfp966
Ppef1
Srpx
Adgrl4
Chmp4c
4933407L21Rik
Stag2
Pnisr
Mageb16
Tapbpl
Cyc1
Thap8
Ncf1
C1ql2
Vps29
Afdn
Ccdc141
Sub1
Slc17a7
Nras
Eif3d
Siglech
Prrx2
Rabl6
Galnt12
Capn3
AI467606
Tbc1d4
Tmem51os1
Lyz2
Pdyn
Suco
Hnrnpc
2700033N17Rik
Gpr88
Pbld1
B430305J03Rik
Enkur
Sgo2a
Erich2
Bag6
Rab42
1700034I23Rik
Tsn
Vmn2r87
Slc39a8
Zfp973
Romo1
Brd3
Cyp1b1
Dmd
Lrtm1
Mogat2
4930434B07Rik
Pcdhb15
Crabp2
Pamr1
Slc1a6
Apbb1ip
Prss23os
Frmpd1
Wdr86
Isl1
Dynlrb2
E030037K01Rik
9530052C20Rik
Psmc1
Ppp1r12c
Lacc1
Morn5
Iqsec1
Smarcd1
Nat2
Cfap100
Slc38a11
4933415A04Rik
Bmf
Sgcz
Ampd3
Gpr171
Gpr82
Mroh2a
Rbm4b
Ccr10
Car9
Irak3
6820408C15Rik
Tlr4
Cplx2
Pla2g16
Tmem14c
Cct3
Gpsm3
Ptk2b
Susd2
Foxr2
Trim35
Pdzd9
Fam196b
Wisp3
Tmsb15b1
Nrd1
Nelfa
AA986860
Gars
Mup6
Trmt13
Synpo2
Atxn7l3b
Mcf2
Slc4a10
Tspear
Rhoh
Ephx1
Ppp1r3d
Slc4a11
Dlx2
Tmem132d
Twf1
4930513D17Rik
6330562C20Rik
Ndnf
Ppm1n
Popdc3
Zkscan16
Msantd4
Grp
Pla2g4d
Ano1
Hrc
Prex2
Cope
Me3
Col25a1
Ubqln1
Tuba4a
Mfap5
Gstm2
Abcb9
Apln
Glipr1
Lbx2
Tfec
Gja5
Hist2h2ab
Ube2d2a
Ptbp2
Ccdc81
Pde1a
Slc30a3
Dzip3
Mylip
Foxs1
Fcer1g
Rflna
1110004F10Rik
Mrps24
Smc6
Spsb1
Map2k7
9930004E17Rik
Flt1
Tex52
Pcdha8
Prdx6b
Slc35d3
Calca
Kcnk10
Lrrc29
Fam209
C130021I20Rik
Plcd4
Gtf2f1
Oxsr1
Lamp5
Hmgcs1
Sp9
Retn
Tnfrsf23
Plpp4
BC028471
Ldlrap1
Mrpl9
Cyp4f16
Trim66
Gpr165
Sigirr
Thumpd1
Guf1
Adprhl2
Ppp2ca
2010308F09Rik
Cxcr2
Map7d3
Fam83d
Fndc9
Ankrd11
Rpn2
Itgae
Uso1
Akap9
Dkk1
Naxd
Tubb3
Sh2d4b
Cntn6
Fam118b
Hsph1
Skp1a
Gdi2
Psma6
Trrap
Klf15
Bspry
Cd2ap
Slc4a2
Thoc3
Ccnb1ip1
Abcb4
Zp3
Ccdc150
Gstp1
Impad1
Tlr6
Hook3
Fsd1
Ier3
Tuba1a
Tac1
Slc41a3
Syt7
Ubc
A230083G16Rik
Ctxn2
Zeb1
Wif1
Psme2b
Itgb1bp2
4930555F03Rik
Fam46b
Slc40a1
Brsk2
Slco3a1
Tmtc2
Tbcb
Tubb5
Nos3
Wdr26
Lepr
Basp1
Rbfox2
Nuggc
Fcer2a
Cfap46
Asb10
Acbd7
Ccz1
Ddx50
Arl6ip1
Dcakd
Rab38
Ncor1
A430057M04Rik
1700028I16Rik
Spry3
Sh3rf3
Gnb1
Lhx9
Pcdhb7
Tspan3
Hint1
Ipcef1
Trabd2b
Zbtb7b
Cnih3
Mid1
Dis3l2
Slc9a9
Psmd6
Smim7
Luzp2
Mmadhc
Cd3eap
Fstl3
Rnf223
Neb
Thsd7a
Kcnk1
Foxp2
Ythdf2
Dctpp1
Pcdhga9
Stx6
Car8
Rmdn2
Ncan
Fam212a
Arhgap36
Clmp
Calm1
Cyth2
Morf4l2
Agpat4
Ctbp1
Park7
Magi2
Miat
Epha8
Sdhb
Drd2
Calm2
Snrnp200
Mff
Nup85
Herc1
Uqcr10
Nfe2l1
Mrpl27
Setd1b
Rpn1
Strbp
1110034G24Rik
Kdm4d
Dpys
Wwp1
Cdc42
Rerg
Ssr4
Cdkn1a
Vdac1
Map4k4
Svbp
Akap8
Zcrb1
Klhl13
Ugp2
Pcdhga1
Cfdp1
Pdha1
Whamm
Tll1
Cd59b
P4hb
1700058P15Rik
Npy1r
Dkc1
Emc10
Chd3
Tmsb10
Timm13
Wbp1l
Map2
Ankrd13b
Id4
Dcdc2a
Prdx3
Rgcc
Scg3
Bod1l
Dst
Ddi2
Cemip
Slc27a5
Arpc5
Kctd12b
Ubtd2
Nt5dc3
Ramp1
Slc12a5
Rab9
Slc17a6
Polr3k
Ywhaz
Cdk5rap3
Zzz3
Nfia
Pfn2
Golga4
Trafd1
Map1b
Ttc3
Lypd6
Pcdhga7
Kif5c
Atp5g3
Phf6
Htra3
Nme1
Rara
Polr3d
Zfhx2
Tomm22
Ndufv3
Sirt2
Eva1a
Kcnv1
4930522L14Rik
Prune2
Tubg1
Dlk1
Flt3l
Chac1
Rtn4
Asxl3
Smarca4
Runx1t1
Phtf1os
Syt13
Sv2b
Nbea
Crlf1
Mast4
Nsfl1c
Bmp2
Slc38a1
Wipf1
Gpatch8
Jakmip2
Selenom
Dok4
Pou2f2
Ufc1
Rheb
Mphosph8
Smkr-ps
Adm
Gsta3
Ptpra
Atxn10
Cox7b
B230219D22Rik
Syt11
Orc1
Tecr
Fscn1
Dync1li1
Fam58b
Pafah1b2
Mgat4c
Bptf
Slain1os
Cxcl12
Eif4g3
Gtf2b
Zmym5
Bean1
Muc2
Xrra1
Mapk10
Nnat
Nostrin
S100a1
Thbs1
Tchh
1700037F24Rik
Os9
Fam162a
Pbx1
Il16
4932430I15Rik
Eda2r
Setd5
Nr2f1
Rufy3
Cyct
Ube2h
Glra3
Dclk3
Clta
Vbp1
Gipc1
Tbca
Wars
Card19
Kctd13
Mlf2
Anapc5
Rtn3
Agrp
Efs
Alox5ap
Zic4
Matr3
Lamp1
Ate1
L1cam
Cst3
Zfp462
Rtn1
Memo1
Thsd7b
Rgs10
2007-09-01
She
1500015O10Rik
Slc3a2
Ptprs
Umad1
Ppp2r2a
Etf1
Ephb6
Hmgcr
Tspan6
Ciao1
Rrp7a
Rrp1
Cdh10
Arpc1a
Pafah1b1
Smarcb1
Selenov
Gper1
Rprm
Abcc9
Kcnip4
Zfhx3
Zic1
Fndc3b
Prrc2b
Xk
Dusp23
Grm2
Ncam2
Eif2b1
Aldoa
Nrxn1
Cotl1
Cd47
9330102E08Rik
Ttc34
9430097D07Rik
Calb2
Htr2c
Scg5
Zfp706
Pds5b
Dnajc8
Alad
Slc44a3
Chd8
Rab11b
Zfp281
Kcnc4
Armcx6
Adcy1
Micu1
Palm
Impa1
Chtop
Prokr1
Rbfox1
Tmem37
Dscr3
Bicd1
Ube3a
Agap3
Gast
Optc
Zhx2
Wnk1
Clptm1l
Atp6v0b
Afap1
1110015O18Rik
Ank2
2610008E11Rik
Dctn2
Slc35b1
Lrfn5
Gng2
Dhx40
Ctnnbip1
Robo2
Sqle
Grb2
Elavl3
Fip1l1
Brd4
Trac
6430628N08Rik
Plxna4
Chpf
Ywhah
Elp5
Rab3c
Rlbp1
Hacd3
Tox3
Tmf1
Cuedc2
Dpysl3
Ptn
Elof1
Mageh1
Hmga1
Nsun2
Stx8
Tia1
Srgap1
Dpysl2
Mier1
Itgal
Med23
Timm22
Arl1
Ctc1
Hmg20a
Mark4
Thra
Vps13c
Spin4
Gria1
Sec14l2
D430036J16Rik
Prpf38a
Pdp1
Uhrf2
Dhx57
Fyn
Aplp1
Zfhx4
Cdh13
Jmjd6
Rfc1
Cnih2
Itpr2
Vit
Ntng1
Mmd2
Stmn3
Cdh22
Ifitm1
Cul4a
Plau
Fgd5
1500015A07Rik
Tmem57
Trim2
Ubap1
Kcng1
Rgs5
Uchl1
Zfr
Cask
9330179D12Rik
Ndufv1
Scg2
Sez6l
Brd7
Rnf215
Ccdc88a
Grik1
Glg1
Lias
Lcp1
Decr2
Cfap58
Tmem50a
Pmfbp1
Npffr1
Epgn
Ifngr2
Tgs1
Crmp1
Ror1
Wnt4
Mettl16
Ttc16
Wdr6
Mlf1
Unc119
Ptprr
Prkaa2
Scarb2
Nav1
Tmem196
Naa10
Lgals7
Rfwd3
Sfxn1
Prrt4
Mettl5
Kmt2a
Serinc1
Mrpl53
Nefm
Polr3f
Plppr2
Itm2c
Klhl33
Dlg2
Gap43
Rundc3b
Camta1
Aatk
Spire2
Litaf
Mfsd5
Tcf25
Mia2
Itgbl1
2700012I20Rik
Txn2
Evi5l
Stag1
Dda1
Stx7
Rab2a
Golph3
Serf1
Stmn2
Opcml
Glud1
Mrpl30
Sh3glb1
Snap25
Irgq
Mturn
Jkamp
Scamp3
C1ql3
Tomm70a
Kmt5b
Dnajb11
Col4a2
Dync1h1
Gpi1
Emc6
9330182L06Rik
Nog
Cds2
Cmas
Gng3
Fam78b
Cript
Map6
Commd2
2410015M20Rik
Vegfa
Top3b
Sh3bgrl3
Atrx
Tusc3
Timm17b
Prox1
Kif1b
Ptprg
Picalm
Dcaf15
Exoc3
Hras
Fbxw7
Celf5
Rb1
Pik3r3
Stx1a
Fxyd6
Gdi1
Mpped1
Kat6b
Pkia
Zfp398
Senp7
Csrnp3
Psmd1
Sbk1
Araf
Ergic3
Kmt2e
Chst2
Tsc22d2
B3gnt5
Snx10
Tsnax
Msi1
Idh3b
Nrg1
Grsf1
Asap1
Celf2
Copg1
Syne2
Fkbp15
Fbxo17
Bag1
Edf1
3110035E14Rik
Adam23
Rif1
Trim28
Kat6a
Coprs
Ncam1
Pet100
Chga
Zmym2
4930402H24Rik
Scn3a
Kctd20
Psmg3
Slc1a3
Tspyl1
Acly
Brd2
Ctsd
Fam92b
Atxn2
Itfg1
Chl1
Ank3
Zmynd10
Tubb2a
Cntn4
Mib2
Vsnl1
Ttc14
Capns1
Mef2a
Arl4d
Dab1
Camsap1
Ubap2
Wdr12
Atp6v1b2
Trim46
Vcpip1
Casc4
B3gat2
Cav1
Rasal2
Foxk2
Fign
Pank2
Lhfpl3
Cdk9
Ctr9
Bach2
Zfp580
Ube2q2
Efna5
Prpf8
P3h4
Tma16
Stmn4
Iqcj
Bend5
Cdkn1b
Sin3b
Ina
Hcfc1r1
Itsn1
Hnrnpul2
Fnbp1l
Casp3
Nt5c
Pnck
Akap11
Wdr46
Stx12
Kif3b
Elp2
Ptprf
Atp6v0d1
Snhg6
Prmt7
Cygb
Rab6a
Hic2
8030423F21Rik
Ppfibp2
9330171B17Rik
1700013F07Rik
Mpp4
Slc22a17
C1qtnf4
Sorbs2
Tmem201
Fmc1
Nedd4l
Cxxc4
St8sia2
Ppp1cb
Epc2
Nudt3
Ube2e2
Npdc1
Ubr3
Cmtm8
Grip2
Zmynd11
Glrx2
Rbm10
Med31
Arhgap33
BC002059
Mrpl35
Tmem88
Prdx5
A930019D19Rik
Kif5a
R3hcc1
Srek1ip1
Macf1
Socs2
Gucy1b1
Fam26e
Bdnf
Phf23
4933413J09Rik
Trbc2
Smpd3
Ick
Rock2
Ap2a2
Rangap1
Smarcc2
Acbd6
Reep1
Brd8
Zfp451
Pkig
Sgsm2
Arl8a
Qars
Ankhd1
Sms
Hebp1
Wdr1
Ddost
Abi2
Micu3
Blzf1
Nrxn2
Cnot10
Dip2a
Dlgap4
Dennd5a
Cep350
Wsb1
Mafg
H2-D1
Dusp8
Atp2c1
Ubl3
Ndufa1
Nenf
Dnajc14
Eif4a2
Lpgat1
Slc35a5
Aqp5
Cdk2ap2
D130043K22Rik
Faxc
Clk3
Socs3
Lrrc18
Hal
Fam198b
Atpaf2
Adprh
Zc2hc1a
Epha3
Cep170
Bloc1s6
Terf2
Scaf8
Rab3a
Eid2
Prmt2
Arih1
Sptbn1
Mapt
Ppp1r9a
Gpnmb
Pax6os1
Vps9d1
Phactr3
Zfyve9
Hipk1
Prkra
Tmod2
Rab39b
Zfpl1
Mapre1
Nrep
Ctnna2
Pcp4
Thyn1
Rnf8
Ythdf1
Nudt14
Dpysl5
Zik1
Trim39
Inpp5f
Cfap36
Vti1b
Ptpn2
Nipbl
2310057M21Rik
Tfrc
Lsm14b
Rab22a
Prkcq
Pacs1
Tsc22d4
Fmr1
Fhl1
Sh2d6
Rd3
Mettl23
Farsa
Pcnx
Rabac1
A230006K03Rik
Klf7
AI837181
Dclk1
Tpst1
Ndn
Tmem9b
Ppp3cb
Trim67
Mllt3
Mt1
Magi1
Gde1
Pigq
Fzr1
Lgals1
Itfg2
Chic2
Tspyl4
Exog
Hap1
Smim14
Unc50
Mrps18a
Klf6
Gria2
Hadha
Arhgef25
Prkaca
Rtn2
Mitf
Cend1
Sacs
Snx15
Vps35
Ppp3ca
Tenm2
Mycbp2
Nmnat2
[truncated: 1,553 more rows]
