# Supplementary material for: Developmental emergence of first- and higher-order thalamic neuron molecular identities
Source: Development. 2024 Sep 30;151(18):dev202764. doi: 10.1242/dev.202764 (PMC11463969; doi:10.1242/dev.202764)
Supplement: Table S15. Biological processes associated with VB, Po, LG and LP transcriptional maps clusters (related to Fig. S11). [file develop-151-202764-TableS15.xlsx]

## Sheet: LG
ID	Term_Description	Fold_Enrichment	support	lowest_p	highest_p	Up_regulated
mmu04724	Glutamatergic synapse	6.34784688995215	0.035725677830941	1.39600450781961e-06	0.00339862800672738	Gria2, Dlgap1, Shank2, Grm7, Cacna1c
mmu04713	Circadian entrainment	5.75887140531742	0.035725677830941	1.24268216624787e-05	0.000470377662637604	Nos1ap, Gria2, Cacna1c, Kcnj6
mmu00534	Glycosaminoglycan biosynthesis - heparan sulfate / heparin	17.4565789473684	0.0172465060957478	1.6190653900935e-05	0.00585829636373862	Ndst3, Hs6st2, Hs6st3
mmu04710	Circadian rhythm	12.3222910216718	0.035725677830941	1.91591181946333e-05	1.91591181946333e-05	Rora, Arntl, Prkag2
mmu04014	Ras signaling pathway	2.45004616805171	0.0344930121914957	2.65162292943315e-05	0.000130789806544965	Vegfc, Efna5, Ntrk2, Flt3
mmu04720	Long-term potentiation	6.54621710526316	0.035725677830941	3.34077194987773e-05	0.000133169960272832	Gria2, Cacna1c, Camk4
mmu05031	Amphetamine addiction	8.21486068111455	0.0517395182872435	4.01848423195257e-05	0.000160148593927356	Slc18a2, Cacna1c, Gria2, Camk4
mmu04728	Dopaminergic synapse	5.33025311370028	0.0178628389154705	4.18492035259349e-05	0.00116585428122424	Slc18a2, Cacna1c, Kcnj6, Gria2, Arntl
mmu04723	Retrograde endocannabinoid signaling	3.12655145326002	0.0178628389154705	4.58475549063828e-05	0.0012482341796137	Gria2, Cacna1c, Kcnj6
mmu04010	MAPK signaling pathway	2.40780399274047	0.0178628389154705	6.97959671454223e-05	0.000342959584923042	Cacna1c, Vegfc, Efna5, Ntrk2, Flt3
mmu04211	Longevity regulating pathway	3.1033918128655	0.0344930121914957	9.41997620659648e-05	9.41997620659648e-05	Prkag2, Camk4
mmu04350	TGF-beta signaling pathway	3.00328239954725	0.0338983050847458	0.000104051126355566	0.0452942556958577	Grem2, Rgma
mmu04925	Aldosterone synthesis and secretion	2.79305263157895	0.0178628389154705	0.000129656975877311	0.000515783348323755	Cacna1c, Camk4
mmu04924	Renin secretion	3.77439544807966	0.0178628389154705	0.000207078326252487	0.00102709748913718	Kcnma1, Cacna1c
mmu04911	Insulin secretion	6.49547123623011	0.0178628389154705	0.000326699344467004	0.00161820601696893	Cacna1c, Kcnma1, Kcnn2, Chrm3
mmu04921	Oxytocin signaling pathway	3.69940745904496	0.0535885167464115	0.000451013033435933	0.000451013033435933	Cacna1c, Prkag2, Camk4, Kcnj6
mmu04725	Cholinergic synapse	5.03252726410621	0.0344930121914957	0.000707092954084815	0.00349243869005614	Chrm3, Kcnj6, Camk4, Cacna1c
mmu04360	Axon guidance	5.55436602870813	0.035725677830941	0.000716200438179431	0.000716200438179431	Ntng1, Lrrc4c, Unc5c, Rgma, Efna5, Epha3, Sema6a
mmu05034	Alcoholism	2.24041654939488	0.0175438596491228	0.000859925636949553	0.000859925636949553	Slc18a2, Ntrk2, Camk4
mmu04510	Focal adhesion	1.4250268528464	0.0178628389154705	0.000990893615644174	0.00969391609875233	Vegfc, Vav3
mmu04015	Rap1 signaling pathway	1.96693847294292	0.0178628389154705	0.00127330527208106	0.0124325679628262	Vegfc, Efna5, Vav3
mmu04024	cAMP signaling pathway	2.53913875598086	0.035725677830941	0.0014036470164024	0.00554569676527199	Camk4, Vav3, Gria2, Cacna1c
mmu04270	Vascular smooth muscle contraction	2.97133258678611	0.0178628389154705	0.00145530638182717	0.00716349480282915	Kcnma1, Cacna1c, Prkch
mmu04727	GABAergic synapse	3.24773561811505	0.0181818181818182	0.00161820601696893	0.00161820601696893	Cacna1c, Kcnj6
mmu04020	Calcium signaling pathway	2.98403058929375	0.035725677830941	0.0016904190601913	0.00667335745241229	Chrm3, Cacna1c, Vegfc, Ntrk2, Camk4
mmu04722	Neurotrophin signaling pathway	2.34710305174701	0.0227272727272727	0.00216687871233984	0.00216687871233984	Ntrk2, Camk4
mmu04514	Cell adhesion molecules	4.59383656509695	0.0178628389154705	0.00452375800428687	0.00452375800428687	Cadm1, Ntng1, Lrrc4c, Nrxn3, Cntnap2
mmu04726	Serotonergic synapse	4.50492359932088	0.0181818181818182	0.00487203149405888	0.00487203149405888	Slc18a2, Cacna1c, Kcnn2, Kcnj6
mmu00512	Mucin type O-glycan biosynthesis	8.72828947368421	0.0172465060957478	0.00526768148525362	0.00526768148525362	Galnt14, Galntl6
mmu04810	Regulation of actin cytoskeleton	1.22502308402585	0.0330781848004374	0.00617309602962835	0.0300860400253789	Chrm3, Vav3
mmu05216	Thyroid cancer	3.77439544807966	0.0172465060957478	0.00707135675580215	0.00707135675580215	Lef1
mmu00514	Other types of O-glycan biosynthesis	6.65012531328321	0.0172465060957478	0.00913949777816724	0.00913949777816724	Galnt14, Galntl6
mmu03250	Viral life cycle - HIV-1	2.68562753036437	0.0178628389154705	0.0140683752417615	0.0140683752417615	Mllt3
mmu05033	Nicotine addiction	3.67506925207756	0.0212765957446809	0.0149006646031601	0.0149006646031601	Gria2
mmu05213	Endometrial cancer	2.40780399274047	0.0172465060957478	0.0175324239538056	0.0175324239538056	Lef1
mmu04730	Long-term depression	2.32754385964912	0.0178628389154705	0.018771483587156	0.018771483587156	Gria2
mmu05217	Basal cell carcinoma	2.21670843776107	0.0344930121914957	0.0207091321199217	0.0207091321199217	Lef1
mmu04664	Fc epsilon RI signaling pathway	2.11594896331738	0.0220019342359768	0.0227416130638193	0.0227416130638193	Vav3
mmu05221	Acute myeloid leukemia	4.23189792663477	0.035725677830941	0.0227416130638193	0.0453369807874317	Flt3, Lef1
mmu05030	Cocaine addiction	5.81885964912281	0.0191128741435269	0.0238848259927413	0.0238848259927413	Slc18a2, Gria2
mmu04920	Adipocytokine signaling pathway	1.96693847294292	0.0178628389154705	0.0263397023923537	0.0263397023923537	Prkag2
mmu04520	Adherens junction	3.93387694588584	0.0172465060957478	0.0263397023923537	0.0263397023923537	Tjp1, Lef1
mmu00562	Inositol phosphate metabolism	1.93961988304094	0.0204422194409679	0.0270908989883078	0.0270908989883078	Inpp4b
mmu05214	Glioma	1.91304974765681	0.0211675579322638	0.0278526180857736	0.0278526180857736	Camk4
mmu04662	B cell receptor signaling pathway	1.8620350877193	0.0178628389154705	0.0294076173705475	0.0294076173705475	Vav3
mmu05412	Arrhythmogenic right ventricular cardiomyopathy	5.51260387811634	0.0172465060957478	0.0302008943505093	0.0302008943505093	Dmd, Lef1, Cacna1c
mmu04929	GnRH secretion	6.75738539898132	0.0172465060957478	0.0399845232418604	0.0399845232418604	Kcnj6, Kcnn2, Cacna1c
mmu05210	Colorectal cancer	1.58696172248804	0.0172465060957478	0.0405400142314051	0.0405400142314051	Lef1
mmu05032	Morphine addiction	3.17392344497608	0.0227272727272727	0.0405400142314051	0.0405400142314051	Kcnj6, Pde7b
mmu04070	Phosphatidylinositol signaling system	3.1033918128655	0.0204422194409679	0.0424102315146756	0.0424102315146756	Inpp4b, Cds1
mmu04912	GnRH signaling pathway	1.55169590643275	0.0211675579322638	0.0424102315146756	0.0424102315146756	Cacna1c
mmu04666	Fc gamma R-mediated phagocytosis	3.00328239954725	0.0178628389154705	0.0452942556958577	0.0452942556958577	Vav3, Myo10
mmu05215	Prostate cancer	1.4547149122807	0.0172465060957478	0.0482726792964158	0.0482726792964158	Lef1
mmu05230	Central carbon metabolism in cancer	2.02395118230358	0.0165390924002187	0.0495703476658581	0.0495703476658581	Flt3

## Sheet: LP
ID	Term_Description	Fold_Enrichment	support	lowest_p	highest_p	Down_regulated
mmu04540	Gap junction	8.63736979166667	0.0808823529411765	7.92382010762518e-13	1.69633080970705e-08	Adcy8, Htr2c, Grm1, Plcb1, Prkcb, Prkg1, Prkg2
mmu04713	Circadian entrainment	8.54832474226804	0.171052631578947	4.11462701397531e-11	1.13858276573474e-09	Grin2a, Ryr2, Gng12, Adcy8, Prkg1, Prkg2, Plcb1, Prkcb
mmu04730	Long-term depression	10.36484375	0.0754985754985755	5.79619711094568e-11	3.00549608393312e-09	Prkg1, Prkg2, Grid2, Grm1, Prkcb, Plcb1
mmu04022	cGMP-PKG signaling pathway	4.24291849415205	0.0885025062656642	1.32321631881502e-09	8.3957032969957e-06	Prkg1, Prkg2, Kcnmb2, Plcb1, Adcy8, Pde5a, Prkce
mmu04024	cAMP signaling pathway	2.82677556818182	0.0531015037593985	6.12125547041292e-09	3.77581814179611e-07	Adcy8, Gli3, Ryr2, Grin2a, Grin3a, Pde10a
mmu04970	Salivary secretion	6.56002768987342	0.054093567251462	1.23876433810053e-08	1.14545396431405e-07	Adcy8, Plcb1, Prkcb, Prkg1, Prkg2
mmu04750	Inflammatory mediator regulation of TRP channels	4.1459375	0.0354010025062657	2.1585211338273e-08	2.1585211338273e-08	Htr2c, Plcb1, Prkce, Adcy8, Prkcb
mmu04270	Vascular smooth muscle contraction	4.41057180851064	0.0695704779189353	3.97865147075332e-08	3.97865147075332e-08	Kcnmb2, Plcb1, Prkcb, Prkce, Adcy8, Prkg1
mmu04360	Axon guidance	5.30020419034091	0.131481481481481	1.22306294713388e-07	9.43109527199805e-06	Dcc, Unc5d, Epha5, Slit3, Robo1, Sema3a, Plxna2, Plxna4, Plxnc1
mmu04510	Focal adhesion	2.63067100253807	0.087719298245614	2.16217201691126e-07	2.16217201691126e-07	Col4a2, Lama3, Tnr, Itga6, Prkcb
mmu04724	Glutamatergic synapse	7.47015765765766	0.131481481481481	6.47449749862603e-07	1.46211651138008e-06	Grin2a, Grin3a, Grm1, Plcb1, Prkcb, Adcy8, Gng12, Slc1a2
mmu04520	Adherens junction	4.55597527472527	0.0708020050125313	6.52488173990535e-07	6.52488173990535e-07	Lmo7, Ctnna2, Ctnna3, Tcf7l2
mmu04726	Serotonergic synapse	5.85112147177419	0.0388386123680241	1.13458783321279e-06	3.38586950568372e-05	Htr2c, Plcb1, Prkcb, Kcnd2, Gabrb1, Gng12, Maoa
mmu04723	Retrograde endocannabinoid signaling	5.41447061567164	0.113247863247863	1.67921036283892e-06	4.62883967804827e-05	Grm1, Plcb1, Prkcb, Gng12, Adcy8, Gabra4, Gabrb1
mmu04072	Phospholipase D signaling pathway	2.94038120567376	0.0262820512820513	2.1714210459599e-06	0.00146929971242166	Grm1, Plcb1, Adcy8, Dnm3
mmu04512	ECM-receptor interaction	4.87757352941176	0.087719298245614	2.45951321630947e-06	2.45951321630947e-06	Col4a2, Lama3, Tnr, Itga6
mmu04742	Taste transduction	6.02607194767442	0.0262820512820513	2.57933311674738e-06	0.00453174470029125	Adcy8, Plcb1, Grm1, Pde1c, Gabra4
mmu04912	GnRH signaling pathway	3.45494791666667	0.0354010025062657	3.10285729811902e-06	3.10285729811902e-06	Adcy8, Plcb1, Prkcb
mmu04020	Calcium signaling pathway	4.24788678278689	0.138802889576883	3.76178228849743e-06	3.51758477319789e-05	Adcy8, Grin2a, Grin3a, Ryr2, Grm1, Htr2c, Erbb4, Plcb1, Pde1c, Prkcb
mmu04925	Aldosterone synthesis and secretion	4.1459375	0.0354010025062657	4.75879462073614e-06	4.75879462073614e-06	Plcb1, Prkcb, Prkce, Adcy8
mmu04933	AGE-RAGE signaling pathway in diabetic complications	4.10488861386139	0.0442307692307692	4.9547329548196e-06	4.9547329548196e-06	Col4a2, Plcb1, Prkcb, Prkce
mmu05213	Endometrial cancer	5.36112607758621	0.0708020050125313	7.15650132952164e-06	7.15650132952164e-06	Ctnna2, Ctnna3, Tcf7l2
mmu04720	Long-term potentiation	8.0975341796875	0.105263157894737	1.07018431800661e-05	0.000134450440660071	Adcy8, Grin2a, Prkcb, Grm1, Plcb1
mmu05412	Arrhythmogenic right ventricular cardiomyopathy	6.81897615131579	0.0354010025062657	2.15468633981176e-05	2.15468633981176e-05	Itga6, Tcf7l2, Ryr2, Ctnna2, Ctnna3
mmu04725	Cholinergic synapse	4.66884853603604	0.0627450980392157	2.16495934967874e-05	9.97321965881762e-05	Plcb1, Prkcb, Kcnq5, Gng12, Adcy8
mmu04611	Platelet activation	3.34349798387097	0.0869630973986691	3.38586950568372e-05	0.000155729522729411	Plcb1, Adcy8, Prkg1, Prkg2
mmu04728	Dopaminergic synapse	3.98647836538461	0.0339080459770115	4.09664528209984e-05	0.000188283752777675	Plcb1, Prkcb, Gng12, Grin2a, Maoa
mmu04062	Chemokine signaling pathway	2.86321650552486	0.117156862745098	5.22334350054937e-05	5.22334350054937e-05	Adcy8, Gng12, Elmo1, Plcb1, Prkcb
mmu05030	Cocaine addiction	6.47802734375	0.0354010025062657	0.000139307564979404	0.000485099055777913	Maoa, Grin2a, Grin3a
mmu05020	Prion disease	1.65176792828685	0.0177005012531328	0.000194147484193891	0.00131887272469629	Ncam2, Grin2a, Grin3a, Ryr2
mmu05100	Bacterial invasion of epithelial cells	5.60261824324324	0.0531015037593985	0.000209069464004915	0.000209069464004915	Ctnna2, Ctnna3, Dnm3, Elmo1
mmu05017	Spinocerebellar ataxia	3.70172991071429	0.0177005012531328	0.000253485641684976	0.007079703300148	Grm1, Plcb1, Prkcb, Grin2a, Grin3a
mmu04961	Endocrine and other factor-regulated calcium reabsorption	5.09746413934426	0.0262820512820513	0.000289448055507353	0.000576998194684938	Dnm3, Plcb1, Prkcb
mmu05226	Gastric cancer	2.14445043103448	0.0354010025062657	0.000291768184143999	0.000291768184143999	Tcf7l2, Ctnna2, Ctnna3
mmu05143	African trypanosomiasis	5.92276785714286	0.0508620689655172	0.000294040628611883	0.0211925147714216	Plcb1, Prkcb
mmu04727	GABAergic synapse	6.02607194767442	0.0354010025062657	0.000329840684317649	0.000329840684317649	Gabra4, Gabrb1, Prkcb, Gng12, Adcy8
mmu05032	Morphine addiction	8.24476207386364	0.0508620689655172	0.000353637724899109	0.000353637724899109	Adcy8, Gabra4, Gabrb1, Gng12, Prkcb, Pde1c, Pde10a
mmu04390	Hippo signaling pathway	2.00609879032258	0.0531015037593985	0.000381078491328458	0.000381078491328458	Tcf7l2, Ctnna2, Ctnna3
mmu05222	Small cell lung cancer	3.41698145604396	0.0701754385964912	0.000391433587287596	0.000973715987290057	Col4a2, Lama3, Itga6
mmu05031	Amphetamine addiction	6.09696691176471	0.0360623781676413	0.000402735827267713	0.00139923783475021	Maoa, Grin2a, Grin3a, Prkcb
mmu05163	Human cytomegalovirus infection	1.7567531779661	0.0801282051282051	0.000448560990539104	0.00203518504525958	Gng12, Plcb1, Adcy8, Prkcb
mmu04918	Thyroid hormone synthesis	4.25952482876712	0.0354010025062657	0.000499528035607342	0.000499528035607342	Adcy8, Plcb1, Prkcb
mmu04973	Carbohydrate digestion and absorption	4.93563988095238	0.067816091954023	0.000514729102491955	0.0306344201973612	Prkcb, Plcb1
mmu04971	Gastric acid secretion	4.20196368243243	0.0354010025062657	0.000520575758187228	0.000520575758187228	Plcb1, Prkcb, Adcy8
mmu04929	GnRH secretion	3.34349798387097	0.0180311890838207	0.00060623393874243	0.00168615461602805	Plcb1, Prkcb
mmu04670	Leukocyte transendothelial migration	2.87912326388889	0.0531015037593985	0.000657170140825009	0.000657170140825009	Ctnna2, Ctnna3, Prkcb
mmu05145	Toxoplasmosis	1.91941550925926	0.0350877192982456	0.000657170140825009	0.00163317439878602	Lama3, Itga6
mmu04012	ErbB signaling pathway	2.52801067073171	0.0175438596491228	0.00071054443333898	0.00071054443333898	Prkcb, Erbb4
mmu04911	Insulin secretion	6.02607194767442	0.0350877192982456	0.000820732711119001	0.000820732711119001	Kcnmb2, Adcy8, Plcb1, Ryr2, Prkcb
mmu04071	Sphingolipid signaling pathway	2.52801067073171	0.0442307692307692	0.000973293957218619	0.0024167312303837	Plcb1, Prkce, Prkcb
mmu04924	Renin secretion	4.20196368243243	0.0347852389594676	0.00103697342653273	0.00288027622798628	Pde1c, Plcb1, Prkg2
mmu04666	Fc gamma R-mediated phagocytosis	3.34349798387097	0.0177005012531328	0.00103985280367184	0.00103985280367184	Prkce, Prkcb, Amph
mmu04926	Relaxin signaling pathway	3.29042658730159	0.0363756613756614	0.00104669892464271	0.0142507616031211	Gng12, Col4a2, Adcy8, Plcb1
mmu04915	Estrogen signaling pathway	2.41042877906977	0.0442307692307692	0.001123695762233	0.00278923321575582	Adcy8, Plcb1, Grm1
mmu04974	Protein digestion and absorption	2.11527423469388	0.0177005012531328	0.00121809724982887	0.00121809724982887	Col4a2, Col25a1
mmu04916	Melanogenesis	4.1459375	0.0350877192982456	0.00129471881705915	0.00129471881705915	Adcy8, Tcf7l2, Plcb1, Prkcb
mmu04972	Pancreatic secretion	3.98647836538461	0.0354010025062657	0.00145742909107731	0.00145742909107731	Plcb1, Prkcb, Ryr2, Adcy8
mmu04928	Parathyroid hormone synthesis, secretion and action	2.96138392857143	0.0354010025062657	0.00150012407839135	0.00150012407839135	Adcy8, Plcb1, Prkcb
mmu04931	Insulin resistance	1.93735397196262	0.0177005012531328	0.00158798901647301	0.00158798901647301	Prkcb, Prkce
mmu04070	Phosphatidylinositol signaling system	2.30329861111111	0.0177005012531328	0.00187418460524606	0.00519626192094744	Plcb1, Prkcb
mmu04935	Growth hormone synthesis, secretion and action	2.6805630387931	0.0354010025062657	0.00202574443084546	0.00202574443084546	Adcy8, Plcb1, Prkcb
mmu05414	Dilated cardiomyopathy	3.34349798387097	0.0177005012531328	0.0020691280117615	0.00360256256787517	Itga6, Adcy8, Ryr2
mmu04371	Apelin signaling pathway	3.86747901119403	0.067816091954023	0.00312726401273218	0.00312726401273218	Adcy8, Gng12, Plcb1, Ryr2, Prkce
mmu04921	Oxytocin signaling pathway	2.74565397350993	0.0526315789473684	0.0044776228224043	0.0044776228224043	Ryr2, Plcb1, Prkcb, Adcy8
mmu04514	Cell adhesion molecules	3.40948807565789	0.0177005012531328	0.00456725567740501	0.00456725567740501	Alcam, Ncam2, Nfasc, Itga6, Cdh4
mmu05146	Amoebiasis	4.02518203883495	0.0262820512820513	0.00489859509555245	0.00489859509555245	Col4a2, Lama3, Plcb1, Prkcb
mmu04015	Rap1 signaling pathway	2.43306191314554	0.0354010025062657	0.00508113468670458	0.0125521118855457	Grin2a, Adcy8, Plcb1, Magi2, Prkcb
mmu04014	Ras signaling pathway	1.36379523026316	0.0177005012531328	0.00623245272222093	0.0153830607042943	Gng12, Grin2a, Prkcb
mmu00532	Glycosaminoglycan biosynthesis - chondroitin sulfate / dermatan sulfate	10.36484375	0.0173926194797338	0.00678269558878482	0.010164841140399	Xylt1, Chsy3
mmu04144	Endocytosis	0.867350941422594	0.0684210526315789	0.00717859350908747	0.00717859350908747	Dnm3, Amph
mmu05034	Alcoholism	2.21707887700535	0.0177005012531328	0.00850228298689618	0.0291429852174962	Maoa, Grin2a, Grin3a, Gng12
mmu04261	Adrenergic signaling in cardiomyocytes	2.07296875	0.0177005012531328	0.00870543497642188	0.0151080722505564	Adcy8, Ryr2, Plcb1
mmu05415	Diabetic cardiomyopathy	1.62798592931937	0.0262820512820513	0.00905856996439281	0.00905856996439281	Ryr2, Prkcb, Plcb1
mmu05205	Proteoglycans in cancer	1.5547265625	0.0175438596491228	0.0103971082327493	0.0103971082327493	Twist2, Erbb4, Prkcb
mmu04310	Wnt signaling pathway	1.87316453313253	0.0175438596491228	0.0117896065205198	0.0324063865770749	Tcf7l2, Plcb1, Prkcb
mmu04919	Thyroid hormone signaling pathway	2.61298581932773	0.0185185185185185	0.0120119776613935	0.0120119776613935	Med12l, Plcb1, Prkcb
mmu05033	Nicotine addiction	10.9103618421053	0.0185185185185185	0.0150439402243444	0.0150439402243444	Gabra4, Gabrb1, Grin2a, Grin3a
mmu00534	Glycosaminoglycan biosynthesis - heparan sulfate / heparin	8.63736979166667	0.0177005012531328	0.0206326183642047	0.0206326183642047	Xylt1, Glce
mmu04714	Thermogenesis	1.48069196428571	0.0180311890838207	0.02378050428492	0.02378050428492	Adcy8, Prkg1, Prkg2
mmu04340	Hedgehog signaling pathway	2.15934244791667	0.0333333333333333	0.0241144877811331	0.0241144877811331	Gli3
mmu05170	Human immunodeficiency virus 1 infection	0.955285138248848	0.0175438596491228	0.0262194153288206	0.0262194153288206	Prkcb, Gng12
mmu04923	Regulation of lipolysis in adipocytes	5.45518092105263	0.0521778584392014	0.0340885136364343	0.0340885136364343	Adcy8, Prkg1, Prkg2
mmu04370	VEGF signaling pathway	1.81839364035088	0.0181878306878307	0.0340885136364343	0.0340885136364343	Prkcb
mmu04913	Ovarian steroidogenesis	1.69915471311475	0.0339080459770115	0.0390707017413359	0.0390707017413359	Adcy8
mmu04930	Type II diabetes mellitus	2.15934244791667	0.0177005012531328	0.0400979412585689	0.0400979412585689	Prkce
mmu05217	Basal cell carcinoma	3.29042658730159	0.0185185185185185	0.0416883614332691	0.0416883614332691	Gli3, Tcf7l2
mmu04613	Neutrophil extracellular trap formation	1.10264295212766	0.0185185185185185	0.0468798312989395	0.0468798312989395	Plcb1, Prkcb

## Sheet: VB
ID	Term_Description	Fold_Enrichment	support	lowest_p	highest_p	Up_regulated
mmu04510	Focal adhesion	2.8810771193572	0.128205128205128	3.13027467385736e-09	5.12800897532847e-05	Col4a1, Itga9, Pdgfa, Pdgfc, Vegfc, Arhgap5, Pik3r1, Vav3
mmu04015	Rap1 signaling pathway	3.33082272601742	0.189189189189189	5.03027938164943e-09	7.56812634716614e-05	Adcy1, Pdgfa, Pdgfc, Vegfc, Efna5, Magi2, Sipa1l2, Vav3, Ctnnd1, Pik3r1
mmu00512	Mucin type O-glycan biosynthesis	8.86831550802139	0.0263157894736842	4.38210610796771e-08	4.38210610796771e-08	Galnt7, Galnt14, Galntl6, St3gal1
mmu04022	cGMP-PKG signaling pathway	2.48935172154986	0.0259784075573549	1.05713824217619e-07	0.0353922564672007	Mef2a, Cacna1c, Slc8a1, Slc8a3, Atp2b1, Adcy1
mmu04360	Axon guidance	4.43415775401069	0.0519568151147098	7.25952691973592e-07	7.25952691973592e-07	Ntng1, Lrrc4c, Trpc3, Efna5, Epha3, Epha4, Epha7, Robo2, Sema5a, Sema6a, Pik3r1
mmu04014	Ras signaling pathway	2.48935172154986	0.0810810810810811	1.50692044660008e-06	5.38446918880801e-05	Pdgfa, Pdgfc, Vegfc, Efna5, Flt3, Rasa4, Rasal2, Pik3r1
mmu04670	Leukocyte transendothelial migration	3.28456129926718	0.0905405405405405	2.50273346157078e-06	4.55866647450853e-06	Jam2, Pik3r1, Ctnnd1, Arhgap5, Vav3
mmu04727	GABAergic synapse	4.12479791070762	0.0526315789473684	2.57933311674738e-06	2.57933311674738e-06	Gabra2, Gabrb2, Gabrg3, Cacna1c, Adcy1
mmu04721	Synaptic vesicle cycle	4.99623408902614	0.0526315789473684	3.52942978480203e-06	3.52942978480203e-06	Slc18a2, Syt1, Unc13c, Dnm3, Slc6a4
mmu04974	Protein digestion and absorption	3.61972061551893	0.0263157894736842	4.38439121997622e-06	4.38439121997622e-06	Slc8a1, Slc8a3, Col4a1, Col11a1, Col26a1
mmu00534	Glycosaminoglycan biosynthesis - heparan sulfate / heparin	8.86831550802139	0.0519568151147098	1.63463332653671e-05	3.26538479276143e-05	Hs6st3, Hs3st1, Hs3st5
mmu04261	Adrenergic signaling in cardiomyocytes	2.83786096256685	0.0526315789473684	2.45132622599899e-05	0.000596276111955165	Adcy1, Atp2b1, Slc8a1, Slc8a3, Cacna1c, Cacnb4
mmu04072	Phospholipase D signaling pathway	4.02533469867638	0.15587044534413	2.96745591149494e-05	0.00076960775377991	Pdgfa, Pdgfc, Pik3r1, Dgki, Grm1, Grm3, Adcy1, Dnm3
mmu05033	Nicotine addiction	7.46805516464959	0.0526315789473684	6.8023313693109e-05	6.8023313693109e-05	Gabra2, Gabrb2, Gabrg3, Gria2
mmu00514	Other types of O-glycan biosynthesis	5.06760886172651	0.0263157894736842	9.25265261255063e-05	9.25265261255063e-05	Galnt7, Galnt14, Galntl6
mmu05218	Melanoma	2.95610516934046	0.0769230769230769	0.000120305327758884	0.000954371128079243	Pdgfa, Pdgfc, Pik3r1
mmu04978	Mineral absorption	4.17332494495124	0.0260135135135135	0.000167674232503636	0.000167674232503636	Slc8a1, Slc8a3, Atp2b1
mmu04921	Oxytocin signaling pathway	2.81906718135779	0.0526315789473684	0.000173141040928149	0.00888037892762261	Cacna1c, Cacnb4, Camkk2, Prkag2, Camk4, Adcy1
mmu04020	Calcium signaling pathway	3.19840887174542	0.0789473684210526	0.000173333146989631	0.00117848560108037	Slc8a1, Slc8a3, Atp2b1, Adcy1, Cacna1c, Grm1, Pdgfa, Pdgfc, Vegfc, Camk4, Pde1c
mmu00510	N-Glycan biosynthesis	4.09306869600987	0.0263157894736842	0.000177919827858889	0.000177919827858889	Fut8, Mgat5, Mgat4c
mmu05231	Choline metabolism in cancer	3.37840590781767	0.0769230769230769	0.000224326112552731	0.00152164128390215	Pdgfa, Pdgfc, Pik3r1, Dgki
mmu04961	Endocrine and other factor-regulated calcium reabsorption	4.65223108617516	0.0263157894736842	0.000289448055507353	0.0023996426973802	Dnm3, Slc8a1, Slc8a3, Atp2b1
mmu04724	Glutamatergic synapse	5.11326299561594	0.105263157894737	0.000295350600523465	0.00068723829814708	Grik3, Gria2, Shank2, Grm1, Homer2, Adcy1, Grm3, Cacna1c
mmu04514	Cell adhesion molecules	4.2007810301154	0.0263157894736842	0.000352404899653153	0.000352404899653153	Nectin3, Jam2, Itga9, Ntng1, Lrrc4c, Nrxn3, Nlgn1, Ptprd, Cntnap2
mmu05215	Prostate cancer	2.95610516934046	0.0810810810810811	0.000383976485012018	0.00227706729255714	Pdgfa, Pdgfc, Pik3r1, Lef1
mmu04810	Regulation of actin cytoskeleton	1.8670137911624	0.0800142247510669	0.000390792536811939	0.00518185592291474	Pdgfa, Pdgfc, Itga9, Pik3r1, Vav3, Myh10
mmu05412	Arrhythmogenic right ventricular cardiomyopathy	5.60104137348719	0.0263157894736842	0.000564423171701378	0.00312181604397416	Itga9, Lef1, Cacna1c, Cacnb4, Slc8a1, Slc8a3
mmu04260	Cardiac muscle contraction	3.54732620320856	0.0263157894736842	0.000659344973936552	0.00364434673846776	Cacna1c, Cacnb4, Slc8a1, Slc8a3
mmu04720	Long-term potentiation	5.54269719251337	0.0526315789473684	0.000667623937984879	0.00116431412731708	Gria2, Adcy1, Cacna1c, Camk4, Grm1
mmu05031	Amphetamine addiction	4.17332494495124	0.0526315789473684	0.000802512354910291	0.00139923783475021	Slc18a2, Cacna1c, Gria2, Camk4
mmu05032	Morphine addiction	5.64347350510452	0.0526315789473684	0.000879846252813797	0.000879846252813797	Adcy1, Gabra2, Gabrb2, Gabrg3, Pde1c, Pde7b, Pde10a
mmu05410	Hypertrophic cardiomyopathy	4.72976827094474	0.0263157894736842	0.000941722448828382	0.00519626192094744	Itga9, Cacna1c, Cacnb4, Prkag2, Slc8a1, Slc8a3
mmu04924	Renin secretion	1.91747362335598	0.0263157894736842	0.00103697342653273	0.00180742270397908	Pde1c, Cacna1c
mmu05414	Dilated cardiomyopathy	4.57719510091427	0.0526315789473684	0.00103985280367184	0.00573479984884228	Itga9, Adcy1, Cacna1c, Cacnb4, Slc8a1, Slc8a3
mmu04024	cAMP signaling pathway	2.5798736023335	0.0526315789473684	0.00154003993159565	0.00273602609644374	Adcy1, Camk4, Vav3, Pik3r1, Gria2, Atp2b1, Cacna1c, Pde10a
mmu04742	Taste transduction	3.2998383285661	0.0263157894736842	0.00163376569020901	0.00163376569020901	Grm1, Pde1c, Cacna1c, Gabra2
mmu04520	Adherens junction	3.89816066286655	0.0789473684210526	0.00193774709592531	0.00193774709592531	Nectin3, Sorbs1, Tjp1, Ctnnd1, Lef1
mmu04927	Cortisol synthesis and secretion	3.04056531703591	0.0263157894736842	0.00243498173461162	0.00363864880388387	Adcy1, Pbx1, Cacna1c
mmu04925	Aldosterone synthesis and secretion	2.83786096256684	0.0526315789473684	0.00257524390342633	0.00448198158198801	Cacna1c, Camk4, Atp2b1, Adcy1
mmu05221	Acute myeloid leukemia	3.22484200291687	0.0385135135135135	0.00304587626787852	0.00433576808230346	Flt3, Pik3r1, Lef1
mmu04723	Retrograde endocannabinoid signaling	3.70616170484476	0.0789473684210526	0.00312726401273218	0.00312726401273218	Gria2, Cacna1c, Grm1, Adcy1, Gabra2, Gabrb2, Gabrg3
mmu05230	Central carbon metabolism in cancer	3.08463148105092	0.0385135135135135	0.00348389160926315	0.00495843555532789	Flt3, Pfkp, Pik3r1
mmu05214	Glioma	2.91561057797964	0.064527027027027	0.00413004299915373	0.00587673728709642	Pdgfa, Camk4, Pik3r1
mmu04664	Fc epsilon RI signaling pathway	2.14989466861125	0.0263157894736842	0.00433576808230346	0.00433576808230346	Pik3r1, Vav3
mmu04012	ErbB signaling pathway	1.73040302595539	0.0905405405405405	0.00586272792937074	0.00833796705777006	Nrg1, Pik3r1
mmu05100	Bacterial invasion of epithelial cells	2.87621043503396	0.0263157894736842	0.00612262004617278	0.00838485456875885	Arhgap10, Pik3r1, Dnm3
mmu04713	Circadian entrainment	2.92562985831633	0.0263157894736842	0.00650848037743623	0.00971090742704738	Nos1ap, Gria2, Adcy1, Cacna1c
mmu04662	B cell receptor signaling pathway	1.8670137911624	0.0263157894736842	0.00663455981598236	0.00663455981598236	Vav3, Pik3r1
mmu05418	Fluid shear stress and atherosclerosis	1.48838861673086	0.0512820512820513	0.00754421570555187	0.0438518985106061	Pik3r1, Mef2a, Pdgfa
mmu04540	Gap junction	4.22300738477209	0.0519568151147098	0.00896391563651084	0.00896391563651084	Pdgfa, Pdgfc, Tjp1, Adcy1, Grm1
mmu04530	Tight junction	2.333767238953	0.0263157894736842	0.00905763056804252	0.00905763056804252	Jam2, Amotl1, Tjp1, Prkag2, Myh10
mmu04371	Apelin signaling pathway	3.70616170484476	0.0263157894736842	0.0107840495039699	0.0107840495039699	Adcy1, Slc8a1, Slc8a3, Prkag2, Ppargc1a, Camk4, Mef2a
mmu04666	Fc gamma R-mediated phagocytosis	1.52573170030476	0.0263157894736842	0.0121642929274874	0.0121642929274874	Pik3r1, Vav3
mmu04728	Dopaminergic synapse	1.63722747840395	0.0263157894736842	0.0156453441578793	0.0232998474100022	Slc18a2, Cacna1c, Gria2
mmu04310	Wnt signaling pathway	1.70955479672702	0.0263157894736842	0.0204419749856297	0.0204419749856297	Lef1, Tle4, Ctnnd2, Vangl1
mmu05205	Proteoglycans in cancer	1.06419786096257	0.0256410256410256	0.0205629066197517	0.0205629066197517	Vav3, Ank3, Pik3r1
mmu04926	Relaxin signaling pathway	2.25227060521178	0.0256410256410256	0.0212277767566109	0.0212277767566109	Vegfc, Pik3r1, Col4a1, Adcy1
mmu04650	Natural killer cell mediated cytotoxicity	1.24467586077493	0.0263157894736842	0.0223538979485072	0.0223538979485072	Vav3, Pik3r1
mmu04660	T cell receptor signaling pathway	1.19237855570035	0.0385135135135135	0.0254041015649909	0.0347021389425479	Vav3, Pik3r1
mmu04934	Cushing syndrome	1.78481821545085	0.0263157894736842	0.0285110935017039	0.0423904120255323	Adcy1, Cacna1c, Pbx1, Lef1
mmu05034	Alcoholism	1.13817953044125	0.0256410256410256	0.0291429852174962	0.0291429852174962	Slc18a2, Camkk2, Camk4
mmu00513	Various types of N-glycan biosynthesis	3.37840590781767	0.0263157894736842	0.0306344201973612	0.0306344201973612	Fut8, Mgat4c
mmu04915	Estrogen signaling pathway	1.64991916428305	0.0263157894736842	0.0322972916054137	0.0322972916054137	Adcy1, Pik3r1, Grm1
mmu04068	FoxO signaling pathway	2.70788259786913	0.0263157894736842	0.0338081752964618	0.0338081752964618	Prkag2, Pik3r1, Sgk1, Grm1, Homer2
mmu05135	Yersinia infection	1.05890334424136	0.064527027027027	0.0361601068251266	0.0361601068251266	Pik3r1, Vav3
mmu05017	Spinocerebellar ataxia	3.04056531703591	0.0263157894736842	0.0411798748918382	0.0411798748918382	Trpc3, Grm1, Gria2, Fgf14, Kcnd3, Pik3r1
mmu04630	JAK-STAT signaling pathway	0.849658970828397	0.0256410256410256	0.0490271085565133	0.0490271085565133	Pdgfa, Pik3r1

## Sheet: Po
ID	Term_Description	Fold_Enrichment	support	lowest_p	highest_p	Down_regulated
mmu04726	Serotonergic synapse	4.55284831846259	0.120499419279907	4.18337681883939e-11	0.000155729522729411	Htr2c, Plcb1, Itpr1, Htr7, Adcy5, Kcnd2, Gabrb1, Gabrb3, Gnao1, Kcnj3
mmu04724	Glutamatergic synapse	5.08606478819245	0.120499419279907	5.71224322806184e-10	4.2099550173579e-08	Gria1, Grin2a, Grin3a, Plcb1, Itpr1, Adcy5, Grm8, Gnao1, Kcnj3, Slc1a2
mmu04015	Rap1 signaling pathway	2.38543602037758	0.0759615384615385	6.19629495698359e-10	0.000570485827621417	Dock4, Grin2a, Lpar1, Adcy5, Rapgef4, Plcb1, Fgf1, Drd2, Gnao1
mmu04728	Dopaminergic synapse	4.34271685761047	0.144599303135888	7.52687333072146e-09	1.44081214644909e-06	Plcb1, Itpr1, Adcy5, Mapk10, Kcnj3, Gnao1, Drd2, Ppp2r2b, Grin2a, Gria1
mmu04727	GABAergic synapse	5.25165759524988	0.0722996515679442	1.91336606251217e-08	1.91336606251217e-08	Gabra4, Gabrb1, Gabrb3, Gabrg1, Hap1, Plcl1, Gnao1, Adcy5
mmu04024	cAMP signaling pathway	2.56615087040619	0.144599303135888	3.08040541058778e-08	7.28912820767065e-08	Drd2, Adcy5, Rapgef4, Mapk10, Bdnf, Grin2a, Grin3a, Gria1, Pde4b, Pde4d
mmu04713	Circadian entrainment	5.23812239526212	0.0731707317073171	3.66971659053127e-08	2.64661057710213e-06	Grin2a, Rps6ka5, Itpr1, Gnao1, Gria1, Adcy5, Prkg1, Plcb1, Kcnj3
mmu04540	Gap junction	4.70460992907802	0.0963995354239257	4.88130162861201e-08	1.56756432348222e-07	Lpar1, Drd2, Adcy5, Htr2c, Plcb1, Itpr1, Prkg1
mmu05032	Morphine addiction	6.41537717601547	0.120499419279907	1.98768998319077e-07	2.75299562740934e-06	Adcy5, Kcnj3, Gabra4, Gabrb1, Gabrb3, Gabrg1, Gnao1, Pde1a, Pde4b, Pde4d
mmu05412	Arrhythmogenic right ventricular cardiomyopathy	5.94266517357223	0.0731707317073171	2.10445664686502e-07	4.19014056469024e-07	Itgb8, Sgcd, Tcf7l2, Cacnb2, Cacng3, Cdh2, Ctnna2, Ctnna3
mmu04725	Cholinergic synapse	3.56024535173471	0.0731707317073171	2.68115764436411e-07	9.97321965881762e-05	Plcb1, Itpr1, Kcnq5, Gnao1, Kcnj3, Adcy5, Bcl2
mmu05033	Nicotine addiction	10.3996640537514	0.121951219512195	2.69203103524255e-07	2.69203103524255e-07	Gabra4, Gabrb1, Gabrb3, Gabrg1, Grin2a, Grin3a, Gria1
mmu05031	Amphetamine addiction	3.32090112640801	0.0731707317073171	4.32815352650386e-07	7.39032826540197e-07	Grin2a, Grin3a, Gria1, Adcy5
mmu04723	Retrograde endocannabinoid signaling	4.63439187043506	0.0963995354239257	8.39850233584551e-07	4.62883967804827e-05	Gria1, Plcb1, Itpr1, Gnao1, Kcnj3, Mapk10, Adcy5, Gabra4, Gabrb1, Gabrb3, Gabrg1
mmu04072	Phospholipase D signaling pathway	3.20313867511695	0.0481997677119628	2.1714210459599e-06	0.00354895419382007	Shc3, Dgkb, Plpp3, Grm8, Lpar1, Plcb1, Adcy5, Rapgef4
mmu04014	Ras signaling pathway	1.7332773422919	0.0487804878048781	3.26769936060024e-06	6.44173270419128e-06	Fgf1, Bdnf, Shc3, Htr7, Grin2a, Mapk10, Ksr2
mmu04928	Parathyroid hormone synthesis, secretion and action	3.22601823708207	0.0722996515679442	6.73480082391301e-06	0.000368997764145353	Adcy5, Plcb1, Itpr1, Pde4b, Pde4d, Bcl2
mmu05213	Endometrial cancer	2.92010271460015	0.024390243902439	1.28397566963595e-05	2.13299177912145e-05	Ctnna2, Ctnna3, Tcf7l2
mmu04020	Calcium signaling pathway	2.54511684687827	0.0487804878048781	1.29685828755434e-05	1.29685828755434e-05	Htr7, Cacna1e, Grin2a, Grin3a, Htr2c, Fgf1, Erbb4, Plcb1, Itpr1, Mylk, Pde1a
mmu05030	Cocaine addiction	5.88076241134752	0.120499419279907	1.5387269750719e-05	2.30196686437465e-05	Drd2, Adcy5, Bdnf, Grin2a, Grin3a
mmu04921	Oxytocin signaling pathway	2.99101028603635	0.0975609756097561	4.18149404650141e-05	0.00034321454112829	Plcb1, Cacnb2, Cacng3, Itpr1, Mylk, Adcy5, Gnao1, Kcnj3
mmu04915	Estrogen signaling pathway	3.06346693056243	0.0963995354239257	4.72680655281936e-05	0.000182534739219791	Bcl2, Adcy5, Shc3, Gnao1, Kcnj3, Plcb1, Itpr1
mmu04916	Melanogenesis	2.25821276595745	0.0487804878048781	6.54728730802203e-05	0.00257524390342633	Adcy5, Gnao1, Tcf7l2, Plcb1
mmu04720	Long-term potentiation	3.52845744680851	0.0487804878048781	7.45882503056681e-05	0.000667623937984879	Gria1, Grin2a, Itpr1, Plcb1
mmu04520	Adherens junction	1.86116436754735	0.0487804878048781	8.00795447139905e-05	0.000132766073450767	Ctnna2, Ctnna3, Tcf7l2
mmu04971	Gastric acid secretion	3.05163887291547	0.0731707317073171	0.000134422462963454	0.00180742270397908	Plcb1, Itpr1, Mylk, Adcy5
mmu04012	ErbB signaling pathway	2.06543850544888	0.0246951219512195	0.000136337419579772	0.00020354487427564	Mapk10, Erbb4, Shc3
mmu04926	Relaxin signaling pathway	2.2402904424181	0.024390243902439	0.000166071603102509	0.00227204159197658	Gnao1, Adcy5, Plcb1, Mapk10, Shc3
mmu04924	Renin secretion	3.05163887291547	0.0731707317073171	0.000269543667996304	0.00180742270397908	Adcy5, Pde1a, Plcb1, Itpr1
mmu04261	Adrenergic signaling in cardiomyocytes	3.01095035460993	0.120499419279907	0.000334204024561394	0.00870543497642188	Adcy5, Cacnb2, Cacng3, Ppp2r2b, Plcb1, Rps6ka5, Bcl2, Rapgef4
mmu04514	Cell adhesion molecules	2.97133258678611	0.024390243902439	0.000352404899653153	0.0370905288091948	Alcam, Cdh2, Ncam1, Cadm1, Sdc2, Itgb8, Vcan, Neo1
mmu05226	Gastric cancer	3.50412325752018	0.0487804878048781	0.000520721410030636	0.000860498842217431	Abcb1b, Rarb, Tcf7l2, Shc3, Bcl2, Tgfb2, Ctnna2, Ctnna3, Fgf1
mmu04390	Hippo signaling pathway	3.27805078929307	0.0487804878048781	0.000679701737283022	0.00112253491929311	Crb1, Ppp2r2b, Dlg1, Dlg2, Fgf1, Tgfb2, Tcf7l2, Ctnna2, Ctnna3
mmu05034	Alcoholism	2.41520081920583	0.0731707317073171	0.000806469512195514	0.00545577386120394	Grin2a, Grin3a, Hdac9, Drd2, Gnao1, Adcy5, Bdnf, Shc3
mmu05163	Human cytomegalovirus infection	0.956869816083664	0.024390243902439	0.000944518236830886	0.00203518504525958	Plcb1, Itpr1, Gnao1, Adcy5
mmu05100	Bacterial invasion of epithelial cells	2.2887291546866	0.0487804878048781	0.00103697342653273	0.00103697342653273	Ctnna2, Ctnna3, Shc3
mmu04611	Platelet activation	2.2764241592313	0.0481997677119628	0.00106973267438789	0.0135853020820758	Itpr1, Mylk, Plcb1, Adcy5, Prkg1
mmu04260	Cardiac muscle contraction	1.4113829787234	0.024390243902439	0.00131295117464595	0.00131295117464595	Cacnb2, Cacng3
mmu04371	Apelin signaling pathway	2.10654175928866	0.0731707317073171	0.00145712770264939	0.0107840495039699	Adcy5, Plcb1, Itpr1, Prkce, Mylk
mmu04730	Long-term depression	5.64553191489362	0.024390243902439	0.00152651847450124	0.00973225112524559	Prkg1, Grid2, Gnao1, Plcb1, Gria1, Itpr1
mmu05017	Spinocerebellar ataxia	2.82276595744681	0.0487804878048781	0.00173449726847855	0.007079703300148	Plcb1, Gria1, Itpr1, Grin2a, Grin3a, Mapk10, Dab1
mmu04270	Vascular smooth muscle contraction	2.80274634072733	0.0722996515679442	0.00178427311400742	0.0125580324668816	Kcnmb2, Mylk, Plcb1, Itpr1, Prkce, Adcy5, Prkg1
mmu04360	Axon guidance	3.84922630560928	0.0740853658536585	0.00186050887820405	0.0140417275863019	Trpc5, Unc5d, Neo1, Efnb2, Epha5, Slit1, Slit3, Robo1, Sema3a, Plxna4, Sema6d, Plxnc1
mmu05410	Hypertrophic cardiomyopathy	3.13640661938534	0.024390243902439	0.00187418460524606	0.00187418460524606	Itgb8, Sgcd, Cacnb2, Cacng3, Tgfb2
mmu05414	Dilated cardiomyopathy	3.64227865477008	0.024390243902439	0.0020691280117615	0.0020691280117615	Itgb8, Sgcd, Adcy5, Cacnb2, Cacng3, Tgfb2
mmu04750	Inflammatory mediator regulation of TRP channels	2.70985531914894	0.024390243902439	0.00220124706036886	0.0294096668659068	Htr2c, Plcb1, Itpr1, Prkce, Mapk10, Adcy5
mmu05135	Yersinia infection	1.2639250555732	0.0366300366300366	0.0029007107745072	0.0255004651715354	Wipf3, Arhgef28, Mapk10
mmu04670	Leukocyte transendothelial migration	1.56820330969267	0.0731707317073171	0.00324696920374167	0.00324696920374167	Ctnna2, Ctnna3, Rapgef4
mmu04911	Insulin secretion	3.28228599703117	0.024390243902439	0.00453174470029125	0.00453174470029125	Kcnmb2, Kcnn3, Adcy5, Rapgef4, Plcb1
mmu04722	Neurotrophin signaling pathway	2.37207223314858	0.0975609756097561	0.00755697749932625	0.00755697749932625	Bdnf, Rps6ka5, Bcl2, Shc3, Mapk10
mmu04917	Prolactin signaling pathway	1.56820330969267	0.024390243902439	0.00772131302642693	0.0102549822593163	Shc3, Mapk10
mmu05142	Chagas disease	2.74054947324933	0.024390243902439	0.00779349103169677	0.00779349103169677	Mapk10, Ppp2r2b, Tgfb2, Plcb1, Gnao1
mmu04071	Sphingolipid signaling pathway	2.75391800726518	0.024390243902439	0.00834427413884414	0.00834427413884414	Cers6, Mapk10, Bcl2, Ppp2r2b, Plcb1, Prkce
mmu04927	Cortisol synthesis and secretion	3.22601823708207	0.024390243902439	0.00942204092661076	0.00942204092661076	Adcy5, Plcb1, Itpr1, Scarb1
mmu00230	Purine metabolism	2.18819066468745	0.024390243902439	0.00962385225465457	0.00962385225465457	Adcy5, Pde1a, Ak5, Pde4b, Pde4d
mmu04668	TNF signaling pathway	0.999209188476746	0.024390243902439	0.0102886733087954	0.0153371911027531	Mapk10, Rps6ka5
mmu04210	Apoptosis	1.71076724693746	0.024390243902439	0.0103095025985222	0.0103095025985222	Itpr1, Bcl2, Mapk10, Ptpn13
mmu04918	Thyroid hormone synthesis	2.32008160886039	0.024390243902439	0.010689029301008	0.010689029301008	Adcy5, Plcb1, Itpr1
mmu04929	GnRH secretion	4.55284831846259	0.0256410256410256	0.0107427095485098	0.0107427095485098	Plcb1, Itpr1, Trpc5, Kcnj3, Kcnn3
mmu04935	Growth hormone synthesis, secretion and action	2.43341892883346	0.0722996515679442	0.0111283432502128	0.0321657438010533	Adcy5, Plcb1, Itpr1, Shc3, Mapk10
mmu04310	Wnt signaling pathway	2.04055370417842	0.0253205128205128	0.0117896065205198	0.0117896065205198	Wif1, Dkk2, Tcf7l2, Tle3, Mapk10, Plcb1
mmu04660	T cell receptor signaling pathway	1.42324333988915	0.024390243902439	0.0120119776613935	0.0179000101555536	Dlg1, Mapk10, Ppp2r2b
mmu04140	Autophagy - animal	1.21846012551661	0.024390243902439	0.0120329413626079	0.0120329413626079	Mapk10, Bcl2, Itpr1
mmu04970	Salivary secretion	2.85849717209803	0.024390243902439	0.0135490256710291	0.0135490256710291	Adcy5, Plcb1, Itpr1, Prkg1
mmu05020	Prion disease	1.12460795117403	0.024390243902439	0.0173076756142671	0.0173076756142671	Ncam1, Grin2a, Grin3a, Itpr1, Mapk10
mmu04912	GnRH signaling pathway	2.50912529550827	0.024390243902439	0.0200158461622006	0.0200158461622006	Adcy5, Plcb1, Itpr1, Mapk10
mmu04933	AGE-RAGE signaling pathway in diabetic complications	2.79481777965031	0.024390243902439	0.0212934591211969	0.0282343480661418	Tgfb2, Plcb1, Prkce, Mapk10, Bcl2
mmu04022	cGMP-PKG signaling pathway	2.3110364563892	0.0481997677119628	0.0223318054948512	0.0223318054948512	Prkg1, Kcnmb2, Plcb1, Itpr1, Mylk, Adcy5, Prkce
mmu04977	Vitamin digestion and absorption	2.68834853090172	0.0232558139534884	0.0268810265394544	0.0268810265394544	Scarb1
mmu04925	Aldosterone synthesis and secretion	2.82276595744681	0.024390243902439	0.027409687993475	0.027409687993475	Plcb1, Itpr1, Prkce, Scarb1, Adcy5
mmu04934	Cushing syndrome	1.77532450153887	0.024390243902439	0.0285110935017039	0.0285110935017039	Adcy5, Plcb1, Itpr1, Scarb1, Tcf7l2
mmu04742	Taste transduction	2.62582879762494	0.0256410256410256	0.0286381058084017	0.0286381058084017	Plcb1, Scn9a, Pde1a, Gabra4
mmu04810	Regulation of actin cytoskeleton	1.48566629339306	0.0238095238095238	0.0314761642296947	0.0314761642296947	Lpar1, Fgf1, Itgb8, Mylk, Iqgap2, Spata13
mmu04510	Focal adhesion	1.71945134463765	0.0246951219512195	0.0340230989509689	0.0340230989509689	Tnr, Itgb8, Mylk, Mapk10, Shc3, Bcl2
mmu04062	Chemokine signaling pathway	0.935723521805572	0.024390243902439	0.0418932274688138	0.0418932274688138	Adcy5, Shc3, Plcb1
mmu05417	Lipid and atherosclerosis	1.05523961026049	0.024390243902439	0.0434971509363601	0.0434971509363601	Bcl2, Mapk10, Itpr1, Plcb1
mmu04114	Oocyte meiosis	0.956869816083664	0.024390243902439	0.0448310124955046	0.0448310124955046	Adcy5, Itpr1
mmu05170	Human immunodeficiency virus 1 infection	1.04065104422002	0.024390243902439	0.045330025477666	0.045330025477666	Gnao1, Itpr1, Mapk10, Bcl2

## Sheet: Common GO across modalities
Common GO across modalities (LG/LP vs VB/Po)
Glutamatergic synapse
Circadian entrainment
Glycosaminoglycan biosynthesis - heparan sulfate / heparin
Ras signaling pathway
Long-term potentiation
Amphetamine addiction
Dopaminergic synapse
Retrograde endocannabinoid signaling
Aldosterone synthesis and secretion
Renin secretion
Insulin secretion
Oxytocin signaling pathway
Cholinergic synapse
Axon guidance
Alcoholism
Focal adhesion
Rap1 signaling pathway
cAMP signaling pathway
Vascular smooth muscle contraction
GABAergic synapse
Calcium signaling pathway
Neurotrophin signaling pathway
Cell adhesion molecules
Serotonergic synapse
Mucin type O-glycan biosynthesis
Regulation of actin cytoskeleton
Other types of O-glycan biosynthesis
Nicotine addiction
Endometrial cancer
Long-term depression
Fc epsilon RI signaling pathway
Acute myeloid leukemia
Cocaine addiction
Adherens junction
Glioma
B cell receptor signaling pathway
Arrhythmogenic right ventricular cardiomyopathy
GnRH secretion
Morphine addiction
GnRH signaling pathway
Fc gamma R-mediated phagocytosis
Prostate cancer
Central carbon metabolism in cancer
Gap junction
cGMP-PKG signaling pathway
Salivary secretion
Inflammatory mediator regulation of TRP channels
Phospholipase D signaling pathway
Taste transduction
AGE-RAGE signaling pathway in diabetic complications
Platelet activation
Chemokine signaling pathway
Prion disease
Bacterial invasion of epithelial cells
Spinocerebellar ataxia
Endocrine and other factor-regulated calcium reabsorption
Gastric cancer
Hippo signaling pathway
Human cytomegalovirus infection
Thyroid hormone synthesis
Gastric acid secretion
Leukocyte transendothelial migration
ErbB signaling pathway
Sphingolipid signaling pathway
Relaxin signaling pathway
Estrogen signaling pathway
Protein digestion and absorption
Melanogenesis
Parathyroid hormone synthesis, secretion and action
Growth hormone synthesis, secretion and action
Dilated cardiomyopathy
Apelin signaling pathway
Adrenergic signaling in cardiomyocytes
Proteoglycans in cancer
Wnt signaling pathway
Human immunodeficiency virus 1 infection
