# Supplementary material for: Developmental emergence of first- and higher-order thalamic neuron molecular identities
Source: Development. 2024 Sep 30;151(18):dev202764. doi: 10.1242/dev.202764 (PMC11463969; doi:10.1242/dev.202764)
Supplement: Table S16. LG and LP Ctl vs. Enu differentially expressed genes list (related to Fig. 5B, S13 and S14). [file develop-151-202764-TableS16.xlsx]

## Sheet: LG P7 Enu upregulated genes
LG P7 neurons Ctrl versus Enu	p_val	avg_log2FC	pct.1	pct.2	p_val_adj	gene	logSum		LP P7 ctrl marker
Cacna2d3	1.22581064265624e-294	-0.640872612239825	0.819	0.944	3.12643004409473e-290	Cacna2d3	15.5636684736982		Yes
Adcy2	1.22519668546458e-207	-0.607364025441739	0.295	0.571	3.12486414627742e-203	Adcy2	13.4848095798248		No
Igsf21	4.87450229363031e-199	-0.496524665885352	0.703	0.861	1.24324180999041e-194	Igsf21	15.339357031777		No
Prkag2	2.88051288924359e-247	-0.483444334978077	0.878	0.96	7.34674812401579e-243	Prkag2	15.4003395523833		No
Gm42418	0	-0.471593252673498	1	1	0	Gm42418	16.812706334123		No
Tmem132b	1.47948303271532e-261	-0.46971506534837	0.927	0.977	3.77342147494043e-257	Tmem132b	15.6406572550688		No
Stxbp6	1.72425278530819e-142	-0.447898729908871	0.706	0.861	4.39770672892855e-138	Stxbp6	14.6731281206645		No
Robo2	8.5972645118691e-258	-0.445535123783922	0.977	0.993	2.19273231375221e-253	Robo2	16.3388199105431		No
Sorcs2	1.21513112637891e-197	-0.435708938768385	0.847	0.942	3.0991919378294e-193	Sorcs2	15.6024628068228		No
Fam189a1	7.6168703266955e-218	-0.417603328540294	0.947	0.982	1.94268277682369e-213	Fam189a1	15.8175139336994		No
Gabrb1	2.48662806767998e-118	-0.389131382415353	0.853	0.937	6.34214488661778e-114	Gabrb1	16.0442404068725		Yes
Lrrc4c	1.40287776670585e-64	-0.387943308163408	0.947	0.965	3.57803974398328e-60	Lrrc4c	16.3979264085044		No
Rnf220	2.06509437550951e-267	-0.363901997873087	0.998	0.999	5.26702320473701e-263	Rnf220	16.7677779425064		No
Cntnap2	0	-0.362350430093138	1	1	0	Cntnap2	17.183805570543		No
Xist	4.58259941799889e-56	-0.359636055688298	0.456	0.606	1.16879198156062e-51	Xist	15.2467187087414		No
Egfem1	1.24977402960297e-227	-0.359283854815573	0.999	1	3.18754866250236e-223	Egfem1	16.7089945060007		No
Pik3r3	1.0174486385286e-96	-0.351046430322835	0.27	0.458	2.59500275256719e-92	Pik3r3	13.9150987430163		Yes
Ldb2	3.59425835417767e-90	-0.350054693802498	0.221	0.396	9.16715593233014e-86	Ldb2	13.8404844641187		Yes
Chrm3	4.04683613883932e-88	-0.345773774452565	0.81	0.897	1.03214555721097e-83	Chrm3	15.0255314822622		No
Edil3	1.70877352101714e-138	-0.338372765199079	0.967	0.987	4.35822686535422e-134	Edil3	16.1021163426276		Yes
Cmss1	7.9240441398117e-137	-0.332503973221817	0.951	0.988	2.02102745785897e-132	Cmss1	15.7669957757988		No
Gm20754	1.25583737599581e-101	-0.3311906781433	0.963	0.982	3.2030132274773e-97	Gm20754	16.394504328351		Yes
Galntl6	3.88875636777189e-78	-0.330259612520258	0.911	0.955	9.91827311600221e-74	Galntl6	16.2841244052927		Yes
Crim1	7.74632866066916e-81	-0.32186114378149	0.518	0.68	1.97570112490367e-76	Crim1	14.1558263663308		No
Galnt17	3.44178834342905e-89	-0.321716173103364	0.776	0.88	8.7782811699158e-85	Galnt17	15.4409696363456		Yes
Rxfp1	4.93646767003821e-80	-0.319261015508833	0.282	0.453	1.25904607924325e-75	Rxfp1	13.143176770125		Yes
Arl15	1.16141829384728e-91	-0.316791944911773	0.698	0.836	2.96219735845749e-87	Arl15	15.2259442064209		No
Fgf13	1.18995479457747e-137	-0.315928779120769	0.963	0.986	3.03497970356983e-133	Fgf13	16.2806545881925		Yes
Mgat5b	7.99125800584508e-96	-0.315042003537419	0.7	0.835	2.03817035439079e-91	Mgat5b	14.8285861976109		No
Pik3c2g	5.12811526853994e-147	-0.314683618126544	0.11	0.316	1.30792579924111e-142	Pik3c2g	11.8160149755069		No
Thsd7a	4.28352691130473e-115	-0.312111673605196	0.979	0.99	1.09251353872827e-110	Thsd7a	15.8924001473535		No
Pard3	9.24360787361366e-75	-0.30915742775734	0.471	0.644	2.35758218816516e-70	Pard3	14.2654599307468		No
Grm8	4.97967910156931e-128	-0.308018655881369	0.973	0.988	1.27006715485525e-123	Grm8	16.2689437643667		No
Epha6	7.90420432154253e-50	-0.30778610672028	0.459	0.584	2.01596731220942e-45	Epha6	15.450877660625		Yes
Asic2	7.11898767515025e-84	-0.301996495295631	0.918	0.961	1.81569780654707e-79	Asic2	15.7924000934627		No
Syn3	3.58824787361486e-72	-0.30132549563015	0.566	0.719	9.15182620165471e-68	Syn3	14.937149590874		No
Cntnap5a	9.10629044646943e-59	-0.296403743986187	0.968	0.985	2.32255937837203e-54	Cntnap5a	16.4851425433641		No
Ift57	1.73838344958089e-58	-0.293476760108659	0.676	0.785	4.43374698815606e-54	Ift57	14.39696672445		No
Cecr2	7.73952307848768e-84	-0.293079343459329	0.44	0.628	1.97396536116828e-79	Cecr2	13.5588669386351		No
Arhgap26	1.96474978181016e-137	-0.291609333330545	0.97	0.987	5.0110943185068e-133	Arhgap26	16.164218967352		No
Pcdh7	6.16529353997041e-135	-0.289343826030882	0.999	1	1.57245811736945e-130	Pcdh7	16.622356444175		No
Pou2f2	6.34481642078327e-88	-0.288601379030461	0.727	0.856	1.61824542812077e-83	Pou2f2	15.2364154892095		No
Cntn4	1.69036662118077e-78	-0.276886017263347	0.957	0.986	4.31128006732154e-74	Cntn4	16.507749096654		Yes
Gabra2	1.16294484229523e-84	-0.275714098505161	0.896	0.948	2.96609082027397e-80	Gabra2	15.9431578480318		Yes
Lhfp	1.72584033924084e-100	-0.2756645642222	0.956	0.982	4.40175578523376e-96	Lhfp	15.9973915685598		No
Dlgap4	1.32378806886492e-93	-0.273992392864147	0.881	0.94	3.37632146963997e-89	Dlgap4	15.5572616153685		No
Cdh12	3.37670161509875e-57	-0.273117151423899	0.473	0.634	8.61227746930937e-53	Cdh12	14.4485536605958		Yes
Gas7	1.98552102784906e-79	-0.270767148663849	0.4	0.589	5.06407138152903e-75	Gas7	14.3950996180708		No
Sox5	1.70730964205662e-97	-0.269441752978593	0.985	0.995	4.35449324206542e-93	Sox5	16.3663537566134		No
Plekha5	5.74281425723481e-121	-0.264068979853732	0.975	0.991	1.46470477630774e-116	Plekha5	16.0998640635742		No
Kcnq5	1.4929351384448e-23	-0.262445101027218	0.389	0.483	3.80773107060346e-19	Kcnq5	15.0968394485187		Yes
Mast4	1.38295539353726e-51	-0.259015819686892	0.808	0.888	3.52722773121678e-47	Mast4	15.8890775696332		Yes
Adarb1	1.85607929798879e-86	-0.257615859205292	0.94	0.974	4.7339302495204e-82	Adarb1	15.5161849645761		No
Agap1	2.66828895274674e-92	-0.256232288653587	0.932	0.969	6.80547097398056e-88	Agap1	15.7264767236831		No
Dlgap1	5.31685645582531e-141	-0.253537559191021	0.996	0.998	1.35606423905825e-136	Dlgap1	16.5358193401745		No
Cacna1c	1.01021724633566e-132	-0.252822538204393	0.998	1	2.57655908677911e-128	Cacna1c	16.4966938436697		No
Dcdc2a	2.17181508001781e-71	-0.251185265075915	0.243	0.408	5.53921436158542e-67	Dcdc2a	12.8817144299159		No

## Sheet: LG P7 Enu downregulated genes
LG P7 neurons Ctrl versus Enu	p_val	avg_log2FC	pct.1	pct.2	p_val_adj	gene	logSum
Pde10a	0	1.14186345680244	0.972	0.871	0	Pde10a	15.7852565328216
Cwc22	8.95553693141604e-204	1.00111982624332	0.532	0.331	2.28410969435766e-199	Cwc22	14.4065387230828
Hmcn1	0	0.903684267972947	0.792	0.532	0	Hmcn1	14.198514794207
Dcc	1.31587240160753e-176	0.715920486402175	0.62	0.394	3.3561325603e-172	Dcc	15.0780695415427
Kcnn3	0	0.707718696587139	0.651	0.347	0	Kcnn3	14.489015904698
Ebf1	8.12172402361481e-128	0.697058540678411	0.726	0.573	2.07144571222296e-123	Ebf1	15.5365009963053
Osbpl3	0	0.695212720925301	0.511	0.192	0	Osbpl3	12.9809530722056
Kcnj6	0	0.657867155554893	0.97	0.895	0	Kcnj6	15.758945838011
BC005561	0	0.645497082993443	0.899	0.786	0	BC005561	15.3140603189114
Sorcs3	0	0.630738854677639	0.926	0.817	0	Sorcs3	15.5392767126833
Alk	2.59360322630174e-198	0.607710834593094	0.409	0.168	6.6149850286826e-194	Alk	13.8978479973126
Sgcd	2.89469232339095e-270	0.591253489685974	0.93	0.835	7.38291277080862e-266	Sgcd	15.7672321437066
Shisa6	3.73025097205217e-150	0.562183053906649	0.501	0.299	9.51400510421906e-146	Shisa6	13.6253230725109
Ctnna3	9.00096029308799e-135	0.561760561499322	0.558	0.381	2.29569492275209e-130	Ctnna3	14.6136889663739
Schip1	0	0.553706229386047	0.996	0.988	0	Schip1	16.5719511640137
Plekhg1	4.10409029689942e-187	0.540476965925293	0.731	0.572	1.0467482302242e-182	Plekhg1	14.2684397943686
Aff2	1.52040469462345e-177	0.539167229358904	0.771	0.621	3.8777921736371e-173	Aff2	15.0330293206282
Shc3	0	0.537201954222322	0.31	0.032	0	Shc3	12.845229678891
Bcl2	2.54828851654244e-187	0.529137703142913	0.59	0.363	6.49940986144149e-183	Bcl2	14.0903135461347
Tafa4	7.7871339883505e-168	0.52580597418437	0.52	0.309	1.9861085237288e-163	Tafa4	13.070587607497
Ahi1	0	0.487483194451053	0.998	0.991	0	Ahi1	16.4313576180486
Thsd7b	1.3154023672959e-135	0.482455572445147	0.637	0.457	3.3549337377882e-131	Thsd7b	14.2045149462388
Kcnip4	1.99518612735774e-174	0.479692220464865	0.997	0.989	5.08872221782591e-170	Kcnip4	16.826089588279
Vsnl1	4.16141867685002e-136	0.478955448472231	0.685	0.534	1.0613698335306e-131	Vsnl1	14.7009481642384
Prkg1	6.79327425926796e-106	0.440710876295917	0.404	0.233	1.73262459982629e-101	Prkg1	15.0247561162023
Spred2	3.55158260283494e-161	0.435201928460749	0.413	0.203	9.05831142853051e-157	Spred2	13.5657103802183
1500004A13Rik	7.78935321288855e-114	0.432858889149336	0.642	0.507	1.98667453694723e-109	1500004A13Rik	14.4495882017883
Mir670hg	6.61726164570744e-119	0.43070403121048	0.426	0.258	1.68773258273768e-114	Mir670hg	13.6734014963888
Chrm2	7.54812988898471e-109	0.427143129152695	0.394	0.218	1.92515052818555e-104	Chrm2	13.7543680670071
Ryr3	2.14101280824648e-225	0.42696049328498	0.984	0.966	5.46065316743266e-221	Ryr3	15.8954271776774
Prickle1	1.51624240730501e-123	0.41313002992526	0.886	0.849	3.86717625983144e-119	Prickle1	14.9496443850618
Colec12	3.06945474966538e-138	0.409480801785027	0.885	0.697	7.82864433902155e-134	Colec12	15.7853414313695
Gpc6	6.82309091674962e-83	0.408644041276685	0.803	0.725	1.74022933831699e-78	Gpc6	15.7780426181803
Moxd1	2.12088693747295e-177	0.408455824786266	0.29	0.091	5.40932213402475e-173	Moxd1	12.1216094757079
Lrrtm3	2.69948058738493e-82	0.402994569753286	0.6	0.464	6.88502523812526e-78	Lrrtm3	14.7395454683164
Chst2	5.66149420789413e-117	0.391818647588655	0.455	0.285	1.4439640977234e-112	Chst2	13.5263324919583
Hcrtr2	1.05752900241929e-187	0.391396556646195	0.255	0.061	2.69722772067039e-183	Hcrtr2	13.6185632755818
P2ry14	1.59234546599137e-77	0.390038480364862	0.562	0.435	4.06127711101099e-73	P2ry14	14.3020472360537
Gm20642	1.00487179005519e-109	0.376941068926321	0.897	0.854	2.56292550053577e-105	Gm20642	15.5587595178914
Ptpn5	2.43441813331983e-108	0.376351677481938	0.501	0.337	6.20898344903224e-104	Ptpn5	14.2996309166851
Srrm2	3.0991426645305e-210	0.374762059108583	0.989	0.984	7.90436336588505e-206	Srrm2	16.1685607324693
Dgkg	8.67571320404021e-145	0.374672364513732	0.233	0.069	2.21274065269045e-140	Dgkg	11.4634815779496
Sdk1	4.86143719984267e-67	0.372935200477876	0.612	0.506	1.23990955781987e-62	Sdk1	15.1480877444712
Psd3	2.12894239767723e-113	0.368455602125008	0.819	0.758	5.42986758527578e-109	Psd3	14.9319946525779
Nrg3os	8.12220104682922e-106	0.366856182749092	0.902	0.849	2.07156737699379e-101	Nrg3os	15.6529238885736
Tafa1	3.40095879778757e-215	0.366434995625261	0.997	0.996	8.67414541375721e-211	Tafa1	16.6342307965918
Nefm	6.55401458137964e-68	0.354457267564966	0.498	0.384	1.67160141898088e-63	Nefm	13.9903295208757
Ak5	3.39649807474998e-81	0.350485920606419	0.78	0.695	8.66276833964982e-77	Ak5	14.5918336429393
Gm48749	4.45091121643957e-74	0.343732683481322	0.744	0.671	1.13520490575291e-69	Gm48749	14.8509464130384
Prr16	1.81289850305229e-59	0.331142971848601	0.298	0.181	4.62379763203485e-55	Prr16	13.7296288997564
Rtl4	8.14367847643735e-56	0.33032598848977	0.659	0.549	2.07704519541535e-51	Rtl4	14.7936153960769
Srsf7	1.11878253045573e-85	0.327732934811237	0.839	0.79	2.85345484392733e-81	Srsf7	15.2054036026111
Ube3a	3.06182764559012e-97	0.325367952276585	0.961	0.955	7.80919141007761e-93	Ube3a	16.1236961985168
Specc1	2.54510486962658e-65	0.324064651751135	0.696	0.618	6.49128996998258e-61	Specc1	14.0801198239596
Cit	8.32919404873067e-77	0.323162976317855	0.822	0.775	2.12436094212876e-72	Cit	15.079995450331
Pam	3.1899676090183e-106	0.320693770422001	0.949	0.927	8.13601238680118e-102	Pam	15.6182762191263
A530058N18Rik	5.04943708834741e-71	0.315725139879322	0.479	0.353	1.28785892938301e-66	A530058N18Rik	13.831250123942
Kctd8	2.14590184818837e-33	0.313217429059423	0.601	0.529	5.47312266380445e-29	Kctd8	14.707209717276
Bach2	4.1991435353803e-94	0.309684374059933	0.894	0.864	1.07099155869875e-89	Bach2	15.5960302006551
Cntnap5b	3.99525729497364e-42	0.308769828888021	0.494	0.397	1.01899037308303e-37	Cntnap5b	15.2469492389808
Gm1992	6.20823703308258e-61	0.304381468102509	0.536	0.432	1.58341085528771e-56	Gm1992	14.1868793567732
Cdca7	3.7695476059707e-57	0.301525913647025	0.499	0.394	9.61423116902828e-53	Cdca7	13.3666477540787
Lrp1b	3.147001695102e-188	0.300718465480135	0.999	0.999	8.02642782335765e-184	Lrp1b	16.7545743542929
Spred1	8.39130831783533e-77	0.298727441530573	0.373	0.235	2.1402031864639e-72	Spred1	13.5054839754061
Kirrel3	1.86638017896279e-68	0.296754066658071	0.23	0.112	4.76020264644461e-64	Kirrel3	15.8141097946912
Mast2	2.29548047513044e-78	0.293414109325169	0.842	0.81	5.85462295182018e-74	Mast2	15.3839499906346
Pdlim5	4.27158818866983e-45	0.29034195660429	0.523	0.439	1.08946856752024e-40	Pdlim5	13.7724138430987
Srsf11	1.60367060821079e-86	0.286347726338743	0.918	0.904	4.09016188624162e-82	Srsf11	15.5106074569305
Trpc5	1.57691569029071e-40	0.285206035562017	0.428	0.332	4.02192346808646e-36	Trpc5	13.8717933192905
Kcnab1	2.49337580156253e-32	0.285130794839971	0.425	0.338	6.35935498188523e-28	Kcnab1	14.1608929431942
Pitpnc1	3.48265652006649e-86	0.282760368140469	0.967	0.961	8.88251545442957e-82	Pitpnc1	15.8144647221825
Cdh4	3.82640839689724e-33	0.282419609548372	0.501	0.426	9.7592546162864e-29	Cdh4	13.9343848753694
Tro	4.92507919592335e-63	0.280614409550829	0.8	0.759	1.25614144892025e-58	Tro	15.1532933121545
Ptchd4	4.47183890366822e-51	0.278773702027593	0.764	0.708	1.14054251238058e-46	Ptchd4	14.62492976197
Olfm3	3.28857863240201e-65	0.278616715146884	0.952	0.947	8.38751980194133e-61	Olfm3	15.4109387265102
A330076H08Rik	6.20804918174436e-53	0.277972232895685	0.889	0.894	1.5833629438039e-48	A330076H08Rik	15.5286549399782
Fbn2	8.53768049228814e-39	0.276011332185494	0.644	0.595	2.17753540955809e-34	Fbn2	14.5424732999521
Trim35	9.03934814989918e-55	0.273348630112795	0.745	0.695	2.30548574563179e-50	Trim35	14.9976958372641
Ncald	1.84392621024745e-95	0.273065499554653	0.957	0.95	4.70293379923613e-91	Ncald	15.8602182377124
Syn2	1.22354881145106e-51	0.267923133667652	0.788	0.74	3.12066124360592e-47	Syn2	14.7848577889097
Hsd17b12	8.26940483237459e-83	0.267270807215918	0.27	0.136	2.10911170249714e-78	Hsd17b12	12.8884897272795
Nrxn3	8.686953377179e-273	0.267193908318461	1	1	2.2156074588495e-268	Nrxn3	17.0139299462691
Ccdc141	2.06120839811782e-61	0.265862591267303	0.261	0.148	5.2571120193995e-57	Ccdc141	12.4709878144846
Eif2s3y	2.01468054310012e-40	0.263120568284943	0.409	0.305	5.13844272517685e-36	Eif2s3y	13.6542391203657
Gm16093	2.86832198161216e-53	0.260548717820231	0.335	0.226	7.31565521410182e-49	Gm16093	12.9407265626587
Fam135b	9.41779551321768e-49	0.25984388919726	0.848	0.83	2.40200874564617e-44	Fam135b	15.1820685997967
Kcnh8	9.11945654442604e-54	0.256267120777249	0.91	0.895	2.32591739165586e-49	Kcnh8	15.3025210502921
4930447C04Rik	6.9704864216411e-32	0.255599037611849	0.46	0.384	1.77782256183956e-27	4930447C04Rik	13.8356487405515
Epha5	2.56279246958323e-59	0.254738619659898	0.939	0.916	6.53640219367203e-55	Epha5	16.076894714647
Sorcs1	1.3261631218854e-82	0.253418926173946	0.982	0.97	3.3823790423687e-78	Sorcs1	15.7922187702151
Ankrd24	5.83824682387078e-41	0.253022445107004	0.641	0.589	1.48904485242824e-36	Ankrd24	14.4944585536566
Camk1	4.44471611415318e-35	0.250811789350186	0.543	0.486	1.13362484491477e-30	Camk1	14.0379756978633
Gm2912	6.38770610521535e-47	0.250066922565788	0.468	0.365	1.62918444213517e-42	Gm2912	13.4458071704913

## Sheet: LP P7 Enu upregulated genes
LP P7 neurons Ctrl versus Enu	p_val	avg_log2FC	pct.1	pct.2	p_val_adj	gene	logSum
Il1rapl2	8.31632541559882e-25	-0.45524912232763	0.425	0.512	2.12107879724848e-20	Il1rapl2	15.6431263445206
Kcnip1	2.55480936714845e-12	-0.427594000105707	0.407	0.451	6.51604129091213e-08	Kcnip1	14.7395882478826
Thsd4	1.24109253568691e-18	-0.394357374587433	0.25	0.319	3.16540651226945e-14	Thsd4	13.7640232348276
Col25a1	8.46312082889137e-14	-0.352910151594965	0.286	0.345	2.15851896740874e-09	Col25a1	15.009390963601
Sgcz	6.68728569838132e-25	-0.351719267938865	0.589	0.67	1.70559221737216e-20	Sgcz	15.7727401845282
Sorcs1	2.78584509410034e-13	-0.343381257395543	0.413	0.472	7.10529791250292e-09	Sorcs1	15.7922187702151
Asic2	2.12365232457119e-16	-0.314325840647671	0.797	0.816	5.41637525381881e-12	Asic2	15.7924000934627
Cdh4	1.46522307152298e-10	-0.312607113315325	0.402	0.444	3.73705144391937e-06	Cdh4	13.9343848753694
Xist	4.07233142919287e-30	-0.301628274647584	0.489	0.619	1.03864813101564e-25	Xist	15.2467187087414
Rora	9.85758303023553e-44	-0.285637198813104	0.984	0.986	2.51417655186157e-39	Rora	16.6321170028223
Pcdh15	2.25588199788757e-16	-0.280788753957602	0.828	0.859	5.75362703561225e-12	Pcdh15	15.8216576612433
Ndst3	4.70921462684587e-18	-0.28010721350034	0.616	0.654	1.20108519057704e-13	Ndst3	15.0402230388361
Cmss1	2.30297565386268e-64	-0.276694415563872	0.923	0.933	5.87373940517676e-60	Cmss1	15.7669957757988
Igsf21	6.37251765481741e-39	-0.262311000746418	0.851	0.854	1.62531062786118e-34	Igsf21	15.339357031777
Gramd1b	7.36740436670453e-21	-0.262038267725807	0.82	0.82	1.87905648372799e-16	Gramd1b	15.9421359060479
Trhde	9.41639380748071e-19	-0.259880993633237	0.636	0.701	2.40165124059795e-14	Trhde	15.6485115778043
Sorcs3	3.75171670144221e-14	-0.258338559203122	0.668	0.703	9.56875344702835e-10	Sorcs3	15.5392767126833
Ebf1	1.07331002973209e-12	-0.258271952653104	0.699	0.747	2.73747723083169e-08	Ebf1	15.5365009963053
6330411D24Rik	6.42000180522665e-09	-0.257412804468705	0.387	0.422	0.000163742146042306	6330411D24Rik	15.8190490158395
Bmpr1b	6.33984327565394e-07	-0.256443045733354	0.286	0.317	0.0161697702745554	Bmpr1b	12.8762889232856
Foxp1	2.39762655649551e-23	-0.255802142286551	0.733	0.755	6.1151465323418e-19	Foxp1	15.1579732098283
Dcc	8.77960510337493e-09	-0.252414228613268	0.706	0.724	0.000223923828161578	Dcc	15.0780695415427

## Sheet: LP P7 Enu downregulated genes
LP P7 neurons Ctrl versus Enu	p_val	avg_log2FC	pct.1	pct.2	p_val_adj	gene	logSum
Cwc22	2.89455526484994e-219	1.02916762907964	0.555	0.26	7.38256320299976e-215	Cwc22	14.4065387230828
Lrrc4c	2.38027022155358e-30	0.491395118656473	0.894	0.839	6.07087920007242e-26	Lrrc4c	16.3979264085044
Gm20642	4.26424490638344e-116	0.440965110475834	0.907	0.805	1.0875956633731e-111	Gm20642	15.5587595178914
1500004A13Rik	4.84259178051269e-128	0.43841164411836	0.74	0.475	1.23510303361976e-123	1500004A13Rik	14.4495882017883
BC005561	1.84009697250426e-130	0.416820898226008	0.929	0.8	4.69316732837212e-126	BC005561	15.3140603189114
Npsr1	2.62203811232966e-11	0.398144526383335	0.101	0.062	6.68750820549679e-07	Npsr1	10.6831767812067
Colec12	2.15000393005558e-89	0.346565551023326	0.889	0.625	5.48358502360675e-85	Colec12	15.7853414313695
Tuba1a	1.87348264511086e-70	0.337862393664655	0.929	0.811	4.77831748635525e-66	Tuba1a	16.0671924526089
Pigk	3.71025784809798e-67	0.332718402922319	0.844	0.715	9.4630126415739e-63	Pigk	14.8257979560845
Gm15520	1.38009614056862e-74	0.326013367685868	0.571	0.354	3.51993520652026e-70	Gm15520	14.1425056901657
Gm21798	2.19175929079206e-83	0.319136650440051	0.472	0.257	5.59008207116515e-79	Gm21798	13.1337586332378
Ctnna3	2.85215185571342e-36	0.313673225832179	0.662	0.54	7.27441330799709e-32	Ctnna3	14.6136889663739
Kcnq5	1.6887921916105e-21	0.313637847976653	0.693	0.599	4.30726448470257e-17	Kcnq5	15.0968394485187
Rnf121	2.51659528114774e-50	0.303750607907089	0.843	0.732	6.41857626456731e-46	Rnf121	15.1707163519421
Gm48749	5.93390080555668e-53	0.300959125527764	0.682	0.508	1.51344140045723e-48	Gm48749	14.8509464130384
Eif2s3y	1.39556605153065e-60	0.295549697749681	0.411	0.238	3.55939121442892e-56	Eif2s3y	13.6542391203657
Ube3a	1.49526603168039e-76	0.291392304276168	0.956	0.951	3.81367601380082e-72	Ube3a	16.1236961985168
4930447C04Rik	6.85930163494551e-48	0.274562967378824	0.532	0.366	1.74946488199285e-43	4930447C04Rik	13.8356487405515
Atp2c1	9.67135914617453e-49	0.270081662365651	0.94	0.892	2.46668015023181e-44	Atp2c1	16.0725603054531
Lysmd4	3.91741979501817e-53	0.25761350039662	0.678	0.49	9.99137918719384e-49	Lysmd4	14.0821373723353
5330438D12Rik	3.05993928367736e-48	0.255679810064196	0.701	0.531	7.80437514301911e-44	5330438D12Rik	14.7437525657252
Nrg3os	1.02354887489521e-44	0.254046574199049	0.894	0.847	2.61056140542022e-40	Nrg3os	15.6529238885736
Gm20275	3.83520873250886e-52	0.254024446067688	0.673	0.486	9.78169987226385e-48	Gm20275	14.4277440469267

## Sheet: P7 IN Enu upregulated genes
	p_val	avg_log2FC	pct.1	pct.2	p_val_adj	gene
Gpc6	1.83334510853747e-22	-0.876362660664945	0.674	0.749	4.67594669932483e-18	Gpc6
Col25a1	4.78542890083186e-13	-0.367279403087329	0.72	0.832	1.22052364115717e-08	Col25a1
Grid1	1.06098607115283e-14	-0.322886845631429	0.63	0.747	2.7060449744753e-10	Grid1
Lhfp	9.24068561715985e-11	-0.315599111377498	0.781	0.851	2.35683686665662e-06	Lhfp
Arpp21	7.34655030079522e-10	-0.309006214602152	0.488	0.606	1.87373765421782e-05	Arpp21
Gse1	4.93812302727527e-10	-0.304191155138626	0.33	0.434	1.25946827810656e-05	Gse1
Tenm2	8.63017809600415e-14	-0.303625821474697	0.978	0.987	2.20112692338586e-09	Tenm2
Npas3	2.76281162985657e-05	-0.300000795048562	0.457	0.528	0.704655106194917	Npas3
Plxdc2	3.97520629091554e-12	-0.29938275713112	0.637	0.753	1.01387636449801e-07	Plxdc2
Ephb1	4.3593138090917e-07	-0.293440081413226	0.457	0.526	0.0111184298700884	Ephb1
Cntnap5a	1.81277770217401e-12	-0.291272395016877	0.905	0.942	4.62348952939482e-08	Cntnap5a
Dpp10	0.00183288364999595	-0.28859391676737	0.362	0.411	1	Dpp10
Gabrg3	0.000926109391806387	-0.28303514008293	0.258	0.311	1	Gabrg3
Dscaml1	2.54410139856725e-05	-0.281179558860561	0.413	0.468	0.648873061704578	Dscaml1
Igsf21	5.64889089899564e-14	-0.277993024848924	0.592	0.702	1.44074962378884e-09	Igsf21
Tmeff2	1.06896580597677e-06	-0.274169129802607	0.628	0.697	0.0272639728814374	Tmeff2
Rbms3	6.81802095753319e-07	-0.269922535387104	0.387	0.466	0.0173893624521884	Rbms3
Tspan5	0.00177039454002302	-0.269794663282524	0.492	0.532	1	Tspan5
Robo2	7.81547990901293e-08	-0.268745943949825	0.848	0.881	0.00199333815079375	Robo2
Epb41l1	9.17843675189179e-07	-0.263918766965595	0.45	0.528	0.0234096029357	Epb41l1
Unc5c	5.62974835889714e-17	-0.26165155232122	0.954	0.983	1.43586731893671e-12	Unc5c
Grip1	2.32238051251865e-08	-0.261623477582036	0.657	0.741	0.000592323149717881	Grip1
Dmbx1	1.13026545476494e-07	-0.260284090328056	0.272	0.359	0.00288274204237798	Dmbx1
Xist	5.98235672065506e-07	-0.259552333961987	0.457	0.562	0.0152580008160307	Xist
Carmil1	1.38273946009723e-18	-0.257860520034942	0.938	0.974	3.52667699297799e-14	Carmil1
Grm8	0.000189554571739895	-0.254064527620876	0.115	0.163	1	Grm8
Nlgn1	1.05675108152212e-09	-0.25354662795917	0.854	0.901	2.69524363342217e-05	Nlgn1
Mgat4c	0.000152318700197215	-0.253448995097051	0.367	0.434	1	Mgat4c
Gria1	3.74147187695937e-10	-0.253121702119842	0.928	0.948	9.54262402218487e-06	Gria1
Gfra2	3.1349328297644e-08	-0.252368161178378	0.534	0.616	0.00079956461823141	Gfra2

## Sheet: P7 IN Enu downregulated genes
	p_val	avg_log2FC	pct.1	pct.2	p_val_adj	gene
Cwc22	3.03527809079983e-43	0.913562299191562	0.48	0.258	7.74147677058496e-39	Cwc22
Shc3	3.54538170794772e-33	0.595488389936765	0.307	0.128	9.04249604612065e-29	Shc3
BC005561	3.18174370714539e-36	0.587575469045893	0.733	0.57	8.11503732507433e-32	BC005561
Pde10a	5.87705374106224e-16	0.547194927244902	0.562	0.445	1.49894255665792e-11	Pde10a
9630014M24Rik	3.14417191433168e-32	0.545948204558776	0.254	0.089	8.01921046750294e-28	9630014M24Rik
Vgf	2.74501335961618e-08	0.373065211172345	0.277	0.197	0.000700115657370107	Vgf
Srrm2	5.68981687984916e-28	0.37203340590512	0.945	0.909	1.45118779520553e-23	Srrm2
Gm21798	1.34150273239963e-12	0.351453956759788	0.561	0.45	3.42150271898526e-08	Gm21798
1500004A13Rik	3.11697873631011e-17	0.350833399599436	0.464	0.313	7.94985426695892e-13	1500004A13Rik
Ahi1	5.50912914697991e-15	0.349042916697025	0.927	0.909	1.40510338893723e-10	Ahi1
Mef2c	2.53553686436939e-09	0.348182354436641	0.706	0.657	6.46688677257413e-05	Mef2c
Ubb	1.52797464030857e-05	0.339387307041431	0.447	0.374	0.389709932010701	Ubb
Tubb2a	4.171355352421e-08	0.338663613219769	0.784	0.695	0.00106390418263498	Tubb2a
Tuba1a	9.05726890163164e-09	0.337665215977424	0.949	0.9	0.000231005643336115	Tuba1a
Actg1	1.80122427736977e-05	0.334748492858554	0.593	0.54	0.45940225194316	Actg1
Mir670hg	4.40193376663504e-10	0.315368986456861	0.285	0.19	1.12271320718027e-05	Mir670hg
Colec12	7.72322164561685e-19	0.306835314400803	0.797	0.62	1.96980768071458e-14	Colec12
Kcnn2	4.56111980854213e-08	0.302901422423492	0.676	0.604	0.00116331360716867	Kcnn2
Eif2s3y	3.18829789780305e-09	0.29878543726263	0.339	0.238	8.13175378834668e-05	Eif2s3y
Rpl6	0.000712787232555697	0.295141689247872	0.593	0.539	1	Rpl6
Tubb2b	0.000414158530056927	0.294618581838403	0.689	0.646	1	Tubb2b
Hspa8	4.35303709391599e-07	0.291014901295212	0.651	0.57	0.0111024211080327	Hspa8
4930445B16Rik	3.06111393276693e-07	0.282036213431664	0.432	0.348	0.00780737108552205	4930445B16Rik
Rpl19	0.00550088966747317	0.281023019025113	0.343	0.3	1	Rpl19
Nefm	1.4695889584637e-05	0.273880843558286	0.165	0.109	0.374818663856167	Nefm
Snhg11	4.06398640553922e-13	0.268362731287429	0.986	0.988	1.03651973273278e-08	Snhg11
Sgcz	2.62543826547663e-10	0.266382727828503	0.933	0.908	6.69618029609815e-06	Sgcz
Phyhipl	1.97547200139086e-06	0.265910056162717	0.526	0.458	0.0503844133954738	Phyhipl
Smoc2	1.21133404678664e-09	0.258824937739663	0.138	0.069	3.08950748632934e-05	Smoc2
F730043M19Rik	1.18114300270558e-05	0.256126739424746	0.449	0.383	0.301250522840058	F730043M19Rik
Ptn	0.000407576644312899	0.254575619779945	0.857	0.823	1	Ptn
Rps13	0.000229714412719691	0.251784736343706	0.339	0.274	1	Rps13
