# Supplementary material for: Developmental emergence of first- and higher-order thalamic neuron molecular identities
Source: Development. 2024 Sep 30;151(18):dev202764. doi: 10.1242/dev.202764 (PMC11463969; doi:10.1242/dev.202764)
Supplement: Table S17. Biological processes associated with LG Ctl, LG Enu, LP Ctl and LP Enu transcriptional maps clusters (related to Fig. S13). [file develop-151-202764-TableS17.xlsx]

## Sheet: GO LG P7 Downregulated Enu
ID	Term_Description	Fold_Enrichment	support	lowest_p	highest_p	Genes
mmu04970	Salivary secretion	5.50612160199211	0.0789473684210526	6.42213640039918e-05	6.42213640039918e-05	Ryr3, Prkg1
mmu00230	Purine metabolism	3.45225084569347	0.0263157894736842	0.000264343934335276	0.000264343934335276	Pde10a, Ak5
mmu05210	Colorectal cancer	4.9429955290611	0.105263157894737	0.000354760384343233	0.000354760384343233	Dcc, Bcl2
mmu04921	Oxytocin signaling pathway	4.32102920421235	0.0263157894736842	0.000456795251813317	0.000456795251813317	Ryr3, Camk1, Kcnj6
mmu04725	Cholinergic synapse	5.87815684536996	0.0263157894736842	0.00177946593371094	0.00177946593371094	Chrm2, Kcnj6, Bcl2
mmu04020	Calcium signaling pathway	2.67407954850847	0.0263157894736842	0.00194213123103684	0.00194213123103684	Ryr3, Chrm2, Camk1
mmu04730	Long-term depression	3.62486338797814	0.0263157894736842	0.0190121436331452	0.0190121436331452	Prkg1
mmu04115	p53 signaling pathway	3.24614631759237	0.0263157894736842	0.0237406881368241	0.0237406881368241	Bcl2
mmu05223	Non-small cell lung cancer	3.02071948998179	0.0526315789473684	0.0274382182061066	0.0274382182061066	Alk
mmu05214	Glioma	5.95867954188188	0.0526315789473684	0.0282097029330271	0.0282097029330271	Camk1, Shc3
mmu05213	Endometrial cancer	3.74985867721877	0.0263157894736842	0.0354144742896836	0.0354144742896836	Ctnna3
mmu04012	ErbB signaling pathway	2.65233906437425	0.0263157894736842	0.035632380718827	0.035632380718827	Shc3
mmu04540	Gap junction	2.5891881342701	0.0263157894736842	0.0373989591533863	0.0373989591533863	Prkg1
mmu04911	Insulin secretion	2.52897445672894	0.0263157894736842	0.0392080892462664	0.0392080892462664	Kcnn3
mmu04727	GABAergic synapse	2.52897445672894	0.0263157894736842	0.0392080892462664	0.0392080892462664	Kcnj6
mmu05235	PD-L1 expression and PD-1 checkpoint pathway in cancer	2.49990578481251	0.0263157894736842	0.040128607103994	0.040128607103994	Alk
mmu05032	Morphine addiction	4.9429955290611	0.0263157894736842	0.0410597580036026	0.0410597580036026	Kcnj6, Pde10a
mmu05222	Small cell lung cancer	2.39001981624932	0.0263157894736842	0.0439169927113833	0.0439169927113833	Bcl2
mmu05215	Prostate cancer	2.26553961748634	0.0526315789473684	0.048891559800216	0.048891559800216	Bcl2
mmu04713	Circadian entrainment	6.72655061686666	0.131578947368421	0.0499183349862644	0.0499183349862644	Ryr3, Prkg1, Kcnj6

## Sheet: GO LG P7 Upregulated Enu
ID	Term_Description	Fold_Enrichment	support	lowest_p	highest_p	Genes
mmu04725	Cholinergic synapse	15.7266477003319	0.111111111111111	2.17183223650312e-05	0.000716158248367954	Chrm3, Kcnq5, Adcy2, Pik3r3, Cacna1c
mmu04213	Longevity regulating pathway - multiple species	17.1704055220017	0.166666666666667	2.92280743371016e-05	2.92280743371016e-05	Pik3r3, Adcy2, Prkag2
mmu04926	Relaxin signaling pathway	8.31265664160401	0.0555555555555556	3.62306876923811e-05	0.00260680483961566	Rxfp1, Pik3r3, Adcy2
mmu04211	Longevity regulating pathway	11.6377192982456	0.111111111111111	9.54074513232208e-05	9.54074513232208e-05	Pik3r3, Adcy2, Prkag2
mmu04931	Insulin resistance	6.58738828202582	0.0555555555555556	0.000156673523231833	0.000156673523231833	Pik3r3, Prkag2
mmu04927	Cortisol synthesis and secretion	9.97518796992481	0.0555555555555556	0.000177147371878049	0.000177147371878049	Adcy2, Cacna1c
mmu04152	AMPK signaling pathway	5.7707698999565	0.0555555555555556	0.000233873321689318	0.000233873321689318	Prkag2, Pik3r3
mmu04750	Inflammatory mediator regulation of TRP channels	8.37915789473684	0.05	0.000258050031136817	0.000258050031136817	Asic2, Pik3r3, Adcy2
mmu04915	Estrogen signaling pathway	5.41289269685842	0.05	0.000283837979803123	0.000283837979803123	Adcy2, Pik3r3
mmu04727	GABAergic synapse	16.2386780905753	0.111111111111111	0.000330887797601197	0.000330887797601197	Gabra2, Gabrb1, Cacna1c, Adcy2
mmu04911	Insulin secretion	12.1790085679315	0.0555555555555556	0.000330887797601197	0.000330887797601197	Cacna1c, Adcy2, Chrm3
mmu04910	Insulin signaling pathway	5.13428792569659	0.0555555555555556	0.000333000266773693	0.000333000266773693	Pik3r3, Prkag2
mmu05032	Morphine addiction	11.9022129186603	0.0555555555555556	0.000354760384343233	0.0137459982817502	Adcy2, Gabra2, Gabrb1
mmu04070	Phosphatidylinositol signaling system	7.75847953216374	0.0555555555555556	0.00037975244214486	0.00037975244214486	Pik3r3, Pik3c2g
mmu04912	GnRH signaling pathway	7.75847953216374	0.111111111111111	0.00037975244214486	0.00037975244214486	Adcy2, Cacna1c
mmu04713	Circadian entrainment	7.19858925664677	0.111111111111111	0.000476408145491932	0.000476408145491932	Adcy2, Cacna1c
mmu04925	Aldosterone synthesis and secretion	6.98263157894737	0.0555555555555556	0.000522395955353547	0.000522395955353547	Cacna1c, Adcy2
mmu05414	Dilated cardiomyopathy	6.98263157894737	0.0555555555555556	0.000522395955353547	0.000522395955353547	Adcy2, Cacna1c
mmu04724	Glutamatergic synapse	12.5813181602655	0.111111111111111	0.000716158248367954	0.000716158248367954	Dlgap1, Adcy2, Grm8, Cacna1c
mmu04360	Axon guidance	9.91851076555024	0.111111111111111	0.000725382495079167	0.000725382495079167	Lrrc4c, Epha6, Robo2, Pik3r3, Pard3
mmu04062	Chemokine signaling pathway	5.7867112532713	0.111111111111111	0.000789352915071761	0.00312563282610066	Adcy2, Pik3r3, Pard3
mmu04935	Growth hormone synthesis, secretion and action	9.02926497277677	0.0555555555555556	0.00081809542037326	0.00081809542037326	Adcy2, Cacna1c, Pik3r3
mmu04723	Retrograde endocannabinoid signaling	10.4218381775334	0.0555555555555556	0.00126423718191644	0.00126423718191644	Cacna1c, Adcy2, Gabra2, Gabrb1
mmu04270	Vascular smooth muscle contraction	4.95222097797686	0.0555555555555556	0.00147396415595316	0.00147396415595316	Cacna1c, Adcy2
mmu04261	Adrenergic signaling in cardiomyocytes	4.65508771929825	0.0555555555555556	0.00177599365796945	0.00177599365796945	Adcy2, Cacna1c
mmu04921	Oxytocin signaling pathway	6.93638898570931	0.0555555555555556	0.00181189021323901	0.00181189021323901	Cacna1c, Prkag2, Adcy2
mmu04934	Cushing syndrome	4.39159218801721	0.0555555555555556	0.00211657231368624	0.00211657231368624	Adcy2, Cacna1c
mmu05033	Nicotine addiction	18.3753462603878	0.0555555555555556	0.00252440877535799	0.0150916987647391	Gabra2, Gabrb1
mmu05207	Chemical carcinogenesis - receptor activation	5.21091908876669	0.0555555555555556	0.00428268927232985	0.00428268927232985	Cacna1c, Pik3r3, Adcy2
mmu04015	Rap1 signaling pathway	4.9173461823573	0.0555555555555556	0.00509726527301158	0.00509726527301158	Adcy2, Pard3, Pik3r3
mmu00512	Mucin type O-glycan biosynthesis	21.8207236842105	0.0555555555555556	0.00533521586326969	0.00533521586326969	Galnt17, Galntl6
mmu04024	cAMP signaling pathway	4.76088516746411	0.0555555555555556	0.00561679544174984	0.00561679544174984	Adcy2, Pik3r3, Cacna1c
mmu04072	Phospholipase D signaling pathway	7.42833146696529	0.0555555555555556	0.00725533447978849	0.00725533447978849	Pik3r3, Grm8, Adcy2
mmu04020	Calcium signaling pathway	4.29260138050043	0.0555555555555556	0.00766266237287779	0.00766266237287779	Chrm3, Adcy2, Cacna1c
mmu00514	Other types of O-glycan biosynthesis	16.625313283208	0.0555555555555556	0.00925667082660528	0.00925667082660528	Galnt17, Galntl6
mmu04930	Type II diabetes mellitus	14.547149122807	0.0555555555555556	0.0121235421092702	0.0121235421092702	Pik3r3, Cacna1c
mmu04923	Regulation of lipolysis in adipocytes	12.2502308402585	0.0555555555555556	0.0171457455180915	0.0341967311400421	Adcy2, Pik3r3
mmu04720	Long-term potentiation	5.45518092105263	0.111111111111111	0.0216501434199014	0.0216501434199014	Cacna1c
mmu05221	Acute myeloid leukemia	5.28987240829346	0.0555555555555556	0.0230331722056631	0.0230331722056631	Pik3r3
mmu05031	Amphetamine addiction	5.13428792569659	0.111111111111111	0.0244588695945277	0.0244588695945277	Cacna1c
mmu05230	Central carbon metabolism in cancer	5.05987795575896	0.0555555555555556	0.0251877149545408	0.0251877149545408	Pik3r3
mmu04920	Adipocytokine signaling pathway	4.98759398496241	0.0555555555555556	0.0259272225926304	0.0259272225926304	Prkag2
mmu05214	Glioma	4.78262436914203	0.0555555555555556	0.0282097029330271	0.0282097029330271	Pik3r3
mmu04924	Renin secretion	4.71799431009957	0.0555555555555556	0.0289918434410917	0.0289918434410917	Cacna1c
mmu05212	Pancreatic cancer	4.59383656509695	0.0555555555555556	0.030588085303721	0.030588085303721	Pik3r3
mmu05163	Human cytomegalovirus infection	2.99683758753106	0.0555555555555556	0.0325021240605711	0.0325021240605711	Pik3r3, Adcy2
mmu05213	Endometrial cancer	6.01950998185118	0.0555555555555556	0.0354144742896836	0.0354144742896836	Pik3r3
mmu04012	ErbB signaling pathway	4.25770218228498	0.111111111111111	0.035632380718827	0.035632380718827	Pik3r3
mmu05231	Choline metabolism in cancer	4.156328320802	0.0555555555555556	0.0373989591533863	0.0373989591533863	Pik3r3
mmu04913	Ovarian steroidogenesis	5.72346850733391	0.0555555555555556	0.0391947357151179	0.0391947357151179	Adcy2
mmu05235	PD-L1 expression and PD-1 checkpoint pathway in cancer	4.01300665456745	0.0555555555555556	0.040128607103994	0.040128607103994	Pik3r3
mmu05210	Colorectal cancer	3.9674043062201	0.0555555555555556	0.0410597580036026	0.0410597580036026	Pik3r3
mmu04914	Progesterone-mediated oocyte maturation	7.75847953216374	0.05	0.0429539524315304	0.0429539524315304	Pik3r3, Adcy2
mmu04520	Adherens junction	3.83661075766339	0.0555555555555556	0.0439169927113833	0.0439169927113833	Pard3
mmu04666	Fc gamma R-mediated phagocytosis	3.75410299943407	0.05	0.0458749512817021	0.0458749512817021	Pik3r3
mmu05215	Prostate cancer	3.63678728070175	0.0555555555555556	0.048891559800216	0.048891559800216	Pik3r3

## Sheet: GO LP P7 Downregulated Enu
ID	Term_Description	Fold_Enrichment	support	lowest_p	highest_p	Genes
mmu05213	Endometrial cancer	22.8741379310345	0.333333333333333	0.01775719861988	0.01775719861988	Ctnna3
mmu05100	Bacterial invasion of epithelial cells	17.9283783783784	0.333333333333333	0.0289918434410917	0.0289918434410917	Ctnna3
mmu05412	Arrhythmogenic right ventricular cardiomyopathy	15.9843373493976	0.333333333333333	0.0365103501667	0.0365103501667	Ctnna3
mmu04520	Adherens junction	14.5791208791209	0.333333333333333	0.0439169927113833	0.0439169927113833	Ctnna3

## Sheet: GO LP P7 Upregulated Enu
No significantly enriched GO
