# Supplementary material for: Developmental emergence of first- and higher-order thalamic neuron molecular identities
Source: Development. 2024 Sep 30;151(18):dev202764. doi: 10.1242/dev.202764 (PMC11463969; doi:10.1242/dev.202764)
Supplement: Table S18. P7 LG control subclusters marker genes and associated biological processes (related to Fig. S15). [file develop-151-202764-TableS18.xlsx]

## Sheet: cluster 0 marker genes
p_val	avg_log2FC	cluster	gene
3.29955713267556e-05	2.12537294423657	0	Gm14271
0.000174099048547446	2.09969282233077	0	Rbm8a2
0.000400584996183543	1.90659602319601	0	Ceacam1
0.00149365237928082	1.87831935432569	0	Gabrr1
5.14612038057948e-118	1.87079478342621	0	Hcn1
0.000181124654188163	1.82244326111402	0	Treml4
0.000401610966569922	1.81329361677321	0	Erich6b
8.71980305120225e-06	1.80532622152895	0	Gm43647
8.03205010302107e-05	1.79821061332862	0	Tecrl
4.09490240045833e-20	1.71052521333346	0	Siah3
5.00831168840508e-07	1.70221346975255	0	Col6a2
8.00269764455439e-05	1.69962826673725	0	Mnd1
0.00153722066133457	1.65036205944899	0	1700030N03Rik
2.33244173488751e-05	1.63633445634896	0	Btbd19
5.90602869112521e-11	1.62992982825688	0	Mageb18
0.000888817516857522	1.55498224070449	0	Gm3752
7.35081720339516e-06	1.55239870908235	0	Xirp2
1.10381295834367e-09	1.53027259606319	0	Gm12506
0.000358944721797515	1.48511830000034	0	Gabrr2
4.91851338737167e-30	1.48303938472106	0	Crispld2
0.00268925657244193	1.46173122336579	0	Gm19757
6.84416984103175e-141	1.44007673718291	0	Cdh13
0.000306063101934266	1.43523765491343	0	Gm48387
0.000836569059222264	1.4196961866777	0	Pcdhb12
0.00716582107034159	1.41473343023318	0	Gm42744
0.00191152805173467	1.3882082216508	0	Gm30313
0.00285585127223008	1.37649398031727	0	Tekt1
4.12796710142844e-08	1.37253850606827	0	Gm19684
3.89120656003632e-19	1.36642392577661	0	Arhgap31
0.000128470059167207	1.33447132089637	0	Dennd1c
3.69710741004667e-06	1.32659833428314	0	Etv1
2.13035329691734e-05	1.32043478838511	0	Tbx21
0.000208595887486509	1.31069626869604	0	Rprm
0.00723926672905128	1.30653200324522	0	Plk1
1.18203145608353e-41	1.29523432685863	0	Col23a1
0.000698779850235054	1.29383415772647	0	Shoc1
0.000426778638216762	1.28278913289753	0	Gm42775
0.0016898817614682	1.27711929021854	0	Sla2
1.31624244549316e-10	1.2759303002758	0	4933413L06Rik
0.000189799599185814	1.27504246706948	0	Tmem182
0.00422866533142796	1.27121921415562	0	Gm27169
0.000101244478389453	1.25868599996024	0	Gm42700
0.00723492776693428	1.22626555685338	0	Megf6
0.000118859715495931	1.21934851644954	0	Zfp781
0.000300425438840819	1.21491889460891	0	Gli3
0.000257590390885808	1.21052684350851	0	Gm45459
2.3045430550273e-05	1.19586767993193	0	Gzmk
5.93383988787534e-05	1.17869276470702	0	Mtnr1a
0.00341737899739949	1.14289668812247	0	Olfr635
5.75881411079242e-08	1.12692503502094	0	Hapln3
4.0003014832576e-10	1.12071051857088	0	Gm30373
4.72687131936958e-09	1.11496943371503	0	Gm36723
1.08123492175194e-109	1.11368114040222	0	Klhl29
0.00723926672905128	1.1099909690717	0	Gm44646
2.08556636674514e-33	1.100843894218	0	Plxna2
5.22819459374902e-31	1.09277300035776	0	Gm19410
5.28943835718347e-07	1.08558313812327	0	Gm28750
0.00118044776376348	1.07297731283062	0	Aoah
0.00606133906288535	1.07189482768924	0	Zmynd15
0.000505518873068399	1.06181213725915	0	BC035947
0.000316251877632838	1.05270266178529	0	1700094M23Rik
3.0706930421311e-42	1.05215857428891	0	Plekhd1
0.00621630431401155	1.05181706014253	0	Nrk
4.95404613310752e-05	1.04420736031056	0	Gm35256
0.000690561016011805	1.04160792997004	0	Gm11973
0.000949727020109792	1.04067623410917	0	Dsn1
1.17604463739217e-20	1.03542057136167	0	Gm46102
0.00097438479573846	1.03188116206463	0	Ube2l6
0.000592756905925445	1.0302685238546	0	Angptl7
4.83896793047293e-06	1.02752017838297	0	Kirrel
0.00253222035326624	1.02273826456369	0	Parvg
0.000594867878025816	1.01481375408621	0	Gm41496
0.00236838709852434	1.01323498160121	0	Gm13184
4.37419099492925e-07	1.00451015125438	0	Casq2
0.000126943474478292	0.998611906309558	0	Gm43445
0.00454280734619227	0.992477915421841	0	Gm20539
5.20881794593303e-06	0.989493024337896	0	B930018H19Rik
0.00080663116441124	0.987729883016171	0	Cd180
5.73660451588643e-29	0.983745285489034	0	Slit3
4.92556906181373e-26	0.981421575034646	0	Il1rap
0.000874085795615693	0.970877931929711	0	Malrd1
0.000370192442844126	0.969383137178833	0	Gm45579
0.00125605885371512	0.957585653175161	0	AU022793
0.00459266673923828	0.954293008381711	0	Rpusd2
1.35688618320205e-09	0.947668652731906	0	Gm39458
2.00845609623473e-10	0.946222718454127	0	Adamts14
7.56184820693321e-134	0.943404659518052	0	Ebf1
0.00729151672518728	0.935457676122661	0	Rgs21
0.000515713730592688	0.93257527112923	0	Cdkl4
0.00858234785819918	0.928516693949441	0	Rras
1.78648478252577e-05	0.927596978863782	0	Gm27000
0.000275305140867776	0.924704784459616	0	AC103362.1
2.83635383889235e-75	0.922097379168328	0	Cdh4
4.25946991398427e-06	0.918161117888768	0	Unc5b
7.7206969077826e-05	0.915010155194655	0	Gm46332
8.69342897821513e-58	0.913841958931845	0	Prox1
0.00837955619593363	0.912587869618943	0	9130019O22Rik
0.000348556870342267	0.912202649573355	0	Ptprh
9.83426698299559e-06	0.910212976319207	0	Ankrd34a
8.05371914503558e-05	0.909902932655752	0	Cfap299
1.7452263626483e-17	0.909353830724646	0	Trpm6
0.000633190646567495	0.908687766799074	0	Fam163b
0.000963855066842134	0.904906838499977	0	4933405D12Rik
0.00188975489589912	0.904601775644773	0	Bmp8a
0.00120263495905315	0.90420614412171	0	Gm50399
0.00450337158348559	0.902476654509011	0	1700123O21Rik
0.00208849751320085	0.901598770608802	0	Dscaml1
0.00332213399956957	0.899689580726199	0	Cd200r3
0.000184902131741411	0.89912020696924	0	Ccn2
0.00983568696086097	0.897346941936024	0	Zfp966
0.0010758631514074	0.892701236086379	0	Mdh1b
2.14901230165213e-06	0.888268924040632	0	Jph2
0.00872170499098374	0.878899142107974	0	Gm17597
4.60441118818949e-08	0.874686642124579	0	2810032G03Rik
1.15102590543452e-06	0.870704710507257	0	Gm12367
0.00459484746882976	0.867568075105599	0	Oca2
0.0062167648011691	0.864238066697385	0	Zfp429
0.000272335953098487	0.860580679619372	0	Mrvi1
0.000109852551304482	0.852378051811563	0	Gm47849
2.51455851300217e-08	0.849549310451954	0	C130060C02Rik
2.87442342480537e-10	0.849205156615878	0	Gm16565
8.67387491524762e-05	0.848944527662936	0	Arid5a
1.44218739368443e-41	0.848216401783021	0	Dpy19l1
0.00052633953115218	0.845589311477215	0	Mroh7
0.000273831150999437	0.845121741594645	0	Gm32442
5.32932251254878e-06	0.844347998704099	0	Bmp5
0.00329773214490997	0.842602287377916	0	Gm48284
0.000797341939470029	0.840756724863329	0	Ttc21a
2.9221978366492e-13	0.838240644888345	0	Lrguk
1.5850589462517e-85	0.838096788880771	0	Gsg1l
2.78087722805608e-09	0.82524155247371	0	Aff1
5.22732463730137e-06	0.825217376233696	0	Frrs1
0.00258242036014754	0.820064464107373	0	Rab38
0.003455654087147	0.812513624404398	0	Dazl
4.01452283386952e-06	0.811608885934141	0	Gm45304
0.00980728633515917	0.810660546818104	0	Bcl11b
0.00175832914193247	0.80746501603241	0	Clec2d
0.00873192793294874	0.803204628851391	0	Pih1d2
6.23932287028216e-25	0.801272689501795	0	Kcnk9
8.6935296095113e-19	0.799419244760536	0	Prkcq
5.6183621352893e-06	0.792097211904613	0	Rcsd1
8.84061347083981e-07	0.788441526717253	0	Gm10484
0.00133051041154654	0.784828984422472	0	Zdhhc19
4.64049167134689e-07	0.783866951847539	0	Gm44767
0.00631835124616196	0.781052697917531	0	5930435M05Rik
3.20430190101961e-126	0.779346997330171	0	Lrrc4c
2.10080303279585e-05	0.776022331754073	0	Gm12158
0.00885187665266682	0.77552913753644	0	Olfr243
3.35958715164696e-17	0.773355668198722	0	Sdk2
0.000922841530298983	0.771130034269566	0	Ism1
7.81027960318075e-19	0.765905051166127	0	1700123M08Rik
2.74039851164155e-11	0.759822812527892	0	Mindy4
7.63055719620935e-13	0.758007434064362	0	Slc38a4
0.00267262994147177	0.754535555420781	0	Gm10701
0.000754800172172085	0.752947962299505	0	Bmp7
0.00032536493223577	0.748324238400257	0	Gm26621
6.08873667766331e-144	0.744163965634686	0	Cntn4
4.55327258378593e-05	0.743358110818215	0	Spata17
0.00346380467280889	0.742113805924598	0	Gm34471
9.63552666973608e-50	0.736814386327447	0	Pard3
0.00449040198083868	0.735798856657234	0	Gm44699
0.00829233123227175	0.733697270368656	0	Gm29904
1.18880553148433e-13	0.732743191736791	0	Prtg
0.000186975665383442	0.73107900580598	0	Vwa3a
0.00878376059883603	0.72744294598969	0	Gm26614
1.67784852501154e-24	0.725411099271625	0	Gm3294
3.72358047667786e-05	0.721670485484633	0	Adgrd1
1.6905545819563e-07	0.720286322077476	0	Dpyd
0.00230840454538654	0.717213295427563	0	Ccnb1ip1
0.000995467385323755	0.71665408913409	0	Nudt17
2.78776853832735e-07	0.716506461276868	0	Gm15997
0.000589953835066638	0.716489117135193	0	Dpy19l2
4.10602918016107e-16	0.715738485533711	0	Tspan11
0.00873763033403326	0.713968393437829	0	Myh3
1.60294668622364e-08	0.70271604782228	0	Gpr161
0.00385385206268446	0.700023569874591	0	Tdrd1
0.00233202242054467	0.699907934320053	0	Gm16582
0.000486892307973102	0.699710559256208	0	Pcdhgb4
1.85010690214489e-06	0.699618285408093	0	Fgd6
3.79257404098892e-06	0.699607701404283	0	1700012I11Rik
1.09305003865521e-08	0.698108430637651	0	Il18
0.00979252051471282	0.695765216409082	0	Card14
0.000650995878495318	0.695578422416516	0	Endou
6.18682647892638e-45	0.692192725024	0	Dcc
2.08772144636956e-07	0.690405020882836	0	Gm31243
0.00440625201396466	0.689269061015287	0	Lrrk1
0.000228990464509886	0.688589181912922	0	Cmtm7
2.54224519693734e-08	0.687419665494374	0	Tmem255a
4.00148667188606e-45	0.685202081602521	0	Gm26871
1.84347084385964e-05	0.685137127608344	0	Lair1
0.00716988987807183	0.68506221253547	0	Gm12472
1.62324460093757e-06	0.680510502379023	0	Trim66
0.00253398838829714	0.679395178583921	0	Pcdhb6
0.000170880863155618	0.677288077149152	0	Cfap221
0.00239274564712485	0.675034875672338	0	Cd200r2
0.000174720452125058	0.67459876320575	0	Gm43920
0.0014200591748008	0.674489552835098	0	Olfr691
0.000970023419283353	0.67396082009232	0	Prdm1
7.17995324684479e-05	0.668578236496039	0	Gm17491
3.54302307343396e-29	0.667544997792928	0	Fstl4
9.86230820317835e-06	0.665289222399124	0	Gm41724
1.03377511112756e-22	0.664878340583848	0	Gm15155
0.00661185623028278	0.663626335233284	0	Gm47772
2.54981903193377e-07	0.662973119751078	0	Whrn
0.00205132081027782	0.66226081984687	0	Gm15943
7.10872214407361e-23	0.660648484578063	0	Prkd1
1.25378697300941e-10	0.660577052200113	0	Svep1
7.23873954031386e-05	0.659969669248422	0	Dedd2
7.11039789756168e-06	0.657809160079313	0	Pcdhb16
1.52112795556154e-08	0.656111245863157	0	Tnnt1
0.0045475136178974	0.654911462673465	0	Trip6
0.0007347864751192	0.653274206655603	0	Nupr1
1.63602345029384e-05	0.651230605678089	0	Gm12511
6.15723140807122e-06	0.649993559840842	0	Gm44167
0.00667088485596956	0.646640005200098	0	Gm15513
7.14312413170333e-08	0.646583513369724	0	Fgf18
1.88905810971002e-35	0.64627105992003	0	Kcnab1
1.85870089160124e-05	0.644278928129041	0	Txlnb
0.00212405419968384	0.643439506554341	0	Dnah5
2.41815225810203e-20	0.642065045058601	0	Grm1
5.87850941787488e-33	0.637082237445838	0	Clmn
2.41755740578647e-24	0.635427779218637	0	Bicc1
1.17942453599235e-23	0.634891889040142	0	Serpini1
2.8458686519027e-12	0.634764731028217	0	Mtbp
0.0097080576860622	0.634668210560259	0	Gm46563
8.30575708275014e-07	0.629015116422598	0	Rad18
1.41758897311628e-25	0.625628828397033	0	Sel1l3
0.00852942023578208	0.624188995853142	0	Gm15903
0.00105648066267971	0.623348238330759	0	Insyn2a
0.00143220671598689	0.622645846345433	0	Sox6
8.72453166840552e-18	0.620484997156012	0	Heg1
0.00152892661781288	0.620332927303351	0	Prss41
7.92854925719118e-05	0.618734857898181	0	Col20a1
2.44275777988579e-14	0.618687436315131	0	Grip2
0.000169447661426013	0.61605950578775	0	AI854703
0.000135662302766886	0.61424046181572	0	Gm32014
0.0039992206376317	0.61184955343658	0	Gpr63
3.1988178231697e-15	0.610203951170683	0	Pmepa1
0.000934767580195095	0.608933825478638	0	Trim14
0.00141021853372926	0.60513530373239	0	Plagl1
0.000117689620017325	0.604331140122733	0	Gm39323
6.59507899812995e-07	0.601819524228425	0	Gm4876
9.03557202070079e-05	0.599189849432341	0	Gm43598
5.17999418521369e-18	0.598242752521707	0	Cd247
0.000738384823473988	0.598156117566114	0	Ptprb
0.000294696339395067	0.597650736786717	0	Gm10610
0.00548094269184774	0.596417966208262	0	Baiap2l2
0.00411374841345324	0.596244030594831	0	Gm42939
7.08635915481828e-15	0.595371675918067	0	Ripor2
3.93072395081243e-25	0.595060972214061	0	Crhr1
0.000111130439226564	0.592620876615223	0	Medag
6.43987999041585e-12	0.591045798805667	0	Arhgef3
4.80678581273238e-05	0.590442395476617	0	Pcdhga10
2.37339518496549e-11	0.589276472624667	0	Vwc2l
0.0010082565632271	0.586831780163489	0	Ino80c
1.08448973006362e-05	0.586611153426539	0	Slc7a11
1.20480179686517e-61	0.585636255176693	0	Brinp3
8.75204973708574e-53	0.585151024074672	0	Phactr2
4.70459904358938e-13	0.58364036046491	0	Manba
2.87865524837311e-07	0.583426214057101	0	Gm43813
0.00231296127848206	0.583210265899377	0	4931419H13Rik
1.99354027166657e-16	0.582070174814348	0	B4galt5
0.00239092491259258	0.580331287244453	0	Gm12128
3.57882883481766e-06	0.580047744142473	0	Itga2
0.000635696088323099	0.579661595164706	0	Atp7b
7.95682107951355e-180	0.578892428613203	0	Lsamp
3.48182507484574e-26	0.578131613863214	0	Svil
0.000597328461477534	0.576847408944548	0	Creb3l2
1.14133336949681e-73	0.573667814892594	0	Cdh11
1.71653681218042e-05	0.573093375689079	0	Foxq1
8.58889810639732e-15	0.572637049449424	0	Gm2824
0.00750317173966156	0.572296616422732	0	Gm34759
6.25806557134489e-06	0.56921468274446	0	Gm26760
0.00825679579720736	0.569151733287214	0	Gm10308
0.0010033594935273	0.568198553900594	0	Gm47566
1.77494256800492e-28	0.566844438840381	0	Ptpru
4.92738744907038e-07	0.565796296528826	0	Asah2
0.00540943064523728	0.563520995358662	0	Stard13
4.55645807690021e-06	0.56315360157172	0	Tnip2
1.58280220620701e-44	0.56199672033473	0	Cdh6
1.37724165526371e-40	0.561708796668748	0	Cntn3
2.66527907549042e-14	0.560530042565687	0	Frmd6
3.43153902259345e-70	0.559604583437237	0	Ptpn4
6.8528267038225e-26	0.558306769890386	0	Pvt1
0.000704182664688584	0.55800505431302	0	Scd3
0.00189351879627627	0.557936384933825	0	Slc9a3
1.73169565260396e-19	0.557378762835312	0	G630093K05Rik
3.0548528998851e-06	0.557231998855621	0	Prox1os
1.53576544695378e-15	0.554479089944292	0	1700047F07Rik
1.03468495476159e-33	0.5541808644097	0	Synpo2
0.000480052074320991	0.550939923375268	0	Gm10778
7.33389959861647e-07	0.550034630721459	0	Gm45341
0.00126890316869309	0.549478011625979	0	Gm11613
5.18801421312759e-26	0.544871661453121	0	Map3k20
7.7531699211077e-05	0.538782643226561	0	Fam71d
2.31306172116533e-48	0.537966553061568	0	Mast4
2.59265737406485e-06	0.537465821254539	0	Lnx2
5.9954219428433e-06	0.537284564196324	0	Wdr95
0.00428417922459094	0.537251495647992	0	Iqch
3.15109389635178e-07	0.537026012885602	0	P4ha2
0.000367288896394282	0.535156406834662	0	A730045E13Rik
1.43902526343237e-05	0.534665486614057	0	Fbxo40
1.0319667359407e-06	0.534081118155969	0	Rnf128
2.74760384675839e-33	0.533625690813596	0	Adamts17
5.38270613731522e-45	0.533047545263974	0	Tafa5
6.20685260712457e-18	0.533010452013822	0	Peak1
3.62794677450862e-15	0.532326261170856	0	Kcnh5
6.26149829739771e-08	0.531903698696898	0	Ramp1
1.21955403613589e-16	0.530041016302477	0	1110019D14Rik
7.38271209035354e-09	0.529850437038347	0	Opn3
2.32377841463297e-09	0.527127399101758	0	Plscr5
5.75792015788283e-06	0.526506188462347	0	Gm47728
0.009622433015731	0.526142771109424	0	Vmn2r85
2.20146524498394e-11	0.523015594254034	0	Serpine2
4.46493209400244e-19	0.522097137612519	0	Bcl11a
0.00180217751552174	0.520512608199154	0	Zfp982
0.0079181398802155	0.52043151072918	0	Mettl27
1.27839369258843e-17	0.519132287793914	0	Ptpre
0.00404155053048513	0.518244576295447	0	Rhbdf1
0.00156080282444495	0.517881143661063	0	Cant1
0.00127187162896408	0.51097100112742	0	Zfp41
1.99586364710282e-05	0.510442366336395	0	Arsg
0.00182891346737993	0.510289378645706	0	Gm48682
5.82339848482969e-37	0.510196848717301	0	Zfhx4
0.00011144160355501	0.510071939221333	0	2610035D17Rik
0.00154246878316777	0.509448480621985	0	Gm8237
0.00238621494236739	0.508530762721792	0	Kcnj11
0.0058928956127396	0.508430032460442	0	Adi1
1.82459018575884e-10	0.505903372916808	0	Gm38085
2.06884560132211e-52	0.50557529679391	0	Camk1d
9.17588704028193e-85	0.50555800364911	0	Dync1i1
0.00275170886243198	0.502307786725759	0	Atf5
0.00122846782784306	0.501498477009744	0	Gm10855
1.67362439364071e-18	0.501371480651032	0	Gm29514
0.0054491519240006	0.498041468641853	0	Gm46401
2.01929358658316e-05	0.496865450565964	0	Pcdhb14
0.000179218632515434	0.496215191777555	0	Gpr88
7.34705194881075e-13	0.495886832483701	0	Gm45323
1.41372089163253e-07	0.495279609559545	0	Kcnj12
1.70162010411133e-117	0.494820426553416	0	Pcdh7
1.50609491569462e-50	0.493791102861171	0	Gria1
1.35497978495361e-05	0.493655602231517	0	Gm28756
0.0018233769194174	0.492730533710887	0	Gm43848
6.63386483748286e-16	0.489852753715099	0	Rftn1
2.05975524644304e-07	0.489211351078616	0	Lurap1l
1.8345728143873e-05	0.487982858657574	0	Gm48027
0.000214955312231006	0.48749704454717	0	Gm35823
0.000963045080473084	0.487064071868562	0	Kcnk4
0.00069037135000636	0.485891383457812	0	Kcnu1
7.69962303786242e-07	0.485797275652876	0	Lix1l
0.00179027567026684	0.48345110310072	0	Myo15
6.89979141908814e-07	0.482239127617046	0	Gm47664
0.00523053929735211	0.481069044025413	0	Gm40437
0.000525612953985072	0.480882442665717	0	Rasgrp1
3.15540078820967e-07	0.480423271407233	0	Stk33
2.18214894302822e-13	0.47982403472387	0	C030017B01Rik
6.71952794071365e-10	0.479124773669579	0	Slc22a21
2.58823950124141e-18	0.478882539642912	0	Kank1
0.000158332529968729	0.478716368240001	0	Bend3
9.08522995208178e-12	0.47822819295174	0	Gfra2
1.60430865500597e-16	0.477935600933928	0	Pdgfc
0.000350774242317351	0.477297354733659	0	Gpd1
0.00314312131423588	0.476836880759169	0	Gm47181
7.39048171192655e-79	0.475394045516853	0	Clstn2
6.14896360286681e-07	0.474765338011339	0	4930432B10Rik
0.000115064189783288	0.47471638546909	0	Dhrs7c
4.85220080083888e-30	0.474595498210298	0	Vegfc
1.9021772221832e-51	0.474358272299709	0	Agbl4
1.66882282661586e-18	0.473969681420231	0	Ppargc1a
1.53552550991924e-24	0.473863135473101	0	Galnt7
0.00784236950416117	0.473492731672844	0	Ccdc116
0.00256483491727435	0.472368361358623	0	Traip
0.00231028959277339	0.469391234253695	0	Parm1
1.67863107334276e-05	0.468239246022704	0	Dmc1
0.00621879285006663	0.467991989880972	0	Cyp27a1
0.00470143720536169	0.467797678787798	0	D630014O11Rik
0.00393849245888521	0.467481665524445	0	Slc23a4
4.03495828761651e-06	0.466783228390423	0	Mreg
6.09806466819187e-07	0.466661099818255	0	Gm27246
0.00656977331035298	0.466340375340005	0	Wnk4
1.01246713248566e-06	0.465615188543036	0	Tmem30c
4.33065300726433e-18	0.465167388214082	0	Gabra3
8.50622300916599e-21	0.464865105837013	0	Extl3
1.38615634070338e-21	0.463215148557021	0	Igf1
8.16057793140874e-13	0.463119669797003	0	Hdac1
2.94099921783121e-09	0.461540058876519	0	Gm10862
0.000297418387072657	0.461460211873746	0	Polr3gl
3.05664774401858e-10	0.461327079117928	0	Kcna2
0.000227411558992403	0.461298591185563	0	Gm36445
0.00764376418818491	0.459707834086155	0	Sec16b
0.00108975757539651	0.459666873041069	0	Zfp109
0.0049366171824451	0.458348458622367	0	1700015F17Rik
0.000743056826050525	0.456814176878319	0	Fes
6.72220958798465e-34	0.455598930338184	0	Plxna4
2.13422586840799e-06	0.45558261945478	0	Vstm5
3.6605617395396e-18	0.454410058548397	0	B4galt6
2.92344182139155e-19	0.453635196543685	0	Pappa
0.000135998120894273	0.453500807215288	0	Blvra
1.50418917887668e-05	0.452917798181304	0	Gm31522
8.86055243024456e-06	0.452831956835495	0	Zbtb2
0.002145923001008	0.452095294437957	0	2610507I01Rik
5.34770157242336e-07	0.452070848027585	0	Skap1
7.90208549166907e-20	0.45202914003757	0	Sh3pxd2b
3.85387320499324e-06	0.450616671739994	0	F8
0.00576374349534932	0.4502735870125	0	Trim45
0.00488153663299145	0.449746940831088	0	Itgb1bp2
0.00594308214103126	0.449194353228855	0	Ccdc114
2.09750615000407e-29	0.449151355133468	0	Ift57
3.11405274746107e-37	0.448185481320204	0	Prkcg
0.00773188954407925	0.447866142296898	0	2310001H17Rik
0.000827150430010926	0.447600103096457	0	Hspg2
3.29339673545701e-10	0.44710787489566	0	Fgd3
0.000364836732160738	0.446893898399242	0	Gm20274
8.30056605445619e-09	0.445114631592086	0	4930445B16Rik
0.00337463645355891	0.442545908350189	0	Gm8281
0.000149809879418897	0.440913569672738	0	Catsperg2
0.00426521269128722	0.440798737349152	0	Slc14a2
0.00119213402289168	0.440702657831596	0	Gm49527
1.14307197619374e-10	0.438858516252383	0	Dgkg
1.40873718005924e-88	0.438819490412582	0	Grik2
8.58113008205426e-24	0.438423181240198	0	Elmo1
1.0456276155328e-08	0.438288632561221	0	Snca
5.14674992547633e-05	0.436769453875456	0	Grik4
0.00180321375845664	0.436447298046048	0	Impdh2
0.000880038600869924	0.43504926100251	0	Cip2a
1.15809453075374e-06	0.433401206967052	0	Parva
3.73753313684942e-30	0.433282600603355	0	Pex5l
0.00953483048883649	0.431927952992406	0	Gm20751
1.39543694558265e-14	0.431728099157545	0	Insyn2b
7.57878439658917e-11	0.430959436579424	0	9530052E02Rik
3.60022640962158e-38	0.430850543791794	0	Zdhhc14
2.48198269943591e-11	0.430243535833055	0	Klf9
4.57037876690591e-11	0.430040751755075	0	Wnt9b
1.70524373509443e-17	0.429319051765929	0	Adam12
3.25417911718419e-05	0.426793075474117	0	Zfp992
4.56609539260426e-05	0.426723371449536	0	Sh3bp2
0.00107032033240219	0.426177520888335	0	Gpr183
2.53107140690215e-06	0.425955887185998	0	Gm35501
1.02260476156214e-05	0.424753046114153	0	Engase
4.13556920806954e-18	0.424159438938585	0	Grk5
1.37554535377591e-06	0.423950566550355	0	Gulp1
1.63764628670255e-05	0.423072158770889	0	Fads6
1.95738430577063e-15	0.422229715245837	0	Syndig1
1.15428928908344e-05	0.422159814620557	0	Gm32828
2.49533758266223e-09	0.421745235126007	0	Xylt1
8.82989825900046e-05	0.421272362058593	0	Acsl5
0.000330329657687114	0.42121667762991	0	Gm26543
2.69002063172547e-07	0.419562516826691	0	Kcnq4
3.72423020969001e-05	0.419408992565834	0	Hsd17b11
1.80807543302584e-09	0.418775465225675	0	Epb41
4.0519109870334e-09	0.418526382793172	0	Bcl2l11
4.07831596386189e-14	0.418289966185244	0	C130073E24Rik
0.00336091544565869	0.417330903654986	0	Mcm6
3.14814362133331e-21	0.41685055999925	0	Osbpl3
8.76602637253016e-15	0.416597540589582	0	Mlip
8.81338102901601e-16	0.416013100068503	0	Gm11906
3.63589370518851e-06	0.415915146116652	0	Ppm1j
5.03277166955943e-07	0.415824525428289	0	Tppp
0.00363672277127028	0.415046465444415	0	Dok2
9.30528064092158e-18	0.413739920543771	0	Nr3c1
8.07813301757234e-12	0.412601118716707	0	Ccdc141
9.56631312910858e-06	0.411387711065129	0	Zc3hc1
1.23557987096071e-24	0.41111308238821	0	Tanc1
0.00416915992419349	0.410963559897375	0	Map3k15
4.46787813684976e-06	0.409100416298553	0	A730081D07Rik
3.78768678089744e-08	0.408954257639284	0	Dnaaf5
1.08612890367767e-39	0.408776851069257	0	Sema5a
4.1379126873624e-07	0.408591307155969	0	Ggta1
0.000183932474068703	0.408376463216269	0	Fam118a
0.00681703926252795	0.408320997249958	0	A930024E05Rik
0.00250059651981096	0.40801597364781	0	Mlst8
0.00335996123010405	0.407848407865314	0	Il4ra
2.6650004013263e-05	0.407078744706572	0	Adamts20
3.1371511424993e-33	0.406322973534835	0	Epb41l2
0.00320874466789772	0.405708143986827	0	Ccnb2
1.2930919217505e-16	0.405536969526116	0	Fut8
2.06129823683201e-05	0.404974826061457	0	Efnb2
0.00204816420683152	0.404162339520282	0	Twist2
0.000394754141947571	0.403976294741511	0	Phf21b
0.00983476763038953	0.40252599852188	0	Gm12089
0.0014948018287867	0.402176566703178	0	Sema5b
1.5856400837506e-06	0.401176617577153	0	Gm15675
1.33143889880243e-140	0.401143927653683	0	Fgf14
0.000582576847903772	0.400631288122944	0	Nfkbib
0.00819798954077652	0.398890765896307	0	Gla
0.000540660859120164	0.398873748358406	0	4930444P10Rik
6.12598600292427e-24	0.398557940153896	0	Tmtc1
4.03943610392795e-08	0.397767290054541	0	Stac2
9.05271896383134e-09	0.397745752998973	0	Wdpcp
2.08435532295355e-06	0.397408512423952	0	Aifm3
0.00263944135944258	0.395907183314836	0	Gm49067
0.0058591367935416	0.394651376774144	0	Ppnr
0.00123158893872668	0.394475860713003	0	1300002E11Rik
1.04655009620029e-06	0.393454991255944	0	Htatsf1
2.35085594455513e-25	0.392987445090288	0	Prkce
4.7335436182188e-09	0.39264462430423	0	Crkl
1.81555295273143e-40	0.392504700804537	0	Sorcs3
6.37459901790104e-05	0.392264299247319	0	Klhdc8a
0.000495301483564415	0.39221222346983	0	Gm43466
4.1726142320805e-06	0.391905727758624	0	Irs2
3.0836211286777e-07	0.390456758758289	0	Nr1d2
3.33861603906477e-15	0.390429085919858	0	Gm47591
8.07218169504916e-05	0.389483912763288	0	Gm43696
4.19273806848107e-20	0.389428157377335	0	Slc7a8
2.56650061979638e-98	0.38904328044935	0	Kcnd2
2.34550928812646e-07	0.387629118946308	0	Gm26638
0.000358571628179108	0.387601764903188	0	Npr1
1.93823921008054e-113	0.387453294829656	0	Fam155a
1.3311325143517e-16	0.387289998285863	0	Mboat1
1.63178424878014e-09	0.38635146445352	0	Epdr1
5.90053033129108e-14	0.386326940452734	0	Wipf1
1.12963314765746e-18	0.385351318253794	0	Dpf3
0.00152859674815714	0.384809844493541	0	Lsmem1
1.15219774227203e-46	0.384656514905943	0	Camk4
0.000442782139297153	0.384427744490666	0	Hyls1
0.00191410647751946	0.382988563534683	0	Gm17634
9.3174219822713e-15	0.3828684649902	0	Gbe1
3.83539635425521e-05	0.382616069589583	0	Trib1
4.69667407446316e-09	0.382455197978379	0	Spink10
0.000705495590443324	0.38234502599369	0	Adra1b
1.83996804506219e-13	0.382307380543934	0	Syt9
0.00433126846249799	0.381603169884245	0	Nr1h5
2.15067498180126e-10	0.381280307096038	0	Irs1
0.000994393707921518	0.380222163473681	0	Mcfd2
2.17493241289667e-122	0.379653047773648	0	Cadm2
0.0050764321258124	0.379146681406192	0	Serinc5
0.0001398260457974	0.378688632788002	0	Capn3
0.000338439424245378	0.378382392842008	0	Net1
0.00689911040633414	0.377781098579238	0	Obscn
9.51982610155312e-07	0.377597001078516	0	B530045E10Rik
4.10682289956389e-10	0.377549369771534	0	Golim4
9.43756874514853e-08	0.377501682292565	0	Arl6
1.76516611309259e-18	0.376632949463011	0	Msra
1.48387543233423e-58	0.376105646989994	0	Sorbs1
9.9411208588001e-13	0.375409610328279	0	Cacng7
9.93233131194429e-16	0.373994957102475	0	Ptchd1
5.37930795186339e-07	0.373945220618694	0	Gm49969
1.31296257504453e-11	0.373126164377032	0	Uty
0.000371615143461143	0.372093853921218	0	Pald1
0.00281738924222042	0.371254745805127	0	Sphk2
0.00785982678142073	0.371090153348299	0	Gm14286
9.3716850610481e-10	0.371034610357909	0	Bcl9
0.000459517780021577	0.37087147885701	0	Gm44997
2.24282494048015e-05	0.37057959571956	0	Gm32067
0.00306371292142213	0.370424117936631	0	Igf2bp2
2.25857570600901e-05	0.370364964522559	0	Dytn
1.87402401459108e-15	0.370274297115175	0	Mmd
2.24546958953279e-10	0.370050798776774	0	Lrrc20
4.25323322837549e-10	0.369981549095278	0	Ccdc85c
0.000254603780409599	0.369924780657585	0	Iqcm
7.74747272911154e-06	0.368801255759156	0	Slc25a13
6.43918044332689e-16	0.368792764220762	0	Lin7a
1.01869732134895e-07	0.36754744205217	0	Lifr
5.5383000863776e-22	0.366986226997112	0	Glra2
0.00100049128452849	0.366122811389987	0	Drc3
1.98786486499538e-09	0.366081543353611	0	Nhlh2
7.30348828326916e-41	0.365193963194868	0	Adarb1
0.00214985262941392	0.365062131344662	0	Lrch4
1.50839211289931e-35	0.364741038794266	0	Tcerg1l
4.53881771729472e-11	0.364548879099349	0	Usp3
0.00792461447443305	0.364538191436675	0	Idua
1.98875860218308e-07	0.364160952879344	0	Tunar
4.25486205895582e-16	0.364059390358933	0	Tafa4
1.03196533194201e-12	0.363585397242481	0	Kcna1
1.0518723887702e-05	0.363068285002937	0	Gm42702
0.00246282469128792	0.362974460225616	0	Gm4221
0.00131210633764361	0.36276119071232	0	D830030K20Rik
5.87632600612461e-10	0.362732247901703	0	Pik3r3
1.0203007080957e-107	0.362546144889452	0	Anks1b
1.35219616484376e-12	0.362449249313569	0	Epha6
0.00107312423586468	0.362411602315365	0	2310026I22Rik
3.3319548853932e-15	0.360750568325979	0	Trim9
3.44011167140744e-16	0.360059020894954	0	Tspan5
8.02215615834866e-07	0.359673302535567	0	Efhc2
1.31339109865759e-19	0.359263796482248	0	Pcsk5
2.04381422109811e-10	0.3592604176383	0	Gm48748
2.32502354850123e-10	0.35886906214776	0	Spg11
0.00311408621111327	0.358681868653101	0	Synm
1.63818365100421e-12	0.357676716640318	0	Pparg
0.00126032475823749	0.357093459262657	0	Lpp
2.29875156528275e-63	0.356988908780257	0	6330411D24Rik
0.000524231674919371	0.356134708174787	0	Cep76
4.75910436650079e-05	0.355728694163431	0	Elmsan1
0.00330220133195339	0.355661539467594	0	Slc25a47
4.39034629470817e-06	0.355543633473331	0	Gm43597
2.79018722891317e-54	0.355415096992479	0	Dgki
1.12752252148495e-62	0.354115579742374	0	Hdac9
7.53722012600896e-06	0.353976458198458	0	Plat
1.06660369391588e-39	0.353101354162091	0	Pak7
2.70835454462046e-08	0.352841271288193	0	Naa30
0.00504118909593303	0.352532743779614	0	Gpr149
0.004206026349323	0.351753242369529	0	Naglu
2.49555387824741e-09	0.351210021201784	0	Lgr5
5.16773083515636e-74	0.351197435809082	0	Slc8a1
1.03678530131628e-10	0.350761623627262	0	Foxp4
2.47524791783144e-09	0.350522192177153	0	Dlg3
1.92107713107185e-23	0.350207150078142	0	Plekha7
0.000295490509476163	0.35010277151865	0	H2-M5
3.67881329047426e-16	0.349291978243086	0	Ptprr
1.09890526011095e-05	0.348874532560874	0	Gm32061
5.55334037728109e-05	0.348463265753916	0	Slc5a3
3.08935783230567e-08	0.348212057715374	0	Rragc
0.000681691624402311	0.34819730955566	0	Myh15
9.61175778338291e-08	0.348180371198114	0	Sntb1
0.00841924787853601	0.347717222124261	0	Hebp2
7.93637023958435e-18	0.347530670916156	0	Pou2f1
3.9092474223748e-06	0.347379786058831	0	Elf2
7.93749782426995e-07	0.347182593018098	0	Ikzf2
1.51788106020541e-11	0.34692959833258	0	Ccdc57
5.70161803314677e-70	0.34685165753894	0	Frmd4a
0.00113061109438785	0.346555370365166	0	Slc7a14
1.68871793376369e-46	0.346421110471671	0	Grid1
2.98929767641917e-31	0.345874455303084	0	Epha4
2.1230481953053e-07	0.344878995318819	0	Prim2
0.00931977496646292	0.344470846719391	0	Fancb
4.62403150805139e-96	0.34336901976181	0	Erc2
3.23633786180684e-21	0.342696361885112	0	Galnt17
2.30367612995575e-07	0.342625151343899	0	Rnf141
1.55349016052232e-08	0.342351694678409	0	Nuak1
0.000368497756937543	0.341757580164135	0	Gm43111
1.64456090775411e-05	0.341272453279141	0	Tnfrsf11a
4.47966035476458e-13	0.341082015431647	0	Grm4
6.47873895261128e-14	0.340120571469451	0	Kif13a
0.00159531369253226	0.338415650245567	0	Wipi1
2.66569512723528e-12	0.338299759148373	0	Eml1
5.5339157573343e-34	0.338287830578125	0	Ralgapa2
4.4136501731623e-17	0.337937538017085	0	Mb21d2
1.59482799238495e-14	0.337830906981067	0	Klhl3
0.000282125880127119	0.337770934831957	0	4930505A04Rik
0.00614878032193682	0.337673341310187	0	Dna2
0.00432789877681638	0.337630578010587	0	Dock10
6.84197132800034e-23	0.337488205632404	0	Arid1b
1.14616975694011e-06	0.337469273733731	0	Zbed3
0.000157737127664306	0.337233879650729	0	Gm14636
4.15253655217939e-17	0.3371889072027	0	Map3k5
0.000676360553875899	0.335426739792644	0	Trim16
4.04487615941985e-14	0.335192374517798	0	Rnf150
3.03738772303274e-05	0.335134517869313	0	Ddx47
1.97314202059835e-12	0.334973082485595	0	Stxbp4
1.75634504935752e-14	0.334812957830559	0	Shroom3
5.1447412679617e-14	0.334713764104307	0	Pla2g4e
1.40202135304968e-05	0.334673268614809	0	Gm26935
5.89725076122792e-13	0.334422328680829	0	Tmem117
0.000597707137557401	0.334388917761795	0	Adamts4
1.98517782207013e-12	0.334006598580862	0	Cnnm1
2.36191642196467e-53	0.333500883299096	0	Opcml
7.5261016680804e-08	0.333461108272362	0	St6gal1
7.70966076001672e-05	0.333346216830296	0	Chst8
1.13939978534304e-56	0.332666292107583	0	Frmpd4
0.00173070119846084	0.332474362122946	0	Epsti1
2.58638445295759e-07	0.33202816566281	0	2900076A07Rik
0.00218476612017492	0.331248986610691	0	Dnah7c
3.40531033392909e-08	0.331094784135628	0	Rasa3
4.69440232793685e-11	0.330907051230255	0	Fam184b
1.22942265372138e-13	0.330758801079299	0	Rps6kc1
3.8855747104364e-47	0.330626177322547	0	Grik1
7.70675294692691e-06	0.330014070993729	0	Ell2
4.90880444858253e-36	0.329870012158049	0	Prickle2
0.00731809143465626	0.329773327456925	0	Trim17
2.42505024603801e-12	0.327555178636216	0	Ttn
1.00556637266913e-46	0.327486393468746	0	Csmd3
0.000625116156499137	0.326781193300874	0	Ciao2a
0.00526287466810469	0.326737352946389	0	Dgat2
3.202644910697e-07	0.326503068423638	0	2310057M21Rik
7.38893270343572e-12	0.326417345595824	0	Mef2d
4.52651193896709e-14	0.326218073066124	0	Rorb
0.00288485643263222	0.326131170800208	0	Gm42664
2.68749276087475e-06	0.325609907322408	0	Wdr19
1.02166991028387e-26	0.324547518000255	0	Olfm3
2.28818342301653e-41	0.323504451810312	0	Zfp804b
7.39775794692886e-05	0.323262175485062	0	Gm26885
2.03718700434353e-18	0.323169712931922	0	Arl15
1.36543712993877e-36	0.32121101969136	0	Cacnb4
6.99384224894478e-08	0.320713022920923	0	Trnt1
5.11001372402794e-13	0.319618924447994	0	Thada
1.80695071352115e-13	0.319153889163306	0	Rit2
0.000593793647272404	0.318985003619734	0	Gm4631
2.67023591003088e-10	0.31891730879482	0	Etv6
0.000581647376828488	0.318840336326983	0	2310015A10Rik
1.3864242425156e-08	0.318817778600069	0	Sh3bp4
2.98884943433533e-05	0.318614321426351	0	Slc25a43
6.44527410497633e-07	0.318373562848022	0	Lpcat2
4.73258989302803e-07	0.318126532930236	0	Ppard
0.00536781810156171	0.317914514297587	0	Gm39129
0.000476178905264412	0.317885398546081	0	Tfb1m
2.54895227333509e-07	0.317853352456856	0	Bicra
4.20511536059687e-09	0.316171000094538	0	Kazn
0.000149375292988541	0.315986901130248	0	Hnf4g
7.07772403427119e-06	0.315697231695751	0	Smug1
1.03720559245661e-11	0.315379290700475	0	Gria3
1.18164515499693e-11	0.314896517977814	0	Slc35f3
3.55826795264033e-18	0.3142658544132	0	Atp2b2
1.4635525500471e-14	0.312958836126046	0	Pgbd5
1.42434512908635e-15	0.312890992139982	0	Khdrbs2
8.64310996453413e-21	0.312842370373969	0	Fam135b
1.05842748650403e-05	0.312778330058979	0	Zfp202
3.12139527914405e-09	0.312141542397426	0	Dcdc2a
6.97511414273784e-09	0.31187847232881	0	Smad5
1.35260468915343e-15	0.311489595103134	0	Ago4
3.53505462292606e-06	0.311096453853591	0	Cmc1
4.7304653563381e-32	0.310994572799097	0	Agap1
1.48783274112964e-05	0.310990604286081	0	Cpped1
3.99713401324409e-07	0.310855996316316	0	Tmcc2
0.000671264789248849	0.310300367656275	0	Gm49171
3.80047600337066e-05	0.310251225440269	0	Glb1l
7.02508046598609e-10	0.310034936183349	0	Cblb
4.15985480614528e-28	0.309927693644254	0	Kctd16
9.39423845865272e-07	0.309853294863055	0	Fam129b
1.03761468176672e-13	0.309380880842276	0	Flrt2
1.20308918997309e-08	0.307134867499516	0	Gm26691
1.68745153862414e-06	0.306920753933662	0	Fam126a
1.1314913332016e-08	0.306874515974234	0	Ccdc92
2.2209384551659e-07	0.306767928633277	0	Fam91a1
1.91776394580153e-05	0.306302608196707	0	Gm37814
2.53288407917561e-20	0.305557580735834	0	Prkca
0.00516352587837084	0.30533614920219	0	Zfp619
4.67215159258922e-12	0.304374162718469	0	Plch1
4.25359430801403e-06	0.304313487260402	0	Lhpp
0.000724304801331049	0.304303797279744	0	Slc16a1
0.00834019085463474	0.303911896405031	0	Wnt5a
5.6017569568958e-18	0.303865964314022	0	Cnksr2
1.97070724960077e-05	0.30335188984678	0	Inpp5j
2.43726157351533e-05	0.302022232150057	0	Fn3k
3.76167414729564e-09	0.301922720310323	0	Mid2
0.00241275791681169	0.301333877365454	0	Gm13483
6.69407006192283e-22	0.300926233749632	0	Zfp423
1.98637865231574e-10	0.300885126160187	0	Pds5b
1.07973903415122e-11	0.300195847456365	0	Maml3
1.75264340009492e-58	0.30018377680841	0	Csmd1
3.23585600299783e-15	0.300153919972508	0	Iqsec1
0.000415748340437827	0.299854941708092	0	Nacad
0.00706981338232778	0.298872656066364	0	1700023F02Rik
6.45873491908738e-17	0.29867931453052	0	Fmnl2
1.78151970182813e-48	0.29864809633079	0	Akap6
9.12045033035407e-09	0.298102859610396	0	Ndst1
0.00133045851142922	0.297878851960061	0	Ap5z1
6.42809787717973e-43	0.297827487696569	0	Unc13c
3.0748751939889e-17	0.297790979720545	0	Ttc7b
1.52047342605851e-10	0.297359798839959	0	Rap1gap2
8.63476927101175e-05	0.297119407923616	0	Gm11454
2.19238052973575e-29	0.297099417473661	0	Atrnl1
1.54971472798714e-05	0.296364758636898	0	Gm10115
2.03044919942297e-11	0.296292077093241	0	Cnnm2
4.47591738966186e-12	0.296172806101191	0	Mapk14
0.0014220719755533	0.296086884000521	0	Gm47405
1.25549545799746e-09	0.296056506402336	0	Ahdc1
4.55348463386179e-13	0.296035922753864	0	Cacna1g
0.000249782680579448	0.295753935661606	0	Gm16070
0.000165524304556682	0.295556634133904	0	Mtap
1.22138725253743e-05	0.295313107719346	0	Mapkapk2
2.66036560968609e-07	0.294883852153788	0	Pld5
0.00497068013812253	0.294698652054295	0	Sprn
3.86375197961728e-09	0.294618382658554	0	Fam214a
6.60568686764729e-06	0.294293022464886	0	Klhl13
0.00199317864680533	0.293857466654899	0	Arl5c
4.10637427777904e-05	0.293816431473088	0	Trim62
8.12617667775497e-07	0.293609482924232	0	Antxr1
0.00234811495413992	0.293056182056081	0	Rhbdd1
0.00179303647855488	0.292959330123963	0	B3gnt5
0.00709707407578353	0.292201573120406	0	Fah
0.00472810228256264	0.292079018697724	0	Gm15328
1.56852053705229e-17	0.291457360099135	0	Arhgap32
0.000863966884537514	0.291455099489229	0	Zfp760
3.65422779259729e-17	0.290684314569805	0	Dlc1
0.000189160272531621	0.290651245019605	0	Arntl2
0.000146360621265091	0.289839539591081	0	Nek10
8.50322151531413e-30	0.289810666104476	0	Kcnq1ot1
1.68264566424261e-12	0.289759468261674	0	Gas2
7.22748090542753e-06	0.289569641633879	0	Slc22a4
4.73067562525834e-12	0.289042829165998	0	Wwc1
5.53751419828928e-15	0.288726453940169	0	Prmt8
4.54002444653719e-23	0.28840760583917	0	Spock1
3.09553261311463e-18	0.288134264392316	0	Foxp2
2.61066758137641e-11	0.287877972112671	0	Snd1
1.9773803567085e-10	0.2878589445139	0	Scfd2
8.98122151766457e-06	0.287402190518438	0	Dtwd2
1.27135952023965e-14	0.287164833409403	0	Cers6
3.26223064988399e-17	0.286860225642559	0	Sorcs2
1.65020610906906e-08	0.286792897188129	0	Zfyve28
1.16901014356869e-12	0.286290759058471	0	Gtdc1
7.76960575832666e-11	0.28579392122509	0	Thsd7b
8.62736168538798e-05	0.285354600717113	0	St8sia5
8.39575868698065e-07	0.28530199685373	0	Kcnab2
1.01076821868951e-08	0.285247218965495	0	Taf4
2.79571310717099e-11	0.285221128120084	0	Gfod1
1.93332832336506e-05	0.284963709731299	0	Gm3985
0.00125595057944961	0.284659982436555	0	Gm4107
7.69672922058198e-11	0.284633982359075	0	Gm49797
0.000277349531875384	0.284484760158622	0	Gm2762
2.89273254989958e-08	0.283063468640994	0	Tgfa
0.00088688764406584	0.281695739308389	0	Rbl1
6.52338646946298e-07	0.281623278948837	0	Cracr2a
5.79816572803422e-10	0.281174161525486	0	Slc22a15
1.04997627652142e-10	0.280972207731046	0	Rhobtb3
0.00934430884860855	0.280044998381861	0	Ogfod3
0.000136068134987888	0.278911293310587	0	Rreb1
4.60500480451378e-08	0.278864492755373	0	Gm47456
8.47564244669301e-11	0.278024987385224	0	Esrrg
1.68981669674828e-06	0.277589146507238	0	Tek
1.86051382415072e-14	0.277140470866475	0	Nt5dc3
1.77754446379915e-14	0.27678863659594	0	Ildr2
0.000652273586777767	0.275823855199721	0	Gm38348
0.00521825000664964	0.275700542221474	0	Rpp14
0.00745721496322742	0.275066989602275	0	Gm37305
8.84874165883227e-10	0.274392479034175	0	Man2a2
2.84180511348981e-09	0.274353857470861	0	Chrm2
8.34584188213849e-06	0.274279434580444	0	Gm20045
2.1341249288138e-14	0.274278888384221	0	Adcy1
1.71760070136356e-42	0.274184399925412	0	Dlg2
0.00265493396062257	0.273131137374051	0	Wdr81
0.00129091508677193	0.272826564127301	0	Polq
1.59469828367328e-25	0.272622407905048	0	Dnm3
2.3845876875324e-06	0.272055882728856	0	Ostf1
0.000673327279554566	0.271882486614231	0	Polg2
0.000207623798616926	0.271779580108301	0	Kif27
2.35897709475901e-13	0.27173923001521	0	2700069I18Rik
3.99369204205238e-06	0.271719199852067	0	Rara
3.82066817887314e-17	0.271191640109152	0	Frrs1l
3.84604046491625e-09	0.270920077480254	0	Fam120a
8.38407191009667e-30	0.270873865506275	0	Cacna2d1
1.26869448431385e-07	0.270572335845326	0	Slc44a2
1.06763396700838e-07	0.27054919816315	0	Bmpr1b
1.39992599252745e-16	0.27029183323998	0	March3
8.41757647889925e-06	0.270139529352848	0	Stk36
0.00118049444054683	0.269972915012463	0	Fam149a
0.0029859256848417	0.269781149849214	0	Kcns3
1.26362526319548e-07	0.269706592993796	0	Rab11fip5
2.50705803390484e-20	0.269394673601182	0	Rap1gds1
0.00140319102120997	0.269343414271226	0	Anp32e
8.41363512307927e-09	0.269306966057315	0	Taf3
1.28766785424082e-08	0.269146663780577	0	Pdcd6ip
1.3790374412482e-18	0.2691216316076	0	Galnt14
1.6360906946735e-11	0.268967190234336	0	Smad1
1.10420216270872e-08	0.268909140921921	0	Cfap54
6.24473989863699e-12	0.268840473620617	0	Cog5
1.10550816582208e-10	0.268037165460874	0	Egflam
1.7866630708326e-05	0.267971341660041	0	Clcn7
2.57878685789086e-06	0.267912872981426	0	Ccbe1
0.00108633495901393	0.267749116161604	0	Gm43259
7.23966612926652e-09	0.267716229158074	0	Retreg1
1.99628617790196e-14	0.267676610432514	0	Herc3
7.35275945250025e-09	0.267595426835955	0	2510009E07Rik
0.00260497624206361	0.26756346581028	0	Fuom
0.00589990192329769	0.26748139878574	0	Atp6v0a4
0.000441934267399756	0.267374159252202	0	Map2k3
6.95835645338278e-08	0.266408231932964	0	Mthfr
1.84338692190645e-05	0.266358552980686	0	Wnt3
3.18745671948377e-10	0.266176662437106	0	Pdlim5
3.39440731077802e-09	0.265766664129968	0	Mir670hg
4.07754773987305e-07	0.265502051359686	0	Cfap47
5.23808226508114e-11	0.264980096605661	0	Slc1a6
6.99430025184934e-09	0.264837044352564	0	Rcor3
1.85884819538563e-05	0.264475773210836	0	Ncor2
3.5159782667234e-10	0.264460444103869	0	Fzd3
8.13549385589713e-11	0.264370602595645	0	Hlf
7.48304031950882e-09	0.264253929009789	0	Lekr1
4.53876483810727e-12	0.264137264819452	0	Ttll5
5.86694117474746e-22	0.263751496978942	0	Ptpn3
0.0081456548190009	0.263470829878004	0	Dusp27
9.1280338831296e-08	0.263142050410969	0	Katnal1
0.00893681813029469	0.26290569730848	0	Tmub1
0.00756408883400633	0.262671577464436	0	C130046K22Rik
0.000901389959689732	0.262629893483586	0	Tfe3
6.24855196965834e-06	0.262579370316566	0	D1Ertd622e
5.01480899998862e-07	0.262531132930809	0	Kcna6
7.0756986260321e-05	0.262499475798156	0	Mrpl13
1.6040901796021e-18	0.262409730876836	0	Unc80
6.92900370262301e-08	0.262338101055851	0	Kdm7a
8.21072148857403e-12	0.262080773992404	0	Reps1
1.72924877527639e-12	0.261829533364503	0	Foxp1
4.71175500060102e-13	0.261794527858588	0	Efr3b
3.30818881853575e-11	0.261758638438113	0	Sh2d4b
0.00563043476959549	0.260776021338562	0	Cnpy4
4.08247679445949e-09	0.260771514130776	0	Dcx
1.26138876969154e-07	0.260596683718436	0	Zc3h12b
0.00802599113624552	0.260378369819773	0	Spats1
7.39605162439995e-50	0.26030649878125	0	Dpp6
6.4961531177575e-10	0.260197644073808	0	4732471J01Rik
8.28806875476664e-12	0.259722977585078	0	B3glct
0.00683848771001062	0.259532936927088	0	Hsdl2
1.53633884522462e-09	0.259169694426866	0	Lgr4
0.000285839912953876	0.25914305443673	0	Cd276
4.24399700736095e-06	0.258882480360768	0	Usf1
0.000104315996418503	0.25886850222618	0	Gm6209
0.00025051442771623	0.258502672656986	0	Npas2
6.74623525896898e-32	0.258174658628375	0	Grip1
1.29405201922083e-09	0.257905420394857	0	Ilrun
1.96409464696951e-05	0.257816943143548	0	Ptgr2
6.3445087601663e-10	0.257647879605957	0	Ift172
2.23984738545655e-09	0.257608217848428	0	Mamld1
1.1438308846116e-10	0.25741061891251	0	Ammecr1
5.06939287476701e-09	0.257368315461989	0	Gtf3c2
5.56496555391283e-11	0.256911847572738	0	Hspa12a
5.40985169028685e-13	0.256653207672341	0	Slc22a23
3.65244074526955e-11	0.256159349156222	0	Fut9
6.2266462599699e-15	0.256107994075391	0	Dok6
0.00108038433688112	0.255683639944663	0	Cdkn2aipnl
1.2990078982427e-07	0.255424271458064	0	Tbcel
0.00715252726240592	0.255346935269004	0	Fank1
0.00048842372578602	0.255164478277451	0	Zfp729a
1.68140130383834e-07	0.254288230653635	0	Gm973
2.56077204456504e-09	0.254054792197218	0	Lrp1
4.45587055929423e-08	0.253951538632621	0	Sox13
0.00884024261739838	0.253841303639792	0	Gm49654
0.00137200228449576	0.253357308199234	0	Dpm3
1.69657490560268e-06	0.253099146231907	0	Kif17
3.42473187651307e-16	0.252899072445151	0	Col25a1
6.92111448205739e-15	0.252874997889715	0	Grik3
3.05885403458571e-05	0.252841855782607	0	Dph5
7.53966469876227e-11	0.252762146925558	0	Fam124a
1.31147225395377e-09	0.252757724378063	0	Brinp2
9.54110453847256e-07	0.25271641688242	0	Mtf1
6.43518309943482e-07	0.252603134016104	0	Gpr26
7.18584510432021e-09	0.252493369468262	0	Tab2
1.33313166027933e-33	0.25216637032159	0	Lef1
8.56339349091216e-08	0.251538083755926	0	Zfp943
9.19032847193308e-09	0.251181355294796	0	Hip1
2.12140693210333e-06	0.250894387892	0	Wars2
0.00441520557280666	0.250543606044523	0	Rpgrip1
4.2228644667613e-07	0.249956028888258	0	Zmiz1
1.48233596139888e-11	0.249944014468001	0	Adcy9
4.05568370043449e-08	0.249851462463855	0	Kcnc2
1.68705905089011e-10	0.249849351457209	0	Dym
1.51322860673521e-26	0.249795811272749	0	Epha3
6.02130557911695e-10	0.249559493839772	0	Tmeff1
2.96586200014083e-12	0.249399670857749	0	Fras1
0.00501533707267673	0.249282351668398	0	Zfp85os
3.11852613304803e-10	0.24895637401493	0	Lmnb1
3.97771650820898e-11	0.24860839980678	0	1110051M20Rik
0.00247703074379016	0.248044891170526	0	Gm31333
0.000474447120411086	0.247911341201415	0	Dusp14
0.0079379942402947	0.247721326973391	0	Il18bp
7.45533412478301e-12	0.247700324645434	0	Pi4ka
0.0054225664208761	0.247657619472426	0	A530041M06Rik
9.74065280923485e-06	0.247418020307214	0	Gatb
0.00606079383475454	0.247227338700923	0	Scnn1a
3.19006092527459e-12	0.246962551256993	0	Chd7
0.0025228045863995	0.246796989413457	0	Nox1
4.85155705625816e-07	0.246482573093849	0	Cyb5r4
1.40674641652194e-14	0.246227894520807	0	Slc24a2
4.13574488173731e-09	0.245451217463908	0	Lrp12
0.000329104388264657	0.245115101372201	0	Lin54
0.00463011185523264	0.244929810826233	0	Tmem115
9.04107382285004e-44	0.244264822964171	0	Ntm
4.01679096696074e-09	0.244209879799238	0	Zfp369
2.14451493304114e-10	0.244043801460088	0	Chn1
5.34233424706823e-06	0.243999861661789	0	Armc10
1.90409088927932e-12	0.243923675022884	0	Ppm1h
8.12535299237392e-16	0.243761664851905	0	Cdh7
3.62076248126987e-06	0.24354019156228	0	Pomt2
1.3632874388806e-05	0.24312251619509	0	Lrrk2
1.26424366072887e-18	0.243112277987928	0	Sema6a
1.44449270703439e-08	0.242328717577217	0	Fancm
5.83506945507015e-14	0.242321153009767	0	Ubr5
0.00318273863737153	0.242286136657089	0	Rbm15b
0.000579608041408303	0.241866806709501	0	Ildr1
7.68006288188668e-14	0.241790844826794	0	Hmcn1
2.67407076241974e-06	0.241676538671109	0	Gm14344
8.66079931178302e-09	0.241572772393283	0	Cdon
1.18799193301022e-07	0.241002046928466	0	Auh
1.87427622039476e-11	0.240944747290608	0	Patj
0.00877188206311889	0.240840387431351	0	Gm45311
7.50849899454796e-15	0.240712038536342	0	Csmd2
0.000354740293719875	0.240086424461682	0	Ogdhl
6.06941947038074e-05	0.239892604230192	0	Rpl35
2.75070801298393e-23	0.239757703268133	0	Arhgap26
3.40922913668032e-05	0.239744020491834	0	Socs4
6.64111001337083e-28	0.239587126070511	0	Ryr3
1.21776306017073e-05	0.239419869963094	0	Gm36988
0.00013602871373357	0.239296572040952	0	Zpbp
4.68856882408996e-08	0.238930434961456	0	Cand1
0.000814562832683888	0.238509488218101	0	Zfp647
8.7487590758282e-07	0.238480094034987	0	Mccc2
0.000494759778889589	0.238302149767211	0	Prrg1
5.87115966855888e-06	0.238301677283828	0	Sumf1
1.48022391050299e-09	0.238053850639328	0	Ttll11
4.46917461096243e-09	0.238037461365624	0	Hdac4
0.001812969979625	0.237792925990697	0	Snn
8.65384011699667e-08	0.237698731955101	0	Cpt1a
6.08585815108223e-11	0.237635074706917	0	Jarid2
1.02070380541624e-06	0.237503751883194	0	Clpb
3.93668700568215e-14	0.237380130450513	0	Mapk10
2.42822499821815e-16	0.237300338600259	0	Slc4a10
0.00730789582270444	0.236458496962247	0	2810002D19Rik
1.62464295547405e-10	0.236116289651071	0	Ubash3b
1.12662513312239e-14	0.236100886763972	0	Lhfpl3
2.4082323443225e-07	0.235729065201542	0	Cpsf3
3.80354535639508e-09	0.235441802472939	0	Mrps9
6.46013537045661e-05	0.23538370351136	0	Prr12
0.00889006137074032	0.235350271132715	0	Rbks
4.22133425758764e-07	0.235135535213063	0	Ppa2
1.74961734885054e-06	0.235110277607268	0	Tspan12
1.52146232190632e-20	0.234999978187389	0	Ntrk2
0.00162777777617827	0.234784858026595	0	1700109H08Rik
5.65758806220628e-07	0.234752443575224	0	Sgsm1
0.00290438038926634	0.234432308011559	0	Akt2
3.31627907472788e-34	0.234428544335053	0	Nell1
7.99012055212323e-05	0.234362031109785	0	Ampd3
0.00811388251322026	0.234328516362482	0	B230312C02Rik
6.77582960969316e-06	0.234119467331799	0	2310022A10Rik
1.22879675164206e-10	0.233995049045788	0	St8sia2
6.44656612649924e-13	0.233920647317391	0	Slc8a3
9.59708271321765e-08	0.233690774101387	0	Sap130
0.0023157759550816	0.233485868320816	0	Cfap74
0.00167280580366687	0.233346613205474	0	4930445E18Rik
9.20711125342317e-10	0.233317856821574	0	Rims3
1.22394545728066e-14	0.233316266487497	0	Aopep
0.000847270539562933	0.233188899899031	0	6530401F13Rik
0.00384789381588517	0.232546591430819	0	Lypd6b
4.45890950538927e-09	0.232524837510367	0	Nhsl2
4.04691174371344e-07	0.232503202464672	0	Gm3510
0.000137946487115707	0.232316663136363	0	Abhd14a
0.00911340057634435	0.232182508571669	0	1700094D03Rik
5.98213377769937e-09	0.231994291361673	0	Slc12a2
5.82922710729424e-13	0.231800378091778	0	Unc79
6.69938405287629e-07	0.231686077160822	0	Zfp438
0.000529254277848305	0.231051675011946	0	Vrk1
0.0018747705309361	0.231047810479449	0	Zfp973
2.19546880782653e-09	0.231000767576273	0	Mpp6
8.58403653299524e-07	0.230925272520014	0	Map3k3
0.00184119192475705	0.230912180164045	0	4930568G15Rik
0.00307600915351993	0.230696790574008	0	Zfp446
0.00208176576229636	0.23068288149529	0	Atxn7l2
1.01342951797989e-06	0.230415481599498	0	Fbxl4
2.19664929128901e-14	0.230318040311047	0	Rnf152
4.28306645846748e-08	0.230140169898837	0	Asxl2
8.07230508859052e-07	0.23009800096611	0	Pde1b
1.15707148795707e-09	0.229820213008699	0	Khdrbs1
7.79737573640993e-08	0.229577215481107	0	Brcc3
2.7413238309546e-08	0.229461450916308	0	Rheb
6.8456976345234e-18	0.229242180847026	0	Ppm1e
3.98927113471156e-11	0.229085471457521	0	Ank
0.000293614955446121	0.228815392415004	0	Alkbh5
0.00315820496587001	0.228670658619295	0	9330175M20Rik
1.8756012356304e-08	0.228630399645713	0	Kat6a
1.70172018080725e-06	0.228379899827506	0	Ift74
5.37068714532108e-09	0.228270566943848	0	Coro2b
4.59061572756831e-07	0.22822387562947	0	Polr3b
3.34145270357827e-09	0.22782963061137	0	Pepd
0.00426331645180516	0.227795688353187	0	Rtl6
2.76099765401662e-29	0.227714175543979	0	Rnf220
4.35007037408022e-05	0.227666971298555	0	Larp6
9.88692009452443e-07	0.227518738998176	0	Esyt1
9.91409855684032e-06	0.227102353039851	0	Gprin1
4.78839749956696e-09	0.227024461120688	0	Smg7
0.000256609722804171	0.226441834972511	0	Zbtb34
7.67822995120579e-07	0.226420330555912	0	Gckr
2.37713692060497e-06	0.226014668893682	0	Ttll4
3.09691921039522e-06	0.225648299442035	0	Exd2
1.68519506910599e-08	0.225560563991174	0	Lrch2
4.09260960438051e-06	0.225498988963398	0	Asb7
4.17403235514846e-09	0.225493807644457	0	Ptpro
9.00247456923536e-11	0.225356794984286	0	Col4a3bp
1.53449658581074e-05	0.225215717951254	0	Mipol1
3.29780991283477e-06	0.225112236285681	0	Nsun2
5.07857855537992e-11	0.224825027360297	0	Tmem150c
1.23049340312178e-09	0.224651989311512	0	Rictor
9.29403845892433e-10	0.224585056435936	0	Ssbp3
3.64285872229916e-06	0.224543090120463	0	Ttc27
2.33512495531789e-19	0.224521498000535	0	Sorbs2
6.00411061625724e-06	0.224032477565317	0	Tmtc4
1.36751983566534e-08	0.223851937336082	0	Pacrg
3.30304430558132e-07	0.22373759666927	0	Hibadh
8.92774617189926e-07	0.223427130774615	0	Nphp4
2.62783570827967e-31	0.223367061957735	0	Inpp4b
2.84580524881302e-09	0.223213663661128	0	Atp11c
0.000785133529395961	0.223093314803888	0	Zfp629
4.39350323613296e-07	0.22292059372155	0	Lrtm2
0.00454822370972079	0.222878715852061	0	Gm49768
2.05660522535337e-07	0.222541779058825	0	Vash2
4.1038213637569e-06	0.222356656680042	0	Fbxl18
2.94461095880566e-05	0.222318499419549	0	Dhx32
1.57736710828666e-12	0.222297503352192	0	Mmp16
9.88799251956485e-09	0.221859468852574	0	Mapk4
4.37344643034671e-15	0.22158079867358	0	Eif4g3
1.22217450306776e-14	0.221473891225954	0	Large1
1.26237142115374e-06	0.221410431640213	0	Rybp
0.00204452794858936	0.221244655856117	0	Prdm4
0.00232330063534668	0.221128613291083	0	Elfn1
8.24138353298877e-06	0.221073938449101	0	Fam13a
8.47635060910988e-09	0.220820358665773	0	Slc39a11
2.55678946791818e-08	0.220783310490149	0	Lrfn2
0.000125944916511989	0.220585675451647	0	Zfp142
5.89941949839553e-05	0.22032091844348	0	Ngly1
6.65303206000888e-05	0.220260373077471	0	Trappc13
0.000350207545233823	0.220243202372282	0	Aimp2
7.97983836345117e-08	0.220055096669975	0	Arhgap10
3.9925195943962e-07	0.220047736243705	0	Ints6
1.17585656763924e-71	0.219883274215553	0	Rbfox1
0.00112715233693463	0.219880536125615	0	Cep97
2.37821548757691e-10	0.219679247816785	0	Plekhg1
2.00761762022009e-10	0.219589794750154	0	Cpne7
3.5020028262126e-05	0.219070718930683	0	Kcnk12
6.22174003951707e-10	0.218929336301542	0	Trpc3
1.88639228017586e-29	0.21850898513348	0	Magi2
1.22445413552108e-09	0.218134146696593	0	Rcan2
0.00079330769505929	0.217933378901381	0	Gm32926
3.66807417723174e-05	0.217613245121526	0	Slco5a1
2.41556152109924e-07	0.217128772069578	0	Arhgap17
0.00351933014253471	0.216986912518072	0	Nqo2
0.000182187608562415	0.216974677579695	0	Gramd3
1.78515229541194e-08	0.216972673903717	0	Acvr1
3.19025416574787e-05	0.216711294215343	0	A330015K06Rik
5.23838877061972e-07	0.216550459908788	0	Ubap1
0.000886794840013943	0.216440354031402	0	Mtrf1l
0.00069952496905345	0.216272171912029	0	Zfp518b
5.33976600031208e-08	0.216229748309721	0	March4
1.41301535782779e-20	0.216131979609577	0	Zmat4
5.03025462715913e-05	0.21584387979817	0	Elfn2
0.000522235050918894	0.215798934768116	0	Tfam
1.04680298411015e-05	0.215695566751313	0	Poc1b
2.85151637415332e-06	0.215569789340972	0	Eloc
0.000370224842966242	0.215140138225858	0	Itpkb
0.00119431531473784	0.21507846873298	0	Gdf11
3.79700776888638e-10	0.214988240027824	0	Bcas3
0.00756621920078504	0.214675576341397	0	Oacyl
0.0063067779773461	0.214463529146338	0	Zfp574
7.59615785281429e-10	0.214435142174201	0	Lrrc8d
2.5211674079079e-06	0.214407626440174	0	Rnf145
0.00680705104015121	0.214002853830601	0	Gm4419
3.8142384263799e-08	0.214001645824768	0	Mkln1
0.00222026305986137	0.213681913769171	0	Gm41836
4.50479606737446e-09	0.213639208166314	0	Lrrc49
0.00394886580134328	0.213533814038614	0	Gadd45b
1.57188142954875e-05	0.213158569497505	0	Cfap46
4.21282023488887e-12	0.213112293856577	0	Pakap
3.19580155609038e-06	0.213087020986933	0	Gse1
0.00176430506571612	0.212586082428271	0	4933408B17Rik
4.20176567776804e-13	0.212574470619237	0	Apbb2
0.00014784597873536	0.212555610623808	0	Ints6l
0.000277042417585187	0.212482798828815	0	Mtmr10
4.34359224458907e-08	0.212422266420793	0	Mlxip
9.15203832645561e-10	0.212352831655452	0	Adam22
1.98665417185715e-07	0.211772025170152	0	Neto1
3.25259797382503e-13	0.211732842341564	0	Adam23
0.00760046252043991	0.21169147650608	0	Plxnd1
3.02044113396327e-07	0.211639827674747	0	Gfm1
2.62774982609048e-06	0.211402670735277	0	Bbs9
1.30745539238589e-05	0.211175408870838	0	Gabra4
0.00358357108857889	0.211006111215474	0	Rgs2
1.05130776834978e-06	0.210954990752231	0	St3gal2
0.000571190614282272	0.210925793514018	0	Tshz1
0.00504768891638252	0.210849466082049	0	A430010J10Rik
0.00894225398317015	0.210678336482271	0	Gpn2
1.336473596922e-09	0.210402335003971	0	Camsap1
1.81897087314303e-11	0.210227533327974	0	Kcnh8
0.00150661330791059	0.210083599739787	0	Trim8
0.000263410821372175	0.210048952800717	0	Clcn1
2.46275163453359e-08	0.209748042151987	0	Syn1
1.49781319287827e-11	0.209230425572606	0	Herc1
1.60543900515528e-09	0.209027042929014	0	Kcnh7
2.68137485345083e-07	0.20900995636597	0	Rab30
1.04319569939485e-05	0.208704410822046	0	Mllt6
7.67502572327351e-15	0.208598699360516	0	Sh3gl2
2.47638021648799e-09	0.208194894169452	0	Zfp618
2.52392014075624e-05	0.207831562113916	0	Tpk1
9.28183846959528e-11	0.207773473387377	0	Gabra2
3.48635605021986e-05	0.207693864759068	0	Zdhhc1
0.00248073919221989	0.207558970777338	0	Jpt2
1.40844821358184e-05	0.207535501502307	0	Immp2l
4.17339688623679e-09	0.207534719666756	0	Stox2
4.52178494916478e-06	0.207311442972515	0	Slc22a5
4.90406305231558e-07	0.207277187661915	0	Hid1
2.81010709627298e-06	0.207110347001937	0	Galnt16
3.89784322544316e-07	0.207082778132294	0	Ypel2
9.96593752906941e-32	0.206939972798136	0	Cacna1c
1.00383508605045e-16	0.206833644632295	0	Myt1l
3.03335518518121e-08	0.206818603186739	0	BC002059
7.74761372715038e-08	0.206706802206677	0	Dysf
7.00317019771709e-07	0.20662479002879	0	Usf3
5.44714965309923e-05	0.206563808542431	0	Abcb8
0.000151368741767265	0.205938080042428	0	Ctbp1
6.14349938317191e-07	0.205830730942167	0	Coro1c
2.90009609333561e-09	0.205828122102994	0	Slc2a13
0.000369981949170195	0.205741103065334	0	Ubap1l
1.03847140056844e-05	0.205628173825455	0	Rnf32
4.11155277870438e-11	0.205584997040649	0	B830012L14Rik
0.00048599725597768	0.205499155467912	0	Fancl
0.000272933872358044	0.205429286454594	0	Prorp
6.37057498861437e-06	0.205357944625555	0	Fhit
0.00485111283640893	0.205111677256052	0	4930567K12Rik
1.09901540339844e-05	0.204985435104769	0	Pfkfb3
2.94155126429276e-19	0.204627008353952	0	Tmem178b
1.4639852042194e-10	0.204604129427716	0	Nol4
0.000868454384405151	0.204323353039956	0	Acox3
4.58182490423831e-06	0.204145365729207	0	Rnf149
2.60995490942377e-06	0.203879556487836	0	Rcor1
1.20094552168744e-09	0.20386723273778	0	Ptpn12
2.51002221276701e-24	0.203668985815779	0	Kcnq3
7.17750064360403e-11	0.203536463479969	0	Elavl4
2.82576819511836e-08	0.203290374381375	0	Lrp6
9.61849252305774e-10	0.202972827614512	0	Rgma
4.29551964567609e-05	0.20296124299255	0	Zmpste24
1.00310649656757e-19	0.202902162896258	0	Nell2
1.39577936287565e-06	0.202712663004231	0	Ntn4
2.53321343449943e-08	0.202575231183851	0	Kif3c
0.00602777696749025	0.20238169405659	0	Adamts8
9.93053929095118e-05	0.202174251255089	0	Cpsf4
5.24475462385226e-07	0.202095718767134	0	Parvb
1.56305505852458e-07	0.202075888756184	0	Pdss1
0.00687351459009082	0.201809596410582	0	Pcdha5
0.000117537689735094	0.201673999796071	0	Gm47489
4.18042348380478e-12	0.201579922031449	0	Apba1
4.31504965106786e-07	0.201439801810683	0	2011-09-01
7.0212061976956e-09	0.20139954287868	0	Aatk
0.00014899373267857	0.201131118395587	0	Alg9
7.97112846557746e-12	0.200919919544107	0	Prkag2
0.000103740882322808	0.200897668368433	0	Igfbp3
4.88420663720378e-09	0.200704480993403	0	Ube4b
1.37886261968837e-07	0.200623692725305	0	Gm38393
1.45173243786247e-16	0.200482080424427	0	Srgap1
0.000142978920439134	0.200345658595383	0	Ripor1
3.52657099035136e-09	0.200313203999167	0	Nrep
0.000117727779410987	0.20007179073854	0	Snx7
3.38627756031817e-29	0.200067133999213	0	Nav2
3.84982328878923e-07	0.199854890811204	0	Spopl
2.10627202625524e-07	0.199583581279506	0	Aff2
9.25372742160893e-09	0.199482541854276	0	Abat
2.01005836785705e-07	0.199439641313187	0	Axin1
2.73416808924171e-07	0.199411711602963	0	Arhgef18
7.69412658927376e-06	0.199353216291561	0	Msl2
8.16506809415474e-05	0.199332649161873	0	Gtf2f2
1.93554570526968e-06	0.198894296403366	0	Ccm2
1.27716128858382e-07	0.198838587003592	0	Ttc21b
0.00697173877757891	0.198752688987262	0	Rasd2
0.00339686821054961	0.198701559374478	0	Spice1
0.00292578221212045	0.198692561605241	0	Napepld
5.63227883515911e-09	0.198656964432598	0	Shisa6
3.06009680463353e-08	0.198469667218884	0	Slc38a1
2.82732635624665e-05	0.198406609067019	0	Osbpl5
1.66821605712352e-05	0.198271352429623	0	Tuft1
0.000150850128720996	0.198124983710219	0	Myot
3.55159114567369e-05	0.19789042612254	0	Ttc39b
0.000907222844599993	0.197682513875796	0	Panx1
7.66027201087868e-08	0.197224807549859	0	Fam78b
0.00173311542459485	0.197214101599692	0	A830082N09Rik
4.30266018387125e-23	0.197212826400578	0	Ptprg
3.49260369477861e-07	0.197078958553603	0	Snx4
0.000251530394737923	0.196853119780859	0	Elk1
2.94141175677211e-09	0.196710514730563	0	Gmds
0.00437648038937922	0.196509705937442	0	Zbtb40
4.3503630851011e-07	0.196423771831107	0	Adam10
9.95288659313017e-06	0.196298712882546	0	Zeb1
2.12913256479559e-06	0.196248287054469	0	Emsy
8.74136391288564e-16	0.196231594546186	0	Epb41l3
1.44439638938429e-06	0.19621087157082	0	Fmnl1
1.64651337812549e-08	0.195790695777082	0	Pkp4
1.19568949404708e-07	0.195330546086766	0	Nhs
3.38975181387335e-05	0.195189439075354	0	Airn
0.00118607955744678	0.195125987476613	0	Gpat3
0.000110655439425579	0.195036733780743	0	Tbc1d14
1.17652516823548e-08	0.194935310982447	0	Sgk1
4.92125312659394e-07	0.194592482995621	0	Scaf8
3.90817135579158e-11	0.194510425539776	0	Gpr158
1.66215095627966e-07	0.194310620067979	0	Rfc1
0.000289496330714245	0.194261281700441	0	Plekhh3
1.03841835753916e-08	0.193987753716067	0	Xpo6
1.87928360004895e-08	0.193962431864651	0	Med13l
1.55529651420462e-07	0.193921104014105	0	Cachd1
1.29715280547357e-05	0.193899353661497	0	Rimkla
1.36488954005433e-07	0.193893503707669	0	Cop1
6.08317276080971e-07	0.193887537030693	0	5330417C22Rik
2.75529210414832e-06	0.19386786439182	0	Rbbp8
4.46247883914556e-05	0.193779754518117	0	Crk
0.000107602185942859	0.193304573139124	0	Wdr31
5.80563705878909e-07	0.193172616599809	0	Ppp1cb
4.17953156550951e-07	0.193044243977558	0	St3gal4
1.15403743946659e-07	0.193021581991053	0	Emb
0.00303939140996159	0.192920407525084	0	Tollip
4.97930139332415e-07	0.192603802867384	0	Acad9
1.05174955321357e-07	0.192593034926561	0	Tm9sf2
1.50558145388694e-10	0.19255926113805	0	Dapk1
0.00154753803197837	0.192238103509637	0	Shq1
5.67264589452948e-07	0.192181277548794	0	Gatad2a
1.06774316125248e-06	0.192174252907785	0	Grik5
1.30806819745429e-05	0.192173886063413	0	Smarcal1
2.56964251800696e-15	0.192146002194165	0	Cdk14
0.000546936625311864	0.191977733505878	0	Ak6
1.29205602548184e-06	0.191647110223812	0	Rpn2
1.63485097829872e-09	0.191560256971993	0	Reep1
0.000423644329325836	0.19140205299141	0	Haus6
1.42466277399651e-08	0.191395490962626	0	Lpgat1
0.000114207890223342	0.191384642458093	0	Zfp938
1.84545352663358e-14	0.191198317993339	0	Kitl
9.71172481781259e-29	0.191180317678767	0	Snhg14
9.43091432118035e-08	0.191158880783194	0	Acsl6
0.00072753225669869	0.191104839544134	0	Mtfr1
5.84320517818249e-22	0.190901302560735	0	Fgf12
1.62775266078484e-08	0.190840691979115	0	Jazf1
0.000105024545373584	0.190759521374985	0	Kyat1
5.74810013934809e-08	0.190479979764864	0	Tex9
8.04314314370622e-10	0.190457174636059	0	Myo5a
0.000165535430386127	0.190374246308028	0	Irak1bp1
7.15830071374822e-07	0.190331514946878	0	Myrip
7.42298798364834e-06	0.190233546752129	0	Bach1
9.73747171815569e-09	0.190115992049847	0	Lingo1
1.90435040333466e-06	0.190083943726103	0	Slc4a4
6.01530212635985e-05	0.189903298761925	0	Filip1
0.00771498252863671	0.18968465488916	0	Tob2
2.10332032036792e-35	0.189562368608287	0	Ank3
8.60461872258307e-08	0.189552276366927	0	Srcin1
9.49540534357428e-06	0.189209852669898	0	Jam3
6.94977804281633e-08	0.189168893154762	0	Klhl32
2.81455975653322e-05	0.188981443748783	0	Mipep
4.12277443622848e-07	0.188971330982514	0	Aatf
0.000221336951344462	0.188904836496711	0	Gm20342
5.10079383010458e-07	0.188879913143423	0	Pus10
0.000449312525107133	0.188783665038138	0	Gtpbp3
1.55124485220556e-08	0.188765105763606	0	Gabrb2
6.69636199923856e-10	0.188727970327099	0	Map4k4
0.00178816129631499	0.188604598701656	0	Nomo1
0.00649579784242941	0.188573442357178	0	Mknk2
3.04683245351466e-05	0.188522620288381	0	Naaladl2
1.04209205272117e-05	0.18851757760926	0	Klf8
1.83723846312398e-05	0.188342076733669	0	Arel1
0.000539567865683545	0.188295086523021	0	Fbxo16
0.00314338465201031	0.188204749892172	0	Rrp12
5.42503132753881e-06	0.188203588302182	0	Dcun1d1
7.61379604776794e-06	0.188135421749306	0	Ankrd26
1.1029546420053e-06	0.188097488433736	0	Tjp2
3.01226997780154e-07	0.188034275765826	0	Cux2
4.38584350563549e-07	0.188008214336523	0	Eri3
8.71652261700123e-10	0.18800711651183	0	Zfp608
1.66841807257155e-09	0.187706735257063	0	Amotl1
1.53571723082897e-06	0.18754287791239	0	Plcg1
1.76459560370376e-07	0.187404344762872	0	Ppp1r9b
2.03632436561992e-18	0.187356194722943	0	Dscam
2.35831575254401e-07	0.187104117578395	0	2610037D02Rik
8.74474769211398e-08	0.186693948758742	0	Tasp1
0.0081320768483129	0.186578378365535	0	Klf4
4.37492068066155e-05	0.186533787961094	0	Arrdc4
9.18369675170192e-05	0.18648018554232	0	Gm26944
2.37979677564649e-08	0.186397824971741	0	Wnk2
1.59778790001251e-07	0.186365598919099	0	E230016M11Rik
4.64813207510054e-07	0.186056835331472	0	Drosha
2.63716024308536e-06	0.186012247796957	0	Chic2
4.98395259562756e-08	0.185966396053215	0	Insr
2.4656919132358e-08	0.185521384117035	0	St3gal1
0.00714340358882344	0.185442739355663	0	Proca1
3.13603123171149e-06	0.185393255734256	0	Hipk1
1.65229633056912e-06	0.185293065260972	0	Fmn1
0.00545688120740675	0.185282799650273	0	Acr
3.08542327650319e-10	0.185185378944569	0	Psd3
0.000253510731871454	0.185110133919684	0	Gm5796
2.84010723605788e-07	0.184867484947269	0	Ppp1r12b
0.000349011357084168	0.184826293490184	0	Ptges2
0.000399771047696167	0.184723869623439	0	Xrcc1
7.58627143129653e-07	0.184665330701538	0	Pdss2
6.4324183589235e-05	0.184611059018656	0	Acrbp
6.09184282186041e-06	0.184428990782367	0	Slc1a2
0.00959252706479278	0.184403062136287	0	Fgd2
6.15992373514007e-07	0.184310595480882	0	Sipa1l2
1.13268631014661e-08	0.184170448836341	0	Mical2
1.50099900511499e-06	0.184129829298062	0	Ssh1
4.12558360032335e-06	0.183916651593859	0	Dtx1
1.74850628541175e-06	0.183903944039939	0	Togaram1
0.000132728904081956	0.183838181226214	0	Mesd
0.000127033552093625	0.183779812618418	0	Zfp385a
4.50952932634594e-09	0.183653279397016	0	Shisal1
6.72763904046594e-08	0.183634768658724	0	Fars2
2.08669682675236e-24	0.183617985645299	0	Rbms3
2.10766242330817e-06	0.183571768744306	0	Nudt4
5.62328953735835e-06	0.183502192365806	0	Vps8
5.77625554114266e-09	0.183455968503049	0	Dock9
1.21127334761953e-05	0.183313760927019	0	Tbc1d32
2.06647272116684e-05	0.183308970601206	0	Ltbp4
7.23004514216815e-09	0.18315243355203	0	Mtss1
0.000119886780621495	0.183121349204543	0	Maml1
1.10227554569587e-06	0.182882235404344	0	Acyp2
0.000277652865763284	0.182643119919983	0	Rab35
3.01386582256593e-09	0.182342869749932	0	Plcb4
9.09525272609793e-06	0.182341064045973	0	Zyg11b
3.42521913004684e-22	0.182248747579728	0	Grm5
6.48748592339037e-06	0.18210898546724	0	Ube3b
8.5257339740941e-07	0.181974419377689	0	B230334C09Rik
0.00208656314976726	0.181943058747188	0	Gtpbp10
1.50824404394616e-10	0.181875553754336	0	Sh3kbp1
3.34968603627804e-08	0.181855602556738	0	Pde7a
4.62285860920266e-07	0.181852485984338	0	Gtf2ird2
1.7998889514687e-07	0.181777314335727	0	Raver2
0.00869407950755313	0.18170727008836	0	Tmem231
0.000266247994093919	0.181650470197523	0	Tbpl1
1.15442931269077e-06	0.181540127458323	0	Nck2
2.00364588574253e-06	0.181519835562883	0	Xkr6
0.00224910650754075	0.181508101286498	0	Paip2b
8.10911081841249e-07	0.181199756306998	0	Eif3e
2.15875625096679e-08	0.18119793485254	0	Cdkal1
0.00215719033289872	0.181162093525998	0	3110040N11Rik
1.15015694409267e-06	0.181004641288148	0	Wdr7
1.00852152019352e-05	0.180714940302614	0	Adgrb1
2.22100401794895e-08	0.180255621968661	0	Map6
6.24928160818362e-05	0.18021718191617	0	Cep131
1.15650331662913e-05	0.180074733108078	0	Gm13052
1.51652538160584e-07	0.179834871114278	0	Uri1
3.11378762360836e-05	0.179742643130751	0	Cic
1.3002444056536e-06	0.179553946421991	0	Snx13
8.23508256559652e-09	0.179497304553627	0	Arhgap18
0.000110405918325051	0.179487613425511	0	Arf2
1.5472740491204e-11	0.179184034026533	0	Akt3
7.62056648872022e-08	0.179111474746183	0	Nf1
0.000750610331681924	0.178840686768697	0	Hip1r
2.36787474077729e-06	0.17881668527132	0	Kcnk1
3.04898773383708e-41	0.17871120610417	0	Pcdh9
0.000104578554926175	0.178700353325816	0	Itgb1bp1
5.84100053486568e-07	0.178622379606287	0	Gdpd5
0.000121498312517982	0.178617504485141	0	Mal2
0.00148764363515653	0.178305476731337	0	Adal
3.48413440524595e-06	0.178268329789371	0	Lmbr1
0.00188172362960324	0.178209883802285	0	Inip
1.49947098663215e-07	0.178172975345576	0	Bmerb1
2.26011377814861e-05	0.177827756613291	0	Pigu
0.00444633465683067	0.177809082732761	0	Scube2
2.12700134804365e-07	0.177745203299019	0	Camsap2
7.83871821732547e-13	0.177594903758535	0	Ablim1
0.000148830999495079	0.177525651134362	0	Oprl1
3.81712858055484e-07	0.177499996442144	0	Dnajc1
5.2373263513342e-06	0.177397111122461	0	Palld
7.78203245809624e-06	0.177329673618111	0	Creg1
0.000433242610650015	0.177280537991889	0	Fanca
4.54684580133354e-07	0.177175359835873	0	Slc9a7
2.00369509071575e-06	0.17706110171618	0	Pag1
6.21489665156542e-07	0.177040805052615	0	Slc30a7
2.27936896654927e-05	0.176926897501319	0	Gm1043
1.58370429988499e-17	0.176581840702298	0	Camta1
0.00456030601040232	0.176294968098039	0	6430571L13Rik
9.23578716869379e-06	0.176220421835158	0	Slc1a1
0.000147861980633357	0.176031762873092	0	Aldh5a1
8.41978450834971e-12	0.176017202425035	0	Csrnp3
1.7377332286772e-06	0.176005723604018	0	Nme7
2.89621109794012e-07	0.175850561076422	0	Rbm33
7.32131878964174e-06	0.175800326746534	0	Rttn
5.80721861613549e-05	0.175790955317165	0	4921504A21Rik
1.19650845479186e-09	0.175790310175546	0	Dner
5.15746728798998e-07	0.175777910337143	0	Pinx1
6.49893604592076e-09	0.175775035964683	0	Pdzd2
3.24556563547106e-18	0.175759541228716	0	Fat3
2.38507256052742e-06	0.175543555246444	0	Fbxo3
1.27287217582809e-05	0.175524995685607	0	Mllt1
4.78972507408666e-05	0.175509227776061	0	Endod1
5.38309249374721e-05	0.175463453437094	0	Wdr35
1.3558867073913e-15	0.175288875714724	0	Rasgef1b
8.12634581532441e-07	0.175169866186142	0	Cc2d2a
1.76473694864246e-25	0.17508508405128	0	Arpp21
4.21442548075378e-06	0.1748949659673	0	Slc6a15
1.31160715379424e-07	0.174873367542016	0	Exoc4
7.06510169174881e-07	0.174834558017012	0	Cpeb4
0.00211979291626593	0.174766691998566	0	Myo3b
3.12976421387002e-05	0.174730691952731	0	Igf1r
4.10799673282911e-07	0.174503389168102	0	Enox2
2.29858052781091e-06	0.174427986059351	0	Nin
1.81149929035488e-08	0.1744275368799	0	Ldlrad4
0.000363376567997333	0.174069573326399	0	Ermp1
3.04267963836742e-08	0.174049393507525	0	Pik3r1
0.000451036671349719	0.174028170524623	0	Pot1b
0.000101373405616699	0.174018884859192	0	Gm12940
5.21782922685064e-06	0.173788007869021	0	Rasgef1a
7.5113427157668e-06	0.17375903277532	0	Micu1
3.12477862869557e-05	0.173544870598389	0	Fam98b
8.11539953322567e-10	0.17328204195926	0	Pde7b
5.36018725936658e-07	0.173265378172999	0	Atf7ip
1.21287199364122e-05	0.173220311272832	0	Prkcb
7.99194523972688e-07	0.17317157815053	0	Myo5b
1.61786043397715e-06	0.173134698994722	0	Ppp6r3
1.31843906755743e-05	0.173065449935141	0	Rbm41
0.000267645132532947	0.172985615656037	0	Tmem38b
2.43588382680878e-11	0.172609129050952	0	Fgf13
2.19422999218823e-06	0.172593410657156	0	Vezt
8.04359303705937e-07	0.172401161266026	0	Vwa8
6.39597514299133e-05	0.172329034063496	0	2610301B20Rik
1.84808872393086e-05	0.172116990427844	0	Itsn2
2.73463673000528e-11	0.171595612570568	0	Trio
2.44546479125938e-06	0.171557451638507	0	Ambra1
5.6906676455397e-05	0.171403525617087	0	Patz1
5.52457513241676e-06	0.171266358476459	0	Gm20732
1.13972231711803e-06	0.171115769430692	0	Jph3
0.000299224362543991	0.171051257498466	0	Nacc2
6.19895625035978e-13	0.170987800914501	0	Shank2
2.74429485863986e-07	0.170928410259614	0	Cdkn1c
1.60838653567883e-07	0.170702284858525	0	Eya3
3.17485933478356e-07	0.170606281578674	0	Grin2d
9.99132011100741e-11	0.170502618359752	0	Ube2e2
1.9934573541319e-07	0.170443308783455	0	Clip2
4.03828969640211e-13	0.170345885551102	0	Pbx1
1.27850211798132e-05	0.170202834495594	0	Ankrd40
4.61255452588765e-07	0.169921326853931	0	Cpne1
1.70410724070466e-05	0.169743489283714	0	Tbc1d22b
1.0667158213396e-09	0.169639079408281	0	Fry
1.445084179164e-06	0.169286415432329	0	Cecr2
1.71206392223325e-10	0.169191889141451	0	Osbpl6
4.04855006903166e-06	0.169180858956785	0	Inpp5b
3.48166961576942e-06	0.169168176628463	0	Dennd4c
0.000544821396879599	0.169017108948081	0	Nfya
8.60486690188416e-06	0.168797157454886	0	Tmem106b
1.46391804046156e-06	0.168759542574849	0	St7
3.29946122407749e-07	0.168647183691288	0	Cacna2d3
1.43149207071405e-21	0.168501795608926	0	Nbea
3.21772075086181e-05	0.168307277226609	0	Gramd1c
3.82004801032823e-06	0.168166757715556	0	Man2a1
0.00133341538207818	0.168090555125229	0	Coa7
0.0020784470191571	0.1680866806055	0	Zfp606
7.07662344004915e-07	0.167835115038259	0	Ogdh
0.00103280983514729	0.167719391293494	0	Gprin2
0.00112038339109646	0.167691138289001	0	Lmo1
8.43410317636888e-08	0.167441227339618	0	Shprh
4.70023630943509e-05	0.167270553776915	0	Nfkb1
0.00820632672258757	0.167171765334156	0	Gm10373
7.49377938530561e-09	0.167077443689515	0	Syne1
0.00205981464508457	0.167022151558118	0	Eaf1
6.74912586288057e-27	0.167012686748325	0	Xkr4
7.24979869210959e-08	0.166988061249723	0	Aak1
1.71597004938595e-07	0.166874504240603	0	Arid1a
4.20201736167323e-06	0.166555755277717	0	Arhgef9
0.00608419961106667	0.166435091131369	0	Cryz
0.00718634476558862	0.166360971054323	0	Scrn3
0.00270240253134852	0.166340506855212	0	Mphosph6
2.2648491598654e-07	0.166112873465786	0	Arid2
1.34558116308308e-06	0.16599877845197	0	Tab3
0.00243686156941137	0.165893754245539	0	Mss51
0.000916876779292497	0.165696094674622	0	Pprc1
0.00202055974662934	0.165408728091369	0	Uprt
4.27175494295987e-07	0.165329632559805	0	Rasgrf1
1.71172490359579e-05	0.165279678316988	0	Tmem189
5.04621783595728e-07	0.165245405194689	0	Ube2d3
6.54250216442805e-07	0.165177631070254	0	Hdc
1.14951905644703e-06	0.165023054549758	0	Tbcd
1.49629463164216e-06	0.164982909685942	0	Mboat2
0.000446266741509317	0.164874911567199	0	Ccnj
1.55558169196029e-07	0.164779741906889	0	Pakap.1
1.91459102809105e-07	0.164533927676928	0	Sobp
2.22954796766447e-06	0.164527249455032	0	Lhfpl4
1.5266926384591e-05	0.164387727594597	0	Afap1
7.01615532159317e-09	0.164260155509054	0	Taco1
2.1148366692665e-05	0.16423444020712	0	Sdccag8
1.46106244626464e-07	0.164173311153058	0	Zfp532
2.20092815718782e-05	0.164095411892908	0	Arid3b
5.48086835015941e-06	0.163919550715633	0	Ccdc66
1.28543251242818e-07	0.163683533282128	0	Plec
4.50024983625873e-08	0.163677003904386	0	Nalcn
5.4528203523838e-12	0.163663960581478	0	Gphn
0.000155024593406473	0.163460027182436	0	Nup133
1.66902328975996e-08	0.163411075808155	0	Epha7
1.52039612412195e-11	0.163317107499868	0	Rere
0.00984537959279354	0.163301623494609	0	Smyd4
0.000147022402904997	0.163268307176847	0	Tmem104
2.55882979528988e-05	0.163175802078549	0	Wipf2
3.73192293984324e-14	0.163111194873976	0	Epb41l4b
0.00044964232892213	0.163111004409871	0	Krr1
5.71109159022833e-06	0.163087970871427	0	Adam11
1.15009241148718e-06	0.163045591529275	0	Pank1
1.07135736442561e-07	0.162884265140872	0	Rnf115
2.66144607122221e-06	0.162882437717791	0	Ric8b
4.20275037134727e-06	0.162770674864114	0	Mfsd14b
3.77568968508106e-06	0.162681107400073	0	Lclat1
6.53990732372744e-13	0.16263162822076	0	Cacna1a
6.63769855273356e-06	0.162536807218191	0	2006-09-01
8.50476744928634e-07	0.162532756770774	0	Clip3
1.34552518389562e-05	0.162394983820307	0	Thoc5
1.92765002275303e-19	0.162139109583656	0	Rian
0.00486989681765751	0.161954673520638	0	Gm45464
1.96048959152972e-07	0.161816478410222	0	Mccc1
0.00938101362007061	0.161811228447644	0	Capn6
1.70648958077395e-06	0.161763774225138	0	Gabrg2
1.02992935173439e-05	0.161619811706905	0	Rps6ka3
1.14310839393717e-06	0.161567114895087	0	Zfhx2
0.000720910047088091	0.161516140920003	0	Lrrc3
0.000178135668854387	0.161016287761368	0	Zfp777
3.72917004385686e-05	0.160944603489892	0	Cops4
5.08467527527546e-06	0.160890289266383	0	Mirg
7.73563340640985e-07	0.160685913331356	0	Fzd10os
4.30610457468935e-07	0.160684006807289	0	Setd5
5.22621595718989e-06	0.160599345257688	0	Gm9866
0.00536527455400711	0.160180048211276	0	1810055G02Rik
4.32994680078405e-10	0.160134331042173	0	Kcnn2
8.62117945004022e-05	0.16008486410062	0	Rbpj
5.21840510028667e-07	0.159909668013613	0	Rbm27
3.4864010925134e-06	0.159857170097687	0	Dyrk1a
0.00951647924138515	0.159515018030466	0	Phf2
5.87602323194269e-06	0.159434430308607	0	St3gal3
1.00476712076367e-05	0.159361547271371	0	E2f3
6.52178483103888e-07	0.159272297249235	0	Gpatch2l
3.43006913210183e-06	0.158985412587986	0	Nsf
1.15226901948616e-37	0.158877580638547	0	Nrxn3
7.09234593118419e-06	0.158821690522592	0	Slc4a7
1.52927239389763e-06	0.158816998584236	0	Ap4e1
1.23532985001086e-06	0.158702091094308	0	Tango2
9.17769881452384e-05	0.158662425806769	0	Fbxl12
2.17303406143643e-06	0.158609907975709	0	Gm19938
0.000103842473326797	0.158560944380607	0	Rmdn3
2.10468366968177e-05	0.158466307698112	0	Dpy19l4
0.00214843603224152	0.158393199894525	0	Pnpla3
0.00200467778114333	0.158376845849811	0	Twsg1
2.45278770261571e-05	0.158137988419887	0	Atf6
2.92951848473935e-06	0.158113484681536	0	Ddi2
9.05256246867166e-06	0.157905722844469	0	Map3k13
0.00148433643904382	0.157620267522284	0	Wrnip1
6.7217025771027e-07	0.157520314725003	0	BC052040
7.18918949138873e-06	0.157436159990592	0	Ammecr1l
7.8395938660956e-06	0.157372627440246	0	Ubac1
0.000154475245441549	0.157313493775606	0	Dpp3
4.03083828487126e-05	0.157230873435681	0	Cacng2
1.02828008213826e-10	0.157177923770973	0	Brinp1
3.78647834370187e-06	0.157098284400732	0	Ncs1
2.69634735935976e-06	0.157063582374292	0	Faxc
8.47871306439765e-06	0.156965216756901	0	Clvs2
7.92517513666524e-06	0.156688385788445	0	Mcf2
0.000794985653419151	0.156539579962354	0	Cacng8
8.22809765168066e-05	0.156249655738988	0	Ankrd27
2.87454711187511e-15	0.155808125417493	0	Trpm3
3.42336509614854e-07	0.15569622278316	0	Cald1
0.00329637367586291	0.155695826956556	0	Gm19744
1.98341778096339e-06	0.155690455802141	0	Ppp1cc
4.21318765830425e-05	0.155677269404655	0	Gemin5
0.000111789120938084	0.155589925147698	0	Kpna6
1.85008605229846e-05	0.155588310289671	0	Rgs12
1.31344656943411e-05	0.155335052935855	0	Ankrd13b
2.1178617620825e-07	0.155241019206873	0	Ksr2
1.19722549915231e-07	0.155059275238721	0	Ide
2.26974894617065e-06	0.154963040227597	0	Fam193b
0.00158466848590532	0.154831781458177	0	Slc27a2
0.0086881442230171	0.154806091143678	0	Zfp72
0.000334473148531752	0.154652168493747	0	Zfp976
4.14135963091319e-05	0.154574671766248	0	Prkaa1
0.000995647463181095	0.15441085732135	0	Kcnd3os
9.7325520324169e-07	0.154213438664486	0	Exoc2
5.34900205766086e-09	0.154175729702387	0	Clasp2
1.12745635976616e-06	0.154054135677603	0	Tle1
1.02064150160534e-05	0.153817630184033	0	Hspbap1
0.00074758866071612	0.153802207950361	0	Dnaic1
0.00282931857800438	0.15379295950364	0	Zfp395
3.50479131203373e-07	0.153780654784331	0	Mbnl2
1.29309308821068e-07	0.153752348299493	0	Mtor
0.000104237524033004	0.15374579861174	0	Fem1b
0.000746837129456872	0.153377486191097	0	Ccdc149
1.56132326378302e-06	0.153300562397312	0	Grin1
1.12070661280849e-06	0.15322495843613	0	Cmtr1
0.00285925925604003	0.15322344155188	0	Znrf2
1.78986395632761e-06	0.153096782552214	0	Faf1
3.31331063413531e-06	0.15284262176888	0	Pan3
1.34576954482713e-05	0.15276506595774	0	Eef2k
0.000958022137827399	0.152750300519096	0	Ippk
3.88191672835676e-05	0.152709765837926	0	Nr6a1
0.00391478394840623	0.152701577561918	0	Tmc7
7.22902730502813e-05	0.152626326183895	0	Rnf219
9.96550172645926e-06	0.152449604348484	0	Abl2
5.36888900430724e-05	0.15240258445264	0	Med14
0.00139014748313637	0.152294186292649	0	Asb18
7.99506984322445e-05	0.152238356518592	0	Chml
0.00682160281821191	0.151736974226627	0	Mycn
5.63400781949392e-12	0.151736900378108	0	Pfkp
2.20900116770851e-06	0.151684112459316	0	Numb
2.32311354203315e-06	0.151659302100805	0	Tspan14
3.8593477511274e-05	0.151602718447499	0	Lgi2
0.000172828799781278	0.151519825797237	0	Neurl1b
8.96106930479192e-07	0.151452113201031	0	Nhlrc2
5.38663304414614e-31	0.151302738521212	0	Cntnap2
2.06178344718144e-06	0.151228264820855	0	Setx
1.88799494282326e-06	0.151146724929614	0	Kif5a
2.2912389090378e-05	0.151098853660413	0	Cdk7
6.6511065048544e-05	0.151094358428641	0	Reep3
3.79202748805852e-05	0.151003250390313	0	Uqcc1
8.72489852761956e-10	0.150734332338502	0	Rbfox2
3.58677803845485e-05	0.150564906242761	0	Cpeb2
4.51023051811487e-05	0.150544181811938	0	Tpd52
4.40027151564924e-06	0.150441518244591	0	Kctd12
0.000300434102969263	0.150413967510858	0	Nphp1
0.000241313535459074	0.150407935219206	0	Pcnt
2.08945809277767e-06	0.150367693703126	0	Rgs7bp
0.00128192591927277	0.150328578683683	0	4933407K13Rik
1.94658921688782e-15	0.150292467146348	0	Dlgap1
6.60661634217215e-05	0.150236520626442	0	Fam169a
1.30762350296599e-05	0.150180211948853	0	Znrf3
0.00349063359436478	0.150110604027853	0	Znfx1
1.48186721214948e-05	0.150097063291284	0	Etf1
2.83531596498365e-09	0.150058096570303	0	Hs6st2
6.62044231843787e-09	0.149946235018831	0	Snap91
0.000473318560914123	0.149797782158665	0	Zfp516
5.26819035184601e-05	0.149734279199942	0	Syngap1
1.63747435961118e-05	0.149650177464747	0	Arfgef3
1.47939511013045e-05	0.149552549012776	0	Jpx
0.000142463758540714	0.149522534099387	0	F13a1
6.25351649938739e-14	0.149505774084674	0	Cadps
3.23020391045432e-05	0.14928826498827	0	Ggcx
2.50614778367854e-06	0.149110263238895	0	Prmt3
6.06780318663938e-13	0.149056920361051	0	Tenm3
1.48287438628672e-10	0.149002259616131	0	Sgip1
1.476644219942e-22	0.148994548180496	0	Ank2
4.61792613881985e-06	0.148989987781562	0	Babam2
0.000178118413262762	0.148937849111231	0	Lrrc75a
5.48346201571535e-06	0.14866345400901	0	Slmap
1.34901142544927e-06	0.148592531789877	0	Rab11fip4
0.00251982053495161	0.148394057663578	0	Hsd17b7
1.12520561325661e-06	0.148337237437803	0	Ldah
0.00202202641909263	0.148327872560591	0	Cwf19l1
0.000664728934810225	0.148321268257766	0	Tbc1d31
6.629444484314e-06	0.148010843111111	0	Pex5
3.44912525758623e-05	0.14797432408297	0	Arl6ip6
1.00000812440318e-05	0.147937711002103	0	Scn8a
0.00186423944836336	0.147783210899719	0	Ddit4
7.52771666955555e-05	0.147736540408806	0	Myo10
8.86827240680333e-06	0.147733520974868	0	Fmn2
4.30233185012922e-13	0.147584633186799	0	Ppp3ca
2.15726650271438e-05	0.147353974143206	0	Mrtfb
1.72135590336657e-06	0.147320313422425	0	Pias2
2.76621650940972e-05	0.147249943407854	0	Dyrk2
1.37919198577868e-05	0.147076201406431	0	Lrrc4b
2.61200463986776e-06	0.147048839827309	0	Dusp22
2.79964041060996e-06	0.14703008348198	0	Sgce
0.00525484123536157	0.14700219554002	0	Xk
0.00103515979594585	0.14693608290945	0	Naf1
2.09892035307968e-05	0.146874671463484	0	Tiam1
1.3087464537242e-16	0.146732697650692	0	Dclk1
9.16583244484522e-11	0.146560867260081	0	Cacna1d
2.79702678332046e-07	0.146434462992451	0	Ehbp1
0.00119596925175518	0.146388153802589	0	Mob1a
0.000302761415316489	0.146231370460625	0	Rft1
5.45756510911423e-08	0.146214343967599	0	Scn2a
0.00180143784074856	0.146213262320828	0	Ik
0.000105459741465495	0.146205216699316	0	Tdrd3
0.00876248724460721	0.146144423885926	0	Repin1
3.52801425957527e-05	0.146106547036045	0	Cd46
2.44084496533076e-06	0.146105021071763	0	Tom1
0.000405087868003038	0.145634886700518	0	Rps6ka6
4.19276480627282e-05	0.145524030348241	0	Khdc4
0.00019052061098064	0.145495123148573	0	Them4
1.60473236418408e-06	0.145270635742489	0	Firre
3.91966228348524e-06	0.145166833117595	0	Sik3
3.18410733776815e-06	0.14509089333242	0	Bicd2
1.54812807620863e-10	0.145006323316664	0	Mgat5
3.44017395659304e-07	0.144977907656903	0	Myh10
9.0203997494007e-07	0.144928705850554	0	Rai1
9.75758603045319e-05	0.144528307055722	0	Lmbrd2
4.32524746159465e-06	0.144517335315422	0	Xpnpep1
1.97853028937782e-06	0.144335851491884	0	BC005537
6.83777225721655e-06	0.144333271535842	0	March7
0.000195076952618193	0.14428575063427	0	Luzp1
0.00696020364745673	0.144080599800618	0	Xkr7
0.00100148137355479	0.143953532162767	0	Gtf2b
9.09024600638205e-05	0.143703632643015	0	Rps6ka2
3.20160604909545e-06	0.143644810364341	0	Nav1
0.000369112837658326	0.143517038406785	0	Crem
1.19469246282901e-06	0.143494782204411	0	Usp7
1.22191445773449e-05	0.14349117957352	0	Csnk1g1
1.68065692039215e-05	0.143368229101875	0	Arl13b
1.89192391562678e-05	0.143178708476774	0	Cntfr
0.00759645556646868	0.142981671755773	0	Bin3
0.00317344320071473	0.142875832788814	0	Abcd2
1.74738152611175e-08	0.142773758930456	0	Cdh2
2.55696969951045e-05	0.142540670348866	0	Stx18
6.85781934572922e-06	0.142515121596772	0	Usp13
5.88533461015439e-10	0.142509588773697	0	Kcnd3
3.75189186109009e-05	0.142504407557675	0	Ubap2
1.65444480293487e-06	0.142455846731647	0	Slc6a4
4.18684203148622e-15	0.142439984478085	0	Kcnma1
4.7279269149604e-06	0.142091011799334	0	Fbxo8
3.96103505332756e-06	0.142036066143829	0	Zfp37
0.000449457439294238	0.142028922081025	0	Ldlrad3
0.000183310186936659	0.141949106443454	0	Pik3c3
0.000324622156180694	0.141693753852115	0	Med4
1.42403624962289e-05	0.141563244929314	0	Pdpr
3.29812951385376e-12	0.141532102851575	0	Hs3st5
0.00132708580587081	0.14151977034514	0	Zbtb9
4.50100151974662e-05	0.141517829604494	0	Zfp827
0.00190965614015128	0.141461326944133	0	Slc4a2
7.96936592450117e-06	0.141411527732928	0	Dnmt3a
0.00348992217977239	0.141409759287271	0	Ube2g2
2.17456844134324e-05	0.141120692862728	0	Tnrc18
0.000166127084583249	0.141120632639329	0	Phka1
7.42874252339498e-05	0.1409344465352	0	Ablim3
7.25853887475665e-05	0.140872090581773	0	Ppp2r5e
4.74679971830272e-05	0.140871905821501	0	Memo1
4.92460095108872e-06	0.140854564362861	0	Vps41
7.54090827749226e-06	0.140796019397037	0	Rnf182
0.00239177714739862	0.140794672725926	0	Junos
1.72171220405694e-05	0.140784363341598	0	Cdc27
0.000568879810897541	0.140771362282712	0	CAAA01118383.1
8.96473043952052e-06	0.140717173311908	0	Copg2
0.000116369280411805	0.140640186417276	0	Dnmbp
4.22668248624877e-05	0.140612639715218	0	Wdr20
7.24793162443789e-06	0.140605612217084	0	Uck2
3.56191631794776e-07	0.140495600141962	0	Cdr1os
1.78651000600577e-05	0.140226310398601	0	Akap12
0.000142016734792168	0.140196204101811	0	Vps53
0.000833826264969008	0.140168162376097	0	Socs5
1.01657247756884e-05	0.140032701531632	0	Plppr1
0.000109261670048907	0.139668729683517	0	Jmy
1.54241714032785e-06	0.139533087833806	0	Trim2
0.00190098525257764	0.13943261567228	0	Gm29093
2.1338816391211e-29	0.139310830018457	0	Celf2
1.05730094605616e-05	0.139308560038884	0	Lrrc8c
1.92573941663705e-06	0.139272698225133	0	Adar
4.57160554780752e-06	0.139267854555476	0	Galntl6
5.55171601038663e-07	0.139192049352306	0	Gnao1
0.000191298063102536	0.139159801993067	0	4930488L21Rik
0.00201165060637501	0.13915233454214	0	Rad21
1.36048029299456e-05	0.139151814133239	0	Bmpr2
0.000410890694432976	0.139129589398769	0	Selenon
7.51564115249059e-06	0.139125921453222	0	Bcr
1.00130458030104e-06	0.139071854652413	0	Lrch1
0.000191531396315379	0.139001653343473	0	Atxn7l1
0.000473021309587794	0.138999079201924	0	Slc6a8
5.71255505278166e-05	0.138923368141923	0	Hspa4l
1.79872777037837e-05	0.138920236675687	0	Diaph1
6.98185033491936e-05	0.138909576192363	0	Anxa5
0.00903616066100468	0.138770498990273	0	Dnhd1
1.7472913235128e-06	0.138767431751227	0	D930016D06Rik
0.000150542471084366	0.138721027434283	0	Mark3
0.000778345089996796	0.138666295178011	0	Rbbp5
8.14992570851478e-18	0.138578889056629	0	Gria4
0.000135043931255857	0.138518715645574	0	Cxxc4
4.24494704628162e-05	0.13850141087148	0	Atl2
0.000361743879776717	0.138352913832029	0	Tceanc2
5.00113069401116e-05	0.13828507701912	0	AC156546.1
1.88793191512963e-05	0.138273409739424	0	Epc2
0.00553513053421391	0.138162966549386	0	Dok3
1.20581750702516e-05	0.138065176977278	0	Minar2
8.31058810814937e-05	0.137953627260554	0	Hmbox1
2.9162541108265e-32	0.137933611670364	0	Nrg3
4.55217965010514e-06	0.137866859961314	0	Vps13b
4.95005997345975e-06	0.137768764101015	0	Mib1
1.58011479416749e-05	0.137729808922061	0	Sh3rf3
0.000396159984256289	0.137212769797948	0	Col6a6
2.03043062804306e-06	0.137183641221453	0	Dennd1a
1.01378169872474e-05	0.137153270235438	0	Cask
1.30125368733424e-05	0.137056761964375	0	Stxbp1
0.00137646928512542	0.136937759457393	0	Gpr12
0.00136777498008046	0.136927453484617	0	Bag6
0.00251276446632665	0.136873778591295	0	Ednra
4.46278944321176e-18	0.136839461613491	0	Hs6st3
0.00261918794477002	0.136715741208413	0	C2cd2l
0.000179906600258755	0.13662200112847	0	Syt14
3.31578066626986e-07	0.13650277005969	0	Scn1a
1.24369111438651e-05	0.136445589402839	0	Cbx6
1.96517380865857e-06	0.136421328662486	0	Phc2
2.07436268380559e-06	0.136139227000189	0	Tmem229b
4.56881716989007e-06	0.135955246693401	0	Pik3ca
0.000101430367291976	0.13594943993964	0	Stx8
1.52857804832731e-05	0.135861625373957	0	Sipa1l3
5.52890391700341e-06	0.135818985977869	0	Alms1
7.46049571830273e-07	0.135681444436524	0	Clvs1
2.1073625218233e-06	0.135658394574147	0	Rab28
1.71408792017673e-09	0.135608306323397	0	Kcnj6
9.81734809650639e-07	0.135575586463109	0	Ccdc148
2.80678147737542e-09	0.135488564812533	0	4930402H24Rik
1.62237202587928e-06	0.135472272351795	0	Klc1
9.7068895887221e-06	0.135445003867906	0	Sv2b
0.000416757468674616	0.135396724000562	0	Sgms1
5.52079912514831e-06	0.135274651822022	0	Nars2
2.8790189627883e-08	0.135184378464557	0	Unc5c
7.18419299850291e-05	0.135153172394454	0	Rapgef1
3.72849050383103e-06	0.135134017663953	0	Washc2
7.95935341323443e-06	0.135105904306473	0	Upp2
2.38484721997217e-06	0.135096717670484	0	Otud7a
0.000626753634303034	0.134948176177476	0	Snx12
0.00010483077396451	0.134791729577372	0	Ap3s2
2.81332200493156e-05	0.13468885956522	0	Akap10
9.22412071693915e-05	0.134676308674309	0	St5
0.000135837213857993	0.134609904724611	0	Zfp609
3.64935545060368e-06	0.134569704207995	0	Klhl8
1.2270572872234e-05	0.134541444726577	0	Rims4
0.000406936168771248	0.13448738544751	0	Tceal3
0.000437715429532376	0.134408154286717	0	Zfp975
0.000852175494353759	0.134310330794755	0	Nfic
1.32654898735098e-05	0.134176838039031	0	Hivep3
1.53762639081801e-05	0.133848436008489	0	Tubgcp5
7.01499326143573e-05	0.133707797375949	0	2610307P16Rik
1.04795175418331e-16	0.133681885522656	0	Lrp1b
3.49776390473891e-05	0.13354397939099	0	Sestd1
3.95020459411243e-05	0.133455443076651	0	Rnf185
9.91678164805745e-06	0.133443010230937	0	Fam49a
3.59121032151194e-06	0.133198971555033	0	Gmip
1.75013961276109e-05	0.133127561288054	0	Chm
2.02424589733088e-05	0.132945361639885	0	Gm49890
8.36362006180469e-16	0.132900910680705	0	Tenm4
7.09636191060927e-05	0.132894312713871	0	Cavin4
2.85634559466884e-05	0.132838812663027	0	Zcchc14
1.15197255761943e-12	0.132744621110214	0	Gm26917
6.49115477700675e-05	0.132623533748067	0	Egln1
1.78967477938347e-05	0.132471044090891	0	Ube3c
8.44058437766665e-05	0.132430429786506	0	Nyap2
0.000457758267057666	0.132390824414073	0	Nrbf2
6.77319781995684e-05	0.132370670759186	0	Lnx1
5.76860863572911e-05	0.132316429061324	0	Ankrd45
5.35477369906402e-06	0.132261687386467	0	Cpne6
5.10390436700549e-06	0.132254688527819	0	Tnpo2
0.00382720703330758	0.132245321829462	0	Ninl
3.52726293675453e-06	0.132200077781209	0	Rapgef4
4.36766858070317e-06	0.132170174002804	0	Lrfn1
8.51007110438604e-05	0.132157560918856	0	Gdpd1
4.42766788907791e-06	0.132095764162428	0	Mfsd6
3.46106493319645e-06	0.13209372938984	0	Nexn
0.000291715554629313	0.131655402794084	0	Fam83f
4.2366379798847e-05	0.131653228890831	0	Hk1
3.34973794846654e-05	0.131521539693854	0	Fam193a
1.48799495613557e-06	0.1314991330823	0	Mthfd1l
0.00035329785350275	0.131452561571753	0	Armcx4
1.44951526614899e-07	0.131447404592693	0	Bcl7c
4.66493320765712e-05	0.131422739595545	0	Ywhaq
0.000231064485091437	0.131140680051093	0	Carnmt1
8.43025944804582e-05	0.131077225701482	0	Foxk2
3.35522681693783e-16	0.130995423205573	0	Lrrc7
2.10167089376832e-05	0.130900234488186	0	Terf2
0.00278968039710957	0.130860322412831	0	Mrnip
0.000379424703304591	0.130829466297062	0	Zfp9
7.52492243526845e-07	0.130668885958929	0	Tmem120b
9.6087891057852e-07	0.13057859457238	0	Cyfip2
4.21320528263225e-07	0.130514000587005	0	Sod2
2.76119032482022e-08	0.130513972660636	0	Tenm1
1.24776948964499e-05	0.130446795314994	0	Tox
0.000870384938882662	0.130365579096571	0	Lyrm1
1.98783692384179e-05	0.130104098623902	0	Wwox
0.00279990832518381	0.130067402221534	0	Vps11
0.00811570032681124	0.13006567503697	0	Mettl15
5.14204713011006e-05	0.129754566610131	0	Rab11fip3
7.81094324403207e-05	0.129732535024271	0	Eif4e3
0.000235847777469484	0.129731293040017	0	Ranbp9
0.000672677910695471	0.129492514523663	0	Furin
0.000717313970788868	0.129492348082886	0	Bpnt1
0.000124183540154222	0.129319509257795	0	Rtn4rl1
2.27128132271515e-07	0.129299913841403	0	Setbp1
0.000981313547327378	0.12926364152273	0	Gne
7.09930213358186e-05	0.129086223807365	0	Gramd4
1.26094181262617e-05	0.129075900065264	0	Prdm2
3.5425422307084e-05	0.129047740592236	0	Crim1
6.90440401571332e-05	0.129025185319808	0	Ubr3
1.59907058298473e-05	0.128987778035132	0	Agtpbp1
0.000178816457386732	0.128940628307216	0	Zmiz2
2.05181184136598e-07	0.128911366112857	0	Trhde
0.000435242896047756	0.128781189468639	0	Zcwpw2
0.00151417941429602	0.128764558186004	0	Rwdd4a
2.8240754648678e-06	0.128726080018186	0	Plppr4
0.00414522043844474	0.128652979691668	0	Nop2
5.64315379752558e-06	0.128555319352847	0	Hdac7
1.26331988364511e-05	0.128457369908066	0	Usp47
0.001121897994869	0.128296591323582	0	Sp4
0.00608859798967221	0.128244650459154	0	Tbkbp1
0.000661883719333805	0.128208025506127	0	Ppat
2.43786852085851e-06	0.128151048336163	0	Rbm10
2.30583917969229e-05	0.128134318619459	0	Heatr6
1.58127055556897e-05	0.127827389030344	0	Cul4a
9.64870008854894e-05	0.127815266736916	0	Zfp236
1.60417490604736e-05	0.127714771577277	0	Tet3
0.000170552459868627	0.127699225879055	0	Syn3
0.00165532282630633	0.127691433989006	0	Adamts12
7.39213170249808e-06	0.127633579264625	0	Ttc13
0.000493901652980931	0.127582008202275	0	Sntg2
0.00025567543179981	0.127433215381449	0	Slc38a6
2.69892414197224e-05	0.127386125654414	0	Pxk
0.000159326564793318	0.127291799493727	0	Reck
4.69604281388337e-05	0.127243847125772	0	Acsl4
4.2598174398263e-05	0.127050709503739	0	Slain1
1.24742955981454e-06	0.127004534685208	0	Nedd4l
4.60089870194028e-05	0.126849308293396	0	Ddhd1
1.57805437938482e-06	0.126838591799764	0	Sos2
9.523303255924e-07	0.126779714476933	0	Gtpbp1
0.00013763637153551	0.1267692306167	0	Depdc5
2.49674539321699e-05	0.126768727211315	0	Kdm2a
1.22555855338497e-05	0.126661930305882	0	Ercc6
1.22402594832106e-05	0.126632059437997	0	Prkch
2.11195213838222e-12	0.126602973343949	0	Grin2b
2.82422809496265e-05	0.126553225343335	0	Dgcr2
0.00543813770854514	0.126528306892202	0	Slu7
0.000211281215880965	0.126147069202587	0	Ipo11
1.71743528732263e-05	0.126033777637099	0	Lnpep
0.000451215342040736	0.126007113033741	0	Nbeal1
0.00246338986808588	0.125975152800814	0	Ripk1
1.11636678992237e-05	0.12588831264462	0	Invs
3.45061108025944e-05	0.125874718379326	0	Rdh13
4.43677882922013e-09	0.125603815669494	0	Rgs7
2.01118141325951e-05	0.1254325660343	0	Mbd5
0.000191269804452331	0.125351229318966	0	Uvrag
8.18258583010549e-09	0.125349621921234	0	Slc24a3
0.000575177922809671	0.125273602588844	0	Il1r1
0.000161294160836232	0.125259331630164	0	Ipo4
0.000116970739885434	0.125204452396592	0	Cpne9
7.42768082088344e-06	0.125128662424259	0	Nipbl
2.69235077049272e-05	0.124865320278516	0	Cog3
0.0040350959040712	0.124728763253537	0	Mlycd
0.00198449419481375	0.124692527758396	0	Zhx2
2.21314451290126e-05	0.124678640186034	0	Tbc1d5
8.55199275252966e-05	0.12464844161137	0	Myo1b
0.00104095757671315	0.124397579881196	0	Midn
2.2529658722418e-05	0.124390110784161	0	Snx25
1.85398343031355e-05	0.124383142129513	0	Znrf1
5.27295659379785e-06	0.124239522505483	0	Cplx1
0.000876706678292183	0.124200752905859	0	Scamp3
2.21020119010923e-05	0.124104542842566	0	Arhgef2
3.63456706591502e-06	0.123824544492643	0	Stimate
8.01467459779939e-07	0.123808201334469	0	Fam189a1
0.000140370169388922	0.123691954431066	0	Ank1
5.17530953905065e-13	0.123660646134084	0	Il1rapl1
8.47630298614928e-05	0.123600076545749	0	Srrm3
7.37376227122957e-05	0.123401933495785	0	Rptor
3.66614932701041e-06	0.123300302143826	0	Mindy2
2.67159004230834e-05	0.123283118297343	0	Lasp1
2.47485794441275e-06	0.123187358901688	0	Ccdc91
2.08555961606979e-05	0.122961016548074	0	Med27
2.62058639848883e-05	0.122860482152524	0	Fam185a
0.000239535227782504	0.122859642883939	0	Caln1
0.000152739500226699	0.1228135396923	0	Numbl
[truncated: 297 more rows]

## Sheet: cluster 1 marker genes
p_val	avg_log2FC	cluster	gene
0.00015588371030217	3.1091058394714	1	Pkp1
0.00106748201706589	2.92020057925338	1	mt-Nd3
0.00239186069848503	2.9023826431892	1	Ttc36
0.00199730090365041	1.90428467231993	1	Krt12
0.00524880502416154	1.70886901315857	1	Klhl35
0.00200069969366743	1.70255547146432	1	Gm26670
0.00227348962474199	1.68010720093389	1	Gm16958
0.00152560308849898	1.26622538956286	1	A830036E02Rik
0.00916669763297018	1.20774972053213	1	Ets1
0.00101319712680969	1.11825117105797	1	Chchd10
0.00939047275767891	0.953502011754359	1	Fth1
0.00785657526059826	0.949903164283162	1	Rps21
0.000110785673622994	0.934076655419934	1	Tsix
0.00737790332651639	0.912853323277688	1	Rpl36
0.00310738076720695	0.906334433602222	1	Id2
2.36653830561453e-05	0.880366939121011	1	Rpl8
0.00722257976273505	0.849716322289229	1	Rplp2
6.91097681424423e-06	0.847747769036045	1	Selenok
7.98918959558887e-05	0.839496240867192	1	Ftl1
0.00767711309641164	0.810829006282925	1	Rps20
6.06476746505157e-06	0.801777370007521	1	Rpsa
1.17373229411851e-06	0.781694452088269	1	Tmsb10
1.04807762468343e-36	0.776611610968541	1	Cck
4.41588936868477e-68	0.773499115281667	1	Tuba1a
0.00942765349802004	0.770265039204404	1	Cdkn1c
0.00905817052868232	0.767655164659602	1	Rps27a
0.00027153774650157	0.764225469319981	1	4921534H16Rik
3.67416922367393e-18	0.759125022152383	1	Tubb5
0.00873214852067469	0.747445470265916	1	Fau
6.5822566580364e-13	0.739550833667618	1	Tubb2b
4.33602905897582e-18	0.734092279325633	1	Hspa8
0.00435574070659517	0.724513900780749	1	Bsg
1.46919230894161e-06	0.72127155008756	1	Gapdh
3.09422147062394e-09	0.719759464139707	1	Nefl
9.90726913278664e-35	0.715190011612268	1	Tubb2a
0.000891879083289255	0.712635234907615	1	Rpl13
0.000428369206742673	0.708258971457467	1	Cox8a
1.11429529576386e-05	0.699790161074206	1	Cox4i1
0.00560662565862842	0.687183784283899	1	Clpp
2.52510855706083e-25	0.68010825302071	1	Xist
3.03270237944519e-19	0.678440257132732	1	Ckb
5.5375897882226e-05	0.674350773137372	1	Ubb
0.0077913267994663	0.654319876468185	1	Fabp5
2.60520838354875e-07	0.650346400131086	1	Car4
5.67944697287746e-11	0.647572051107776	1	Actg1
1.09365298132689e-11	0.646740843770083	1	Rpl6
0.00251696518677802	0.640331562060939	1	Rac3
0.000189585275821178	0.623935030031483	1	Rpl27a
6.39553642906454e-11	0.619012393796519	1	Atp6v0c
0.000139162739876915	0.609629687058966	1	Mdh1
2.42245535580286e-10	0.607122492195259	1	Slc25a4
0.00083532585193823	0.60551755506309	1	Vti1b
0.00210429154845957	0.600541349917673	1	Rpl10a
1.05715171772549e-07	0.587448105505038	1	Rps8
0.00368548277023497	0.584480395289786	1	Pebp1
1.92417118038426e-06	0.584427648223786	1	Ppia
4.41486224637664e-05	0.553029646251806	1	Pcsk1n
0.00224575394062937	0.54684370212586	1	Nefm
4.85101433446028e-09	0.540343106646186	1	Actb
1.13309597286434e-05	0.533117418198622	1	Eef1a1
6.77470924381535e-05	0.523793796653643	1	H3f3b
0.000727260251976939	0.513824615691982	1	Gm15594
0.000842222416312907	0.504011925847955	1	Slc38a2
0.00118794104430806	0.498918473699798	1	Dnajc12
0.00880777958649368	0.496284842225113	1	Jpt1
0.000168561907119482	0.495363458339251	1	4430402I18Rik
9.06206864621191e-26	0.485406129588339	1	Tubb3
1.25891546469028e-07	0.482984329604128	1	Podxl2
0.00839691839821968	0.482703909446073	1	Nudt9
0.000493989673707745	0.477925694144471	1	Sox4
1.24871451671807e-16	0.477037321698239	1	Calm1
0.000541891827421863	0.476423500368974	1	Pcp4
0.0016156023749864	0.476242879348183	1	Cox7c
0.00692726094828322	0.473614130096568	1	Mrps10
0.00632758779112439	0.471453059609707	1	Hnrnph3
0.00884170192378752	0.464001069404427	1	Gtpbp6
0.000108497237808897	0.459059990324884	1	Stmn1
1.87232952298621e-28	0.45833673197556	1	Atp6v0b
1.3251881928987e-13	0.436107370451277	1	C1qtnf4
0.00808359497916612	0.435316685277794	1	Txndc5
0.00618451646237277	0.434545516042756	1	Zfp637
2.14661905917256e-13	0.428971011340348	1	Hsp90ab1
0.000704417715143501	0.427749512874187	1	Gm42418
0.00948844966926479	0.427282602617161	1	Plppr3
0.000909925199251157	0.427207861303587	1	Rhou
0.00293403746446724	0.427143028564322	1	AC149090.1
2.35663442118203e-23	0.425240369159567	1	Gm20642
0.000132302409283544	0.4238314777443	1	AY036118
0.000165130508450197	0.421916765990371	1	Atp1b1
2.80566220933403e-06	0.419792363012454	1	Brd9
4.85390415567814e-07	0.418959022566224	1	Sms
4.59569760886897e-05	0.418935468199735	1	Vgf
0.000183581160199192	0.416401420181976	1	Hsp90aa1
0.000192729528379226	0.415813123801543	1	Ina
3.55131149834388e-09	0.407967671159865	1	Nexn
5.46309025646168e-06	0.40485952081641	1	Olfm1
0.00557551289517024	0.401574113711586	1	Ndufb3
0.0095902082842403	0.399487841012274	1	Sult4a1
2.59784818066185e-11	0.399247488098407	1	Calm2
2.65957378373307e-14	0.393626011355711	1	Ly6h
0.00795683112388365	0.391456636975147	1	Asphd2
0.00987615142342609	0.391394054717658	1	Sin3b
4.2382505823034e-30	0.389726234361334	1	Rtn1
0.00311357092635188	0.386818550255792	1	Spcs3
0.000709984610248322	0.386436906089583	1	Scg5
0.000668667677894018	0.386422673314367	1	Cog2
3.3828023454584e-05	0.386239980218335	1	Dnaja2
1.48262745462889e-07	0.385476844650684	1	Trim35
0.00988672325833819	0.384640313352707	1	Thoc3
0.00347095447536627	0.384217987547418	1	Mybbp1a
0.00659051074436942	0.38358800291157	1	Pigs
0.00532779610468878	0.383344630633662	1	Kcnk2
0.00629446817604929	0.382265124942048	1	Ndufv1
7.45421198008878e-11	0.379046697505915	1	Nnat
3.36179997292561e-05	0.376194811386533	1	5330438D12Rik
0.00189144171524791	0.372987635770775	1	Ube2q1
0.00240449987937649	0.372869348680556	1	Gm35188
0.00306659275116988	0.371823007107412	1	Slc6a8
0.00472627613282312	0.371814966661543	1	Ddx19a
0.00451751453067539	0.370349268122244	1	Eif2ak3
0.0070132814961729	0.364858772782272	1	Rpl35a
0.00677288777971278	0.363845773404032	1	C1galt1
0.00661154419345491	0.362353992088648	1	Sema7a
0.00596609974527997	0.361509047158175	1	Jph3
8.62967953974498e-05	0.361501846741008	1	Cmss1
0.00200986513754598	0.359488712853896	1	Shfl
0.00302334390714268	0.358582191747584	1	Plxna1
0.00405028258922286	0.358003547384317	1	Elfn2
6.17028927034456e-11	0.355713668579487	1	Son
1.85585478239606e-10	0.352098175839916	1	Ttc19
0.00156754375539578	0.35084754553527	1	Vps33a
0.00237251904430056	0.35015226266753	1	Ift57
2.22761991335757e-85	0.349764976500875	1	Malat1
0.000902109452791113	0.348983982685604	1	Sephs1
0.00725366578247556	0.347188154310169	1	Doc2g
7.25779588398699e-17	0.346767427980982	1	Stmn2
0.00671342516249669	0.346047589741174	1	Dis3l
0.0065040421242098	0.344753617348525	1	Tecr
1.4538675739432e-12	0.34319491340072	1	Nrg3os
8.60435793954773e-10	0.342124460309919	1	Paxbp1
0.000322582454212652	0.340900151449446	1	Ddx24
0.00477111747589264	0.340267381782502	1	Mphosph6
0.00283441404432412	0.340265063821913	1	Pip5k1c
0.00768921108369482	0.339188900471905	1	Pmpca
0.0016066759823141	0.338886761506489	1	Pced1a
0.00558131708935295	0.33853211885929	1	Aars
0.00905995252890897	0.338171167388813	1	P4hb
0.00647725490667236	0.336549553774281	1	Cldn12
7.8942514976664e-17	0.33620143071492	1	Srsf11
0.00450657526696601	0.336009383385706	1	Srp19
0.00703132660595763	0.335952613356859	1	Gatad2a
0.00779131943898323	0.335220472335088	1	Psma4
0.00812788958927584	0.334129573719611	1	Zcchc18
0.00418774130913206	0.333736619273375	1	Cir1
2.33131797584762e-08	0.331492343496398	1	Srsf7
1.80659534614318e-27	0.331367092217532	1	Srrm2
0.000425339470721522	0.329826076367592	1	Xrn2
0.00907970824832522	0.329159857139654	1	Dars2
0.00564935955586459	0.328853639548088	1	Abhd5
0.00639660288687831	0.328829668850091	1	Dnpep
0.00268218659996648	0.328340988944058	1	Cd83
0.00175625031908617	0.32745754230961	1	Aar2
0.00740065937193487	0.32675180037218	1	Lgi3
0.000136076677219896	0.324373717041793	1	Csnk1e
0.00294846680395148	0.32397366948266	1	Adck2
0.00254837406416287	0.323301322271873	1	Epn1
0.00822564319585892	0.322877087797327	1	Pcdha8
0.00927110679103984	0.321783994860253	1	Vps16
4.61483151581731e-05	0.321658372327205	1	Tpr
0.00257349426340731	0.32165599967562	1	Rab36
0.00133879875270102	0.321402162320922	1	B4galt4
0.00251246361352314	0.320587844583586	1	Cxxc5
0.00759845668853518	0.320485691894811	1	Blcap
0.000285110489162915	0.319534083311154	1	Sned1
6.54210144437406e-05	0.319438365522522	1	Chd4
0.00882945930473556	0.319060367502434	1	Gm37529
0.00645288156846728	0.319018143237891	1	Mrpl21
0.00996686111427176	0.317742950101287	1	Atg9a
0.000505555649519406	0.31761847945062	1	Gucd1
3.28218038572795e-07	0.316407877080359	1	Tcf25
3.40716442298613e-05	0.315778749807488	1	Crebzf
0.00135575341462469	0.31577479954231	1	Pcdh1
1.08376659657619e-09	0.315497657091598	1	Rnpc3
1.32910389402891e-06	0.315200971821778	1	Colec12
0.00284536528208463	0.31498871293752	1	Bfar
5.77306866105386e-08	0.313635969844916	1	Gm26917
0.00339750145031633	0.313197314076282	1	Mllt6
0.00109541158487345	0.311979625712605	1	Tmem33
1.47902114878311e-33	0.310503927234359	1	Ahi1
0.000114027186363245	0.309689436493754	1	Cdr2l
7.08223145377364e-06	0.309162502067796	1	Kmt2d
0.00816537479950493	0.308610538189749	1	Lonp1
2.55832598126133e-07	0.306670431317561	1	Pabpn1
4.02277153334429e-05	0.3058714087059	1	Prkcg
0.00146163817591567	0.305205571383875	1	Ipp
0.00740598804512529	0.303765951887649	1	Lzts1
0.00145917950707979	0.303430163178493	1	Scd2
0.00130427747511607	0.303319126353656	1	Tmem240
4.66798806562244e-15	0.3023530914823	1	Basp1
0.0065652847243343	0.302081093640619	1	Celsr3
0.0017902524018976	0.302075699838958	1	Rbm10
0.00168373751777285	0.301149347993477	1	Sem1
0.00722786979595264	0.299394644113005	1	Faap100
0.0026092247178988	0.299389658312647	1	Ncstn
0.000882794767464214	0.299114518989795	1	Tars2
0.00302786524824154	0.298175916859396	1	Sart1
0.00146288878240175	0.297556277624692	1	Micos10
0.0042185114221291	0.29753228052476	1	Atxn7l3
0.00823715927415011	0.297371054988266	1	Rasl10b
1.43073338979948e-17	0.297157609553476	1	Lrrc4c
0.00470546059008361	0.295032402869788	1	Lca5l
0.00282950843309837	0.294109660187132	1	Dusp8
0.00968507764951613	0.293200656633263	1	Dhx30
0.0096571022150995	0.293163895546359	1	BC051142
0.00604566804266361	0.292788346634756	1	Psmf1
0.00616742753371435	0.292023693858586	1	Spns1
0.00268905031284998	0.29135500882942	1	Adnp2
0.000252162569017148	0.291112536775901	1	Lrtm2
0.0045550802043729	0.290856589651737	1	Shq1
0.00526065360306545	0.290836038718136	1	Map3k14
0.00688246529122619	0.290706464392449	1	Apbb3
0.00249260541020242	0.290167861427098	1	Clns1a
0.00689356261495232	0.289993095889892	1	Plvap
3.77431337615318e-08	0.289756005382426	1	Ndfip1
0.000722144822215546	0.289562114829481	1	Fgfr2
0.00299521793071376	0.289436670622023	1	Plagl2
0.00411889439408911	0.28870364173661	1	Sin3a
0.00218087631769528	0.288659070331196	1	Mtmr4
0.000302556853465688	0.288627682669664	1	Lsm11
0.00121689150814736	0.288294519930667	1	Mroh1
0.00618885251086713	0.288095661615085	1	Cdk5r1
0.0023813693586617	0.288057474598395	1	Kyat1
0.00323472173591054	0.288046660560545	1	Slc4a3
0.000863316585684708	0.287682639157621	1	Mmd
0.00155167988498876	0.287426396349143	1	Tmem8b
0.00118810978957456	0.28610551590936	1	Slc16a6
0.00754059586359079	0.286014539397327	1	Vbp1
0.00583260184250983	0.285709770066339	1	Rap1gap
0.00592539135488609	0.28561104628706	1	Tet1
0.00962281697560285	0.285407210772319	1	Rab5c
0.00599576958843166	0.285106107277872	1	Src
0.00612303224866457	0.28491207044905	1	Resf1
2.14224988381857e-06	0.284481912904834	1	Ebf1
0.00150518614232087	0.284160928551543	1	Dpysl4
1.07248839223039e-06	0.284072469248628	1	Hmcn1
0.00500001614134607	0.283837329370246	1	Ndufa12
0.00280416611541019	0.283586372816795	1	Arrb2
0.00194221945473	0.283477500293075	1	Sertm1
3.59014576852531e-11	0.283119338062122	1	Prpf4b
0.00514654687478894	0.282576444385557	1	Gtpbp4
0.00675577095071498	0.282506622800659	1	Eif3j1
0.00295120436757451	0.282469807733782	1	Tkt
0.00104737964513043	0.282276962900386	1	Ryr1
0.00463746002610664	0.28211642676422	1	Cntnap1
0.00261506987165273	0.282032205837975	1	4930430F08Rik
0.00634338367476217	0.281748280229968	1	Inpp1
0.00175236798496535	0.281333847449199	1	Bri3bp
0.00676362701244779	0.281332092117165	1	Cnppd1
0.00367660676235795	0.280897770527791	1	Eif2d
0.00441138817523714	0.280876181865062	1	Clec2l
0.00553465802893818	0.280618048524536	1	Psma2
0.00241384231049301	0.279984235453833	1	Lncpint
0.00546713543027192	0.279512068973349	1	Ppard
0.00957656298098336	0.278995487010137	1	Mat2a
0.000841470361751834	0.278178705584944	1	Bmp1
0.00590847351917351	0.278154835753204	1	Heatr1
0.00321348915188936	0.278004545204587	1	Gm42702
0.00398217873591816	0.277656022820332	1	Gatm
0.000403389896069831	0.276747134126317	1	Gm48749
0.0063582169808446	0.27670181847471	1	Car11
0.00526911870411255	0.275989483155417	1	Slc15a4
0.0073517076724698	0.27595112456099	1	Tmem9
0.00649446924909234	0.275870680627836	1	Nup50
0.00455283377425575	0.275684902466549	1	Tomm40
0.00756646364155337	0.275626138682509	1	Smim10l1
0.0013879044285059	0.274868222052042	1	Tctn1
0.00573075622352205	0.274776052565156	1	Xpot
0.00546175976965348	0.274718049905374	1	Sf3b1
0.00037588634798044	0.274503339313314	1	Camk1d
0.0025949998607378	0.274490414770538	1	Ift46
0.000211181954354299	0.27404067384004	1	Klhdc10
0.00623519642790068	0.274002580827172	1	Rfx1
0.00973807606605686	0.273234619993935	1	Rhbdd3
0.00704702711273369	0.272794414670885	1	Washc3
0.00238212152118884	0.272560403295972	1	Pomgnt1
5.68937677115337e-06	0.272469345105927	1	Nrn1
0.00801406397340959	0.272045953254534	1	Mfap3l
0.00250468793267285	0.271940378889194	1	Sbf1
0.00286720041490579	0.271610468224991	1	Dguok
0.00353981394001426	0.271500964854008	1	Rmnd5b
0.00630467805754246	0.271212883837614	1	Tsta3
0.000637979140765876	0.270775092344537	1	Mmadhc
0.00724467857689793	0.270218260042141	1	L3mbtl2
0.00807081573746015	0.270028491585657	1	Zfp280b
0.00584838383477687	0.269739456783006	1	Gm12353
0.00780942572858804	0.269368828238589	1	Nim1k
0.00734790507874905	0.269286221151565	1	Stmn3
0.00508903922654252	0.269072256801712	1	Rnf112
0.00960191301722433	0.268558789253223	1	Tead1
0.00631104289638398	0.268177532488173	1	Eif3m
0.000181209094472257	0.267977766226577	1	Ehd3
0.00132694931333589	0.267844076964914	1	Mfn2
9.41666339288056e-26	0.267827815976817	1	6330411D24Rik
0.00877586830768457	0.267248369558277	1	Ldlr
0.00459672431354527	0.267164058478598	1	Aloxe3
0.00873516923167385	0.267129700536895	1	Ythdf1
0.00198526365726255	0.266968733768354	1	Necap2
3.97712540889072e-64	0.266537396450636	1	Snhg11
0.00439503209862576	0.266506609895625	1	Golt1b
0.000153573432510143	0.266373095577603	1	Phf5a
0.00823327986685842	0.265655915139082	1	Gm20063
0.00681562775161954	0.265624481361199	1	Lin7c
0.00765593087961833	0.264865869700601	1	Snx2
0.00398723869493262	0.264576620225072	1	Nedd9
0.00843925319181578	0.264511682535838	1	Map9
0.00185801404166408	0.264057171668282	1	Ccpg1
0.0026391242320449	0.26392514886984	1	Ndufa9
0.000117075258970005	0.263710374120682	1	Ptk7
0.0043245932328768	0.263334208523663	1	Dlk2
0.00381666979780941	0.263178964730764	1	Snrnp200
2.01603069328848e-06	0.263136194618695	1	Rsrp1
0.00861405942865511	0.262959863361535	1	Impa1
0.00438113910241366	0.262580527099214	1	Nrsn2
0.000934359581543821	0.262571199601668	1	Rab43
0.00983142279439434	0.262424013415884	1	Pkdcc
0.00124398180100306	0.262380906635472	1	St8sia4
0.00263351355492183	0.262329287080705	1	Zfp316
0.00207819676047411	0.261482251817297	1	Armc6
0.00460452986116086	0.261253559464322	1	Grk2
0.00526548719063959	0.26088556254856	1	Tlnrd1
0.00764399201809424	0.260687696579284	1	Itm2c
0.0080860557446378	0.260586407588483	1	Rbm8a
1.16821825622531e-16	0.260521868160955	1	Zranb2
0.00232593356143364	0.260311950810215	1	Mapk8ip2
0.000211841852836492	0.2602449587918	1	Rtf2
0.00559933577350498	0.260056996695249	1	Kri1
0.00431045129390301	0.259741512381685	1	Gm15879
0.00520750270106208	0.259348347821545	1	Hexb
0.00357863829348134	0.257837415179733	1	Ilk
0.0093600898298198	0.257310486499442	1	Pdia3
0.00522511254775656	0.257039642710528	1	Ndufaf6
0.000748394736053624	0.256359016063975	1	Arvcf
0.00981161801626077	0.255713038839083	1	C920021L13Rik
0.00424851647631246	0.255703751471094	1	Pitrm1
0.00498677510302525	0.255039326704319	1	Ssh3
0.00300303025282317	0.254939267722633	1	Tmem259
0.00539844215838039	0.254605403277339	1	Kmt5a
0.00829651905864037	0.254451623987042	1	Ubox5
0.0096668014796399	0.254233982422655	1	Fam160a2
0.00447353162022221	0.254119926336976	1	Nkapd1
0.0043972476795478	0.253961664302475	1	Fcho1
0.00361662103160408	0.253214666943117	1	Sppl2b
0.00531493041719831	0.253063492731672	1	Dstyk
0.00911095262643718	0.252807472353135	1	Chchd4
0.00284590705721177	0.252730743281711	1	Slc26a11
0.00138265754405599	0.25272778214889	1	Rps6ka1
0.00168867741950105	0.25219055846508	1	Aptx
0.00350280183197359	0.252124749530076	1	Tmcc2
0.00438113211990395	0.251548834852985	1	Map1a
0.00463539817655435	0.250645457816586	1	Atp6v1d
0.000332552720087633	0.250539773690422	1	Tbca
0.00167719051047515	0.250440883021708	1	Dpy19l3
0.00673942969425128	0.250170232366547	1	Fam234b
0.00449868738738031	0.250092988000228	1	Pdcd11
0.00676757003340962	0.250092874712829	1	Bnip1
0.00311601787618351	0.249831685094957	1	Csk
0.00724548764876421	0.249726382487727	1	Rexo4
3.0070464090526e-05	0.249720783601638	1	Sema6c
0.000319784065709136	0.249616316565249	1	Tfrc
0.00449368622085426	0.249576199269243	1	Pip4k2b
0.0026921976249296	0.249458649932139	1	Rtca
0.00651254845026037	0.249451409815936	1	Tmem201
0.00593757482717031	0.249443276246446	1	Cpsf1
0.00804773949241458	0.249431479952573	1	1700019D03Rik
0.00149816857521839	0.249102062785048	1	Dctn6
0.000177053161603029	0.24909090262007	1	Prkab2
0.000295956288203544	0.248862412124617	1	Slc1a4
0.00107067172960165	0.248807137149215	1	Dvl3
0.00095347564717328	0.248744238851054	1	Cystm1
0.00301506153583711	0.248366600952612	1	Mtpn
0.00621765394448495	0.248107341761896	1	Mettl8
0.00707667863900242	0.247853726558289	1	Rab5b
0.00174902656278715	0.247847132852189	1	Pde3a
1.37214150007107e-14	0.247737998556155	1	Ube3a
0.00397828943458315	0.24736004140146	1	Pex3
0.00064311126294372	0.24716517784051	1	Fbxo9
0.000896031297277486	0.246902242771625	1	Rara
0.00728136635482824	0.246795617828875	1	Sema4g
0.00714943880670876	0.246686290183277	1	Actr8
0.000208965148497168	0.246474315237261	1	Bcar1
0.000370987221551366	0.245780341518712	1	Impad1
3.77172458534483e-11	0.245542115325012	1	Taco1
6.19596281117906e-09	0.245530798488655	1	Arglu1
1.38157760307299e-07	0.245429261670089	1	BC005561
0.00543861301542797	0.245331757579422	1	Lrrc3
0.00396538604577757	0.244884001832209	1	Tsg101
0.00289051509936255	0.244741243261841	1	Coa7
0.00595850206876476	0.244104932870753	1	Pmvk
0.000365905975485811	0.243943020673793	1	Wdr75
0.000732874211240799	0.243802072878211	1	Megf8
0.00230028440746124	0.24312479070359	1	Fbxo38
0.000511579076516709	0.242870272138114	1	Ddb1
0.00453678783444807	0.242862956579596	1	Slc25a28
0.00746008124521587	0.242816978799741	1	Wdr43
0.0030171611742722	0.241424747824729	1	Lig3
0.00970387133457266	0.241400333274265	1	Ssr1
0.00494001162436265	0.241350161136557	1	Trpv2
0.00190509385334906	0.241320786014249	1	Nlgn2
0.00174803025023164	0.241299291238911	1	B4galt6
0.000699610650484725	0.241080990960958	1	Supt5
0.00586396080591872	0.24096723472799	1	Ppp1cc
0.00995987096729152	0.240643208545446	1	Scnn1a
0.00131117689129302	0.240186634055632	1	Gmfb
0.00375125817435654	0.240171145025536	1	Rpf2
0.00651971922896115	0.240136950271828	1	Fbxw17
0.00562338541145469	0.239453232724823	1	Ddx52
0.00459333441519743	0.239287598265353	1	Hspa12a
0.000940435031552174	0.239084400440284	1	Dcps
0.00102245632752384	0.239006612041444	1	Ripor1
9.88443048851935e-05	0.237944455160541	1	Kcna1
0.00135728445630052	0.237855532650334	1	Trim36
0.000532432080390393	0.23779094049122	1	Lamp2
1.12889529103605e-06	0.237682084294769	1	Ttc14
0.00797655445280743	0.237660639273348	1	Vcp
0.00119318464594227	0.237557369524086	1	Fscn1
0.00814692136587935	0.237473240940798	1	Znrd1
0.00334931394901982	0.237380464254377	1	2002-03-01
0.00383772287259915	0.236874943596991	1	Smc1a
0.00735755504093238	0.236507873578535	1	Ppie
0.00110071352881762	0.236263418742657	1	Hdac7
0.00788241028739118	0.235922856563239	1	Mir124a-1hg
0.000288158516276182	0.235857321150851	1	Fgd3
0.00371983819128277	0.235708473627918	1	P4ha1
0.000944620087403516	0.235685733548591	1	Zfp52
0.00539246099310928	0.23568241710828	1	Zfp260
0.0044073457387367	0.235447356884646	1	Atp6v1e1
0.00248691984615413	0.235399623676869	1	Brk1
0.00223455719027844	0.235321347976873	1	Ufsp1
0.00996319450109232	0.235278444453248	1	Hnrnpf
0.00339961715960909	0.235014703619781	1	Armc10
0.00304221741701215	0.234980597653943	1	Itpr3
0.00543988094148458	0.234948233799825	1	Pqlc2
0.00140618876022446	0.2349479850644	1	Slc29a1
1.10710071152347e-05	0.23476635097029	1	Pnisr
0.00286564709796338	0.234466568665061	1	Elac2
0.00872632301865527	0.234256265256061	1	Abhd3
0.000728490724406426	0.234158712679088	1	B4galt5
0.0055305678520583	0.234078622569313	1	Zbtb25
0.00189778685264946	0.234015693403828	1	Eif3h
0.00931371062778417	0.233798217799053	1	Smug1
0.000521683403246377	0.233517370413628	1	Ascc2
0.00968997920442854	0.233259668169011	1	Rbm34
0.00119904670768723	0.233167515016005	1	Wiz
0.00772352577694878	0.233075527630827	1	Arpc5
0.00896355520175012	0.232896535356163	1	Poglut1
0.00601447905257882	0.232880493518768	1	Dck
0.00327255234449241	0.232648473538164	1	Cnbp
0.00270233591949963	0.23258162352462	1	Enc1
0.00240940418890662	0.232546693096348	1	Brd7
0.000123949464065599	0.232432934982358	1	Fis1
0.000501739394144829	0.231414054811128	1	Alas1
0.00857147222925909	0.231338518455136	1	Ercc2
0.00207585001941882	0.231155604617397	1	Snap47
0.00385169066563605	0.231141084355363	1	Adcy6
0.0020929800878135	0.231019392436816	1	Ampd2
0.00938200212836438	0.230791725571022	1	Clcn4
0.00959533021712591	0.230119130043165	1	Dnajc18
0.0030184918572041	0.229870761140918	1	Bbs4
0.00569456101755416	0.229531023171326	1	Wbp4
0.000509730874574486	0.229525793416916	1	Lrp1
7.26925913478205e-05	0.229450238339499	1	Phc1
0.0085314882655089	0.229331676232516	1	Cxxc1
0.00247994929998585	0.229129729568195	1	Eif2a
0.00379979046194968	0.229128422169419	1	4933439C10Rik
0.00149951386378636	0.229088307973807	1	Dgat1
0.000205745962366692	0.229060746726945	1	Lemd2
0.00822300546561656	0.229056108192608	1	Frg1
0.00168689011976426	0.228965881089356	1	Abcb7
0.00207276150493895	0.228908265775895	1	Amz2
0.00579402185644436	0.228767268545868	1	Bivm
0.00106377884796455	0.22871567162167	1	Zdhhc18
0.00761436323815834	0.228514356362023	1	Obsl1
0.00473496242612695	0.228469648147224	1	Rrp15
0.000371703298216837	0.228284283263956	1	Rnf207
0.000866854182956845	0.228250828734108	1	Stau1
0.00122638945934163	0.228137657237736	1	Ap3d1
0.00124204326850885	0.227828889453394	1	Eif1ax
0.00866266966346852	0.227681583234362	1	Mdm2
0.000916192063552941	0.227089731726698	1	Psmd3
0.00207049425951925	0.227051651123871	1	Rsbn1l
0.000189951124225608	0.227001078364521	1	Cep104
0.00212796967632608	0.226771827725325	1	Lig1
0.0055681323129918	0.226211763202183	1	Eif4h
0.00308259047670078	0.225951885014058	1	Mfsd13a
0.00795311696726412	0.22537082783344	1	Snrnp27
0.00476612611548149	0.225293705290019	1	Cic
0.00261589705046757	0.225121223878008	1	Tfb2m
0.00904197983413794	0.224908042596654	1	Klhl23
0.00638999267020152	0.224352626586605	1	Nlgn3
0.00128038056124335	0.224238153954372	1	Gm42851
0.00276982130036842	0.224140592256339	1	Dctn1
0.00755678075662769	0.223900104411616	1	Bnip3l
0.00604467439620328	0.2238708789134	1	Fbxl16
0.00202019926908102	0.223860341224863	1	Rpap3
0.00284123344614286	0.223650257585044	1	Wrnip1
0.00262967431917258	0.22355652694324	1	Snrpa1
0.00778711454046415	0.222935089020809	1	Rhoa
0.00941052860993438	0.222882288433785	1	Uprt
0.00103804815620878	0.222154041729997	1	Pmpcb
0.00550371862888848	0.222089558907265	1	Gclc
0.00649368973982376	0.221849504017874	1	Slc38a7
0.000214700529147308	0.221731898008962	1	Gm3985
0.00534942006652707	0.221632937656858	1	Unc119b
0.00053121460794175	0.221542052676076	1	Grpel2
0.00276485065950234	0.221418397464332	1	Nudt21
0.00566415005951203	0.221377714737452	1	Itpkb
0.000394067062308265	0.221315203460726	1	Vdac3
0.00543811115100414	0.221286594369931	1	Cfap36
0.0013584981415466	0.22107569304529	1	Copz1
0.000692312681798819	0.221055393438663	1	Fermt2
0.00665432549484708	0.22098561136082	1	Borcs7
0.0010537584310575	0.220785155379003	1	Rmc1
0.00442456652340924	0.220468111147757	1	Cdr2
0.00643293109775633	0.220302187612333	1	Jtb
0.00453996939401283	0.220006025079004	1	Noxred1
0.00761877985999286	0.219855735918002	1	Gm46218
0.0098455348921521	0.219839478826724	1	Vps72
0.000264970912584923	0.219825904173377	1	Atp13a1
0.00131209395819487	0.219637379940209	1	Psmd13
0.0089086599990158	0.219312200174603	1	Fam161b
0.00344813704336223	0.219060520177931	1	Kcnh2
0.000511463328139683	0.218911032210279	1	Usp12
0.00886299714743354	0.218660708380496	1	Rbx1
6.00854038011854e-05	0.21862924394763	1	Lncppara
0.0017851301545669	0.218598895987013	1	Minpp1
0.00353311889909417	0.218478885679119	1	Thop1
0.000824783959772756	0.218373219344201	1	Tex9
0.000869387414632078	0.218119678682066	1	Syngap1
0.000811213331704507	0.217637123763024	1	Prrc2a
0.00236676259695252	0.217588113972227	1	Brf1
0.00404210482474705	0.217503785602077	1	Med15
0.000815548065503271	0.217502178618618	1	2410002F23Rik
0.00433034536381638	0.217187841999379	1	Dcdc2a
0.000217997332985648	0.217094689926147	1	Srp72
0.00247909361263499	0.217062426560119	1	Gpr180
0.00403997310063192	0.216947563474206	1	Suv39h1
0.00209479952576081	0.216821538065291	1	Rwdd4a
0.00315587381631138	0.216819325876892	1	Ncln
0.00289802040457787	0.216459692001569	1	Il6st
8.86519455048893e-07	0.216448964603653	1	Kif21a
0.00473610818390838	0.216275422318718	1	Cc2d2a
0.000779340808363625	0.216194902886653	1	Tmem161a
0.00267245758895579	0.216192873364684	1	Edrf1
0.00104912044389678	0.216169965964267	1	Kbtbd2
0.000188664435734754	0.216115123513149	1	Slc36a1
0.00859153832468063	0.215801734681673	1	Arhgap33
0.00983276864048981	0.2157648284536	1	Flot1
0.00096053470407166	0.215683285006283	1	Rab3ip
0.00178040012509839	0.215642724061701	1	Psme3
0.00800828460476568	0.215240499119193	1	Wdtc1
0.00317370315540734	0.215230818164118	1	Clk3
0.00336092145941831	0.215222376795668	1	Copg1
0.00316774365273034	0.215018203905808	1	Hsf5
0.00405621900614034	0.21481401404412	1	Usp39
0.000909996580345587	0.214766902089841	1	Ids
0.0060911027396872	0.214467148248851	1	Palm
0.00725040513799521	0.21440485637482	1	Orc2
0.00519306285181531	0.214384304637237	1	Slbp
0.000940355081254936	0.214343115430637	1	Brd3
0.000432611827683424	0.214315316285765	1	Pank3
0.000906621390081301	0.21431013991281	1	Slc27a4
0.00029407301307989	0.214241006980949	1	Hnrnpa3
0.00555816359731243	0.214098527895127	1	Yju2
0.00136664249173288	0.213907405874798	1	Ccdc173
0.00274545695378318	0.213888700731082	1	Zfp112
0.00196924438511232	0.213808158711948	1	Limk2
0.00975455085648431	0.213579429630043	1	Zbtb49
0.00427267861282078	0.213503238176124	1	Meis3
0.00103507449649608	0.213435585286308	1	Bcat1
0.00923948478491339	0.213398135203639	1	Ptpn11
0.0061755801551341	0.213089487125178	1	Ybx3
0.000275719599412717	0.213034037488556	1	Aldh7a1
0.00305301972297912	0.212769669619074	1	Akr1a1
0.000838476813291783	0.21245819426497	1	Snx32
0.000229492413367093	0.212418351502849	1	Dbnl
0.00742111853987068	0.212415062251975	1	Ppp4c
0.000467614490836372	0.212384128254814	1	Stx16
0.00010804300188934	0.212354837434334	1	Ints13
0.000815759294551692	0.21184689792983	1	Tnfrsf23
0.00984819232976429	0.211667001318422	1	Polr3f
0.00748955247669472	0.211648577057333	1	Myo5b
1.53892507793642e-05	0.211556324591523	1	Gnas
0.000132648001675535	0.211257304491334	1	Dpp9
0.00010695217539006	0.21110800073245	1	Polr1a
0.00364396335760583	0.210994249563093	1	Ccdc12
0.00725638701980184	0.210874209967857	1	Sdhb
0.000233085265229559	0.210624005285357	1	Cds2
0.00451603665822378	0.210150973499572	1	Pomgnt2
0.000939491409304253	0.210027624650567	1	Nupl2
0.00199712646490159	0.209812917246611	1	Atg13
0.00217989172887654	0.209609465883013	1	Ndufc1
0.00314895326452209	0.209365850887854	1	Trrap
0.000217594893793572	0.209321973262939	1	Arl8b
0.00156721871613612	0.209039561365414	1	Slc9a6
0.000346528181117443	0.208915428147975	1	Bcl2l1
0.000158638142026025	0.208731872185952	1	Mark4
0.00114541574945236	0.208729587984654	1	Pnma3
0.000783262834682171	0.208647131630668	1	Prkag1
0.00179938445636888	0.208577553879762	1	Usp36
0.0010685511569199	0.208515900903861	1	Tle5
0.00045221020752299	0.208363214833027	1	Lrrc42
0.00852386389270527	0.208111390346092	1	Nfkbil1
0.00117168069326612	0.208019727486611	1	Dpysl3
0.000828502210928262	0.207701778884131	1	Wdfy1
0.000684030300568504	0.207682409599253	1	Agap2
0.007012852776538	0.207539926953607	1	Luc7l3
9.74006694000022e-05	0.207401628819262	1	Tomm70a
0.00050833703018958	0.207356855011004	1	Carm1
0.000616512046645421	0.207264046541075	1	Ctdsp2
0.00153288764883592	0.207178966571537	1	Stx17
0.00239874470622012	0.207147677590533	1	Gm7072
0.00166480818906911	0.207124624776301	1	Msmo1
0.00818369728356847	0.207087515464093	1	B230217C12Rik
0.00173694354285781	0.207003276969324	1	Kin
0.000202820318941035	0.206960221561748	1	Sptbn2
0.00130229170563713	0.206313628300402	1	Pgd
0.00839194142832674	0.206168496216273	1	Nucb2
0.00253113641568718	0.205758923100336	1	Cttn
0.00500822908505587	0.205726644202535	1	Gm13563
0.00399675355918026	0.2054203542513	1	Tmem175
0.00210107868745896	0.205237655405011	1	Wdr36
0.00325639158189564	0.20498716412509	1	Nr4a1
0.00185540592709646	0.204921326524038	1	Plppr2
0.00109934921615499	0.204845686202986	1	Cmas
0.00423107274147158	0.204551048799589	1	Ltn1
0.00457716556917653	0.204376524582329	1	Slc35b3
0.0030943092753723	0.204214400222133	1	Cgref1
0.00335217296256013	0.204011801927413	1	Acaa1a
0.000886406340411855	0.203967791289961	1	Nxf1
0.00356847567178962	0.203882754604368	1	E130102H24Rik
0.00506376425430326	0.203060291486488	1	Gnpda1
0.00142047150291799	0.202741020421141	1	Ncbp3
1.68888197244217e-05	0.2026984597838	1	Adgrl2
0.00385864307355358	0.202664540732221	1	Zfp780b
0.000967871665719324	0.202611142488279	1	Smarce1
0.000807482390295832	0.202237406046396	1	Prickle1
0.00240916911667926	0.202181950942778	1	Upf3a
0.000528217261384581	0.20137064376037	1	Nsfl1c
0.00317116938829392	0.201358754532059	1	Trib2
0.00846728980792124	0.201194192775507	1	Ccdc138
0.00288035618826752	0.2011289687293	1	Adcy3
0.00395590618914213	0.200817595990538	1	Stoml2
0.000340118865754922	0.20057097509499	1	Caskin1
0.000604822107600087	0.200438303291081	1	Scyl3
0.0030038082180092	0.200271018874867	1	Kpnb1
0.00144101256309362	0.200177504536454	1	Celsr2
0.00155150475538996	0.200175547364761	1	Ccar2
0.00715565030264065	0.200055559906838	1	Donson
0.00156414705637056	0.199794757551919	1	Phex
0.000836082629488223	0.199622398621986	1	Krba1
0.00593992022491217	0.199578818576125	1	Brip1os
0.00398928172464404	0.199569811630378	1	Dhx8
0.00628264002222368	0.199504134492839	1	Ccdc174
0.00274124702211145	0.199068738831956	1	Ttc26
0.00271838664464072	0.199036974314809	1	Kmt2b
0.00238981992251127	0.198835042072463	1	Cdc26
0.00355162705494257	0.198700402970756	1	2410004B18Rik
0.00398304251952308	0.1984620450959	1	Gtpbp8
0.00531388527789708	0.198352949147792	1	Gpr12
0.00153362734834511	0.198087067631407	1	Lta4h
0.0003748294047653	0.198021367892316	1	Gm37494
0.00495566026276499	0.198017075521595	1	Armh4
0.0037509916427577	0.197947015357896	1	Pigx
0.00132097382457317	0.197754818972024	1	Ccp110
0.00976517243263243	0.197740920025707	1	Msto1
0.000228731966457518	0.197707507354892	1	Gmip
0.00250234993374288	0.197696291088898	1	Klf13
0.000486126200350853	0.197332521999633	1	Zfp800
0.00407590755984223	0.197169917326581	1	Magt1
0.00122547302976753	0.197126962223105	1	Slc25a25
0.000638747430136434	0.197027260796026	1	Aifm3
0.00340647698113852	0.196992801366751	1	Spag9
0.00126934177617077	0.196944028127774	1	Rnpep
0.00310039354401495	0.196773697316669	1	2610507B11Rik
0.00508078437290363	0.196742955896755	1	Zkscan6
0.0039652391342507	0.196724051555789	1	Zfp655
0.00177781556193504	0.196326244890579	1	Cotl1
0.00760627269018327	0.196202557629406	1	Lrrc58
0.00278408093458062	0.196089237865279	1	Tekt2
0.00512236487622556	0.196059986948423	1	Zfp617
7.15157294585792e-05	0.196010236716843	1	Azi2
0.00759966236168766	0.195826378540388	1	Hectd2os
0.00056143263386419	0.19566532242184	1	Eogt
0.00384386033418458	0.195308844662526	1	Pwwp3a
0.00101283339027464	0.195300075746236	1	Serac1
5.92723654123429e-06	0.195298257666447	1	Optn
0.00489697242670204	0.195243304086328	1	Alg1
2.64722487611537e-05	0.1951747392527	1	Prpf40b
0.00769222974499181	0.19512937824237	1	Rnf114
0.00245343475431028	0.195082496728476	1	St6gal1
6.03572055426989e-05	0.195068831866587	1	Synj2
0.00171153399042062	0.194799292813669	1	Scaf1
0.007676488966767	0.194594855133509	1	Actr10
0.00790857032897158	0.194328241115314	1	Actr5
0.00512776541334246	0.194128007033818	1	Tyw5
0.000973469188157365	0.193995135901433	1	Blm
0.00114084189703623	0.193966878883724	1	Cdc123
1.44814287560936e-05	0.193960575790894	1	Sdc3
0.00324838870061123	0.193792436073884	1	4933406C10Rik
0.00776089764338131	0.193700459774136	1	Iglon5
0.00214088156990685	0.193685958240521	1	Nup37
0.00930428038500609	0.193519575097108	1	Rbm42
0.000919449554968109	0.193345652488472	1	St3gal5
0.000860412033063159	0.193255658387278	1	Clptm1
0.00510890058636472	0.193252569727199	1	Cthrc1
0.00222748126364464	0.193189276299131	1	Bean1
0.00301029033427018	0.19313356465766	1	Clk2
0.00411280095870887	0.192941594628163	1	Tyw1
0.000182206224155876	0.19293631504752	1	Pcf11
0.000137877496921765	0.192849984251911	1	Serinc2
0.00159499565173437	0.192764669049716	1	Camkv
0.00402471735459829	0.192547035991426	1	Med8
0.000716983066363932	0.192475864395	1	Ipmk
0.00321076662564255	0.192388224344679	1	Ssx2ip
0.000869820088098726	0.192375130963981	1	Pdha1
0.000299954039617146	0.192317297505943	1	Polr3e
0.00521602713143765	0.192191311035854	1	Cmpk1
0.00221715250075379	0.192096277657218	1	Pard6g
0.00382191537770507	0.191949552864752	1	Glod4
0.00181079314127596	0.191783893023351	1	Cxxc4
0.00840767241869159	0.191669780760724	1	Strip1
0.000858178826844715	0.191666270985365	1	Colgalt1
0.00070469032656332	0.191570207587413	1	Actr1b
0.00392662587080977	0.191451395746725	1	Scrt2
0.000984089008522932	0.191314812795121	1	Ppp3r1
0.000404025192940566	0.191231817362287	1	Sepsecs
0.00906825640160098	0.19119815262113	1	Exosc7
0.000894931837535367	0.191144363882662	1	Crls1
0.00553800337587205	0.191007387882116	1	Fam185a
0.00716149874799728	0.190696446761022	1	Aggf1
0.00752098704800093	0.190683587072323	1	Sh2b1
0.00750520973994352	0.190549012587386	1	Mtch2
0.000785743922555997	0.190418973155453	1	Rab22a
0.00142455518528065	0.190333863274148	1	Zfp763
0.00365794733839582	0.190248401047842	1	Becn1
0.000835573024938871	0.190186327034453	1	Fam57b
0.00860337727041523	0.19018006284398	1	Champ1
0.000405338914347613	0.190114218917324	1	Mettl22
0.00506797078820035	0.190084310074526	1	Pnn
0.000122204233361359	0.19006617399333	1	Rufy1
0.00024840008843329	0.189778883436806	1	Elp3
0.0046514538184903	0.189438604565755	1	Nkap
0.00922891511361242	0.189220934010283	1	Hsdl1
0.00800656480644236	0.188905638776192	1	Ints7
0.00344971152837301	0.188840354866241	1	Gpbp1l1
0.00543543722515011	0.188734367203232	1	Senp8
0.00248368411554278	0.188680931374141	1	Minar2
1.39106309351496e-05	0.188618159751409	1	Hnrnpa2b1
0.00185818700121578	0.188555743506279	1	Wdr78
0.00198018239770142	0.188254611521251	1	Wdr92
0.00045773137753088	0.188224034516976	1	Cpsf4
0.000270183887736598	0.188199500931724	1	Csdc2
0.00341961871383704	0.188166523665869	1	Chga
0.00109687544826913	0.188140197598608	1	Aifm1
0.000413109721142412	0.188112879752533	1	Upf1
0.00011979252220572	0.187844865788004	1	Fbrs
0.00142748155189895	0.187808650861461	1	Uqcrc2
0.00425362811808952	0.187749869621307	1	Sh3bp5
0.00909133262802426	0.187669560342683	1	Fut11
0.00253276851817666	0.187516153828371	1	Snrpd3
0.00335870761855951	0.187475499375796	1	Clstn3
0.0028885198957962	0.187309419571016	1	Cdk5rap3
0.00227298958085092	0.187137316487194	1	Mcc
0.00137724127577676	0.187137103225032	1	A230077H06Rik
0.00605135154327487	0.187088278884706	1	Hgsnat
0.00774560672421415	0.186929040489799	1	Lpcat4
0.00637939467793923	0.186688559981289	1	E130311K13Rik
0.000984387521917102	0.186618319906919	1	Dact3
0.00027042561833521	0.186573743872847	1	Tmf1
0.00576857385236872	0.186567535498845	1	Top3a
1.43755941674811e-05	0.186535259338178	1	Speg
0.00276242864097926	0.186102320891444	1	Fem1a
0.0036673208078	0.185932680069332	1	Gm49654
5.44851815759409e-06	0.185802825769987	1	Map4k2
0.00045303980817668	0.185781827434089	1	Rab10os
0.00751691934208467	0.185771298512034	1	Slx4
0.00176973192804733	0.185765290509106	1	Mdm1
0.00796899604715276	0.185478703726023	1	Zdhhc21
0.000119694520417792	0.185351925192132	1	Fzd3
0.000203571500738824	0.185230120975935	1	Rpn2
0.000212007069495316	0.185220633664356	1	Smyd2
2.31500125939489e-05	0.185139934760538	1	Ece1
0.00181233056353683	0.184995721603933	1	Arhgef25
0.000535057534213559	0.184901291420172	1	Tmem184c
0.000461439715135736	0.184765084304764	1	Trmt13
0.00406904336282202	0.184700199682309	1	Chtop
0.00913659534479973	0.184302180138061	1	Cript
0.00221630290918905	0.184299410274984	1	Ift52
0.00273299328531333	0.184229266908507	1	Tbp
0.000313566008243858	0.184034532317634	1	Ubap1
0.000210674989199855	0.183927319526325	1	Mbnl1
0.00103863156559314	0.183664492322008	1	Lss
0.00155043191256229	0.18320761787698	1	Ddrgk1
0.000191117122701754	0.182973987126329	1	Slc35d1
0.000203899195276427	0.1828685867032	1	Ndst1
0.00117584072810206	0.182792880112967	1	Slc39a9
0.00933021614059281	0.182648510482166	1	Dnajb4
2.10489604333414e-06	0.182633249217524	1	Rbm39
0.00637013046662058	0.182296020925286	1	Vps29
0.000510397811530244	0.182270526188987	1	Rnf146
0.00649917459527712	0.18198820023614	1	Cntrob
0.00852343954044704	0.181704649355422	1	Mest
0.00398794962412654	0.181601788898001	1	Casp3
0.00264891850355196	0.181450944507225	1	Eif2s3x
0.00974845175399647	0.181410000485669	1	Hk1
0.00969449136722146	0.181168578049227	1	Pcgf6
0.00334968899067869	0.181127747522669	1	Irgq
0.000133071400295155	0.181118488939441	1	Elovl4
0.00585480862089668	0.181115709368735	1	Dcakd
0.00957470553251046	0.181097431458792	1	Cdkn1a
0.000800155192417184	0.181086215439912	1	Ttc1
0.00970333175144741	0.180850092690889	1	Sspn
0.00347835335954053	0.180829637420794	1	Atf6b
0.000999372750947432	0.180725105231976	1	Col5a1
0.000992446993861	0.18063508008705	1	Entpd3
0.000523865589892311	0.180351702124338	1	Hprt
0.00980429861904614	0.180309346025591	1	Adat1
0.000255368544459652	0.180079474174383	1	Rab11fip5
0.00251794594821995	0.180039463790781	1	Arl6ip5
0.00757226640653604	0.180036961495505	1	Tmem94
0.00556301952637213	0.180029626422697	1	Asb13
0.00137126653497339	0.179992357672522	1	Heca
0.000313593684264911	0.179749113872969	1	Wdr3
0.00538932269657379	0.179729865606835	1	Fam57a
0.000600040037650377	0.179285581954164	1	Rhot2
0.00556278125377027	0.178766573085076	1	St8sia3
0.00133779670101824	0.178699950728476	1	Ascc1
7.94775563816703e-05	0.178301198575582	1	Tsen2
0.00111432135430503	0.178288541614833	1	Abcd2
0.00129012928058073	0.178196444720407	1	Prpsap2
0.00497359186127971	0.17812052686098	1	Zfp398
0.00744952697238846	0.177987335526922	1	Sugp2
0.000361304260023787	0.1779381634019	1	Sec22b
0.0041731305226493	0.177549606782512	1	Map2k2
0.0044853932592043	0.177371926238318	1	2510039O18Rik
0.000125029911822749	0.177335233713415	1	Bcap31
0.00611913003197784	0.177171066439226	1	P2rx2
0.00450257528018325	0.176806770401416	1	Nipal3
0.000116294959231528	0.176557054951936	1	Sema6b
0.00573403702939135	0.176334852266431	1	D030055H07Rik
0.00287770070483864	0.176212007519585	1	Dstn
0.00306532701003813	0.176024315643994	1	Erich3
0.00154948118593203	0.175892940629075	1	Api5
0.00433074423626655	0.175826793701964	1	Pomt1
0.000315379796393288	0.175772417840493	1	Ufl1
6.78323672714562e-05	0.175634897993369	1	Acss2
0.00062826550057268	0.175553149303234	1	Ap2a1
0.000139242347457175	0.175538437173046	1	Zfp330
3.8106268368281e-05	0.175511124164005	1	Smpd4
0.00183259796061602	0.175455026751079	1	Macrod1
0.00193969441382822	0.17523476814629	1	Hsd17b4
0.00181149987356726	0.174777758551399	1	Ddx31
0.00163092200626132	0.174741019595163	1	Irf2bp2
0.00586843842524463	0.174671312936673	1	Akirin1
0.00830643040766072	0.174245741471596	1	Ppid
0.00195360204632939	0.174018563243194	1	Plcxd2
0.00329066797527913	0.173997827477235	1	Pik3c2b
0.00829675696658721	0.173940556999491	1	Abhd10
0.00185300617100794	0.173871886655348	1	Sgsm3
0.00427234648215729	0.173869002383902	1	Pip4k2c
0.00476637778728552	0.173610324424235	1	Wbp11
0.000370222040454529	0.173592155271685	1	Rbpj
0.00713107176645414	0.173466046046395	1	Zfp951
0.00293702189425816	0.173465072978058	1	Fam92a
0.00883201891054094	0.173276449287995	1	Sf3b2
0.00521773069372664	0.17314970598602	1	Tgfb1i1
0.00278564602002353	0.172959912383172	1	Gspt2
0.00018608309438144	0.172884588492732	1	Med17
7.08840959091716e-05	0.172825306923079	1	Dnajc2
0.0082221937347424	0.172820504925705	1	Zfp354a
0.00225230562103874	0.172807950134405	1	Tmem39a
0.00222952092258959	0.172617261235969	1	Ube2n
0.000433741714241987	0.172599882037278	1	Zfhx2
0.00533712642464625	0.172272965070472	1	Dhx16
0.000849801612046683	0.172124326152281	1	Tmem87b
0.0065593414268844	0.17211949958207	1	Camk2n1
0.000112002054829595	0.171979974717925	1	Fbf1
0.00359370482751375	0.171941002123567	1	Gm49359
0.00470707962296851	0.171874424796193	1	Nsmaf
0.00145112645497641	0.171739761654952	1	Aagab
0.00311686630462583	0.171705536030982	1	Ugdh
5.82731216361615e-05	0.171560782740518	1	P3h3
0.00263892837342935	0.171347484533612	1	Zdhhc3
0.00815350867083526	0.171301144178002	1	Foxred1
0.00374271537584225	0.1712577600784	1	Nelfb
0.00158103553269046	0.171251083210664	1	Det1
0.000155567165276259	0.170997714710124	1	Gramd1a
0.00478495190143501	0.170900065555955	1	Zdhhc16
0.00136885703958281	0.170688339567382	1	Gpatch11
0.00339647981738324	0.17065978842405	1	Ythdc2
0.00299212762812261	0.170646418333811	1	Gabarapl1
0.000107686217185441	0.170310088505307	1	Dync1i1
0.00103687749078109	0.169923877735418	1	Glrx3
0.000478386861298207	0.1698337795836	1	Tatdn1
0.00922689407604206	0.169828709120821	1	Tsacc
0.00044877692666682	0.169559227368456	1	Atg4c
0.00217815150393565	0.169517809222556	1	Ddx27
0.000585313455863931	0.169502149449964	1	Impdh1
0.000127162479969205	0.169284982955625	1	Eif4e2
0.00506374671737591	0.169160310213649	1	Fgfr1op2
0.000779967754557976	0.169074000643741	1	Utp4
0.000115807387008388	0.169015549821327	1	Ptar1
0.000436530331867245	0.169006452734663	1	Mettl9
0.00304257901225375	0.168973437976925	1	Rbbp6
0.0016112408788321	0.168846191424401	1	Ccdc18
0.00196523205117125	0.16881987682311	1	Skap1
0.0057497729746915	0.167800244692321	1	Kcnc3
0.00218194040823794	0.16739019710774	1	Tab1
0.00161195710799015	0.1673836547574	1	Cdkn1b
0.000689947241944597	0.167268202665952	1	Ubr7
0.00208170916765409	0.16724297842437	1	Zfp974
0.000369747064389365	0.167211437447715	1	Zfp60
0.000175217347810515	0.167159248907141	1	4931406C07Rik
0.00358260307319749	0.166927303636989	1	Tm9sf4
0.00584242175728836	0.16689316000934	1	Tmem237
9.04393686597294e-05	0.166802475178269	1	Scarb2
0.00813324091015954	0.166261027714436	1	Iws1
0.000331643072136366	0.166128653063377	1	Parp1
0.0020489537740316	0.166106312052153	1	Zfp160
1.76018728334187e-05	0.165836383379808	1	Ppp1r12c
0.00525551279181962	0.165734558589044	1	Kxd1
0.00248466190852609	0.165692367366652	1	Ankrd45
0.00365960954692428	0.165632253486528	1	Zfp846
0.000586957571396775	0.165584306420619	1	Gnasas1
0.00730172637108933	0.165565750566192	1	Nol8
0.000402362715975936	0.165421393045455	1	Vipas39
2.4003770267003e-05	0.165160022184836	1	Mpzl1
0.000364332730399593	0.165127172853465	1	Myh9
0.000617072495721891	0.164955133611258	1	Rdh13
0.00380374631907046	0.164552963327529	1	Ncapd3
0.00818317803163851	0.164338114221951	1	Zfp212
0.00548585280625523	0.164286885290972	1	Asah1
0.000834737066176896	0.164277842567376	1	Heg1
0.000683603281818595	0.164193373820232	1	Ncan
0.00733940039784275	0.163998689198767	1	Psmd7
0.00555204468259549	0.163869305049982	1	Mboat1
0.000141923815217903	0.163739289159284	1	Fam91a1
0.000335846554489843	0.16367750091357	1	Tmtc3
5.35784316528805e-06	0.163654811382605	1	Aatk
0.000138447582880949	0.163529305077644	1	Tbc1d20
5.39089408763009e-05	0.163527475906268	1	Ctps
0.00036563788639236	0.163510689754322	1	Zfp276
0.00874063839891641	0.16342955552609	1	Nme6
0.000135352535183993	0.163298528934434	1	Psmb7
0.000922037555761386	0.163262163713942	1	Ric8a
0.000841088474573836	0.163228204773294	1	Arl5a
0.00293189968551792	0.163226848738912	1	U2af2
9.91310799864513e-05	0.162844725731813	1	Bcl9l
0.000604651460056487	0.16281223270458	1	Hsf1
0.00556936642691441	0.162805424513962	1	Luc7l
0.00430563115791709	0.162697694484008	1	Fam98a
0.000466993582982649	0.162624526442362	1	Pelp1
6.42690543163158e-05	0.162577129626383	1	Hadhb
0.00867266630994405	0.162573936353402	1	2310057M21Rik
0.000310235484077275	0.162412370208749	1	Azin2
0.00327887851499088	0.162304693171797	1	Pik3r2
0.00040544549221538	0.162163754618726	1	Itpa
0.000149373872567856	0.162118464240066	1	Kcnt1
1.0732525326231e-06	0.162107423938938	1	Flna
0.000610320757758769	0.161780384524121	1	Eif2ak1
0.00711556499495066	0.16164097731321	1	Mak
0.00122934714681309	0.161584384480292	1	Txnrd3
0.000542792103285772	0.161373753375286	1	Lpcat1
0.00524215500947474	0.161366269114427	1	Mpv17l
0.00363284958839247	0.161282036882983	1	Sfxn1
0.0020252452941427	0.161223045666486	1	Serpini1
0.000284765006649165	0.161164630765984	1	Ano8
0.0012091659210264	0.161139688580731	1	Mib2
4.3000366202236e-05	0.160963426741374	1	Dync1i2
0.00206226901747646	0.160809562065256	1	Pdcd10
0.000813405855762024	0.160674107132712	1	Twf2
0.00272760756781361	0.160636716614466	1	Caml
0.00671880754482921	0.160617162019895	1	B3galt2
0.000136625362358411	0.160381317168784	1	Tubgcp2
0.000272660341035336	0.160252042965088	1	Vps4b
0.00161582228771882	0.160187905062284	1	E4f1
0.0034173874084795	0.160140545143041	1	Col4a1
0.00208393280082982	0.160124063951274	1	Ehd4
0.0094736362725926	0.159777301887609	1	Psma3
0.00176220379929746	0.159676030538855	1	Zfp512b
0.00992070740979917	0.159637378757731	1	Spata6
0.00806896151981247	0.159540854184268	1	Tex15
0.00148811982549533	0.159526192485115	1	Arid3a
0.000337397058940174	0.159431223335865	1	Asic1
0.000264100077042426	0.159397834228703	1	Lars2
0.00282817020977809	0.159396973536308	1	Zfp786
0.00068809992985067	0.159319880949503	1	Gm5577
0.00306406313942782	0.159318115547301	1	Bbs1
0.00300712767947711	0.159308003282603	1	Xk
0.00336968328279847	0.15925014794416	1	Rundc3a
0.000225443859520839	0.159164068428806	1	Cyhr1
0.000534932101300893	0.159078276510316	1	Sec16a
0.000393244208476547	0.15887803189986	1	Crat
0.000876721623903541	0.158822427576281	1	Kars
5.47400059948217e-05	0.158715836525971	1	Trpm4
0.000130549113285539	0.1586364613288	1	Tmem67
1.03048056349213e-05	0.158142370904727	1	Clip3
0.00142304616562004	0.157965042316367	1	Trit1
0.0082936571229585	0.157749164190746	1	Kcnh5
7.10065465318998e-05	0.157642155499517	1	Taf1
0.00657118878381973	0.157616268649403	1	Angel2
0.00201162575609274	0.157607156263489	1	Rnf123
5.24239781956252e-07	0.157388570051924	1	Mapt
0.00016111770588281	0.157342168501281	1	Golga2
0.00250952957648609	0.15711273407836	1	Skp2
0.000288695664289542	0.156985467792463	1	Brpf3
0.00427129941252494	0.156918527279509	1	Dnajc21
0.00252571806080995	0.15681596849365	1	Hmgb3
0.00182034083078042	0.156717181565289	1	Pea15a
0.00137346459131148	0.1566440708916	1	Ganc
0.000385293922090826	0.156493771989169	1	Oaz2
0.000990345406717701	0.156332105674778	1	Sumf2
0.000158732288688512	0.156242817168189	1	Panx2
0.000123191161114917	0.156093697586904	1	Jph4
0.000374483806710445	0.156071012224086	1	Mkrn2
0.00601468244738289	0.155992318300866	1	Ubxn2b
0.000480656073085118	0.15597601894034	1	Fmnl1
0.000138876854666961	0.155931385778244	1	Gpsm1
0.000268821641989845	0.155925039919139	1	Pprc1
0.000221839275406395	0.155865598983833	1	Zswim8
0.000281937216249269	0.155716097956579	1	Rmdn2
0.000475571451773543	0.155685133263849	1	Dap3
0.00379114836377974	0.155658561477441	1	Rtn4r
0.00520270219637123	0.155584880386733	1	Rabl2
0.00655251750888736	0.155526405803935	1	Kcnc1
0.00134729177956152	0.155421594749057	1	Dnajb12
0.000435736285739167	0.15515174621067	1	Igsf3
0.00611009588553437	0.155143574621479	1	Zbtb7a
0.00130179203276293	0.155091093251358	1	Plpbp
0.00573914068672093	0.15499433723815	1	Mrps11
0.000827433092855081	0.154985704285104	1	Nr1d2
0.00107929203013347	0.154969910901366	1	Farsa
0.0037051683152543	0.154770983657931	1	Bbs7
0.000348617810457642	0.154603634866734	1	Rftn1
0.00973176596497099	0.154467689255482	1	Dcaf15
0.00704397488049801	0.154441805701487	1	Adprhl2
0.00134570133388557	0.154414898700744	1	Tfdp2
0.000143969450362347	0.154325991098387	1	Apaf1
0.000671756305512276	0.153919287712605	1	Pcgf2
0.00297310071133349	0.15376872049885	1	Eef1aknmt
0.00204485699961487	0.153684226953275	1	Zfp746
0.000186530885635196	0.153473951486325	1	4931428F04Rik
0.00280493732622578	0.153377657802807	1	Tspan17
0.00754446550228633	0.153363324921851	1	Prag1
0.00809320330202623	0.153216698184249	1	Zfyve16
1.38109227404263e-06	0.153209209854378	1	Otud5
0.000571555243413239	0.15319338978201	1	St13
0.000957259109109348	0.153052113920561	1	Abcg4
0.00401416285325659	0.152860435172867	1	Mphosph8
0.00187955164297421	0.152781678642585	1	Ccdc40
0.00111685585232026	0.152730395522997	1	Bcl9
0.00335458731259601	0.152667148597852	1	Tacc2
0.000691680348468466	0.152634388760532	1	Rcan3
0.00236087143558799	0.15260192918102	1	Nr3c1
0.00228678815447445	0.152548267352492	1	Elovl2
0.00155803267679178	0.152441833651083	1	Rab3gap2
0.000410549382154827	0.152414141908951	1	Ccs
0.00330987363252388	0.152398480029027	1	C87436
0.000382682693406653	0.152315886807533	1	Txnl1
0.00019152727086897	0.152183562314671	1	Ddx25
0.00854152189594523	0.151944890640874	1	Snx18
0.00119210914850701	0.151838237666577	1	Klhl20
0.0013933740394686	0.151729465360013	1	Hic2
0.00108109214498058	0.151650762029029	1	Zscan18
0.000621259666993675	0.151642132041805	1	Cog7
0.00283186120745513	0.151433100695442	1	Sars
0.000156406725010075	0.151383991984578	1	Extl2
6.15695777286408e-05	0.151350723395528	1	Osbp
0.000435969648866122	0.151313717844484	1	Gtpbp1
0.00127919222649651	0.151143392101951	1	Seh1l
0.000381382278851256	0.150980473534931	1	Ttll1
3.00745958908141e-06	0.150961394682554	1	Shisal1
0.000769250055531591	0.150888234509071	1	Acap3
0.000624886170255111	0.15042891005023	1	Gatb
0.000103939004369464	0.150404441592726	1	Shank1
0.00254784501514939	0.149969369679554	1	Zfp58
0.000841379491668947	0.149939411737653	1	Pigl
2.34535479388819e-05	0.149938236713702	1	Cep295
0.00288350469558574	0.14991781491342	1	Ranbp10
1.35846676916467e-05	0.14984878947352	1	Szt2
0.000203413424989066	0.149650786446335	1	Zmym5
0.00127083334412617	0.149570030883942	1	A630089N07Rik
0.00271460865487455	0.149563177638008	1	Prmt7
9.86225404217207e-06	0.149551123189639	1	Lrrc45
0.00118106158390371	0.14950210522237	1	Scp2
5.53107372078343e-05	0.149493284547236	1	Neurl1b
0.00378225268444494	0.149319844558288	1	Fbxo30
0.00325073924868608	0.149280444394731	1	Polr1b
2.8496360408357e-05	0.149280023671017	1	Zc3h3
0.00921602472984098	0.149182442984792	1	Iars2
0.00206412979417166	0.14912896982466	1	Slc25a14
0.00998255771143962	0.14912780159424	1	Gm47710
0.000221091856052896	0.149079369753034	1	Zc3h7b
2.84350571410026e-05	0.149078706443886	1	Pde4a
0.000710479307673144	0.148988040212855	1	Uba3
8.44864302826255e-05	0.148981783520708	1	Ndufv2
0.00668373586515985	0.148979868257103	1	2410131K14Rik
0.00838329808462787	0.148902008565789	1	Gm6225
5.4006155247327e-05	0.148717203322834	1	Cars2
0.0084941460317011	0.148707223461223	1	Tpp2
2.49330637645763e-05	0.148608341433363	1	Supt6
0.00650423007222612	0.148546199733813	1	Plk4
0.00799069129043447	0.148474920317914	1	Ube2d1
0.00103085900750951	0.148379891871585	1	Tbc1d9b
3.90931294156953e-05	0.148357872008833	1	Rhbdd2
7.9187878298778e-05	0.148203882437629	1	D630023F18Rik
0.000329121218228826	0.148160511877819	1	Kif17
7.02123329545197e-05	0.148150539525202	1	Map7d1
0.00320166612098209	0.148002957041547	1	Thbs3
7.73431830071825e-05	0.147959551878428	1	Nap1l1
0.00106007145969656	0.147919602771879	1	Slc25a19
0.00160989198256994	0.147907194778036	1	Sdha
0.00346216377969958	0.1478008285142	1	Apoo
0.000512261613468082	0.14764184209815	1	Fam216a
0.00543383742398945	0.147521220883938	1	Ctns
0.000877332646069121	0.147371052275053	1	Cntfr
0.00144961046710998	0.147321047971669	1	Gpatch1
0.0013509287988954	0.147291867370215	1	Zfp81
0.000170180994444364	0.147222444790187	1	Sgcb
0.000672417868457952	0.147157878084084	1	Pdhx
0.0083188694918047	0.147082785443224	1	Bcat2
0.000216953768997918	0.147080252737273	1	Hhipl1
0.00142904059763436	0.146945183642446	1	Gpn3
0.00257127686649263	0.146931611218495	1	Ube2z
0.000512865035292336	0.146728142154232	1	Wipf1
0.00125067948588714	0.146708136639122	1	Usp20
0.000187705424598383	0.146626796599168	1	Prkrip1
0.000151259334035572	0.146532217691887	1	Ppargc1b
0.00147961717109514	0.146520217260601	1	Zfp810
0.00116024045556896	0.146500337496305	1	Ankrd29
0.000161700007479988	0.146472258090459	1	Stx2
0.00078775063986978	0.146441101753955	1	Appl2
0.0043428620563126	0.146439870441132	1	Psph
0.00428573816777811	0.146376557057555	1	Atpsckmt
0.00111799940840252	0.146273192773349	1	Ccdc90b
0.000322554958728855	0.146199623799117	1	Tbc1d13
0.00863391465117093	0.145858640260319	1	Gm21798
0.000105530781137821	0.145837270030213	1	Trp53i11
0.000175619625071396	0.145716977085143	1	Camta2
2.97469227116919e-05	0.145577191177959	1	Cox18
0.00060958373438811	0.145539236454284	1	Rtbdn
0.00306556196090355	0.145502369563144	1	Comt
0.00023427745455344	0.145436138206829	1	Zbtb5
0.00547212298770479	0.145402975497698	1	Coch
0.00459007921839734	0.145301088049095	1	Aasdh
0.00916808446156509	0.14528888983053	1	Prrc1
0.00201117918097594	0.145268541959386	1	Ephx4
0.0001809262217617	0.145205176701358	1	Nacc2
0.000721920280145897	0.145069652197042	1	Ttc7
0.00159712000583254	0.145020638890387	1	Alg8
4.96471890498062e-05	0.14501325886138	1	Rasgef1c
0.00265818844642354	0.144889782974706	1	2610002M06Rik
0.000170612041640365	0.144886017094537	1	Crhr1
0.000441140315091981	0.144868107620806	1	Bcl2l11
0.00320815247781024	0.144723842292658	1	Nat8l
7.34104030327768e-05	0.144676428917201	1	Wdr35
0.0038813222841756	0.144649721365043	1	Gtf2a2
0.00415074350356713	0.144374622186147	1	Gm3173
0.000728254863846038	0.144312598850877	1	Pik3cd
1.31715291256582e-05	0.144249814132205	1	Lmnb1
0.00122807691138056	0.144211361364627	1	Eefsec
0.00887161965006892	0.144119592403708	1	Otulinl
6.21106586418713e-05	0.143719697939411	1	Pex7
0.00575013304546675	0.143659996361862	1	Sh2d5
0.000237462256344298	0.143609966980146	1	Kdelr1
0.00140969235828756	0.143508762833897	1	Cgn
2.01939958581801e-05	0.143398320721878	1	Zfp664
0.000193137744204337	0.143347913763996	1	Ern1
0.000674583838399518	0.143250036050619	1	Mlycd
1.16642459743453e-05	0.143204190087863	1	Dgcr8
0.00408660363208828	0.143116090609628	1	Prxl2c
0.00274821615132024	0.142911818690426	1	Swt1
0.000204222852930471	0.142814812683314	1	Gm48957
2.33745591202551e-05	0.14269208957662	1	Dctd
0.00147639650333567	0.142526942255168	1	Fcf1
0.00114204301562335	0.142462574455029	1	Gal3st1
0.00384926116900511	0.142320496909039	1	Tmem179
0.000200775412253243	0.142295656093502	1	Galnt2
0.00546133165315701	0.142066326974061	1	Ifrd1
0.00297355480559836	0.142057851949088	1	Fam3c
0.00064695201279704	0.141885421093515	1	Bdh1
0.000173682332620874	0.141692554977811	1	Tmem260
0.00166492670496743	0.141666229345642	1	Atg4b
0.00281346326388974	0.141601790557277	1	Abhd16a
0.000493753265335417	0.141589508516031	1	Ddx3x
0.00235700816773541	0.141585941491334	1	Slc25a23
0.00115452071123806	0.141450477411765	1	Tbc1d14
0.00163959592304253	0.141398567868624	1	Lgals8
0.00113468608593493	0.141390289529224	1	Atp6v0e
0.00271180534496563	0.141188427292576	1	Dnajc8
0.00476633077541457	0.141064672358603	1	Eif4a3
0.00318342457574569	0.141024654223307	1	Cdv3
0.000530027401672854	0.140810302307116	1	Jup
0.000139143187690308	0.140677736836436	1	Rnf11
0.000179150622895222	0.140663707451483	1	Brd2
0.00349895587360411	0.140169545088142	1	Atg12
0.000426417962279526	0.140085618913381	1	Nek9
0.00160655161971326	0.14003412450226	1	Abca3
0.00321570401430862	0.140010225564787	1	Foxp4
4.45727978060574e-06	0.139965178206662	1	Strbp
0.000537762053472177	0.139898635841674	1	Sar1a
0.000171579841691966	0.139889208357908	1	Lrrc4b
0.00398702401938124	0.139863585502172	1	Sptssa
0.00465002960400564	0.139859790738631	1	Gdf11
0.00415366436407129	0.139846383539886	1	Cbx5
0.000203158950071562	0.139802770422188	1	Ints9
0.00213865198882956	0.139665744764311	1	Nup107
0.000277957804834795	0.13957664150434	1	Ppp1r2
0.000572538454241503	0.139559759712819	1	Hcn3
0.00467884702527751	0.139378101320968	1	Cadm4
0.000394917567757377	0.139349623663945	1	B4galt2
0.000596257315894797	0.139223029048204	1	Ptpn22
4.62002979627939e-05	0.139142568489292	1	Ppil6
0.00732909622064924	0.139141412863602	1	Ppp2ca
0.00384507224575305	0.139128599546998	1	Fbxo4
0.00162075538404333	0.13910586875502	1	Shc2
5.03736487182363e-07	0.13897134579404	1	Prdm11
2.70711834376801e-05	0.138967537311045	1	Pla2g4e
0.000188786470739148	0.138905735716375	1	Slc17a5
0.0092401783016608	0.138894613172527	1	Zc3h4
0.00689802306119133	0.138618252330942	1	Jun
0.00178776824720947	0.138605087183936	1	Ogfod1
0.00751299005494643	0.138477972846681	1	Rtn4ip1
0.002273017215729	0.13840080305529	1	3010001F23Rik
0.00066847522489762	0.138394038871036	1	Slc25a32
0.000189494167658511	0.138361506655709	1	Hdhd5
0.000665081305099733	0.138354429195152	1	Zfp267
0.000402104541902675	0.138240447678605	1	Hinfp
0.0013883107653371	0.138217029439646	1	Preb
0.00356206102080752	0.138214549181257	1	Mrpl9
0.00297110934213706	0.138164851967595	1	Sec61a1
2.05058833626667e-06	0.137356525944321	1	Utp20
0.00108505064884039	0.137271553971785	1	Agbl3
7.48724081714352e-05	0.137151124016282	1	Fem1c
0.00304590969512156	0.137074955228534	1	Cct4
0.00418752513126538	0.136961884191307	1	Syndig1l
0.000338969198758	0.136907794457415	1	Ephb6
0.00809235318323178	0.136781076345849	1	Gm9899
0.00170060102859205	0.136677968141283	1	Pdk3
0.00310707014900799	0.136568875201811	1	Zfp53
0.00198181178071697	0.13651911456654	1	Tmem161b
0.000151859450324716	0.136467001532822	1	Ccni
0.000111318885840168	0.136350361777073	1	Zfp180
0.00111836794187786	0.136273074975476	1	Cast
0.00432359902273582	0.136218357506584	1	Gm19265
0.00105390205935882	0.136064526783084	1	Xpc
0.000134104048045844	0.135817038323708	1	Dhcr7
0.000332370226645469	0.135808651582672	1	Tef
0.000379080399806274	0.135675599060262	1	Thoc5
0.00234200226687479	0.135669082435782	1	Ankrd39
0.00113677975518434	0.135616386418871	1	Wdr13
0.00164891701287173	0.135501484652965	1	Irf9
0.000898249501949645	0.135363445418269	1	Lrrc8d
0.00123544909359951	0.135312384678923	1	Supv3l1
1.8237892426431e-05	0.135195006605846	1	Fat4
0.000913947143624617	0.135111047114854	1	Mtx3
0.000226622259949393	0.135106848662146	1	Acad9
0.000542854367291226	0.134778793586784	1	Ikzf4
0.000865442111106592	0.134646868500322	1	Nmrk1
4.68155631460676e-06	0.134509741156331	1	Klhl26
0.00153950413642456	0.134488257379522	1	Atrip
1.6834633002972e-06	0.134468579943008	1	Epha8
6.83922731931773e-08	0.134427662719488	1	Gria2
0.00256789032273334	0.134376661428424	1	Chpf2
0.00170591154003915	0.134369456667824	1	Pld3
0.000909810172449949	0.134337078586512	1	Pop1
0.00536364178714939	0.134307097496318	1	Rabggta
0.00609214264058647	0.134154286038296	1	Metap1d
0.00195864482247815	0.134151868477166	1	Eif4ebp2
0.000289991160032637	0.13384220886129	1	Fat1
0.00345845721400652	0.133575934312003	1	Hnmt
5.67733921150501e-05	0.133568736195773	1	Prpf6
0.000376115760054643	0.133401332467299	1	Slc22a15
0.000402664489344424	0.133273368996501	1	B230307C23Rik
0.00998815938506823	0.133176984572842	1	Pgrmc2
0.00439076774955863	0.133156215422853	1	Ppp1r8
0.00268656825387508	0.133010917471514	1	Fam98b
0.00514685880255249	0.132989728437019	1	Ss18l1
0.000194723601867187	0.132780249005761	1	Sec23ip
0.00304815452817661	0.132620874874657	1	D6Wsu163e
0.000623310052323944	0.132367369525761	1	Stam2
0.000638981969548888	0.132224121224445	1	Golga3
0.00954273751376823	0.132218735648982	1	Glt8d1
0.000986613327031858	0.132197662539539	1	Entpd7
0.00139942235201681	0.131824753963866	1	Fam50a
0.00081069661951887	0.131671464530416	1	Polr3k
0.00976383908654273	0.13159751524477	1	Ankrd6
0.00555600357581293	0.131431590637309	1	Cdca7l
0.00031286876735951	0.131430080256514	1	Edem2
0.000504273642354767	0.131232503536801	1	Pcgf3
0.00126909947998453	0.13118658726474	1	Gm12905
0.00048805525668988	0.131078047309799	1	Ric1
0.00352672836112629	0.130909046652536	1	Fbxo46
0.0033154605047674	0.130823852284373	1	Slc5a6
0.000313600095700318	0.130822735993096	1	Safb
2.31646712948794e-05	0.130774998066177	1	Nadk
0.00202535776043689	0.130712077801133	1	Gprin1
0.00600491040184093	0.130706821141977	1	Gm39326
5.99424876124856e-06	0.130636474528267	1	Tnpo2
0.00454180976374211	0.130509756306175	1	Tra2b
0.000570933681583775	0.130387261043958	1	Tmem44
0.00406884150737547	0.130133499292477	1	Mrps25
1.62205001296093e-05	0.130115595036005	1	Zfp639
9.30175860357717e-05	0.130076624405039	1	Cdk16
0.000280965704701623	0.130039350131347	1	Fbxw5
0.00080289894676055	0.13000990159884	1	Dhcr24
6.88101276963412e-05	0.129982558146053	1	Letm1
0.000352746839088824	0.129925790619376	1	Coq9
0.00174398981545571	0.129920315639062	1	Drg2
0.000774977464193666	0.129692022125283	1	Ecd
0.000125381854706716	0.129650720127162	1	Intu
0.00793503713714682	0.129472872175499	1	Lztfl1
0.000972961467073093	0.129059055416596	1	Serpine1
2.78632967000032e-05	0.128903964217327	1	Wdr1
0.00170859208543084	0.128882477655751	1	Galnt7
0.000949689702464278	0.128693809378412	1	Hmgcs1
0.00238175636999315	0.128671927621894	1	Gnl1
0.00146636957905617	0.12867062296977	1	Dhx37
0.000932137877399986	0.128666903578823	1	Slc30a5
0.000456631525368813	0.128581890853313	1	Slc4a8
0.000326663945579149	0.128386978751207	1	Chic1
0.00103671433837739	0.12834061925684	1	Lancl1
0.00802239206981948	0.128212704733924	1	Nck1
0.00217680326762192	0.128171560815236	1	Ppat
0.00998690696079712	0.128143056171204	1	Zkscan1
1.8261937054177e-05	0.127947248544899	1	Baz1b
0.000149949716456473	0.127943833295055	1	Caap1
0.000665301685423064	0.127908201592116	1	Wdr5
0.000344576995599166	0.127843494360588	1	Cnot6
0.000198560583187089	0.127672333028517	1	Trmt1l
0.000109936319772974	0.12761537376795	1	Ppm1k
5.46057262292414e-06	0.127586994310318	1	Tex2
0.000187459103198873	0.127394964962541	1	Pom121
0.00259646904202577	0.127010523280944	1	Col9a3
0.000349207674456351	0.126955250823026	1	Fxr2
0.0025440524049291	0.126935569001264	1	Gm48728
0.000467712970800934	0.126929798366679	1	Utp14b
0.00779695860770722	0.126730689692341	1	Dhrs7c
0.00333566180260291	0.12655811355372	1	Exoc7
0.00192137410572322	0.126514095966979	1	Dnajb6
0.000769045718905106	0.126447195002022	1	Actn4
0.00017905677232591	0.126224933245215	1	Gm26782
0.0029603034320091	0.126075122284927	1	Cdkn2aipnl
6.33455567254604e-05	0.126005306745612	1	Sh3bp5l
0.000183618664698771	0.125993397088664	1	Lrrc20
0.000288077607010812	0.125868901140194	1	Ccdc91
0.00776909563360574	0.125836647822563	1	A330040F15Rik
0.00635815474809545	0.125772755073342	1	Lman2l
0.00291396257342544	0.125756155508443	1	Mitd1
0.00166757797789348	0.12570680251712	1	Chmp4b
4.97768054097711e-05	0.125612854043563	1	Ythdf2
0.000128051862431421	0.125554442057082	1	Pgbd1
7.90041674308708e-05	0.125550424745649	1	Slc25a46
0.00121068712313812	0.124968882106256	1	Fance
0.00548435309247094	0.124921270357432	1	Ipo11
0.00341109022067139	0.124608657735564	1	Gls2
9.7350571651224e-05	0.124544549031549	1	Ifnar1
0.000983033394295359	0.124520896604246	1	Mtmr14
0.000116874235429905	0.124303876820877	1	Bnip2
0.000581606599057864	0.124185651026743	1	Ube2l3
0.000864423236436825	0.123984136322045	1	1600020E01Rik
0.00367355015884048	0.12379370827307	1	Klhdc8b
0.000323727677571119	0.123780627592906	1	Fam174a
9.53288084905465e-05	0.123722320479336	1	Prkx
9.20468694835466e-05	0.123570070156678	1	Anxa5
8.6971348033548e-05	0.123535263108175	1	Pank4
0.000323830349294876	0.123524912537803	1	Tubgcp6
0.00924572425796368	0.123517454009111	1	1500009C09Rik
0.000536860458852204	0.123511297179775	1	Stxbp3
0.00387554689570598	0.123427639271239	1	Phf1
0.00412193025953047	0.123376919325772	1	2900079G21Rik
0.000393021660587996	0.123132630708056	1	Lmf1
0.0035208252658114	0.12309246212319	1	Zfp281
0.00111935141390655	0.122954765845813	1	Faah
0.00612789075610554	0.122954482636829	1	Taok3
6.10151295515512e-05	0.122761435714464	1	Adck1
0.00115006139752916	0.122759989090589	1	Cry2
4.70313134995094e-05	0.122685311872826	1	Acly
0.00428930061066462	0.122644939719887	1	Zfp57
3.81085903844484e-05	0.122632141618124	1	Washc5
0.00175600442207001	0.122618504540843	1	Ormdl3
0.000102258427924676	0.122420751428601	1	Lsg1
0.0018801688807019	0.122387311693273	1	Gpr137b
0.00354044988150894	0.12221939083294	1	Extl3
9.13241266360644e-05	0.122178337495193	1	Agpat3
1.59939811742215e-05	0.122018532899966	1	Dcaf1
0.000290081692441806	0.121878661748681	1	Atp5c1
0.000137560777126756	0.1218401880073	1	Cipc
1.75849810361699e-06	0.121762618097552	1	Lrrc28
0.00159369820355178	0.121741261334027	1	Wnt4
2.36477794093165e-05	0.121578552830396	1	Gm15494
0.00203071310763514	0.121568299444819	1	Ddx49
0.00228659343323816	0.121546893338634	1	Rft1
0.00047269294462428	0.121520132709123	1	Bphl
9.57093333967307e-05	0.121515372676857	1	Ptpn23
0.000133025701012396	0.121512953642644	1	Chmp3
0.00139553053044443	0.121317845565355	1	Actl6b
7.02923379778007e-05	0.121163268931102	1	Map3k20
0.00331887831515496	0.121101491776014	1	Rnf215
0.00130027432074104	0.121047378099741	1	Vps26a
8.28979447400174e-05	0.121038785389189	1	Vps26b
0.000956166012022023	0.120941702651476	1	Prr36
0.00311305954696475	0.12088910485686	1	Fam174b
3.38315369738705e-07	0.120837614708463	1	Tubgcp3
0.000410922697843061	0.120819746978418	1	Cstf2
0.000607543476080196	0.120741290490092	1	Synrg
2.25180419094566e-05	0.120718525369508	1	Tent4b
0.000596365429291306	0.12048404738797	1	Etfdh
0.00203043516168026	0.120234858280228	1	Pdgfc
4.262378827048e-06	0.120103663475427	1	Tub
1.45517768101148e-05	0.119938442893897	1	Hdlbp
0.0026446050000893	0.11987913581767	1	9930104L06Rik
0.000702601065436752	0.119816048708868	1	Trak2
0.000481615609833661	0.119556519856009	1	Map2k7
0.000324775773672948	0.11950157980041	1	Pygo1
0.00309830807396083	0.11949958135095	1	Arl5b
0.00639034209012483	0.119304301008483	1	Hmgcl
0.0083715689227854	0.119286974524812	1	Rgma
0.000161502138852068	0.119214609787834	1	Nceh1
0.00587451390774946	0.119180475526218	1	Slc4a2
0.00276457666669669	0.118892283240458	1	Smo
0.00269984424085262	0.118859727065013	1	Lmna
0.000498432171891009	0.118806854484771	1	Sugt1
3.72494928349371e-05	0.118795702185978	1	Taok2
0.00662395478384405	0.118778440820711	1	Polh
0.00126821877420203	0.118424578333842	1	Mast1
0.00148629839061445	0.118391273268953	1	Pnmal1
8.85046867033178e-05	0.11828986836939	1	Ano10
0.000650606908655337	0.118266981094823	1	Kansl2
0.00043810884145891	0.118262454557624	1	Gm14827
6.28414582390298e-05	0.117885572483653	1	Cfap20
0.000922995387065759	0.117875871336377	1	Amer2
1.18421364705406e-05	0.117785929896051	1	Msl1
0.00155968901745068	0.117784267573402	1	Hps4
0.000237395567451009	0.117774846945912	1	Cacng7
0.000415484817392294	0.117730824474677	1	Mff
0.00178448703495019	0.117689092575558	1	Golga7b
0.00216148255431492	0.117665755731491	1	9130401M01Rik
0.00100452973682991	0.117626734841559	1	Etfa
0.0001587267442334	0.117465641485767	1	Tmem214
2.58170721604279e-05	0.117366852742397	1	Syap1
0.000405409199839056	0.117359670151146	1	Tox4
0.00576073731317997	0.117356886380495	1	Erh
6.47520574208557e-05	0.117315426703839	1	Grb2
0.00130995982400769	0.117216621215789	1	Cab39l
0.00268517685132183	0.117129374186234	1	Atp2c1
0.000100488161351714	0.11711208191137	1	Mpc1
0.00020258723977305	0.117110281887777	1	Atp6v1c1
0.000374036819684323	0.117101148519424	1	Slc7a1
0.000335116276062299	0.117051759462344	1	Usp16
1.39655298626478e-05	0.117029816419642	1	Psen1
0.00130707566749459	0.116993480006299	1	Ppcdc
0.00200092563882386	0.116905430007887	1	Dtnbp1
0.000284189555680567	0.116900630938611	1	AI480526
0.00032878970929916	0.116874990921974	1	Maneal
0.00460583350160052	0.116831776643029	1	Pithd1
0.00231826587224487	0.116827077520785	1	Parl
2.92415967853402e-06	0.116815324208128	1	Inpp5k
8.90137897558218e-05	0.116797889002862	1	Hp1bp3
0.00775762952115717	0.116658604203819	1	Magoh
0.000291682916826178	0.116502606276409	1	Rnf19a
1.45979196609894e-05	0.11611892615344	1	Arhgef2
0.000795096449393684	0.11594492914932	1	Otud6b
0.00012830506697423	0.11594143778978	1	Azin1
0.0028905328712065	0.115929615145731	1	Atad5
0.00079710616953362	0.115900823140668	1	Gpbp1
0.0024611745746326	0.115860095638605	1	Psmd9
0.000235603553168491	0.115858893256578	1	Nup155
7.86740670772411e-05	0.115750183852425	1	Anxa7
2.42073579682031e-06	0.115744227239557	1	Shkbp1
2.05928787424454e-05	0.115702158177137	1	Vstm2b
0.00475508704085015	0.115621173901234	1	Tctex1d2
0.00209669236856158	0.115565171701211	1	Efcab7
0.00408211901130118	0.115491474679055	1	Pck2
4.12932144053692e-05	0.115467954453297	1	Gopc
0.00162854756203236	0.115425002705739	1	Mkrn1
6.92785483674607e-05	0.115383234536751	1	Hmces
4.77083207417964e-05	0.115379084559178	1	Slc25a51
0.000321765372547483	0.115206007879996	1	Tspan2
0.000727784798683709	0.115131452589011	1	Snrnp40
0.00294312648094831	0.11478318630969	1	Sc5d
0.00360044624108852	0.114656457806941	1	Zfp277
0.0016038389170504	0.114545761760825	1	Ulk1
0.00329109093249199	0.114542492716105	1	Atl3
0.00148142346988416	0.114446820690426	1	Amn1
0.00202353989828029	0.114430873770459	1	Rab14
8.53955977388911e-05	0.114304813598788	1	Gm26944
0.000911756299910924	0.114281670724466	1	Rassf3
0.000232814406765342	0.114272030221824	1	Gpc1
0.00215325811124083	0.114271358064579	1	Lactb2
0.000221967405997596	0.114261900608783	1	Polr2b
0.000650268008834559	0.114261462260513	1	Ep300
0.000677557122728997	0.114218811791593	1	Adpgk
1.15964875351192e-05	0.114206449719456	1	0610040J01Rik
1.41513616561373e-05	0.114070608638732	1	Abce1
0.00129682112347675	0.114042150639507	1	Trmt1
2.27121254746319e-05	0.114020407771431	1	Hdac5
5.66951116002009e-06	0.113951551099409	1	Atg2b
0.00335386217124547	0.113882592359696	1	Ripk2
0.00436357420476155	0.113710288452557	1	Glb1l
0.00138820249749664	0.113676688882542	1	Spryd3
2.04579597092096e-05	0.113667556063947	1	Casp8ap2
0.00541893109572616	0.113527879149664	1	Fancl
1.13238747682137e-08	0.113436843313947	1	Mycbp2
0.000395230141222249	0.113409588017862	1	Zfand4
0.000770522091146249	0.113271689778787	1	Samm50
0.000232282188242691	0.113226552785161	1	Rangap1
0.000273293820946794	0.113202411197469	1	Cep85
0.000174488327120912	0.112931970357798	1	Vapb
0.00161776546148792	0.112920810900326	1	Fam120b
7.24212191276534e-06	0.112905449683244	1	Xpnpep1
0.00579850082901101	0.112783853840213	1	Cyp4f17
0.000728976269864249	0.112762073120746	1	Rap2a
0.00749145375642883	0.112707243737336	1	Igsf10
0.000794905525430155	0.112659177497911	1	Ttyh1
0.00316849327587906	0.112596530089474	1	Mpp1
0.00189968052249632	0.112445711020954	1	Dusp15
0.00131970845388965	0.112406299300027	1	Cryzl1
1.26887989995243e-06	0.112326207415483	1	Rad21
2.3122433548974e-05	0.112258928575101	1	Scaf11
0.00756365483278167	0.111718255492296	1	Gm29536
9.79418294140758e-05	0.111697974425915	1	Samd4b
0.000718343870498363	0.111684072645322	1	Cep68
0.000756596002746258	0.111665347985704	1	Efcab14
0.000369804067617908	0.111603672070737	1	Sh3d19
0.000192824913713442	0.111535767662251	1	Lancl2
6.43297070483987e-05	0.111444544455753	1	Ndufaf2
0.00367567745864336	0.111442054383712	1	Dennd6a
2.15678408508409e-06	0.111366993709449	1	Cluh
0.00110815547914479	0.110939567889075	1	Kmt5c
0.00040271757241523	0.110933828505842	1	Usp2
8.59577131510846e-05	0.110872974494905	1	Rapgefl1
3.82475112602919e-05	0.110643820279868	1	Trip4
0.000347653099562037	0.110579101026394	1	Sox13
5.44217650902956e-05	0.110511219014949	1	Wdr45b
0.000615346114611857	0.110408302565923	1	Trappc13
0.00101646280224702	0.110370969887235	1	H13
0.00350277667594635	0.110340407319074	1	Ube2o
6.00795248363192e-05	0.110337145483101	1	Gfm2
0.000943498722590701	0.110313961234326	1	Morc3
0.000378795107557722	0.110155645418471	1	Mgll
5.84652992815382e-05	0.110078715769242	1	Zfp426
8.1965408632832e-06	0.109983034657001	1	Nup214
0.00021649631820238	0.109941442364475	1	Kcnd3os
8.02913538590802e-07	0.109910974918883	1	Dtx1
0.000812518510084973	0.109885026745583	1	Prkra
6.46587903004016e-05	0.109790536112563	1	Hacd3
0.000689470113346158	0.109585992884612	1	Cdc5l
0.000175242786605896	0.109582230171019	1	Dchs1
0.00903755986080679	0.109551899027963	1	Ndfip2
0.000314314097599585	0.109494028403411	1	Ptchd1
7.08703994240235e-05	0.10939753421788	1	Hdac3
0.000346614203078157	0.109363569582195	1	Ssb
0.00070310161097023	0.109320555163176	1	Fktn
0.00326344247727736	0.109275976521743	1	Ccdc134
0.000689595852863222	0.109262616086512	1	Ppp6c
9.39427201067024e-05	0.10919026999293	1	Copb1
0.00142623719724843	0.109180942281131	1	Lmnb2
0.000101684722776342	0.109114492725802	1	Neto1
0.000324933593194088	0.109073386255713	1	Qsox2
0.000875271329220429	0.10896362149338	1	Crlf2
3.64259546334038e-05	0.108961210894229	1	Nubpl
9.85967967185185e-05	0.108897461822583	1	Dcp1b
4.29069606440384e-05	0.108840621574691	1	Tubgcp5
0.00135493483702294	0.108740388828616	1	Hdac1
0.00245257722154047	0.108634868095078	1	D3Ertd751e
0.00715936936694244	0.108483001445123	1	Maip1
8.03779056161882e-05	0.108408697465296	1	Gm6209
0.000840637767576232	0.108375611931802	1	Fbxw2
0.0038030978594551	0.108335052352618	1	Ccdc148
0.000294869896539563	0.108240308887863	1	Unc45a
0.00479091480298982	0.108225347801485	1	Bora
0.00211305341016669	0.108099934502021	1	Uqcc2
0.00113902046922285	0.108014479982288	1	Gosr2
0.00353940666696984	0.107792271400042	1	Srsf3
1.68408865589549e-05	0.107718475659405	1	Zc3h18
0.00431656843547635	0.107653697430454	1	Coq4
0.00175884628884738	0.107578758230257	1	Rit1
0.00442088244262223	0.107534949806104	1	Pparg
4.52488517793773e-05	0.10747919392462	1	Soat1
0.000781293603385013	0.107470216239885	1	Epb41l1
0.000248274109402739	0.107469342540132	1	Fntb
0.000601328094434321	0.107411701159616	1	Ppp4r2
0.00142191573849334	0.107397779278966	1	Zfp932
0.000254627881425487	0.107262564691327	1	Lrrn3
0.00420182913786528	0.107153810086627	1	Cxadr
0.00703179014124896	0.107143122021095	1	Arrdc3
2.26763651451094e-05	0.107125775970184	1	Rasgrp2
2.10651967682548e-05	0.107089960808163	1	Plekhd1
0.000185890263678199	0.107083798719894	1	Ash2l
0.000642103484391567	0.107009598541093	1	Nudt3
0.000137552823528569	0.106986898577108	1	Vash1
5.82209461965801e-05	0.106982653964845	1	6430548M08Rik
0.00262697295822619	0.106899700016188	1	Anapc4
0.00340838316812318	0.106805784821119	1	Tmem167
0.00927638316131726	0.106736932724482	1	Fam131c
0.000162157341776802	0.106598197286655	1	Acp2
0.0028500857376258	0.106560992046805	1	Tollip
6.68433862338905e-05	0.10651973479389	1	Serpinb6a
0.000751916052354027	0.106492510278181	1	Matr3
5.19033517277548e-05	0.106409384044503	1	Hnrnpm
0.00286945534958186	0.106346307095398	1	Oxnad1
0.000829469753488066	0.106330895150884	1	Atp6v0d1
0.000310537655592742	0.106282747151858	1	Bmpr1a
3.73876325222226e-05	0.106137082008401	1	Fbxo28
3.47181142117572e-05	0.106052440541954	1	Cep250
0.000449897182645672	0.105845883911301	1	Ttl
0.00142556566293406	0.105827415945202	1	Zbtb26
0.000658728123351919	0.10575767843628	1	Spg7
0.000161680276734724	0.105489693004102	1	Stx1b
0.00987021082516731	0.105433908988671	1	Plscr5
9.41181730958375e-05	0.105346686789322	1	Vamp4
0.000628478769701805	0.104971052519115	1	Jade1
0.000115108544848583	0.104871407002398	1	Stam
0.00044304249642808	0.104851618168957	1	Kdsr
0.000498629160485921	0.104790317102042	1	Kcnj9
0.000659729275155115	0.104660316780971	1	Ccdc34
0.00158379135754271	0.10458471216041	1	Sh3bgrl
9.85548254740372e-05	0.10452217404657	1	Gtf2h2
0.000145588541721251	0.104294572868159	1	Abhd6
0.000471049914322587	0.104125246027201	1	A830019P07Rik
0.00272734090923977	0.104069358172184	1	Tmx4
0.000773960444534098	0.103982146996542	1	Zfp995
0.000545652926782858	0.103862876771968	1	Clgn
9.65708553505127e-06	0.103795304931656	1	Ipo7
4.62314238204552e-06	0.103732646327104	1	Slc35a3
0.00968614773832075	0.103605955684104	1	Gm3002
2.43959916399305e-05	0.103572001542434	1	Rps6kl1
0.00854179764156678	0.10353721756606	1	H2afv
1.58764593600935e-05	0.103494040472159	1	Acot7
0.00025757472886214	0.103236509342149	1	Myo18a
0.00529892623267478	0.103169309979292	1	Rbm28
0.0056328617195508	0.103064184938895	1	A430033K04Rik
0.00875237709775572	0.10294430293917	1	Tada1
0.00124922664426338	0.102906473905277	1	Nckap5
5.09024870062284e-05	0.102873354162714	1	Lamtor2
1.43393734868157e-05	0.10283469803982	1	Zfp804b
0.000794966961919531	0.102780202110903	1	Tpm3
0.002060342543129	0.102691218745945	1	Tecpr1
0.00318769882111408	0.102615340699449	1	Kctd6
0.002264638813221	0.10256930454468	1	Zdhhc6
0.000101537841672735	0.102552970415026	1	Agpat4
0.00190396765071282	0.102325135504339	1	Ccdc86
0.000342228504099215	0.102303979518946	1	Rab15
0.00340537391571648	0.102263489684189	1	Dhx38
7.82401389580364e-05	0.102217553925358	1	Inha
0.000160176379655052	0.102148021977025	1	Ctbp1
0.000896935129441712	0.102112537838238	1	Emb
0.000471278077873456	0.101978054054698	1	Wsb2
5.52055911174805e-05	0.101921426082948	1	Abat
0.00410704253542076	0.10190393974807	1	Surf6
9.84139104843499e-06	0.101829249446898	1	Scamp1
0.00207022225709267	0.101798162226819	1	Ebpl
0.000175867630402258	0.101780309928116	1	Rnf20
0.00207077390969654	0.101719763000337	1	Pex2
0.0030899005251105	0.101718164875055	1	Sema5b
0.00377331443715341	0.101623205722697	1	Ccdc39
1.82052919462904e-06	0.101389869513385	1	Abcb8
0.000878294332819664	0.10131803329373	1	Shd
0.0018768884522333	0.101218654073126	1	Utp15
0.000259602196466528	0.10112839707982	1	Orc5
0.00172527296205294	0.101049188208929	1	Gm47200
0.00576542079751836	0.101024349734494	1	Gm33533
0.00991215165540137	0.100981479201759	1	Fanca
0.00599327783071691	0.100856934885606	1	Cyb561a3
0.00109823474826887	0.100853736170542	1	Yy1
0.000232933959093931	0.100838218301867	1	Ing2
0.000189692690344093	0.100832082646951	1	Zdhhc1
0.00692782207105188	0.10078997196724	1	Rassf8
0.00873188367967762	0.100700872826367	1	Tbce
3.65273477769891e-08	0.100657482406046	1	Agap3
0.00484156203198345	0.100491164509355	1	Ctdspl
0.00284729596494617	0.100471300478851	1	Snx3
5.91754827539035e-05	0.100446679300643	1	Enpp2
3.14898520712096e-05	0.100419536100708	1	Ranbp2
0.00140233380549992	0.100297004066082	1	Wdr74
1.10582588712075e-05	0.100246296211167	1	Tnks1bp1
0.00331598915481502	0.100190891762276	1	Kcnd1
0.000234921561362644	0.100088238354377	1	Zfp37

## Sheet: cluster 2 marker genes
p_val	avg_log2FC	cluster	gene
6.14453744506272e-10	2.8869675596527	2	Cemip
1.70573336824987e-10	2.854663348513	2	Drd1
1.1050640510026e-48	2.79154515438048	2	Cnr1
1.58678023710204e-43	2.75052459946141	2	Plce1
2.14890773575773e-09	2.65753138343787	2	Rxfp3
1.68895873029996e-10	2.65354094223155	2	Gm29530
1.19235015872968e-05	2.61249867688358	2	Qrfprl
2.37453237383589e-05	2.5984494497643	2	Bmp2
1.04025386576385e-05	2.57491551402059	2	Grhl3
0.000224788077312482	2.46414877646255	2	Gm42836
0.00214168116097853	2.33901861530472	2	Prr15
8.40533899822923e-08	2.24972936847094	2	4930467D21Rik
0.00162932980554644	2.21721727633966	2	Gm10549
1.57397245728191e-06	2.20843389774586	2	Sox8
1.24605474977083e-05	2.16813742890784	2	Egfr
6.64792133618106e-06	2.16754221338284	2	Neurog2
0.000420504591012395	2.15862054413812	2	Gm26707
0.000556263231297157	2.10092034965627	2	H2-Q4
0.00633500986092587	2.06697323011498	2	Cldn14
0.00450822050863043	2.06629199687986	2	Gm27040
2.20025288703922e-21	2.02618929051077	2	Ndnf
0.000415204228265814	2.02037024430598	2	Efcab11
0.000108944716436874	2.0153329949961	2	Prss35
0.0045867701410501	2.01113783853582	2	Clca3a2
1.75845934030403e-62	1.99942014342653	2	Tafa2
9.85499255985256e-20	1.99514494058874	2	Syt10
0.00143433602601349	1.9905389824466	2	AI839979
5.04036881453467e-06	1.9437611045464	2	4930428E07Rik
4.13513366670497e-10	1.94118229422812	2	Gdpd2
0.000105431979641898	1.89850482971136	2	Card10
2.32963719977533e-13	1.89285180044479	2	Gm37035
1.81535231886522e-05	1.87981815891311	2	Cidea
0.00160336179375269	1.8605190029225	2	Col2a1
0.000255444172709074	1.85963283923709	2	Cyp2b19
7.70549227065195e-05	1.85128951337829	2	Dsc2
2.69537905704933e-06	1.84601173764619	2	2810471M01Rik
1.66478729337092e-25	1.84268101052459	2	St3gal6
0.0059567125909398	1.82751794796405	2	Snx20
0.00674648871096339	1.79267418829055	2	Gm33609
0.00121082513173005	1.78733398471005	2	Adgra2
0.00108366191045389	1.76495136725416	2	Gm1604b
0.00671837313223483	1.74897638198338	2	Entpd2
2.97606130031709e-12	1.74794513357057	2	Gm12082
9.64787872419798e-12	1.73998591351827	2	Arhgap29
5.78695416289766e-05	1.72610208300098	2	4930588J15Rik
0.00654905187062038	1.71791003907816	2	2810459M11Rik
0.0033953075844014	1.71783098869144	2	Aass
0.000711079789607388	1.70521248209839	2	Hs3st3b1
3.92276459012686e-06	1.68643153821512	2	Cracr2b
4.72415533257952e-27	1.68335694404652	2	Slit2
9.6885208921594e-19	1.6791635947395	2	Gm49678
0.00213301813371567	1.6762176559355	2	Slco1c1
1.29268037949625e-125	1.67566048923851	2	Rgs6
9.98543484991783e-38	1.66546462355915	2	Col4a4
0.00942077934356675	1.65849633349111	2	Pros1
0.00152630088970611	1.63710929220334	2	Lpl
0.000269634024969405	1.63118946530188	2	1700102H20Rik
0.00124748730271616	1.62658280635408	2	Clec1a
0.00638331241124959	1.60913397256264	2	Acss2os
5.19049612912117e-07	1.60320586759347	2	Rcn1
7.02956282309135e-09	1.59934133036019	2	Ccdc60
3.86721889722586e-14	1.59866031135707	2	Rbm24
0.00448886903724903	1.59356573138684	2	Mfsd4b1
3.04027574181621e-06	1.5898808933136	2	Gm49685
1.00280545859693e-06	1.57469543902647	2	Egfl6
1.29418164366162e-17	1.5703611579437	2	Mbp
5.28269826056491e-07	1.56329553979849	2	Col18a1
0.00533750315894806	1.55775435112146	2	Stk32a
0.00317370579663576	1.54939010558222	2	Gm42695
1.12684897240367e-16	1.54632902045999	2	Mrap2
7.74278863716938e-06	1.53983121580848	2	Oprm1
0.00059854447787984	1.53582438433017	2	Prlr
0.000332643178051886	1.53291153963589	2	Asap3
0.00288938498069283	1.52911484995613	2	Gm28707
0.00604962692928474	1.52478202363488	2	Pkd1l3
0.00106815610410849	1.52325296215727	2	Pxmp2
1.70719716282415e-14	1.51952507032348	2	Col4a3
1.46286921753016e-05	1.51753982912479	2	Gm22146
0.00617734947576528	1.50838101055033	2	Gm48768
0.000526924014603434	1.48082857741594	2	Gm48321
0.00182999973956996	1.47621175723018	2	Tmem204
1.46537330700514e-08	1.46716465830383	2	Rai14
0.00293762797113191	1.46134596770252	2	D830050J10Rik
0.000446566527619644	1.45815027521056	2	Ifnlr1
0.00732895784958957	1.45384742220491	2	Clca3a1
5.30219658520533e-37	1.44126295896876	2	Gm15398
0.000338236964297373	1.4369035680708	2	Prdm8
1.84880926497429e-06	1.40595776068151	2	Gm5149
0.00271245297970399	1.40580676339223	2	AW551984
0.00963462209927738	1.40578317970287	2	Gm48079
0.00789501564856109	1.39893038312384	2	Stpg1
0.00149528787863464	1.38240796702783	2	Kyat3
0.0079809636668214	1.38045172900415	2	Zic5
0.00227341908152328	1.38024983901595	2	9330020H09Rik
3.82788570864695e-20	1.37953379379373	2	Dlk1
0.0077953509233999	1.3756727127971	2	Gm27016
2.17080273867385e-07	1.35646167425	2	Mylip
9.87152263740982e-05	1.35465778841824	2	Gpc4
0.00537579506001886	1.32805483172704	2	Gm41168
1.44801327084244e-93	1.32697182624958	2	Cdh12
2.18692918668054e-54	1.31368496479289	2	Chsy3
1.88562850021776e-05	1.31241153584714	2	Prrt1
1.80362689496419e-23	1.3109345732157	2	Chrna7
0.0023449830861988	1.3107657708631	2	Erbb4
0.00568859187104522	1.29749004231132	2	Gad1
3.35913219047587e-08	1.2965323228301	2	Gm1604a
4.46171230062111e-05	1.28986075568289	2	Cdh22
4.11148727911262e-14	1.2888236809358	2	Ephb1
1.07331766551672e-81	1.281768153797	2	Alk
0.00448719892484496	1.27274058544537	2	1700027H10Rik
0.00480140885199072	1.26753237026759	2	Gm16741
0.00406236950767349	1.26628262538935	2	Dipk2a
9.13888441329898e-31	1.26601656935507	2	Grin3a
1.47229880229893e-15	1.26161543745831	2	Pik3c2g
0.000675365100176449	1.24671322022843	2	Trpc6
8.35415735925482e-05	1.24099759090798	2	Gatm
0.00508922787760456	1.2227773856091	2	Khdc3
0.00602933127269341	1.22041956965865	2	9430021M05Rik
7.1092724075147e-05	1.21911483667855	2	Adcy7
1.3909670360055e-24	1.2092096692589	2	Qrfpr
1.32172026059571e-05	1.20619057676224	2	Hsd11b2
1.0221838380744e-12	1.20199827191	2	Fgd5
0.00386397182122305	1.20112365574562	2	Gm43507
0.00553730741271824	1.19709654779631	2	Il1r2
8.02620111746823e-15	1.1955038165263	2	Htr4
0.00106910147665152	1.18796959429003	2	2010300C02Rik
1.70651535475899e-11	1.18574027411577	2	Dgkk
6.9501015971916e-27	1.18383928138926	2	Ptprt
0.00143674524204549	1.17678064880016	2	Gm26994
1.08538070607963e-05	1.17490261847209	2	Igfbpl1
0.000144586283872136	1.1742425627951	2	T2
0.000134525681401396	1.16836629310825	2	Gm44644
3.17110758313182e-15	1.16731106548105	2	A830018L16Rik
0.00606937131826764	1.16436448035719	2	Gm48228
1.37119019038163e-06	1.14267240677834	2	Otof
0.00413843023321969	1.13738431898255	2	Wfdc9
0.00425829047642984	1.13546515403111	2	Notch2
0.006577310813136	1.13451826267956	2	Gm28501
4.97893696198808e-18	1.13285555866268	2	Pdzrn4
0.00230836217888	1.12862526772172	2	Clnk
9.33624843071343e-13	1.1207179397297	2	Nrp1
6.4930761676029e-12	1.11748671119919	2	Sphkap
0.00324589419733868	1.11661323676563	2	Drc1
8.00210571609093e-07	1.10189753993999	2	Vat1l
0.000391608377001557	1.09781472148777	2	Gm2694
0.00916018760981092	1.09710174176683	2	Gm43140
0.00409255317292088	1.08676722046563	2	Plcl1
8.2377797734896e-05	1.07394093346196	2	Gm38505
0.00294181743616966	1.06295029840537	2	Gm47071
1.21964991205137e-09	1.05959825823719	2	Trpc7
0.00106164642872243	1.05778331327315	2	4933424G06Rik
1.99194748745904e-69	1.05188123929563	2	4930509J09Rik
0.00242641216262477	1.05151826279434	2	Megf11
2.71834622794029e-09	1.05086160510488	2	Jam2
0.00236134340815964	1.0498183239646	2	Cfap206
0.00633756537589789	1.02980489794856	2	Klhl33
3.37453688223754e-08	1.02753399552035	2	Gm45904
0.00047136251314823	1.02713905877227	2	Gm28652
1.29215867342938e-16	1.02709410736801	2	Slco2a1
7.33333945759692e-05	1.02632861182171	2	Plxnc1
0.000369188928156825	1.01514998277384	2	Herc6
9.63576612254244e-09	1.01383709560282	2	Frmpd3
2.79030938082758e-05	1.01201904077874	2	Deptor
0.00434809832869959	1.00657174719009	2	Kcnk13
0.000714741438662401	1.00076764169007	2	9530046B11Rik
0.00368831321378638	0.997675854411162	2	Gm46404
0.00693337059918373	0.99695789220778	2	Scpep1os
1.16913081202869e-07	0.996251388435125	2	Sh3pxd2a
4.33729430119571e-05	0.992705905194054	2	Slc16a12
5.18055749352385e-07	0.992584698846795	2	Tshz2
0.000717664123171778	0.992144785186964	2	Fndc10
3.45341781549572e-11	0.987838523781935	2	Plcb1
7.6177093429354e-08	0.987051428593282	2	Fxyd6
1.08677343398634e-08	0.986668071324956	2	Spata13
0.002496870652737	0.98363004049694	2	2900052L18Rik
1.65151506032819e-07	0.983539161832022	2	Tbc1d1
0.000454492070623693	0.97878218203662	2	Pcp4l1
1.11508600642577e-19	0.977394392756443	2	Nkain3
0.000561590895287481	0.96826720420632	2	Pde11a
2.3181110448292e-06	0.966134926270066	2	Slc30a10
4.65506854665476e-07	0.963531559136657	2	Slc16a11
3.84174150570393e-06	0.955738176245989	2	Me3
0.00874306826111216	0.952808672599859	2	Gm15902
0.00939836647757057	0.946593278410702	2	Gm19466
0.000123949102747578	0.944968178460758	2	Gab1
1.2999229245847e-29	0.94267899212613	2	Prkg1
5.75005026984432e-12	0.93428739901931	2	Gm48742
2.26407203349371e-14	0.93106261292669	2	Angpt1
0.00292986120770278	0.923285735621397	2	Qpct
0.00736604646439	0.908188338561459	2	Gm12002
1.01527458620992e-28	0.901101802100623	2	Gm30382
2.9768312635679e-06	0.898589069447336	2	Dlgap2
0.00542339769957876	0.891935377460022	2	4930512B01Rik
0.00342984005193236	0.886231855337893	2	Gm47033
3.42939703540085e-81	0.883701381053379	2	Tmeff2
0.000124128567663612	0.882590324338913	2	Glra3
0.000127049188517455	0.87935796172549	2	Gm43569
1.5714588302671e-45	0.879241528414728	2	Hs3st4
0.00196211823430412	0.878124103196142	2	Sipa1
0.00729181293635001	0.877084144257631	2	Gm45605
3.13703358032026e-84	0.875315869806728	2	Pcdh15
1.19832178504697e-08	0.874559324167868	2	Gm11417
1.05024832779376e-05	0.870784331547312	2	Gm45352
0.00559475456519933	0.863034538016943	2	Gm14023
5.5551386527107e-32	0.862596982274145	2	Cntnap5b
0.00611212424987307	0.861124697183495	2	Dclre1a
0.00772177294036796	0.856030694310532	2	Pnrc1
1.63938705406557e-30	0.853919364685115	2	Gm20713
0.00267187918423462	0.845449069102457	2	Kynu
5.35613304432653e-41	0.843213290086577	2	Slc44a5
0.00265687702719439	0.839158476981957	2	Gm26827
0.000621177369134629	0.833403546305972	2	1110032A03Rik
1.42620216933149e-18	0.830663452684343	2	Zfp521
4.04746027033841e-06	0.825603709290289	2	Col9a2
1.71602858373703e-44	0.824765216822901	2	Cntnap4
4.74057354417978e-06	0.823154767597746	2	4930473D10Rik
0.00252472740050429	0.817082660266492	2	Lancl3
8.63295278300869e-07	0.814147064710651	2	Tiam2
1.60985266736213e-05	0.812849339783876	2	Plekhh1
7.88024890082314e-11	0.802873577723128	2	Mctp1
0.000987179290739323	0.802421211947192	2	Fam241b
0.00032674587072068	0.802153487959295	2	Vegfb
0.000523013983418688	0.79173879313787	2	Cutal
0.0056363255160998	0.789619214763366	2	Mad2l2
4.25506276481565e-125	0.784102396512951	2	Cntnap5a
2.03240838450596e-06	0.783808565524711	2	Slc38a11
0.00226281640287782	0.782201191191861	2	Nxn
0.00143679502006099	0.776590039504648	2	Fbxl7
0.000137909044363597	0.773019050077144	2	P2ry12
1.03752985095363e-08	0.770710627257958	2	Tmem91
0.00343042039639653	0.769679438252951	2	Lrrn1
5.11629086918342e-08	0.767721066337213	2	Stk32b
0.000100879806356177	0.765354260696722	2	Tpd52l1
0.00722952346781588	0.764300085902548	2	Phf7
0.00485061419452445	0.763161434787553	2	Gm44129
2.15165560692826e-07	0.762272806073639	2	Gm47271
0.00162524436562794	0.757027902724901	2	Gm5441
0.00372811129626109	0.754175992340145	2	D230022J07Rik
6.39807892403708e-09	0.752853516360668	2	Cbln4
0.000927150325604371	0.750433932243331	2	Gm46367
0.00023370910232009	0.745966817911848	2	Slit1
4.53092320926131e-33	0.739385594642323	2	Thsd4
0.00534890642795906	0.730818560734383	2	Gm39326
0.00603724717602261	0.729825766563652	2	Greb1
5.42769176381324e-05	0.729021900341599	2	Kcp
0.00429358174060225	0.72451582978344	2	Gm20658
0.00324676967337676	0.72209901430214	2	4930557K07Rik
6.72268155744382e-05	0.722094620393759	2	Gm40893
0.00262216751491222	0.720617517893984	2	A430005L14Rik
2.11930516764078e-62	0.717426216717174	2	Nnat
0.0004491454065793	0.713351360638874	2	Cdh20
1.97730118448042e-06	0.711191705390603	2	Ccdc82
2.6178400787895e-05	0.70910251265728	2	Lamtor4
2.97084679384544e-13	0.705047049049683	2	Mpped2
0.000526899673239668	0.704716142988491	2	Gm11250
8.07411404964157e-08	0.701446033293735	2	Arnt2
1.95892688493376e-07	0.701351779663417	2	Calb2
1.57655891453149e-05	0.696916958797309	2	Fndc9
0.00103575186162926	0.692031560904011	2	Cklf
0.00730619045881264	0.690766172953936	2	Hes1
2.37225112091691e-61	0.689822625232654	2	Gabrb1
5.84511519252606e-08	0.689700719120369	2	1700109K24Rik
1.48073431058662e-05	0.689700473742835	2	Gm15577
7.73381862838197e-05	0.686676520097869	2	Wnt4
0.00195237665383634	0.686305130401213	2	Dtnbos
0.00431120029654534	0.68607270822153	2	Gm16152
0.00328660053805719	0.683820990390329	2	Traf3ip2
0.00657381939463784	0.683818867873975	2	Tcf4
0.00160372515040384	0.680430668680091	2	Gm17545
1.81172347434586e-05	0.678227168568048	2	1700024B18Rik
7.78046441651507e-20	0.678065739423283	2	P2ry14
0.00877078454138211	0.677972434401878	2	Gm27241
0.0061576423596293	0.676769141698795	2	Nap1l3
0.00398653608415216	0.676122791787335	2	Ctxn1
1.35086948562633e-17	0.675843034330874	2	Gm48727
0.00110645319555834	0.66777298327095	2	Ttc9c
5.00109206612836e-06	0.666946449123972	2	Gm34299
1.25621727003093e-05	0.666149982166249	2	Lurap1
2.72059493951638e-38	0.663817265152665	2	Ptn
0.000618704869264082	0.663648279285818	2	Ptms
0.00883921950421571	0.65985104996434	2	Lrig1
0.000430292022223628	0.659147958497683	2	Gm14211
8.73121628733372e-05	0.658505887667066	2	Fkbp5
0.000536277991375478	0.655326050203776	2	Cep112
4.10997973606338e-07	0.65247043156871	2	Dlg1
9.53084533541796e-39	0.650184425963637	2	Gm48749
0.00806865086967395	0.649710172212646	2	Dmac2l
9.93036929383844e-09	0.649405284736784	2	Gm32250
0.00650675109965856	0.645136309664039	2	Gm38251
0.00580451044026173	0.637132614506	2	Fuca1
5.66684794247842e-26	0.633855694630583	2	Sox2ot
6.24920216839651e-19	0.63031798651522	2	Acp1
1.04821307164216e-05	0.62744990711786	2	Gm17106
2.32812804391178e-05	0.627065472374238	2	Macrod2os1
1.43418763075164e-07	0.625468370728747	2	Tmem132cos
1.95674378273828e-06	0.623781021547702	2	Itfg2
0.000112017307584488	0.61876042081488	2	Gm10785
2.43362296712092e-17	0.618635415389002	2	Pcdh10
2.33288429597317e-30	0.617544088958059	2	Atp8b5
0.000860185765136587	0.616536389196014	2	Naxe
4.63787592089741e-09	0.61521717486406	2	Zfp57
4.95685882761316e-28	0.614505243754015	2	Fryl
9.40243195857083e-44	0.614428979831517	2	Oxr1
0.000411166150041064	0.613041123528295	2	Prodh
0.00356552560973594	0.612392077447882	2	4930473A02Rik
0.00423162538409341	0.606125391503741	2	Agrp
4.95297808745875e-05	0.605014321564921	2	Nrip1
1.05252669005168e-05	0.604600818143798	2	Egflam
0.00061922968491886	0.600848948385465	2	4930415C11Rik
1.12790555905562e-18	0.600744299576942	2	Lhx9
0.00651433635484119	0.596613214319418	2	Slc37a1
0.000919154683423856	0.595464445115061	2	Cgref1
0.00125806390802622	0.592653087538231	2	6430590A07Rik
6.07687803713016e-37	0.590650031724844	2	Galnt13
0.000920085225436986	0.586462381445496	2	Retreg3
0.000950141382075945	0.585981230572185	2	Trappc4
0.0059467071790278	0.585581054579573	2	4732440D04Rik
0.000854192922672472	0.583668516104814	2	Maml2
0.00493146236635821	0.582144268264635	2	Nxph1
0.00139169612641983	0.581573557604771	2	2610316D01Rik
0.000726679301251251	0.581193871575032	2	Mttp
0.00273196164061209	0.580565350748718	2	Gm9993
0.00294788519908856	0.57879789053361	2	Lrrc14
1.13973832030503e-32	0.578554130144708	2	Stxbp6
0.00116190697747588	0.578207007873144	2	St8sia6
0.000343348574117336	0.572958913140656	2	Tmbim6
0.000416374845391887	0.572247339086829	2	Gm15614
0.00187593592142878	0.572239072768591	2	Ankra2
1.01131782292073e-07	0.570118221646025	2	4930517O19Rik
1.18516808878095e-07	0.568208709233155	2	Gnb4
3.12605958281822e-05	0.567742163160627	2	D830024N08Rik
0.00045617312540101	0.567642621731662	2	Gm16599
1.16362662625806e-14	0.567567352865931	2	Htr7
0.00817880548860083	0.567450076859628	2	Gm36198
7.83631315701402e-79	0.563243034257598	2	Gm20754
0.00932777104522302	0.562591813000181	2	Mettl26
0.00899286467131017	0.560221970060746	2	Mycbp
0.00173887885919177	0.559887854098276	2	Cobll1
0.00905990741313327	0.556704365248968	2	Kptn
0.00784011442653694	0.555927515164543	2	Gm28198
0.000309974557168543	0.554194399607572	2	Gm42303
0.00165177345753421	0.553216373352091	2	Ahr
2.04865794796767e-18	0.552992821162403	2	Grm3
0.00225610731952572	0.550467408057588	2	Fam173a
3.17656802836462e-13	0.549255572223754	2	Gm2912
0.00617145953481114	0.54460833816125	2	Commd3
9.40364718952598e-05	0.544597938926978	2	Ppp1r14b
6.94828579156784e-10	0.543436396812804	2	Celf4
0.00146859532730135	0.542273412286849	2	Far1os
9.49838914616655e-08	0.541904057258594	2	Zfp692
0.000479886735661386	0.54153708037065	2	Col11a1
0.00125698071163983	0.538380746502328	2	Zbtb46
0.00802482224901494	0.538033445114063	2	Cacna2d2
0.000223162496624577	0.536643436099563	2	H2-D1
8.04851548508353e-12	0.53498324081772	2	Scg2
0.00471078226764752	0.532203279962985	2	Gm16105
3.1599521486561e-05	0.532162261992783	2	Hook2
0.000219493615330543	0.531247642352785	2	Sipa1l1
0.00140691129967724	0.530463699396697	2	Cacng4
0.00428184071066026	0.530210940412086	2	Zfp560
4.97643935857914e-18	0.528752748643909	2	5330438D12Rik
2.49633116904438e-41	0.527344617093152	2	Atp6v0b
0.0048360555767	0.527122426243077	2	Gm37679
0.000658440791617072	0.526971107539509	2	Arhgef15
6.56391385623138e-12	0.526026095909343	2	Gm20275
0.00312041544709819	0.523900802039482	2	Tmem186
0.00154206747056355	0.523351808702765	2	Ccdc90b
1.00951912194865e-21	0.522957207208909	2	Greb1l
2.51198784537441e-10	0.522776620331715	2	Glt8d1
0.000877857156676842	0.521543124722955	2	Flrt3
0.00782040177932492	0.520960603410582	2	Acadm
0.00123736231492659	0.520184023649814	2	Ssbp1
0.00217460138414469	0.519699608464735	2	Lig1
8.64196057886225e-06	0.517673658237628	2	Lysmd4
0.00969473197770752	0.51705512211945	2	Pip4p1
1.15638677956165e-17	0.516347091559955	2	Dock4
2.94651043006841e-06	0.515431346748384	2	Zfp641
0.000625186246647522	0.512512808101883	2	Eda
0.00157641414062099	0.510788367040963	2	Tsga10
6.68470696955126e-06	0.509597995130306	2	Gm15414
0.00178485632161292	0.509357697670085	2	Letm2
0.00692299444581915	0.508175435015094	2	H2afz
9.89916385104758e-08	0.506198213755736	2	Rbl2
1.5725534149667e-36	0.503723379132241	2	Colec12
3.37440389718947e-27	0.501961129038758	2	Ndst3
9.85458225600805e-09	0.500967788372146	2	Gm11149
0.00120739464958572	0.500873684729512	2	Tmem246
4.94930797343367e-12	0.499421262084573	2	Gm37240
0.0039496180379968	0.496923743451501	2	Stk24
6.85421084199074e-06	0.49659842535156	2	Syngr3
4.45732679006395e-10	0.495935754388169	2	Gm15520
0.00394782409971547	0.495552122526767	2	Tsc22d4
7.09509868676483e-11	0.494417400891106	2	Gm1992
5.36686801063573e-30	0.493634897841888	2	Pde4b
2.04918450739413e-06	0.491320469676852	2	Psmd7
6.53532430133348e-09	0.491195839223109	2	Nsmf
1.40134681101006e-06	0.488660657573335	2	Vps37d
3.35414959000092e-54	0.48273985797624	2	Edil3
0.000234720593797999	0.482738826932606	2	Gps2
0.000190124583512951	0.482632978831179	2	BC031181
1.634793990651e-26	0.482506230559784	2	Ly6h
0.00048953570831682	0.480484953847581	2	Lrrc3b
0.000316871851473883	0.48045868061663	2	Gm47710
0.00102621132156852	0.480448487723413	2	Exoc7
3.01077969796875e-08	0.47752928731908	2	4930570B17Rik
3.92999519295476e-82	0.476522098392021	2	Mgat4c
1.59703066897385e-06	0.475352223421553	2	Atpif1
9.55864160859996e-11	0.475261376547201	2	H3f3b
0.00492867297776475	0.474887122880952	2	Luzp2
4.81071407486263e-14	0.474579884447265	2	Gm32509
0.00573155621982086	0.472527322220672	2	Csf2ra
0.000523454373754504	0.471417536695371	2	Rab34
0.000190066531053903	0.471100652992419	2	Gm49179
0.00468610268578342	0.471096717538769	2	Dnajc19
2.71063712638091e-55	0.469920370767345	2	Ube3a
0.00271717424594663	0.467727411062026	2	D430036J16Rik
4.71262570546138e-09	0.467290794768101	2	Btbd3
0.00606482648393415	0.464572773949153	2	Gm6994
0.000627446132388122	0.464435141580414	2	Scg3
1.14770444943151e-09	0.463393956873075	2	Os9
9.79822545206851e-07	0.461893014007361	2	Sncaip
0.00549038413320513	0.461415878283308	2	Rcan3
2.07850354694121e-06	0.461321729486709	2	Aplp1
8.35206061172155e-09	0.459294482455994	2	AC149090.1
1.32722413064268e-05	0.457429569704388	2	Drg1
0.00472504975708424	0.454446419714025	2	Tmem181a
0.00436118020609246	0.45392047235298	2	Snx21
0.000657225106295477	0.453480473446889	2	Tmem126a
0.00343190413430379	0.453025815597806	2	Sorbs2os
4.28570103861307e-06	0.453013591454829	2	Nagk
1.76539771550191e-05	0.452205310682009	2	Ppp2r3a
3.19482644457796e-06	0.44959000897627	2	B3gat2
0.00594021345403335	0.448833034662205	2	Galnt11
0.00348147014182027	0.448794934356902	2	Actl6b
0.000353965540948575	0.443247119138789	2	Nectin1
0.000447544085474046	0.443125899747752	2	Slc24a5
2.41403538332013e-10	0.438080722899927	2	Pcsk1n
2.05662756364293e-07	0.436870128433598	2	Neto2
0.00115739403712414	0.436734059693267	2	Rcn2
1.5447274704258e-11	0.435064789974447	2	Mapk8ip1
0.000642533035410246	0.433104955736984	2	Nhs
2.64415101731056e-58	0.432362802778318	2	Kcnip4
0.00568561921689987	0.431912321860156	2	Hexdc
8.28368956374619e-05	0.430940575739958	2	Adcy2
6.67724988840493e-08	0.430727952222791	2	Kansl1l
7.78767497396537e-05	0.430305741481412	2	Gm42439
7.42504829426679e-25	0.429962449284025	2	Srsf7
8.44627207890383e-08	0.429099108566549	2	Clmp
5.35618632378885e-09	0.429042889175894	2	Sox2
2.80037325724271e-33	0.427291195301002	2	Nrg3os
0.00697167713714898	0.425376842670689	2	Cited2
3.82950503316656e-11	0.42527131343509	2	Chd5
1.98392766117038e-12	0.424657415380268	2	Eml5
0.000886116950478434	0.423362505524152	2	Zfp941
0.00438775226211776	0.422770478765829	2	Sptb
0.00377997650548251	0.422294040870093	2	Jkamp
0.000209657117479024	0.421656620501138	2	Rchy1
4.27325515836809e-09	0.4187673411639	2	Stmn1
0.000347230973732407	0.415697163477491	2	Cox11
0.00757828092107867	0.414349756817387	2	Ube2j1
8.20493662070833e-125	0.413750458497928	2	Malat1
0.00220901186291507	0.413679391291223	2	Slc39a10
0.000744996058093093	0.41201900284985	2	Gm16093
0.00423284812653696	0.411230453544055	2	Ndrg1
1.34568898326768e-20	0.410772891612166	2	Cpne8
0.00101150279457315	0.40912127278733	2	Ate1
6.64444137158067e-07	0.408815547770895	2	Cdca7
0.000318160385269161	0.408498434646721	2	Gm48678
0.0094616080197287	0.407003241489665	2	Rap2a
0.00213758988851023	0.404383900524344	2	Shisa4
4.90692515506478e-10	0.403691752975955	2	Ankrd24
1.33160874899666e-05	0.403470709782855	2	4632427E13Rik
1.24819576824797e-09	0.401712765777914	2	Zic4
0.000545437164130055	0.399623206695948	2	Rasa4
0.000704596547308824	0.398957564132606	2	Vti1b
0.00266135851046639	0.39686651339258	2	Wdr82
3.63442537449739e-25	0.396593837940751	2	BC005561
1.30596429566775e-06	0.39639555933811	2	Camk1
1.80548387515819e-36	0.395162930794921	2	Rbm39
1.09397576727426e-07	0.394749813701752	2	Srsf10
0.00274908508968163	0.394042879665776	2	Zfp846
2.9706838331699e-09	0.392951016516954	2	Atp11b
0.00038792830835781	0.3923373433239	2	Hnrnph3
3.28014592789726e-26	0.389185180178644	2	Gm20642
0.00247379299318872	0.389117917293874	2	Hpf1
0.000577939336081756	0.388524883048535	2	Rnf25
0.000808036283369336	0.388124617753549	2	Ndufaf7
0.000580089350149182	0.385514682755185	2	Zdbf2
2.8690199771275e-06	0.384415746492158	2	Phf6
0.00013980893519063	0.383905649776706	2	Vps9d1
7.94346026354235e-63	0.382553297044057	2	Ahi1
0.00638370157579008	0.38084054329298	2	Slc6a1
4.29609995954285e-29	0.379233888834609	2	Fnbp1l
1.93152155885514e-11	0.377260645042057	2	Brd9
0.00192149833314537	0.376261118597857	2	Caly
1.66449573393645e-10	0.37621450236802	2	Scn9a
4.06878680486663e-06	0.374055208731126	2	Supt20
8.02651698252375e-13	0.373756589787975	2	Trim35
2.56271131410822e-06	0.37331055759444	2	Ppib
0.00150794922212249	0.373251147974682	2	Atp6ap1
0.0019819887525183	0.372535598244123	2	Eif1
0.00122012685682418	0.371716614200331	2	Cd200
0.00348142809797295	0.371191784082863	2	Hint1
5.26418482662319e-44	0.370668811374136	2	Atp2c1
3.44581232190729e-05	0.369588179152452	2	Ccdc39
0.00595003742581913	0.369176658536882	2	Rpl41
0.00969681400855599	0.368280840763075	2	Srrm4os
0.000512683255371708	0.367332496426729	2	Arnt
3.34982388018077e-05	0.365962800285586	2	Rnf169
9.26112069335289e-07	0.364631589670973	2	Psmc6
0.00070215991733965	0.363538764177822	2	Sh3gl1
7.52022878997917e-08	0.362989847108245	2	Atp6v0c
0.00208021988906472	0.362732890564333	2	Otulin
3.66972864054622e-20	0.362714990028016	2	Fign
0.000216327798694293	0.362325200021625	2	Pcyt2
9.26906344320882e-10	0.360523028373679	2	Ube2e3
5.70463873137516e-16	0.358451691599198	2	Tro
1.75673700423746e-16	0.358158304034021	2	Rnpc3
0.0050884857701656	0.3570814953074	2	Cep78
3.67140403294972e-13	0.355183465061258	2	Unc13b
2.07621056668124e-09	0.354925427977273	2	Rmdn1
6.93238608446486e-06	0.354343635274827	2	Rhou
1.05032367010176e-06	0.354008098241773	2	Zcchc18
1.14045676635504e-07	0.352623961198113	2	Dnaja2
1.20963476091373e-09	0.350755713949735	2	Rnf121
3.30722134428449e-22	0.347867413901308	2	Pam
7.98053316837365e-05	0.346761526779931	2	Itpr1
0.000764041904165118	0.346019258296557	2	Ddx1
4.88251243385665e-19	0.345728805379458	2	Fgfr2
6.79861696878879e-11	0.345393402730441	2	Tubb2a
1.34151300353554e-15	0.345029956660247	2	Ndfip1
1.98703921636276e-05	0.344931771191834	2	Spock3
6.71524381788847e-05	0.340995814943823	2	Nexmif
0.00427338516798681	0.340479272028884	2	Arhgap10
7.70254518372643e-09	0.340074228993324	2	Gnal
0.00148381545179442	0.339378881047386	2	Hmgn3
5.71494299070605e-21	0.339109782749012	2	Trhde
1.47089120495903e-05	0.338583396501658	2	Zic1
1.00680249261866e-06	0.338047713851636	2	Dhx30
3.07759303918369e-08	0.336172802751768	2	Galnt18
0.000135712647146104	0.335391713082268	2	Prmt2
0.00502266269808689	0.333782341247688	2	Mrps10
0.000289905464444361	0.332192843056843	2	Tubb4a
4.32622562654215e-07	0.331509961789686	2	Phf3
0.000333913213142766	0.331096127422909	2	Eps8
0.00169344459122367	0.329903145080018	2	Cfl2
7.94622302095407e-07	0.329619937566248	2	Hsp90aa1
0.00924715826249555	0.329373891472452	2	Ssu72
3.36837125153247e-24	0.328436000673137	2	Efna5
7.95469539249792e-05	0.327549420296183	2	Tmem108
1.50902655186436e-25	0.327286614077184	2	Rtn1
2.90361462332885e-21	0.327246386637918	2	Tuba1a
1.39493602843479e-12	0.325102505581776	2	Tll1
1.3494649019171e-13	0.325058376173906	2	Tubb3
3.22369173608672e-08	0.324430994146145	2	Kcnip1
0.00385932104567344	0.324323612234335	2	Myo6
4.15861001049596e-05	0.323786563264715	2	Foxn3
0.000135025755068287	0.32306595231417	2	Rp9
1.2721072723637e-05	0.320686045575605	2	Entr1
0.000333684779079952	0.320513394571608	2	Cers5
0.00477415146892359	0.319706206388185	2	Dgkb
1.37428752963562e-08	0.319666656900095	2	Syt16
2.13373048087574e-15	0.319576020907869	2	Rsrp1
9.65636262656041e-06	0.317418547362129	2	Tmem191c
1.96458906135882e-05	0.314534796866055	2	Lpin2
1.73008112327473e-13	0.313983976315831	2	Kdm1a
0.000788493083579847	0.312326384659284	2	Sox4
0.000671721648193755	0.311798943331401	2	Mpp7
0.00876165779208665	0.310461194662614	2	Tmem63c
0.000447968496533382	0.305222111837479	2	Actg1
0.00813070954365648	0.305136634497771	2	Ptma
0.000905227253877124	0.304132802185898	2	Ttc5
4.67597174079263e-06	0.302894595116015	2	Ddx24
0.00348174884261656	0.301739651682777	2	Rps8
3.00306129197472e-06	0.300987718416024	2	Smap1
0.000964228160412685	0.300070462992391	2	Rac3
0.0065205514843963	0.298275698670749	2	Esco1
9.55383573638173e-19	0.298046665771051	2	Prpf4b
0.00564588072974808	0.297813354526797	2	Ythdc1
3.42129859418742e-86	0.297733885453392	2	Snhg11
8.81757637176159e-05	0.29648304761161	2	Tubb2b
1.59812554058356e-21	0.295322555189527	2	Grm8
3.21829542719772e-07	0.291847658092286	2	Ddhd2
0.000304490280763084	0.291731386247991	2	Sox11
2.28539044882086e-09	0.29147591510784	2	Baz2b
2.29950720126694e-06	0.289998748400187	2	Slc25a27
0.000139854911389393	0.289870065146739	2	Zc3h15
2.13601455245351e-25	0.287397095825758	2	Plekha5
7.78685302430449e-15	0.283388728156162	2	Hnrnpa2b1
0.00424645089395598	0.282753388420259	2	Mrps5
7.1054831144447e-11	0.28261308708643	2	Nrn1
3.30778162343433e-08	0.280999602070926	2	Crebzf
1.05832353201902e-54	0.280441649593246	2	Cntn5
8.44666210625804e-06	0.279152999705081	2	Akap8l
0.000126030171632323	0.278560303453003	2	Tfg
3.41445539270503e-05	0.275532807519913	2	Tut4
0.00298729814475072	0.274483533312204	2	Trpc1
2.38654277009057e-06	0.272460843722355	2	Thoc1
4.67119255812318e-09	0.269795172224505	2	Mir124a-1hg
0.00418000922556963	0.26892624635109	2	Atcay
0.00221975727745816	0.268866183115676	2	Dpm1
0.000149317962293324	0.267876810784161	2	Hspa8
3.71002875949238e-07	0.267622657856184	2	Cspg5
0.000156047831457489	0.2662887979109	2	Ddx39b
5.93498329211647e-22	0.265856971498466	2	Robo2
5.03005994542291e-07	0.265645992621322	2	Tubb5
0.00962685103092702	0.265380524826127	2	Zscan26
1.01300372090641e-06	0.26435173786096	2	Fsd1l
0.00033453113597184	0.261342393689817	2	Chfr
0.000633592650316434	0.259997417336967	2	Zdhhc20
1.13537507618623e-09	0.259368523053223	2	Hsp90ab1
0.00138819318895492	0.257887070671416	2	Ddx46
0.0045500770809317	0.256680207938456	2	Tecr
2.89782522790839e-05	0.254762121473465	2	Sp9
3.38117010535739e-20	0.253084320580695	2	Gpc5
0.000579172551089866	0.251701783954596	2	Btbd1
0.00824386510099682	0.250488049537395	2	Jpt1
5.46113879621744e-05	0.250196962749975	2	Pura
0.00451801576455532	0.247509932102712	2	Thra
1.87884255654818e-06	0.2468769022502	2	March1
0.000841368092476248	0.246221758967737	2	Pcdh19
6.08038055345845e-05	0.24386580494672	2	Pkn2
0.000757241225475458	0.243356167199402	2	Ppia
3.03978798232116e-06	0.242897132595734	2	Rufy2
0.00544740089100147	0.240488054984151	2	Ncoa5
0.00976278654142889	0.23893230361994	2	Eef1a1
0.00447506023865617	0.238195402058719	2	Nrd1
0.00543008640087086	0.237481353736023	2	Tbc1d12
1.71467626736464e-06	0.236394573356778	2	Psip1
0.00991990167496445	0.235711657209944	2	Zfp329
0.00311974985915194	0.234896789905155	2	Gm35188
0.00130895364929912	0.231266907031395	2	Rpl6
0.00137467759410595	0.231039844133202	2	Dbn1
8.15916869149582e-11	0.230593652917308	2	Mllt3
4.07707730009172e-09	0.229633632880371	2	Pnn
0.000405546135440428	0.228391253513923	2	Syt7
1.79126058132226e-12	0.227917268780802	2	Pnisr
1.78405969233693e-17	0.227839550668713	2	Ncam2
0.000651337065398053	0.227622515017639	2	Nmt2
5.67301591544019e-16	0.227039346683751	2	Tcf7l2
2.93245687376122e-08	0.226531932378198	2	Lhfp
0.00109763838871292	0.226193392414068	2	Gmcl1
0.00223907758428933	0.225010513799565	2	Wsb1
0.0008879766952191	0.223567616545145	2	Hdgfl3
5.43170621351759e-07	0.223148068203602	2	Adgrl2
0.00669253906004523	0.222172009175493	2	Fndc3b
5.92716143969452e-09	0.222030616170181	2	Srsf11
0.000381427714106437	0.22166585058456	2	Rapgef6
2.79999996115317e-10	0.220284089964716	2	Sgcz
0.000519560652489765	0.21961653810058	2	Ddx50
3.25584004584615e-06	0.219424778701642	2	Tra2a
7.49339515320326e-05	0.216847603629956	2	Ak5
1.38577745413818e-10	0.215532430820916	2	Mir100hg
0.000497125204904245	0.211908170338276	2	Chl1
1.62177924564799e-31	0.211304114797757	2	Adgrl3
2.14526116395168e-07	0.210905051881171	2	Rbm5
6.53004959173791e-05	0.208410762468168	2	Srrm1
0.00938472576761267	0.208144069950308	2	Xrn2
1.20608494874335e-05	0.205499660582728	2	Plekha1
1.79241038330118e-15	0.204573048565606	2	Sorcs1
0.000500994832850943	0.20451794928073	2	Cdc37l1
0.00370534670418785	0.204431150867183	2	Glmn
0.00125203106348441	0.203962248188865	2	Cck
0.000906338858137279	0.203192403963622	2	Krit1
0.00044180376242089	0.203119051252084	2	Nvl
0.0001329146266164	0.203113286491166	2	Tia1
5.29469045753311e-05	0.202958077109292	2	C1qtnf4
6.03976741638787e-31	0.202721163309754	2	Nrg1
8.08726584761367e-05	0.201440796920736	2	Gap43
0.00758351708321813	0.200318160979405	2	Ggnbp2
9.60948478168219e-05	0.199350178354121	2	Scai
8.56957430066271e-06	0.197875676878831	2	Son
2.03644669555538e-06	0.197481500499989	2	Calm2
8.8425853879678e-06	0.196398828599969	2	Gm16083
3.14588048373712e-06	0.195043847475578	2	A230006K03Rik
0.00573399093660069	0.194467502407121	2	Camkmt
1.38004028054065e-07	0.19434046145774	2	Luc7l2
4.54168664327669e-12	0.194211700983798	2	Zranb2
3.39733101622308e-06	0.193763414785111	2	Ankrd12
2.77636807415506e-06	0.191131880579548	2	Epha5
4.80555877076233e-05	0.188980867398673	2	Rbm26
0.00085175570171156	0.184857270257355	2	Slc18a2
0.00131008720655284	0.183755185652859	2	Ttll7
5.14835475280991e-05	0.183357124118205	2	Fubp1
2.91722810945974e-09	0.182842410299735	2	Dync1i2
0.00369732315688448	0.182071077109997	2	Hnrnpdl
0.00796436920019737	0.181824948654776	2	Actb
3.8373547797249e-06	0.178947487075207	2	Cspp1
0.00124196401707653	0.177412806523266	2	Zfp280d
0.000657313234295251	0.177392133896285	2	Scmh1
0.000923944355464917	0.171030294931983	2	Pcnx
1.43770516467472e-07	0.170216263770026	2	Stmn2
0.00018234686717947	0.169137359422068	2	Cplane1
0.00897447592740546	0.167804186988582	2	Necab1
0.00470124657492812	0.166654733251142	2	Nectin3
0.00163272326179925	0.165714393340676	2	Gnas
4.69286035075766e-10	0.164432339549614	2	Gabrg3
1.00647984926725e-05	0.161498675556319	2	Snrpn
5.73792783675627e-05	0.161089302000496	2	Ext1
0.00272017742512446	0.157653734402053	2	Fstl5
0.000108566541915827	0.157236031619633	2	Luc7l3
1.23913228365469e-18	0.155851289116805	2	Mycbp2
0.000282858117619213	0.154746390676764	2	Snrnp70
1.43627351624698e-05	0.15447630401391	2	Arglu1
0.000203292253993182	0.153655185445085	2	Rtn4
0.0090591346769906	0.152631869068844	2	Slc4a3
0.00790412109248753	0.150343238327372	2	Ywhag
0.00388454608704206	0.150178869406915	2	Eml6
0.00403721117529775	0.148968375933543	2	Asxl3
0.00432936514423603	0.148520273798659	2	Soga3
1.20614884093331e-06	0.147495951959361	2	Thsd7a
0.0012062710225015	0.147247257873628	2	Ttc19
0.00338020084443647	0.146353933995642	2	Dpysl3
5.37614195056836e-10	0.146119448637918	2	Adgrb3
0.00197640023502039	0.14571646003046	2	Calm1
6.31908257236903e-07	0.1443176405217	2	Ttc3
0.00147137704375972	0.14372198790601	2	Mef2a
5.67439185955847e-05	0.142623479478338	2	Snap25
4.49027218319534e-12	0.141840644218507	2	Rora
1.56949492431999e-11	0.140935379695528	2	Negr1
0.00325757544679116	0.139094040249004	2	Nsd1
1.3336255945423e-06	0.135078476640115	2	Car10
1.46539593093122e-10	0.135018699792345	2	Dab1
4.20525737344132e-07	0.13461602236109	2	Nkain2
0.0072139381086091	0.132668742910247	2	Sf3b1
0.00511805464164078	0.132042341678372	2	R3hdm1
1.21446226875513e-15	0.127727034976186	2	Nlgn1
0.00215948059706595	0.123808078393183	2	Ttc14
6.05372244314382e-05	0.120620346782762	2	Il1rapl2
0.00077626443662938	0.120112223552233	2	Tcerg1l
9.43634159538049e-05	0.118507081348513	2	Strbp
0.00839032580014138	0.11656500436637	2	Sntg1
6.21078699530109e-08	0.105555706954791	2	Arpp21
1.76895221333552e-09	0.102668378571426	2	Lingo2

## Sheet: cluster 3 marker genes
p_val	avg_log2FC	cluster	gene
4.71398338294606e-08	2.62558789921859	3	Pdlim3
2.92941956796839e-05	2.35218482459146	3	Trabd2b
1.64286759756076e-06	2.32859747292259	3	Gm19689
1.8887118661166e-05	2.29473031132743	3	Trhr2
1.77954348804312e-35	2.14743963184556	3	Csgalnact1
9.40387246804303e-17	2.0866868800092	3	Gm26984
2.03216923881796e-06	2.07249854674633	3	Cntnap3
1.07425291960573e-05	2.03039106919802	3	Gm4788
0.000179242346267053	1.95305719729807	3	A330033J07Rik
2.19416169026978e-13	1.95050441095124	3	Bmp7
1.4349413254851e-05	1.93515331186408	3	Gm48657
6.18316740739642e-43	1.90425884889174	3	Colq
0.00180447281357995	1.87378110668268	3	Mro
2.4714212133782e-05	1.86599172270076	3	Tesmin
8.22903895231344e-05	1.81075973522012	3	Spry4
0.000259899729782577	1.78750771070578	3	Hhatl
0.000187632117002788	1.76384056416106	3	Gm26577
0.000329905472517729	1.75969126746804	3	Awat2
1.75861389614345e-156	1.75194951824449	3	Rxfp1
0.000976369739155783	1.7456020268832	3	1700016L21Rik
1.95014019003311e-05	1.73907136039845	3	Kazald1
0.000181224186980541	1.72352123364372	3	Majin
0.000181058249946984	1.69691593358463	3	Plaat3
1.74501272808368e-07	1.68434719370109	3	Gm45591
0.00210792719439841	1.64683552034119	3	Parvaos
1.68820423161509e-06	1.64295305025047	3	Pbxip1
1.01021469288786e-08	1.64206939041309	3	Gm43166
0.000137698695092794	1.63970848805356	3	7420701I03Rik
0.00530067710489276	1.63605439353636	3	Col24a1
3.52897355857269e-08	1.63180251923037	3	Cd200r1
2.10888942677167e-30	1.61328746381973	3	Unc5b
5.40370036863208e-25	1.59260107061467	3	Samd4
7.84522808318896e-06	1.57273714251276	3	Wnt6
8.00874863699988e-17	1.57157744375184	3	Dio2
0.000339389593820326	1.55584972518763	3	Ang4
0.00325528927435947	1.54670196453463	3	Rhoh
5.81468044682878e-12	1.54665756442994	3	Syt2
2.66558747759937e-19	1.54535241516768	3	Gm11418
1.40003072589374e-29	1.53526000528187	3	Kcns3
0.00338407183606384	1.52874408463139	3	Depdc1b
0.00338855879436727	1.52520843580441	3	4632404M16Rik
0.00311735361803657	1.51638834216958	3	Vmn2r56
0.000413665929125923	1.43938611503263	3	Myh3
1.61762890352665e-06	1.43890242046154	3	Ppp1r3a
5.67955833638318e-06	1.43447373267743	3	Olfr1564
7.77973217099463e-05	1.42749650328568	3	Gm41561
5.3476232584871e-08	1.41978094459235	3	Gm29571
1.16013121538049e-40	1.41487714880291	3	Slit3
0.000942799160279632	1.41229667968957	3	Cyp4f16
0.00182715452718543	1.4020150969613	3	Gm45601
6.67823644163608e-13	1.39601336200384	3	1700023F02Rik
1.27946321507389e-09	1.38129717325321	3	Zfp385c
0.000922751083209037	1.38090750724377	3	2010001A14Rik
0.00182003850397923	1.37583488507664	3	4933417O13Rik
6.40651377916823e-05	1.36072385849813	3	Gm46419
4.55466072680674e-43	1.36027279324761	3	Scnn1a
0.0021464427265938	1.35589459403295	3	Mmel1
0.000134252637597734	1.35277035548147	3	Gm13270
0.000406107582967887	1.34877634986318	3	Gm39232
0.0052148236806819	1.34513815863408	3	Ephx1
0.000415965778209289	1.34165671573323	3	Gm29678
2.59723934111394e-32	1.33746330560667	3	Rasgrp1
0.000342182241785409	1.33743910645375	3	Gm13264
3.99170345537685e-05	1.32904286672302	3	Gja6
5.20370590549449e-18	1.32828655445185	3	Lipg
1.16309934780186e-13	1.32753854373864	3	Cdk6
0.000706373519736624	1.31153674148821	3	Gm19585
2.74771607081322e-06	1.30309579480802	3	Lmcd1
0.000387174403310443	1.30133020340742	3	Endou
1.19877406556593e-49	1.29563222589356	3	Cd247
1.02944895685096e-05	1.287712216974	3	Ms4a4b
1.67961492323894e-114	1.28765724315549	3	Rorb
2.45226216566705e-105	1.28703623499576	3	Shisa6
3.30759751401433e-05	1.27235046473958	3	Slc39a8
0.00217874260359232	1.26228705731697	3	Gm33255
0.000632225082133232	1.25909002999406	3	Scara5
0.00213030417215507	1.2491967920455	3	Cav2
2.16117798023467e-10	1.24314571747037	3	Scara3
0.000370862524521364	1.24291858870976	3	Gm29629
0.00141887685614574	1.23939877333081	3	4732414G09Rik
0.00147619907921172	1.23853922027238	3	Plekhd1os
0.0052148236806819	1.22730835008662	3	Cabcoco1
7.64107139393729e-21	1.21243237029144	3	Sv2c
1.54949480792409e-05	1.20951578111229	3	Gm45148
0.00316074163412254	1.20898006534437	3	Zmynd10
0.00148251822386229	1.20397193956647	3	Olfr267
1.38327099328673e-05	1.19552687657351	3	Smpx
1.93386607699856e-08	1.18634783694344	3	Piwil2
0.000969987665686166	1.18629880610676	3	Gm27169
9.86988575604767e-05	1.18358721888609	3	1110002O04Rik
0.000116076904400647	1.1829948820842	3	Ppp1r3c
0.00312979899182689	1.18099057505028	3	BC067074
0.000174264083166916	1.17985455713011	3	Ephb4
0.00821651429632877	1.17416945260895	3	Gm43807
0.00738223661328112	1.16804817023847	3	Dsg1c
9.80514641928285e-09	1.16515392200157	3	Gm30835
8.18126601748692e-05	1.16463718589841	3	Gm41708
0.00532053002019828	1.16238270866405	3	Gm6999
0.000421417589236318	1.14939639076357	3	Gpat2
0.00469727638380527	1.14937880187821	3	Man1a
0.00539688464220287	1.13626246496573	3	Gm39363
1.50611203568423e-12	1.13471737789738	3	Creb3l2
2.15890051481645e-26	1.13292545598796	3	Pygm
0.000640935809107519	1.11580950914528	3	Spdef
1.43686563992135e-05	1.10202827570255	3	Abca6
0.000160335463298162	1.089128800111	3	Col22a1
0.00513083242276419	1.07543784057729	3	Gm37751
0.00339558570608933	1.07252450521793	3	8430426J06Rik
0.00187327451186706	1.07164739996838	3	Mocos
3.29138389889859e-06	1.06976611832506	3	2610318N02Rik
0.0053571015260796	1.06362916923308	3	Gm12781
9.44635580216325e-07	1.06023760040872	3	Tmem250-ps
4.23176066116478e-26	1.05998715254266	3	Gm27246
0.00227135286681378	1.05993765878336	3	Etv4
0.000592360433743302	1.05944744699637	3	Smtn
0.000824126162133058	1.05779027870129	3	Cdk15
5.70209549832609e-41	1.05769446480865	3	Slc12a8
0.00103216509602753	1.05735319979259	3	Gm3772
0.00487988994678136	1.05092777821015	3	Gcnt1
0.000191128556896116	1.05035650873434	3	Gm50046
2.99581288462913e-47	1.04183221125218	3	Fat1
0.000395352627913613	1.04113320587557	3	Gm12462
0.00802039752260562	1.03766095314073	3	Sel1l2
0.000986695817651207	1.03311861368589	3	Dhx58os
0.00205112247458955	1.02488060053228	3	Lingo4
4.82216088274148e-28	1.02401192942305	3	Gm32828
0.000188720521175586	1.02305951134258	3	Gm49064
0.00149234274267154	1.02161941264314	3	Gtsf1
4.52577743483074e-07	1.01317427294545	3	Klhl1
0.000175109100534144	1.01107431817597	3	1700108F19Rik
1.47231226337625e-05	1.00829798915076	3	Ccdc81
4.98372475531136e-35	1.00565728749253	3	Zbtb16
4.46975894732516e-07	1.00260797069902	3	Gm6356
0.00290771563301108	1.00161581778859	3	Bard1
0.000665675627821048	1.00127203860719	3	Gm12971
0.000428171351423319	1.00081485573549	3	Dusp10
0.00823215365212903	0.999475876526837	3	Tex43
0.000185378254021894	0.993336070220106	3	Gm20655
0.00228236192384726	0.990606740171834	3	B3gnt2
5.28063629224162e-24	0.988984095460482	3	Lncpint
0.000380016345156928	0.985325811170108	3	Upk1a
0.00825303707469418	0.98454751843546	3	Ccdc146
0.00358447888593893	0.971575334796887	3	Scn4b
8.30167828012516e-06	0.963083636279698	3	Zic3
1.03479826531872e-25	0.961338884051464	3	Gm47664
1.36789508039548e-06	0.955727969120401	3	Gli3
0.0093209305698286	0.95443999172304	3	Ano2
9.05865881943559e-24	0.952237044654481	3	Col19a1
0.0053304816393106	0.948683169232209	3	Ppef1
5.18378527652627e-37	0.945557091466437	3	Mcc
0.003080159649687	0.944900793674076	3	Tmem132e
3.83304017562281e-08	0.940261272788482	3	Pycr1
9.70189490587922e-06	0.939668840773202	3	Acot6
0.00141486365692301	0.935262010059857	3	4930471C04Rik
1.22253810572675e-07	0.935068824986163	3	Msh4
2.49603811705221e-13	0.934157284762057	3	2210408F21Rik
0.000396542189149255	0.933275360597965	3	Gm7247
6.89693656534107e-05	0.932068341262273	3	Hapln3
0.00673707225364823	0.930279071904928	3	Gm47782
5.94240574082422e-10	0.929324427835594	3	Ripk4
0.00614993976158961	0.925632591225839	3	Axdnd1
1.00943763187619e-17	0.921458829305908	3	Grm1
0.00403424219196301	0.919588897403976	3	Cyp2c55
0.00360021645848676	0.919484516747398	3	Rcvrn
0.00319396843686295	0.919148592111037	3	Gm47471
3.57404925069769e-05	0.91851016102803	3	2610028E06Rik
5.20656627979464e-42	0.917539840704859	3	Pcsk6
3.32298780739584e-33	0.916371389935783	3	A230077H06Rik
4.89895975154102e-68	0.911488809041527	3	Ptprm
1.01708858748433e-18	0.911117185607893	3	Gm32067
5.15322737694258e-36	0.910149856357991	3	Adamts6
2.11181581494086e-09	0.908588545201447	3	Gm43331
8.78325229535291e-05	0.907063893676707	3	Nr4a3
4.75649830828955e-14	0.906957293976901	3	Gm43259
0.00023700631357715	0.903319788774089	3	5830487J09Rik
0.000482467596526149	0.900062387779895	3	Gm42700
0.000560455608585688	0.896658114786652	3	Psg29
6.75387405253418e-34	0.896399598369927	3	Pde2a
5.60918397509513e-06	0.895632098548808	3	Igf1os
2.37983138735087e-08	0.89554962592436	3	Adamts3
0.00361601685218658	0.891629058169142	3	Tdrd9
0.000631553250961091	0.890086984028041	3	Gm37573
2.63926014021451e-05	0.889205105971029	3	Gm15513
4.3596100729288e-24	0.884986186940859	3	Abtb2
1.93498796212664e-05	0.883930919951151	3	Gm15624
0.000426801478143418	0.879685010802771	3	Pcdha7
0.00063469131048696	0.87704511003312	3	Pou5f1
1.17239082956088e-13	0.873130086044223	3	Gm16565
2.40885336099657e-29	0.869677791967477	3	Kcnab1
0.000423883667841669	0.869508936305629	3	Myof
0.000251017908722383	0.868556659761273	3	Gm12128
0.00154229471317644	0.866479135206063	3	1700028J19Rik
2.74872872317752e-73	0.862629320565615	3	Foxp2
2.54583869116132e-18	0.860713474688743	3	Col4a1
5.71263807158001e-06	0.86059336898227	3	Efcab6
3.07929963533917e-05	0.859832614831193	3	C230012O17Rik
4.07159813814295e-07	0.857080812233892	3	Dusp5
1.24365573696104e-21	0.855897815450965	3	Cped1
0.00238953972988895	0.85297366952295	3	Gm42743
1.11398277608014e-05	0.850872276681032	3	Cerkl
2.33937891506845e-114	0.846793166664383	3	Zfp385b
0.000246398253206819	0.846039151212146	3	Iqub
0.00530393189564701	0.845145637026242	3	Gm49008
2.01733661361571e-37	0.83892252468364	3	Pdgfc
3.66690844757218e-07	0.834367986020138	3	9230112J17Rik
3.42036868731134e-05	0.832739961722434	3	Gm20752
2.09139530654557e-31	0.831912399686904	3	Kcnk9
3.44310588089307e-06	0.830287480716414	3	Gm44748
2.69737289084909e-07	0.828542371376318	3	Gm42696
0.00827185369968762	0.827890447941224	3	Zfp456
7.90958404979426e-06	0.823603320156621	3	Txk
0.00036294802584249	0.822797961737032	3	Gm19325
2.6522556375749e-26	0.822295328656231	3	Pou6f2
0.00208051583198721	0.822000690881203	3	Acpp
4.71903174693435e-71	0.821891635642602	3	Elmo1
2.15793421236825e-34	0.816486896585167	3	Vstm2b
9.67826906180209e-08	0.813479439199496	3	Rassf6
0.000126473392482895	0.811994637348677	3	4931423N10Rik
0.00843237240354981	0.809958179283511	3	Aadat
0.00289984069560752	0.808545326803452	3	Gm12506
6.13464007935419e-20	0.807698771243337	3	Arhgap22
0.00101925153180317	0.806895046827424	3	Inka2
0.00207997092712252	0.806275467641449	3	Rps6ka4
1.2894169231743e-07	0.799663350185566	3	Gm26512
5.7165417616722e-05	0.799090999135179	3	Gm47851
1.56852303403397e-07	0.797803173028509	3	Arap1
0.000721078466443069	0.795961013858999	3	1700102P08Rik
6.69338183700752e-09	0.795488703749631	3	Ncf1
0.00941933928616727	0.791758198455787	3	Itga8
0.000470366535160449	0.789681575499869	3	Gm46563
0.0049175756274854	0.788693425426527	3	Ltb4r1
0.00736244372950846	0.785152088969023	3	Gprc5c
0.000696882601528605	0.783707166034536	3	B830042I05Rik
6.36595446050263e-14	0.783344376065282	3	Efnb2
6.30213336776241e-56	0.781949316181373	3	Asic2
0.00107582451130942	0.77953567348339	3	A730004F24Rik
1.98564089887509e-71	0.778707974922488	3	Epha7
0.000645353365398891	0.778532817127171	3	Bank1
3.90763894124408e-08	0.777875564094732	3	Nid1
1.63947565798486e-38	0.777530454395439	3	Bicc1
0.00170144691442072	0.77674527456064	3	Adam4
0.00689791956936118	0.775629290575496	3	1700020D05Rik
0.000253428478884648	0.775147062097759	3	Pcdhb11
2.82543417852325e-07	0.773827835267657	3	Pvr
0.000127289305691988	0.769281994588791	3	Gm43258
7.91634593021153e-09	0.768736753281788	3	Gm32817
0.00209350095169819	0.764278523486174	3	Gm35339
7.2960346853676e-25	0.763257861134561	3	Plxna2
0.00077048525337629	0.761933358080543	3	Ltbp1
0.00454792700229248	0.761182717823903	3	Myadml2
8.26937759923358e-10	0.759824134759108	3	Kif26b
0.000220381063706561	0.759204156427014	3	Gm43577
0.00111693114497441	0.756352017124392	3	Trip6
5.59273541923855e-56	0.754542706058723	3	Lrrtm4
3.26704199843318e-11	0.753833314707631	3	Gm13483
0.00278109490641229	0.753146166602015	3	Stx11
0.00908379821142052	0.752695166851417	3	Gm44026
6.30511371849936e-19	0.748667344145507	3	Ell2
1.29284336758847e-32	0.747930467168113	3	Syndig1
4.60405312443099e-07	0.747768953834322	3	Pdgfd
0.00180771260517017	0.745345652647471	3	Tuba8
3.5819288770354e-16	0.744923226497912	3	Gm31243
2.36771801592209e-07	0.743640763837022	3	5530401A14Rik
0.00717499371533745	0.742548316802813	3	Naga
1.96818444431705e-09	0.74224106797593	3	Bdnf
1.68226755430196e-05	0.738891468689284	3	2410017I17Rik
1.83204072483478e-11	0.737267815115682	3	Il23r
0.00701439005168445	0.732791269056162	3	Gm42658
2.80137655585879e-27	0.731080529655026	3	Bmpr1b
0.0031636166627161	0.730873215412279	3	Enpp3
1.8801395384985e-47	0.728877163651441	3	Gria3
0.0044583826695087	0.728682385745081	3	Adra2b
1.62975153558737e-12	0.728194182102442	3	Adra1b
1.07713455848287e-37	0.726524549717256	3	G630093K05Rik
6.59266482186694e-34	0.725670806982455	3	Pvt1
6.15769441336376e-32	0.721091390949127	3	Wscd2
7.02454515004732e-12	0.719891559767173	3	A730060N03Rik
6.63864514916021e-14	0.71903593885605	3	Arntl2
4.47398483841489e-07	0.717861224008157	3	Nhej1
0.00319967027174681	0.717005546439951	3	Mfsd2b
0.00318697387207865	0.716370778604608	3	Syce1l
0.00104918440620374	0.716273446729757	3	Parm1
0.00164877673012727	0.715824747941074	3	Ctdsp1
4.68489433219851e-169	0.714924494939187	3	Sox5
0.000134952575230853	0.714099673262452	3	B230206L02Rik
8.17040012202757e-07	0.710765068602139	3	Acp6
4.26279889682901e-54	0.710036406303614	3	Cntn3
4.68118763171901e-11	0.708650553887913	3	Actn2
7.79131292641163e-05	0.708275988903835	3	Prss32
3.48993332212329e-05	0.707853966276976	3	Scd1
0.000494196430450132	0.706452409940286	3	Gdpd4
1.18961301406264e-23	0.705536403068353	3	Gm3510
1.26122797395682e-33	0.705100010240116	3	Btbd11
1.63587713794699e-08	0.70384329711032	3	Itgav
8.09145515496236e-27	0.702179847068798	3	Igfbp5
2.13532700118719e-39	0.699303400474704	3	Enox2
7.32409891974461e-05	0.698898304096556	3	Rab38
3.93582689719329e-08	0.698810842854138	3	Hpn
4.80183766659788e-30	0.698610325985038	3	Bcl11a
1.3550295987978e-10	0.698274894277058	3	Pkp2
5.62997247319674e-06	0.697573436131218	3	Adgrf5
1.70882690111698e-09	0.69568432152528	3	Prox1os
0.000104379553302319	0.694560020525004	3	Gm43573
8.82333942756015e-15	0.69249229455126	3	Itga6
0.000171428631704532	0.690128972638154	3	Dusp18
1.11057152317532e-74	0.689828458743181	3	Plekha7
0.00556121330060031	0.688670120279351	3	Plcg2
1.54441167112542e-29	0.687751597919774	3	Wipf1
1.65853793527759e-17	0.687296298401651	3	Ramp1
1.21230434862486e-11	0.687176046442349	3	Gm43111
3.04971568454166e-05	0.68493781271894	3	Gm4707
1.39720554096523e-08	0.684596160414015	3	Armc7
1.94787950359611e-05	0.684576887469815	3	6430710C18Rik
2.47991610680322e-09	0.683359341411886	3	Lrguk
6.52520011668521e-08	0.682832959085216	3	Mir9-3hg
2.05798758424823e-11	0.682609545904655	3	Plpp4
0.000306129630108132	0.682526407636137	3	Col28a1
2.16792909307673e-08	0.681788664995886	3	Lsmem1
1.1771625487904e-59	0.680019043076271	3	Sh3rf3
5.54048855812737e-47	0.678544405018729	3	Fbn2
2.59700624736287e-09	0.674676304746128	3	Ptpn13
2.0045126321785e-191	0.667142836459188	3	Egfem1
3.25210846451553e-08	0.666824736215878	3	Ntn1
0.00414909959922041	0.663429801715709	3	Gm20478
0.000214906188627147	0.657112220910483	3	Slc11a2
2.32390079474229e-48	0.65706294763682	3	Ift57
5.62742980402201e-05	0.657015212141922	3	Gm29318
6.74520837338758e-07	0.656679469316706	3	Gm48682
1.03712786483739e-06	0.65572586202159	3	8430437L04Rik
1.18485857657559e-32	0.65560236209131	3	Myo5b
0.000960149627538713	0.655548324781033	3	Mettl7a1
0.000163935321706529	0.653476713482056	3	Spns2
0.00825739432621214	0.65325722681405	3	Gm29650
0.0027176342238759	0.652575863457778	3	Ndc80
9.63535894636693e-10	0.651197596493887	3	Mindy4b-ps
1.10508022190296e-12	0.650295032149383	3	Col4a2
6.174231055613e-07	0.650052637944894	3	4930520O04Rik
0.00293790081226174	0.649780170329868	3	Gm10503
2.70310812692827e-05	0.649751128169474	3	Gm47882
0.00170058095459336	0.649241670371589	3	Gm38575
6.61093211950435e-10	0.646793126174958	3	Gm43597
0.00800323093753625	0.645342489916065	3	A930012L18Rik
2.62703643421017e-09	0.644605970530838	3	Gm43466
9.05372145407953e-05	0.644190799172038	3	Gm3252
1.52606107149648e-54	0.643262507862203	3	Galnt17
2.31052815005559e-30	0.642195119506323	3	Vwc2
6.88169809635459e-07	0.642152938275058	3	Chst15
0.000144945740633602	0.639444183156268	3	Bcl2l15
7.07181056228444e-11	0.639049022729863	3	9630014M24Rik
0.0055210475657155	0.637204452179974	3	Mcm10
3.81723945348034e-33	0.636514966832214	3	Gm11906
2.04116033833764e-34	0.63584145201738	3	Cdh13
4.61140697258542e-10	0.635720088423561	3	Slc38a4
4.69077463335826e-05	0.634709324132248	3	Casq2
3.42563702273551e-05	0.634355702473922	3	Ecm1
1.57779992916006e-05	0.634072024739684	3	Pcdhgc5
1.82466741520902e-43	0.633679730135129	3	Pex5l
0.00386723806281001	0.633380116891494	3	Gm12514
0.00124456311295666	0.633243127442114	3	Cmya5
0.000928099830165634	0.630764900433613	3	Ttll9
4.61261750215765e-06	0.630301974026161	3	Syt12
9.82304759409983e-46	0.630010536594348	3	Vsnl1
0.000107364826094055	0.629858462241073	3	Tmem144
5.79990208328357e-34	0.628597245937147	3	Itga9
0.00716298393839653	0.627145864085141	3	Shmt2
1.07178102291193e-16	0.624151959219215	3	Arhgef3
0.00407225899141506	0.623351428348837	3	Gm20755
1.40586672471787e-32	0.623019506331178	3	Ptpru
0.000469282360834827	0.622690195383765	3	Gm43598
2.37135054940741e-37	0.622160728380049	3	Osbpl3
2.00271766955534e-53	0.621908070029633	3	Trpc3
0.00920418812525555	0.621758358894319	3	Vgll3
1.97852596077423e-38	0.62089238826612	3	Gpc6
1.53191669241009e-44	0.618335573276238	3	Tmtc1
0.00647774074426427	0.616420377492723	3	Gm13936
0.000651948798186377	0.616286988163766	3	Gm45311
2.02636233589147e-09	0.615071619880445	3	Tle4
0.000433382280901252	0.613933871506176	3	Gm43256
1.67934296723668e-08	0.613051130798938	3	Piezo1
0.00850771348802986	0.611156373420041	3	Gm42717
4.16490236442506e-24	0.610337577707556	3	Pxdn
4.34019285208943e-32	0.608427945003274	3	Tspan9
0.0072284020949899	0.606958118732175	3	Ano3
5.78938193844288e-20	0.606179010141981	3	Gm15155
8.99516148825553e-28	0.605080021063602	3	Lrrtm3
4.82858697116828e-21	0.60338190091906	3	Igdcc4
0.00745181501883578	0.602050340698728	3	Eid3
0.00169662078525197	0.600355738013691	3	Gm816
0.000350757628046221	0.598908769197013	3	Thbs2
6.38590649829993e-07	0.598592519390854	3	Palb2
0.00463521514405862	0.598128902395982	3	Eif3j2
8.1387269958532e-05	0.59773364740606	3	Gm42941
0.00839480007880376	0.597408486648617	3	Zfp773
1.41186362194811e-31	0.59731500584889	3	Grm4
3.54275921775112e-05	0.596995979128147	3	Gm43260
0.0029523049992738	0.596422379828146	3	Gm15983
1.38266595120898e-92	0.596352429563637	3	Prickle2
3.11583499181256e-08	0.596235532620837	3	Gm47405
0.000411802502838867	0.596188755997463	3	A730090N16Rik
0.00182488179347076	0.5949937170877	3	Matn3
2.00230696155878e-05	0.594893515263796	3	Gm39526
1.70632899865239e-25	0.594812230840336	3	Pparg
0.0062651410508188	0.593874718958844	3	Gm34804
0.00665970896604105	0.592206829627298	3	Kirrel
0.00278294241239383	0.592005639209217	3	Ankrd2
0.00150688199841196	0.590838449770636	3	Xlr3b
0.00206412003022942	0.590239360848174	3	Morc2b
4.77393143582378e-06	0.589759325673807	3	Rbms2
0.000625100276521217	0.587037309577215	3	Il18
0.000336390496018336	0.585752642946963	3	Dpy19l2
0.00189824749674063	0.584835098514092	3	Gm15265
0.000124722214486221	0.582972832617811	3	Cdc42ep5
1.54644843067899e-57	0.582312981182658	3	Plxna4
2.32603787563645e-06	0.580041615036526	3	Gm32834
0.000136057100727983	0.579981019315403	3	Gm34639
2.125433965289e-06	0.578924834934792	3	Gm42595
0.000266297668287291	0.578757394933469	3	BC024978
3.10669338014421e-26	0.578481142016404	3	Airn
6.36935360717783e-08	0.578130707191983	3	Gm15879
2.5695699652945e-05	0.577973567428729	3	Adamts8
2.94100766216782e-11	0.577710394304716	3	Gm30524
0.000756691768617178	0.574424782245388	3	Cdh23
0.000512301268782493	0.573134859064391	3	Synpo2l
0.00229730558191431	0.572787033915396	3	Gm43848
0.00253399189585401	0.571297244003008	3	Ly6m
1.44695516488053e-15	0.570752430628781	3	2810404M03Rik
3.26929977553015e-09	0.568683771343752	3	Lix1l
1.72693788968371e-05	0.5669009567514	3	Lin28a
6.18962846693387e-32	0.566857101954538	3	Fhod3
6.78878730287455e-21	0.566418025541533	3	Mgll
1.106216258141e-18	0.565513869363164	3	Ccdc141
7.71340411633603e-08	0.565430055790725	3	Frmd8
0.00970570975409239	0.56491410864659	3	Zeb2
7.22529145678039e-32	0.56267417417188	3	Klhl29
0.00539054517198549	0.562277665660731	3	Gm48606
6.97799889794356e-08	0.561380824743497	3	Dhrs7c
0.00970219860297385	0.561222879463704	3	Gm10382
1.24744362187863e-07	0.560169548022022	3	Igdcc3
2.0332834151191e-10	0.559850200049163	3	St8sia5
7.7678611364872e-05	0.559750621090477	3	Nfatc2ip
0.00292214021275218	0.55960784276837	3	Spryd4
4.59158589927788e-21	0.559530522977228	3	Kcnq5
0.00138210434673627	0.559486398959958	3	Gask1b
1.29112500119956e-14	0.558336989063554	3	Tfcp2l1
3.85311164755157e-07	0.557597233243376	3	Sema5b
8.81428065988933e-05	0.556523614843805	3	A730045E13Rik
8.09900063875762e-38	0.556082007117189	3	Tanc1
9.24346488392115e-51	0.556001136605566	3	Adarb2
0.000667682830529354	0.552329245597072	3	Trim65
6.46627242026909e-17	0.551913214984397	3	Tshz1
0.00229968011611454	0.551725964725543	3	Rwdd2b
1.75359861919795e-05	0.551258232772135	3	Gm42701
0.004901668845281	0.55052946733743	3	B930018H19Rik
1.38826416229566e-54	0.550342049267258	3	Tox
0.00569593019802647	0.548766853617156	3	6030407O03Rik
1.47235411253723e-25	0.548172958013103	3	Adam12
0.00417803956663662	0.548167697333793	3	Zfp747
2.17362208671968e-19	0.545869148131245	3	Prox1
4.26284906070794e-19	0.545515536038018	3	Plekhd1
1.64854724798949e-06	0.544283086041616	3	Ninl
8.64525756970745e-33	0.542914699673717	3	Usp43
0.000158058134004521	0.538325336332912	3	Fbxo32
1.29653261686993e-34	0.537384808242632	3	Cald1
1.75970756612812e-28	0.537162054447385	3	Pitpnm2
1.75709424622195e-24	0.535325324190209	3	Clmn
1.33615588973376e-09	0.535164637847882	3	Plekhg4
1.22167962831963e-99	0.534701764472492	3	Zfp804b
9.99437788172147e-122	0.533596645035857	3	Astn2
6.51986931227365e-28	0.533471744116	3	Svil
5.12900627638925e-132	0.532873920027826	3	Opcml
4.74832616844049e-13	0.531052840131212	3	Lrrc20
1.63954959378082e-29	0.529956511386294	3	Grid2
0.00326928575507917	0.528679967824819	3	Dnaja4
2.69641325230749e-22	0.528482421645689	3	Adamts15
0.00517033216369617	0.52753815127943	3	C7
3.51457390168146e-27	0.52678793139945	3	St3gal4
3.62743220193515e-14	0.525836657363771	3	Ddx3y
1.99828198343371e-18	0.525186665457851	3	Gm2824
0.00034898532695625	0.523074001010309	3	Hadh
8.57443165185513e-12	0.520639117809804	3	Ctdp1
2.67928847822051e-111	0.520490074664588	3	Fat3
4.39708689079958e-13	0.519769965471041	3	Limch1
0.00814908676561926	0.519192271358528	3	Gm43330
4.55885724298574e-18	0.517735220245045	3	Sinhcaf
8.2558909485459e-29	0.517312930265823	3	Usp28
0.00801722245411407	0.517043344447186	3	Cc2d2b
3.41667486165971e-16	0.517014826863301	3	Plxdc1
3.20811519152479e-11	0.516948012910466	3	Gm36988
8.73307285644316e-13	0.516382788859356	3	Gm14344
5.2781983304774e-08	0.516214272082706	3	Trib1
2.06843643210381e-05	0.51609792643119	3	Gm29488
3.63224167093224e-13	0.515764446733737	3	Smoc1
0.00469540013721428	0.515722057358616	3	Cdh1
3.79626521382384e-27	0.514904904256322	3	Lgr4
1.39855326914637e-15	0.514629561997692	3	Bcor
4.26345222546215e-23	0.513587968622589	3	Rph3a
0.00134354271129387	0.512217869733044	3	Fos
4.23200081710921e-26	0.511411864024356	3	Tmem117
1.77025494606808e-05	0.510776637092835	3	Ddit3
0.00179515553876164	0.509630758418333	3	Capn11
2.77208328246845e-47	0.50911526482793	3	Zfp423
2.97870051355345e-11	0.50626622501393	3	Samd11
2.13096241356447e-72	0.506136631832427	3	Camk4
5.42664476859569e-14	0.505047404493119	3	Fgd3
0.00631692778734587	0.504550050432518	3	Prox2os
5.65369230361608e-19	0.504086852522581	3	Pde3a
0.00667030390645584	0.50373976089455	3	4930544I03Rik
0.00219249975287782	0.503484377746408	3	Disp3
0.000186325375825189	0.503104301997358	3	Gm39458
1.63172534146214e-40	0.502253546968926	3	Hmcn1
0.00833703444261471	0.502229977311755	3	Sptssb
7.48693845689939e-97	0.502192753886838	3	Ptprg
1.29822656735007e-28	0.50153317845043	3	B230334C09Rik
2.4011870257914e-05	0.501227181860506	3	Fam114a1
5.51809829297763e-27	0.500220557159035	3	Ubash3b
2.00951588669314e-18	0.500203149012616	3	Plcxd3
7.16696090751096e-05	0.498037801481285	3	9530097N15Rik
0.000476999313263571	0.497243562249104	3	Vil1
1.37271640738795e-21	0.496662764556604	3	Arhgap42
6.34150475263782e-14	0.496337254464652	3	Ripor2
0.00260650255661579	0.495892060722582	3	A130023I24Rik
4.74903636801599e-27	0.495594887435171	3	Mtus2
1.73375266695812e-51	0.495224979900884	3	Ptpn4
0.0012092674955491	0.49453270962051	3	Selenok-ps1
5.93611658712452e-18	0.492850764874848	3	Sfxn5
5.64511386029004e-05	0.492604473953571	3	Zbtb8b
0.000796262873083327	0.492382801184389	3	Cpa2
2.02696607636302e-21	0.492246296466441	3	Nhsl2
2.68577404692787e-20	0.491072520834037	3	Nab1
1.01246467938701e-16	0.490553213167645	3	Prkd1
1.05087839904027e-08	0.490416162305484	3	Gm38348
0.00855714309094207	0.490386092490743	3	Gm30504
0.00136491368377731	0.490016156937847	3	Gm31718
9.25077312865505e-07	0.488960719991617	3	Trpm8
0.00045664541685513	0.488827551692538	3	Nfatc4
1.43732863893375e-28	0.48817965825441	3	Wwc1
0.000892957304878516	0.488014067447938	3	Alpk2
5.51286775980424e-40	0.487682744715753	3	Chrm3
4.37063326955593e-32	0.486864265854518	3	Plekhg1
9.59608515000838e-15	0.48685657112466	3	Enpp2
8.24537092764197e-49	0.486486261800924	3	Prickle1
9.42616846111738e-12	0.486053078076399	3	Fhdc1
3.38429961060169e-28	0.485798355707266	3	Nwd2
2.2476852466784e-05	0.484861630575964	3	Prdm5
3.24062972344622e-17	0.484758612022268	3	Rimkla
4.42050078269932e-08	0.483987560029501	3	P4ha3
7.30979004702505e-05	0.483255638889052	3	C77080
3.15220612697549e-07	0.482423385255804	3	Gm48027
6.27713962555879e-16	0.482421111951294	3	Mapkapk2
2.06948980186861e-17	0.481830432158919	3	Lamc1
0.00167674365993448	0.480897661914444	3	Tm6sf2
3.81586430969444e-22	0.480813639615239	3	Auh
0.000455140758754934	0.479430767020068	3	Gm15726
1.23289436266631e-08	0.478988354401012	3	Evc2
2.82239111665821e-17	0.478669630413127	3	Kcnab2
7.06549886288749e-07	0.478064997925804	3	Shroom4
1.36677907916416e-14	0.478026864541017	3	Pappa
4.00813796526138e-28	0.47791720431991	3	Sh2d4b
0.0079502414364428	0.477632673867531	3	Pate2
0.00294239124583387	0.477261403201162	3	Gm45163
6.56546709155799e-51	0.476942136626096	3	Epha4
2.03081607972212e-20	0.476883227737607	3	Cnnm2
7.46026182256162e-13	0.476725776876616	3	Tspan11
2.95640681376886e-06	0.476621738185095	3	Tmem255a
6.39667528622753e-32	0.476288836165375	3	Actn1
5.72965845692861e-12	0.475732012578209	3	Chml
0.00397204135862716	0.475531339410589	3	Gm28323
1.67785591772259e-21	0.47550656293348	3	Klhl3
5.19431374133622e-06	0.474492911990598	3	BC048403
3.10657884267616e-237	0.474467587606071	3	Rbfox1
1.64593623683988e-30	0.47363122429128	3	Ryr2
2.99499387348701e-10	0.473375925566138	3	Gm6209
0.00971675305840827	0.472770212126136	3	Setmar
4.80161029981774e-08	0.472092197004889	3	Pomgnt2
1.46965797554238e-07	0.472009907338683	3	Tjp3
2.95739605727408e-06	0.471988671164592	3	Aff1
0.00578087383830823	0.471427794461865	3	Zfp966
2.31819520866838e-105	0.470003973227995	3	Kcnq3
2.24203800878065e-05	0.469439465982568	3	1700034H15Rik
0.000884375543239657	0.469054548405223	3	Fam151b
1.81510021567091e-12	0.469031060622747	3	Scrt2
3.65376455866387e-13	0.468704016606482	3	Gm16701
4.58436684093501e-64	0.468518712810082	3	Pak7
4.60615206281156e-22	0.468140785055005	3	Pinx1
0.0036560795688786	0.467723708828582	3	Lsmem2
7.54188760637925e-24	0.466030771239534	3	Ttn
7.53616856209734e-07	0.465958081818388	3	Hs1bp3
0.00174507565221347	0.465583342552351	3	Lair1
9.61504501421607e-16	0.465037964495424	3	1700047F07Rik
1.33760873415649e-16	0.465013628445824	3	Ttc27
3.93326399603919e-19	0.46482067062782	3	Chst11
1.84835207452595e-06	0.464405815884071	3	Kpna2
0.000563999148218525	0.463733791799484	3	Adgrf2
0.00155783228134027	0.463261135036869	3	Fam122b
5.71803641116442e-06	0.463221981018757	3	Sez6
6.86118971263196e-19	0.462335200452197	3	Ski
0.000619631598360966	0.46131517468384	3	Gm26760
9.3928135604784e-21	0.461261499801481	3	Shc3
0.00190707545118113	0.461052153201567	3	Smcr8
8.82797720606683e-15	0.46032520039063	3	Gm10862
4.57260799189769e-32	0.460032586593507	3	Tmem132d
0.000811838565624978	0.459388988363008	3	Ephb3
5.75289350588348e-09	0.458681809779739	3	Gm42702
1.23292071166098e-10	0.458620055860524	3	Gm5118
9.60496697058976e-08	0.458223620673525	3	Lamc2
3.56873908683396e-07	0.458153495091905	3	Snhg17
7.39532332155362e-13	0.458079619886599	3	Cdh18
0.00624319834877767	0.458008917247029	3	1700001L05Rik
7.56301329495906e-17	0.456081300379934	3	Gm43847
0.00217035851114615	0.455241344997334	3	Spsb4
2.23138182288635e-19	0.455018329950077	3	9530052E02Rik
1.14617271729467e-18	0.45319240753164	3	Tox2
2.0049851096284e-47	0.452223970720326	3	Myo16
0.00738484469709795	0.452065558168874	3	Bcl11b
8.57641830905187e-18	0.451817101713393	3	Heg1
4.18478992362623e-14	0.451434719898347	3	Tdrd5
1.5767984958632e-05	0.451048287181588	3	Tgfb3
0.00131545669210208	0.450956790658235	3	Cand2
5.16631694438212e-30	0.449495414647082	3	Rgs7bp
2.35168557555358e-129	0.4492959979076	3	Gria4
2.90288834131102e-19	0.448999664751143	3	Mlip
1.55498629842961e-06	0.44882644938232	3	1700093J21Rik
0.00020192385504616	0.447674706913078	3	Ap4b1
7.15699624340474e-26	0.447200467637603	3	March3
8.87282526300345e-05	0.447031215509224	3	Gm49768
6.49648440406635e-32	0.446363335617389	3	Adcy1
2.65759726916683e-06	0.44567822744067	3	Myom1
1.34362362526336e-05	0.445118267482481	3	Gadd45b
6.98486232282267e-14	0.444724454162021	3	Mctp2
0.00168614443396811	0.444554916882377	3	Gm15503
2.14445205186737e-95	0.444547299214166	3	Ntm
0.00128690541632843	0.44363537581704	3	Dbf4
0.00364271435588584	0.443609695954368	3	Itgb1bp2
1.20214917632475e-08	0.443532181672382	3	Tuft1
4.22384878666921e-17	0.442071665627205	3	Fam185a
1.20837699806266e-22	0.441268150527122	3	Phactr1
1.46027526849764e-11	0.440509422205182	3	Slc4a4
3.13920631285878e-31	0.440266941203746	3	Cpne4
4.43385177860876e-19	0.439419481377587	3	Cacng2
5.61464409835219e-83	0.439306490537998	3	Schip1
7.02209210213897e-20	0.438979529165881	3	Kcnh7
0.00800323093753625	0.438466639987132	3	Dnase1l2
2.49408560056441e-05	0.437775248730468	3	Ly96
3.09647219232997e-31	0.436787172743875	3	Fmnl2
9.49095498873771e-09	0.436225445435265	3	Fam83f
8.97994189214756e-14	0.436099699453062	3	Hrh2
9.33648163211786e-61	0.43565073312971	3	Pitpnc1
1.0085507140461e-68	0.43563641493841	3	Nell2
0.00224497123122197	0.435219285972273	3	1700112J16Rik
1.15664227990027e-13	0.434453194838675	3	Aifm3
7.71144196552233e-07	0.433530747599451	3	Shc4
0.000435722280299671	0.433358733139348	3	Trmt2b
4.70282709495019e-12	0.432275638136217	3	Stxbp2
2.57835155164093e-12	0.432216651321679	3	Foxo3
0.00968901348347107	0.431620800778608	3	Uaca
2.19027299896689e-49	0.431343162058092	3	Kcnd3
4.95423404943032e-05	0.431026122393012	3	Gm29358
1.3274484400917e-14	0.430491077764761	3	C230014O12Rik
3.52392106912174e-11	0.429996454880812	3	Tmem248
0.00759365367885078	0.429942904922179	3	Gm42937
3.83731613117745e-32	0.429929523448426	3	Patj
1.73971662732129e-65	0.429832839781596	3	Cacna2d1
0.000841202575036416	0.429826677261157	3	Gm20274
0.00270287977245185	0.429260662185793	3	Adgrf4
1.07845029363451e-28	0.429017445943144	3	Aff2
2.07873263196591e-05	0.428528076792638	3	Tnip2
6.80425228899742e-58	0.427275920947311	3	Clstn2
0.00330735159448458	0.427244426714983	3	4930502A04Rik
4.86072975318083e-19	0.42712106781157	3	Igf1
4.53595696311392e-22	0.427114567362334	3	Gtf2ird1
0.00991478507245974	0.426223050409003	3	Tmem159
2.38769499084603e-20	0.426049491824371	3	Maml3
6.71217694492724e-15	0.426033178571684	3	Usp3
0.000510792514393753	0.425632732802546	3	Gm42699
7.22280631898124e-05	0.42471037320978	3	Gm35438.1
1.89291359822693e-06	0.424625195304518	3	Enpp1
0.00166591534941333	0.424508094579185	3	Gm4356
2.96051249545397e-16	0.423794700528586	3	Gm48748
0.00689369577358264	0.423317520460451	3	Nxt2
0.00974362772311527	0.423314365988076	3	Gm35082
1.21756247466959e-11	0.423308735308242	3	Lman2
1.18609139487304e-14	0.422066265607865	3	Gfra1
0.00419988299321331	0.42205780462129	3	Neil2
6.10756153372757e-12	0.421932796185851	3	Pmepa1
4.05544401082706e-20	0.421330388812869	3	Msi2
1.48054764039682e-07	0.421316437867137	3	Gm32786
6.27196519318854e-05	0.421098656204673	3	Slc25a47
4.50521132903598e-15	0.420796428361956	3	Stard5
1.31697299596704e-15	0.420251873183341	3	Glce
0.000855348978338541	0.419883359530292	3	Fam83h
4.88355573635781e-05	0.419471925511129	3	Cdca7l
5.64510831107139e-05	0.418308458157695	3	Frrs1
0.00967638715946908	0.417300653263394	3	Tceanc
7.5721694348576e-09	0.417274336729207	3	Arhgap4
0.00695227697432583	0.417181020574066	3	Aunip
3.92039144835894e-100	0.416309506478602	3	Cacna1c
0.00254916366844824	0.415652798925128	3	Gm32243
2.08095783927981e-26	0.415580905932342	3	Slc2a13
0.00677245495703592	0.415296651117782	3	Etv5
6.1693556923655e-20	0.41479631568011	3	Adamts19
9.81449523002733e-14	0.414355947654764	3	Edaradd
0.0081410700596628	0.414333487029829	3	Efcab8
2.66116601128604e-18	0.413367556324058	3	Fam49a
0.00221991255354759	0.413188270710532	3	Eme2
4.56797501576429e-08	0.413150990634605	3	Irs2
0.000828888728852239	0.413099571394592	3	Maf
2.0361164563863e-05	0.412704444253628	3	Riiad1
7.39108020877037e-05	0.411953604590173	3	Gm49527
6.70657845154656e-19	0.411892091959595	3	Ap3b1
5.35386510846406e-10	0.411328300691962	3	Gm5796
2.49044968894876e-07	0.410668078749129	3	Rassf3
4.16131071593209e-12	0.41051426708865	3	Prkci
1.05323245946684e-07	0.410452948099574	3	Col5a1
8.00726934717679e-22	0.410016146434997	3	Hip1
0.000570984854824421	0.409927282812977	3	Gm12511
7.29839781500412e-10	0.409408366160904	3	Kdm3a
1.66915440560046e-27	0.409261735797844	3	Slc22a23
0.000696854252212418	0.408881321139239	3	Gng12
0.000244474846912905	0.408545078912539	3	Gm5820
2.14152198828897e-17	0.408139193132028	3	Mboat2
6.20794082209202e-29	0.408115989206682	3	Mef2c
0.000404215886011916	0.407953688068636	3	Slc7a11
5.67542175443878e-09	0.407859488297042	3	Opn3
4.94642031851167e-19	0.407751972187009	3	Sdk1
0.00583193772390252	0.407745076107888	3	Gm45708
0.000197038194777719	0.407527782823105	3	Gm29266
3.11346923866266e-73	0.407250870040173	3	Robo1
7.91451274894974e-26	0.406385719582436	3	Magi3
4.8391064044888e-19	0.406276851580312	3	Hdac4
7.95942772873888e-06	0.405912455054878	3	Dok7
2.27244401774591e-11	0.404357792278807	3	Frmd6
0.00154690081361717	0.404121623321652	3	Gm43773
8.53162796774646e-08	0.403931770647037	3	Phex
4.83271379508501e-49	0.402988006867631	3	Cacnb4
1.01123519014401e-11	0.402562122556503	3	Gm20045
5.98159999010817e-07	0.402518425934093	3	Strip2
1.37171065444762e-10	0.402278801102906	3	Il1rap
0.00331604499847122	0.40221415718019	3	Kif6
0.00303144312015936	0.402019205499308	3	Gm31227
1.79072820396385e-15	0.40027616124549	3	Lnx1
7.88353055436739e-62	0.400269047851166	3	Ryr3
1.67014432740408e-18	0.400036486759259	3	Tafa4
1.15636881940925e-05	0.399982445076291	3	Bend3
5.5074379565574e-05	0.399959447615183	3	Cybc1
2.92663397023027e-08	0.399588602435372	3	Acsl5
0.00140362105028814	0.399574842808577	3	Trip10
5.69267797093735e-07	0.399146392660118	3	2310002F09Rik
0.00453888143922753	0.399093537759527	3	Clba1
0.00815073027928566	0.39897399216918	3	Hspb3
5.63754625458139e-27	0.39879571711466	3	St6galnac5
3.39114752094008e-06	0.398526038029769	3	Adamts14
1.52928992603081e-05	0.398255382945714	3	Lyrm4
4.19762119501658e-36	0.398202174136038	3	Ralyl
6.72726315315616e-06	0.398067858888273	3	Mettl24
0.00012006334726465	0.397791451475091	3	Gm4107
1.12693647937821e-12	0.39741045648467	3	Lrtm2
1.64698980922479e-18	0.39653756844224	3	Gckr
1.07920878993774e-09	0.396090015897286	3	Utp25
1.17409043815467e-07	0.394717493910952	3	Pttg1ip
3.51427749517895e-06	0.39419198664697	3	Wdr25
1.38106743371183e-18	0.39299548257837	3	Galntl6
1.91034471295762e-44	0.392893478058237	3	Epb41l3
2.1927383679431e-64	0.392843996118219	3	Hs3st5
7.90950421081391e-05	0.391723237486842	3	Lama5
1.69685516265822e-05	0.391173990119095	3	Adamts20
3.57961444723252e-31	0.390681994978787	3	Csmd2
0.00183014455308345	0.390229463110787	3	Medag
2.09984329896634e-07	0.389666316511085	3	Kif26a
0.000525788208475222	0.389623997995369	3	Xylb
2.17526107782579e-11	0.389546824293076	3	Peak1
1.33380408220417e-70	0.388111245774215	3	Magi2
7.96333819785711e-16	0.387301247355764	3	Gfod1
7.51414071762435e-16	0.386586663390688	3	Fbxw8
6.45609942140097e-47	0.386301641529875	3	Kcnj6
1.3424717822022e-22	0.385220146289772	3	Bin1
0.000739796260291651	0.384309128270221	3	Gm10855
9.48566007848189e-16	0.384274326933925	3	Dcc
1.11972253694797e-15	0.383190051801369	3	Arhgap18
0.00223000917765024	0.382483070071677	3	Gm33228
3.69540978417161e-14	0.382448667356946	3	Cplx1
0.00111309417776154	0.382420650342528	3	Pde1a
5.77132026060138e-20	0.381747883559784	3	Car4
0.00609892231710945	0.380601909789714	3	Igf2bp2
0.00043078477036094	0.379697747282531	3	Cdh24
9.35602231302593e-06	0.379066538113616	3	Nectin2
6.69745197731595e-12	0.37698036676331	3	Afg1l
6.07402811588235e-06	0.376862856684332	3	Tnfrsf11a
2.67580285238927e-67	0.3768376749832	3	Csmd1
4.44906369577705e-18	0.37622953425565	3	Ppargc1b
1.45547170986762e-06	0.375127771371904	3	Dusp1
0.000101491595228805	0.37385415626694	3	Myc
3.65237898072638e-78	0.372413418343805	3	Dpp6
9.945261290445e-17	0.372256524824216	3	Kazn
1.58402808904163e-14	0.370206220022012	3	Ppfibp1
2.75508712355696e-15	0.370050667068789	3	March4
1.82896798003462e-17	0.369134753227813	3	Man2a1
7.91440925467529e-16	0.36849341696583	3	Cpeb1
1.63538763355197e-10	0.365874811044595	3	Lbh
1.76045718629172e-19	0.365691601828061	3	Hivep3
5.20683579478582e-20	0.365076904878252	3	Ppp1r14c
4.41587734293941e-54	0.364818065172041	3	Unc13c
9.32193904205366e-16	0.363493108502763	3	Bcr
6.22275583341418e-10	0.36335406188855	3	Dcdc2a
1.56223735051715e-40	0.362940168048437	3	Grid1
2.20718797592276e-05	0.362491547893192	3	Spag16
0.0010199757086934	0.36232869750387	3	Gm10010
5.86631384177199e-18	0.362155718746696	3	Cers6
0.00102647238096858	0.362047316016936	3	Gm43768
3.87892858909162e-54	0.362010434370887	3	Zmat4
2.60254413608354e-05	0.361840522439028	3	Bahd1
9.52068571675522e-26	0.360361221109596	3	Clvs1
1.2174901710264e-06	0.359763656444423	3	2900089D17Rik
7.0431453683827e-19	0.359448671714993	3	Myo9b
7.07659805202518e-06	0.359337302486183	3	Plekhh2
7.43873971844259e-07	0.359189801623078	3	Utp14b
2.18422408178598e-08	0.359179523240551	3	Alkbh5
4.72606373109046e-15	0.358965294911662	3	Wwox
0.00175704036598355	0.358874500722455	3	Gm16973
0.0049735933495579	0.358239647366112	3	Rcn3
0.00222084120897081	0.358020142925756	3	Gm38394
0.00809700636165576	0.357486036674663	3	C130071C03Rik
4.20780606775455e-22	0.357078188513483	3	Homer2
6.9985532002195e-15	0.356926259384445	3	Rhobtb3
4.71983086693144e-54	0.355896777162756	3	Sema6d
2.74233997330672e-07	0.355811593825019	3	Tnip1
0.00126595102980253	0.355752540294901	3	Pcdhb20
4.44386930877062e-05	0.355438257835067	3	Tmem185a
3.59376592322593e-30	0.355217680940256	3	Spock1
0.000641369999641067	0.355081463143136	3	5330439A09Rik
0.0028743250715432	0.354662278646636	3	Scrn3
1.19553138781082e-08	0.35464679906724	3	Pcolce2
9.91723052581202e-30	0.354442466878335	3	D430041D05Rik
2.49594906174803e-09	0.353572116962289	3	Tbkbp1
2.12854613404938e-14	0.352410338757362	3	Kctd8
1.0121112764248e-26	0.352344728858338	3	Galnt14
3.74977929270191e-16	0.35232169513362	3	Cacnb2
2.8357908367959e-05	0.352291666366514	3	Pald1
0.00149703843822103	0.351892024778356	3	Clic4
2.06443364380338e-19	0.351674983085497	3	Map3k5
4.73645923410227e-21	0.351214734330027	3	Rbfox3
8.59285917573968e-14	0.351201852371736	3	Stk38l
5.62178220242084e-69	0.35002408063858	3	Shisa9
2.10723927179705e-16	0.349407648754106	3	Xpo6
9.28257673691955e-45	0.349327974900538	3	Arhgap26
3.72214869472278e-15	0.348834661843564	3	B3glct
1.03149394770452e-07	0.347379767170938	3	Hip1r
2.45293334775666e-16	0.346559085753443	3	Atp11a
7.27838099187872e-15	0.34594999311245	3	Actr3b
5.77333373930575e-07	0.345859614344897	3	Ncoa4
7.32716124942876e-09	0.34559729778247	3	Zfp945
7.16854305277142e-14	0.345258637403892	3	BC005537
0.00933711761028944	0.345177644380207	3	Gm45902
1.0183704535485e-49	0.344805649763997	3	Camta1
3.0307095566258e-19	0.34471364937177	3	Fam110b
4.34865756435930e-92	0.344357120997711	3	Fam155a
7.59844064890849e-16	0.344184703427565	3	Ildr2
0.00927437427993987	0.344008101027453	3	Rad54b
7.44288520091697e-06	0.343703423248578	3	Rdh10
8.31838543328899e-08	0.343052245410485	3	Slc16a6
7.71997661966671e-19	0.343040052365113	3	Cdh6
1.2834010783339e-19	0.343020409179428	3	Tafa5
0.000460502698647946	0.342785965898077	3	Ggnbp1
2.21573980273147e-05	0.342751719691982	3	Gm28403
0.00644399668421383	0.341953669461841	3	Mybl2
3.54645938388195e-12	0.341853852310706	3	Aldh18a1
0.00582844122450794	0.340889569691179	3	Gm43138
0.000495558626216421	0.340841440583005	3	Asah2
6.60734993512855e-05	0.340588532662211	3	Gm15328
0.00130251201832721	0.340564851794606	3	Cpt1b
2.12147178149312e-46	0.340549880255623	3	Dgki
3.8459450900696e-07	0.340383952877068	3	Gm43813
1.09342572720384e-17	0.340298743968287	3	Fam78b
7.13573943594699e-23	0.340173444194422	3	Cdkl5
3.08594873097243e-20	0.339627163255928	3	Herc3
1.01737770734555e-15	0.339381290288465	3	Ppm1l
1.15937058815627e-27	0.339026642668673	3	Syne1
2.13574385247669e-10	0.338588159088357	3	Kdm5d
1.50489068138354e-26	0.338104777908875	3	Camk1d
3.10060104184565e-05	0.337955269700166	3	Sh3bp1
4.5985860136099e-07	0.33767392546061	3	Cyp7b1
3.95533772333781e-13	0.337169746014346	3	Gpr26
1.0632169132515e-12	0.336672121858294	3	E2f3
9.27653086723976e-05	0.33648830549267	3	Gm31087
2.08403029520799e-28	0.3361524954778	3	Pde10a
4.5890059982506e-08	0.335902553366732	3	Vps37b
1.788550561308e-08	0.335147323016866	3	Tox3
1.63466221255996e-12	0.334893183002767	3	Nedd9
1.9344748634016e-16	0.334460065062462	3	Kcnn3
1.8583105594134e-05	0.334072604046295	3	Acsf3
4.44541623891319e-32	0.33403316175859	3	Adarb1
5.17883851889886e-13	0.334014515560993	3	Ccdc85c
2.20762027756748e-15	0.334014070108749	3	Smarca2
0.00335224878010027	0.333886472797846	3	Zbtb18
3.08405341801513e-20	0.333587886462362	3	Arid1b
9.23207254978616e-24	0.333373648048844	3	Taco1
0.00181858862785274	0.332171254268615	3	Gnmt
0.0039747251281529	0.332031587103665	3	P3h2
1.07362679928755e-05	0.331934409118678	3	Zfp865
1.9295927726497e-05	0.331599795787892	3	Taf4b
2.79420435259817e-08	0.331459542076103	3	Erich3
7.98759361515858e-18	0.330966585783482	3	Fut9
1.37947958128464e-08	0.330599477922142	3	Tbc1d4
0.000150770274813187	0.330318796171043	3	Fbxo17
6.77823650186276e-06	0.330210592684089	3	Npr2
3.1440905836625e-24	0.330191775420388	3	Mbnl2
2.49639990143492e-16	0.329888693616167	3	Rai1
4.7802584145541e-25	0.329737349920022	3	Dlgap4
7.72553456223463e-10	0.32973512289639	3	Tnfaip1
1.01856308556197e-10	0.329583947733177	3	Tmem200a
1.71249445686252e-05	0.329170639183137	3	Gm3854
0.0048769341767771	0.328714337591637	3	Insyn2a
4.78129289332018e-123	0.328298378560571	3	Tenm2
2.53658793326556e-30	0.327828378292885	3	Agap1
2.0912743158443e-18	0.327696712663643	3	Phactr2
1.00821477126184e-12	0.327553632782486	3	Clip2
1.48442019163404e-13	0.327397302158246	3	Mef2d
0.000894581553723655	0.326810410943344	3	6820408C15Rik
8.31529772428392e-15	0.326712363786568	3	Ust
6.13560380462661e-08	0.326454571860182	3	Sgms2
9.9724526270612e-07	0.326171809071471	3	Abcd2
2.06153708300785e-09	0.325888823378714	3	Gm43696
1.13130921207885e-82	0.325846216239507	3	Erc2
0.000165972566655959	0.325648563716605	3	Rreb1
2.16694023458851e-16	0.325409232696814	3	Pou2f1
3.75502823755152e-08	0.325332283310657	3	Gm26930
3.79886715275093e-19	0.325182724321679	3	Ank
0.00165046967613118	0.324890300764525	3	Chd1l
4.76987267603085e-28	0.324743017000853	3	A230057D06Rik
1.47951888075048e-11	0.324660372100085	3	Trak1
9.58809798335776e-14	0.324625080316538	3	Sdccag8
2.21519690168043e-11	0.324360387521683	3	Lsm11
0.00167830809565886	0.323980303366032	3	AA386476
1.2469594816804e-10	0.323763477820877	3	Ubtd1
1.00327231814179e-16	0.323689010830266	3	Prmt8
0.00021547443303668	0.323552255407408	3	Slc16a9
3.21416113828391e-07	0.323324580157416	3	Parva
1.31572607755546e-65	0.323031673412652	3	Rbms3
0.000849568190196364	0.322448435045687	3	Mroh8
1.55254039619657e-61	0.322217696553677	3	Nav2
1.76225936804938e-07	0.32187483548812	3	Prr12
0.00798417732353315	0.321506256274988	3	Gm43623
5.35139144902398e-05	0.321282961014634	3	Cep128
8.738980135588e-11	0.321003445036474	3	St6galnac3
9.44051722880556e-08	0.320474034551969	3	Trim39
1.98724934525058e-15	0.320250045077232	3	2008-09-01
0.00216463014976673	0.320223066677351	3	Hgh1
1.83972984008534e-11	0.319961168328024	3	2006-09-01
9.98890537782288e-78	0.319913485977088	3	Hs6st3
0.00363451930488578	0.319877312014589	3	Neurod1
2.25450821012151e-18	0.319624973225626	3	Efr3b
2.61571551277247e-10	0.318808287214138	3	Sgpl1
2.30621602656551e-09	0.318319716705146	3	Ccdc92
4.30460695356725e-83	0.317966074999291	3	Lrrc7
3.10813509965123e-09	0.31737575134553	3	Epb41
5.20237014971443e-07	0.317311773817253	3	Gtpbp3
5.3917104757662e-13	0.316453866258466	3	Camk2g
1.15324798850664e-55	0.316160030787193	3	Fgf12
7.81510316914732e-09	0.315750653112832	3	Srp68
2.40922912275016e-12	0.31521806578131	3	Rab30
7.1401786112989e-13	0.315077070387335	3	Ubr4
1.77539809383801e-10	0.31497730804016	3	Caln1
6.78893310739667e-16	0.314871082783206	3	Cachd1
1.89191961618949e-11	0.31473222085362	3	Tead1
0.00046712951555417	0.314505387976909	3	Zfp459
6.66568882483626e-12	0.314250031118407	3	Slc6a4
1.78867264315991e-14	0.314090340214395	3	Dysf
7.17018345519007e-10	0.312274037050111	3	Dgkq
1.09044982074537e-12	0.312169156862592	3	Hsph1
7.58645485005367e-41	0.312085830489178	3	Sh3d19
4.63601927875285e-09	0.31203649883485	3	Ogdhl
1.24072344352347e-15	0.310847658571168	3	Ptchd4
3.79922221810557e-11	0.310672710577498	3	Cacng5
1.00885963195435e-17	0.310261682482818	3	Ttc7b
2.0143104275714e-11	0.310129385142768	3	Asb7
1.8332174053087e-13	0.309978811389298	3	Uty
1.29032888314408e-08	0.309867376597598	3	Kcnq4
9.27843217812983e-07	0.309789142196461	3	Slc15a4
4.12114079677657e-16	0.309584920439941	3	Rab11fip3
3.29231536266719e-15	0.309254697753895	3	Cacna2d3
4.20806787137487e-11	0.30871767802234	3	Bahcc1
2.06171345711977e-05	0.308716625729078	3	Iqcm
1.19956031599483e-29	0.308548658131425	3	Kctd16
0.000446891693103647	0.308495875937991	3	Rasd2
2.96911655706327e-11	0.308330306518371	3	Brinp2
2.73086041591233e-18	0.308130123986893	3	Dlgap3
1.04786399909026e-09	0.307616052301138	3	Zxdc
0.00967706268961019	0.307608935320582	3	Htr5a
1.21026199462325e-13	0.307067017694785	3	Tab2
0.00144842240586834	0.306887827347297	3	Gm20559
1.83686778619415e-41	0.306867185203876	3	Rasgef1b
2.93540456813473e-18	0.306719001229075	3	Pdzd2
1.33313087209835e-08	0.30663286778553	3	Gm31946
2.46426133509053e-06	0.305936734152961	3	Tex15
0.00128263302089342	0.305513861801572	3	6720468P15Rik
4.38384246073226e-29	0.305455074436554	3	Dnm3
0.000961940921093434	0.304756369979879	3	Fam217b
1.12346643366191e-12	0.30439888144808	3	Lekr1
0.000223400469737729	0.304021587298902	3	Gm21781
2.14713579203829e-17	0.304004781485341	3	Dock9
0.00717163513001142	0.303470996173376	3	Lypd6b
1.73307372548359e-06	0.303094679765421	3	Dmpk
9.01550815879862e-05	0.303029653179107	3	Gm34237
2.61235187317629e-124	0.302802687327377	3	Nrg3
4.15287341721298e-10	0.302159821538995	3	Terf2
5.04125060648061e-16	0.301670413628102	3	Mgat5b
4.1962485360932e-05	0.301209440628403	3	Mss51
0.0018021601765023	0.300977476376874	3	Npepl1
2.0575567131364e-07	0.300967235452007	3	Arsj
1.95765095489637e-07	0.300454232910088	3	Hinfp
0.00601747566157178	0.300132373251498	3	Ptk2b
2.1309066848695e-11	0.299558380498267	3	Tiam1
2.71862929714997e-13	0.299487638887334	3	Afg3l2
0.00490041681699407	0.2994285844343	3	Gm26861
2.70244547605256e-06	0.29866678242735	3	Ackr1
3.35637217894646e-05	0.298547994840218	3	Gm19409
4.03015135922181e-23	0.297543682016657	3	Sez6l
2.09348821547677e-21	0.297466490144288	3	Apba1
1.06289917107112e-11	0.29743990906778	3	Gtf2f2
2.1829330144793e-05	0.297401478094883	3	Pbx3
1.7278010917001e-35	0.297253973749931	3	6330411D24Rik
0.00380918510810478	0.29687059168885	3	Samd1
3.84279899827355e-06	0.296740207709801	3	Gm5136
0.00517302770638654	0.296596973797688	3	Bmp5
3.58128756365828e-16	0.296578483922084	3	Stox2
3.43513244530663e-11	0.296330789468228	3	C030017B01Rik
4.55821515900943e-17	0.296160600502508	3	Cnksr2
0.000591198930612878	0.296148785679563	3	Abcc4
6.94498340369881e-17	0.295900701702025	3	Stk39
2.01773200387472e-14	0.295845088229871	3	Adcy8
6.84976499125997e-10	0.295784629736462	3	Syn3
0.00601865946528258	0.295617460142052	3	Gm47644
5.5311531926278e-19	0.295340885040968	3	Sema5a
1.93832022145982e-15	0.294943665428102	3	Nlk
1.93178741771024e-06	0.294827238598972	3	Ttll3
7.3585984464382e-10	0.29442989985345	3	Mlxip
3.32215135585361e-18	0.29429220790155	3	Ptprj
6.9103609350337e-23	0.293972026950908	3	Ralgapa2
1.03882349590347e-10	0.293970996246719	3	Pax1
1.59409985448502e-10	0.293500344735118	3	Prmt3
5.18632100364435e-11	0.292947479936112	3	Wbp1l
5.36640022713327e-08	0.292451058178842	3	Gm42851
5.10981248738141e-06	0.292430302532804	3	Dnaaf5
1.66496609129752e-39	0.292208118668689	3	Dscam
0.000642536158886487	0.292144331393487	3	AC132307.1
3.44388894052419e-55	0.292121767424452	3	Lrp1b
1.07253041713799e-06	0.292000800011924	3	Ovgp1
2.05175350362857e-11	0.291981832083241	3	Atg2b
1.64933913711112e-05	0.291856418031465	3	Pin4
0.000103694391636034	0.291452649899759	3	Tlnrd1
5.66145578632453e-17	0.291122296026076	3	Fras1
1.25606039918476e-15	0.290163634579544	3	Gtdc1
7.1459152002477e-47	0.289599446953458	3	Inpp4b
1.14924151719439e-17	0.289349253079215	3	Unc79
0.000235439461726648	0.289243233092206	3	2700054A10Rik
1.05342625924146e-08	0.289077505624857	3	Lrrk2
1.98886955008009e-06	0.28907522224172	3	Elfn2
0.000405141021927669	0.288852016438996	3	A830052D11Rik
3.58843518265055e-14	0.288450306691453	3	Lrrc1
1.28398051314226e-05	0.287703318114868	3	Naaa
0.00185646595214163	0.287684733931687	3	Nsmce1
7.26743425681574e-09	0.287324056508563	3	Tunar
2.76364046837065e-07	0.286537921220647	3	Wls
5.37105830856665e-14	0.286428783261627	3	Pkd1
1.59173775135381e-28	0.286326630920645	3	Shank2
4.14058223828633e-11	0.286293092488008	3	Invs
5.04736167614028e-54	0.286131142416595	3	Dclk1
3.29891867419738e-05	0.285937765213181	3	Tbxas1
1.33921817906055e-11	0.285901390272285	3	Arhgap20
2.39330658327074e-08	0.2857446123488	3	Mtmr11
3.54090056647837e-08	0.285319233345558	3	Sec23ip
5.22595113945695e-12	0.285308834057162	3	Trerf1
6.31961837935355e-20	0.285106400836512	3	Dapk1
1.43308334313443e-12	0.285063421722699	3	Rims4
2.78371504310159e-09	0.284977791454089	3	Gm38085
1.43935114128698e-12	0.284806950567878	3	Mfhas1
8.21977138139505e-10	0.283977098970394	3	Filip1
0.000480287750681024	0.283913767798836	3	Mospd1
0.0056338634906861	0.283749001071397	3	Trim17
0.00469892692336043	0.283585630476472	3	Mon1b
2.82792320979849e-15	0.283567979157568	3	Sgcz
2.33867518682545e-06	0.283567777375847	3	Wdr90
0.00269950757777502	0.283245799152192	3	Fbxo40
3.47260276376151e-06	0.283201503215556	3	Itpr3
4.46725830344276e-05	0.283186328215946	3	Rhbdl3
8.47387894583389e-10	0.283110984399666	3	Cpq
1.43090505851889e-23	0.282869066463814	3	Atrnl1
6.00950226653005e-12	0.282843386533853	3	Ube2ql1
1.82476934049649e-47	0.282728605748437	3	Frmd4a
1.55838562616386e-10	0.282130968982299	3	Ap1b1
3.39328298114243e-05	0.281933583433694	3	Hhat
6.5186403532716e-13	0.281175835944247	3	Map2k5
9.29643923126883e-13	0.280974776242923	3	Arhgef7
3.99929286784828e-09	0.280914852609091	3	Katnal1
2.44351369628914e-11	0.280871577226389	3	Gas7
0.00669959095594043	0.280713730106442	3	Arl5c
2.05117936141979e-09	0.28068676451019	3	Mir670hg
4.55542235776502e-09	0.280396845715418	3	Thada
8.79918718786343e-20	0.280316766169454	3	Lrrfip1
5.97125564950108e-16	0.279678744482699	3	Mast2
0.00123817533214837	0.279299415327126	3	Tmem28
2.02205394456104e-30	0.279057982746673	3	Cadm1
7.05733522311626e-10	0.278626707681296	3	Ptchd1
2.51970173014485e-14	0.278523173271244	3	Tmem131l
8.1414779512631e-11	0.278361162550223	3	Socs7
4.84572951831456e-17	0.27831915293788	3	Psd3
5.69612237065986e-07	0.278258219066645	3	Gm37814
1.39698552389349e-13	0.277463165676397	3	Raver2
6.59255464127872e-09	0.276934265592444	3	Antxr1
1.27248134492258e-12	0.276741910091005	3	Cux1
9.74692369650002e-09	0.276063312262332	3	Scrib
8.43230414587979e-15	0.276028952959657	3	Col26a1
0.00972398182822866	0.275779204982541	3	Rarb
1.28786658411414e-05	0.275777457608197	3	Kctd10
6.81755187927886e-14	0.275750501725874	3	Cables1
0.000244266584060347	0.275692110243929	3	Rcc1
7.07676368321572e-91	0.275598508799683	3	Nrxn3
3.86583804352624e-05	0.275412988197955	3	Slc25a13
4.62082428168914e-37	0.27536768527343	3	Enox1
1.29133892106851e-08	0.275034458468912	3	Usp49
5.59569694404354e-18	0.274671806193119	3	Gpr158
3.17846990878271e-08	0.27447239347483	3	Gm15675
5.47102766208718e-09	0.274155575068976	3	Fam199x
1.62830737838518e-08	0.273717326831088	3	Ercc4
0.00337808274983491	0.273592047085224	3	Kit
4.91342181185951e-11	0.273523793036057	3	Coro6
8.37699683674289e-13	0.273475646136387	3	Slco3a1
0.000974086586865099	0.273473066371538	3	Cox7b2
0.000121137118123192	0.2734314114278	3	Noxred1
1.16057803406132e-12	0.273356269091448	3	Arhgap39
0.000242418126720265	0.273275123698621	3	Gm14169
0.00601645381303287	0.273133164775713	3	Gm10484
4.39658605783059e-17	0.272894380931613	3	Prkce
0.00182718194499778	0.272771912028459	3	Gramd2
1.00615744711036e-11	0.272652023951512	3	Gramd4
0.00110992880126548	0.272581616036728	3	Smim17
1.38933612753456e-13	0.272513628374762	3	Lmtk2
4.44082894391935e-09	0.272326194932323	3	Amd1
1.63381611720353e-10	0.271866147569008	3	Sil1
1.09705448137466e-11	0.271826882302648	3	Slc9a5
1.1907968281749e-07	0.271757909357971	3	Elovl5
1.30968532166959e-10	0.271710556101525	3	Mad1l1
1.74784961690708e-12	0.271695747567978	3	Rab40c
1.07775878989103e-09	0.271417715960394	3	Gpr173
2.60632547654605e-09	0.271416828615962	3	Ctnnbl1
0.000773299657487332	0.271204527686685	3	Gm31508
4.75261175995174e-24	0.270573156154489	3	Tmem163
4.78996187440935e-14	0.270448624825232	3	Grin1
6.54753167273903e-36	0.270249943236065	3	Samd5
9.88562406958207e-56	0.270173088139827	3	Mdga2
2.46220160972291e-11	0.270066659583414	3	Rgs8
4.44608839050774e-09	0.269843129424192	3	Pitrm1
1.59359941943384e-08	0.269753906222608	3	Pknox2
2.15627867911002e-09	0.269725939139452	3	Insyn2b
2.10613017318131e-11	0.269668602662792	3	Mbtd1
4.69751715860701e-12	0.269269417519749	3	Focad
1.54065809419539e-11	0.269203345263174	3	Abcc1
0.00469141151258462	0.26910943348247	3	Platr6
6.04180167400511e-05	0.26901701870171	3	Zbtb40
0.00055701716889672	0.268848090709666	3	Pcdhgc3
0.000208911234064516	0.268814577311713	3	Tpm3-rs7
9.56685600294735e-10	0.2688027876064	3	Farsb
8.80349901045275e-08	0.268715489499899	3	Mettl8
5.83831665791932e-09	0.267994334107148	3	Pomt2
1.64375674892778e-10	0.267567217557385	3	Klhl5
6.11252572097429e-11	0.267427206500124	3	Arhgap44
1.02955845718386e-10	0.267392948014741	3	Mamld1
0.000983601070316914	0.267097278904623	3	Klf4
1.39711607905286e-05	0.267074098083156	3	Zfp790
4.99127448203139e-17	0.266872888144369	3	Mapk10
1.5004673926955e-09	0.266606264459338	3	Dhx35
6.2554076601506e-11	0.266518498833537	3	Cnnm1
9.9804601285178e-10	0.266509215137181	3	Nomo1
8.54594438464726e-05	0.266327540252994	3	Slc6a11
3.13881560381316e-06	0.266226977310747	3	Gm49969
7.93910850669592e-11	0.265703181165553	3	B3gat1
0.000295183979212882	0.265564336086151	3	Pcx
3.33151129216542e-19	0.265471346970682	3	Dok6
2.08522870872846e-05	0.264586669238918	3	Zhx2
1.19307607165809e-05	0.264159453361145	3	Rwdd4a
2.08976475373622e-30	0.263782443218172	3	Rgs7
1.80751940240206e-09	0.26366297514853	3	4933407K13Rik
2.26318265927622e-20	0.263615370175611	3	Apbb2
1.56056474316952e-11	0.263582578859648	3	Hhipl1
1.88892345184296e-29	0.263449334900529	3	Epb41l4b
4.34581562819628e-06	0.263378151150545	3	Gm4631
4.60076880690482e-24	0.263271222447861	3	Cdh8
0.0078662709587399	0.26295095429427	3	Creb5
1.23231118622484e-11	0.262909026532011	3	Clybl
5.43961177869047e-09	0.262904201994176	3	Spink10
0.00670287982811538	0.262861567149465	3	1700006F04Rik
1.51867260282742e-11	0.262825758271039	3	Fam129b
1.13183806970637e-72	0.262772149441416	3	Pcdh9
7.4676752200795e-12	0.261950926227769	3	Mafg
1.27174842953006e-27	0.261885837158646	3	Sgip1
7.6172509992866e-10	0.261664584873637	3	Mob2
1.77100142751042e-07	0.261557888812385	3	Gm6712
2.2365926908314e-07	0.261481505790004	3	Mex3a
1.40451118891328e-13	0.261197741330767	3	Atg16l1
2.05736874046759e-08	0.261195401872977	3	Ppme1
5.45296825026198e-06	0.260912166107586	3	Cyp2j6
1.0231415942958e-13	0.260854868177322	3	Clasp1
5.62022074338366e-22	0.260828862236379	3	Pbx1
7.91321816973249e-23	0.260801871455934	3	Kcnq1ot1
1.68629735877286e-10	0.260659435432207	3	Gsr
0.00241852182562738	0.260517899285408	3	Sco1
1.77730822799536e-07	0.26002281504501	3	Tmem94
3.37650798783791e-09	0.259688780360781	3	Lpcat1
0.00992907792646495	0.259195123815249	3	Gm45250
8.28945735081149e-06	0.259182797971124	3	Sh3bp2
6.84774490580793e-06	0.258948082333347	3	Catspere2
8.14245640970498e-12	0.258869989537785	3	Arl15
1.92599527112685e-10	0.258535901784085	3	St8sia1
0.00768833888846772	0.258381244580487	3	Gm43328
4.87560825818865e-08	0.258209048130003	3	Smarcal1
6.74516327878258e-08	0.258096572886212	3	Akap1
7.24755307356807e-20	0.257835496486838	3	Tln2
2.54951682546681e-07	0.257715827781251	3	1110019D14Rik
2.56256274105073e-06	0.257710788524257	3	Ears2
5.77352850850035e-11	0.257639483609538	3	Kif13a
0.000299888041916904	0.257116793738327	3	Gm38190
3.87743418433925e-07	0.257083678481745	3	Gm19410
1.95456766986277e-39	0.256973024947576	3	Kcnma1
3.69284692784568e-36	0.256959738414973	3	Dab1
0.000680140128294671	0.256524697451107	3	Zswim4
2.82067749801563e-65	0.25631070953075	3	Cntnap2
1.91717915724652e-16	0.256067535653353	3	Pde7a
2.04446716660145e-11	0.256018761057012	3	Mtus1
6.42788963053609e-10	0.255875226834416	3	Cdc27
4.68162710766875e-09	0.255779533845923	3	Nol10
8.15345440618463e-11	0.255555029896703	3	Gna12
2.95130614314985e-07	0.255481257162776	3	Vegfa
1.97782669036826e-12	0.255198306976832	3	Clec16a
3.12781194612956e-16	0.254904966085923	3	Slc4a10
1.00252458384833e-11	0.254841416743781	3	Slc12a2
0.0035752063049086	0.254645949107511	3	Il18bp
2.14216710411539e-19	0.254240509301098	3	Rbms1
1.84380455699384e-05	0.253959544141177	3	Polr1b
8.35637258228769e-19	0.253845118658017	3	Rbfox2
1.99479646715722e-18	0.253524233582436	3	Nos1ap
4.07329837999016e-11	0.253265293600423	3	Gm1043
1.39318707596094e-12	0.253173476087194	3	Jazf1
5.26080539632817e-09	0.253133980093207	3	Abhd2
2.42450720602747e-31	0.253114690994344	3	Lef1
3.59957117341366e-06	0.252986418589791	3	Stk10
3.02214020821965e-05	0.252691523970432	3	Dglucy
3.81613449318634e-07	0.252499393588927	3	Itga4
1.10241161548084e-10	0.252452689387564	3	Malt1
3.23604098152861e-33	0.252382055322722	3	Pde4d
1.7170211865942e-10	0.25222690203229	3	Ahdc1
3.02538623917361e-14	0.252043850181927	3	Flnb
2.55873855738792e-07	0.251590677111491	3	Vldlr
4.59799377216762e-09	0.251587431368133	3	Nacc2
1.34470829729413e-13	0.251360788578935	3	Prdm11
5.35658869975623e-08	0.251138045987072	3	Nup133
1.4782181524819e-13	0.251087612538263	3	Mmp16
7.31113047666307e-13	0.250922331563963	3	Ptk2
9.02984770807462e-09	0.250772054729466	3	Pdcd6ip
4.10370812632979e-11	0.250539872267747	3	Kdm2a
4.93019856276793e-13	0.250424787031859	3	Med13l
0.00381402576688029	0.250376488705396	3	Stum
5.88867159697894e-06	0.250197578736777	3	P3h1
1.30378318810496e-15	0.249879970748387	3	Grik3
1.66555270963363e-10	0.249100675658129	3	Nphp4
2.73989908358279e-11	0.24847224864718	3	Eif2ak3
1.96456202331731e-25	0.248468279853872	3	Pfkp
1.8194101367352e-10	0.248391600867657	3	Pan3
1.62536523362853e-05	0.24833817720185	3	Zc3hc1
0.00904655767913836	0.248337154135444	3	Rcsd1
1.15382760979313e-06	0.248285150036908	3	Drg2
9.75521099889181e-50	0.248244562760584	3	Xkr4
1.66133676309438e-07	0.24818393486716	3	Tbc1d22a
1.82722231821202e-10	0.2481336326534	3	Tlk1
6.31734021351808e-10	0.248052717931863	3	Rnft2
2.91251256262851e-05	0.247917798738321	3	Tor1b
3.74084345766067e-15	0.247693863886751	3	Unc80
7.49268052330363e-13	0.247468014326088	3	Med12l
4.21264653786564e-05	0.247444837439752	3	Ptprk
2.43088512735538e-07	0.247443066999664	3	Stac
0.000759288322606476	0.247089913539268	3	A430010J10Rik
0.000437853223663148	0.247016603496799	3	Car7
1.71068569241642e-09	0.246923595163684	3	Smad1
2.64323222519549e-13	0.246741387520693	3	Nmnat2
1.2827339364815e-05	0.246663867528078	3	Rbbp5
3.09556837603336e-06	0.246636413122566	3	Nat8l
3.69326291054661e-09	0.246449241421667	3	Dcun1d4
5.33518897272348e-11	0.246413551498542	3	Tgfa
1.47584528473042e-08	0.246322430946397	3	Heatr1
1.86870041973558e-11	0.245970218450023	3	Sbk1
5.40236556684622e-06	0.245711344826493	3	C330007P06Rik
3.2207567189773e-11	0.245208337140671	3	Eya3
9.43337549067595e-10	0.245126233614917	3	Axin1
0.00571752795449834	0.244719586926916	3	A930033H14Rik
6.63264961928201e-11	0.244520558114846	3	Crtc1
2.66817942610658e-13	0.244378057611452	3	Scn8a
0.00218914239301351	0.244262980519267	3	Setdb2
1.09868963580524e-17	0.244230895084349	3	Eif4g3
0.00122108875010734	0.243968048766303	3	Acy1
1.54773380661276e-10	0.243934765045771	3	Tet3
9.36250907811073e-07	0.243674524514053	3	Fads6
5.89754835861625e-12	0.243116710055354	3	Ablim2
0.000668468846774706	0.242998492590602	3	Tmem86b
3.10351991326111e-09	0.242813216995323	3	Phka1
8.79854882103558e-08	0.242376453927462	3	Acaa2
1.95204269670222e-05	0.242198752479512	3	Zfp143
0.00419474100735268	0.242174874955299	3	Frmpd2
3.67727314883912e-17	0.242091400463696	3	Adam23
0.00441278828050332	0.241907445534803	3	Gm30684
2.14472090334781e-05	0.241855029380514	3	Kcna2
3.83686435708703e-15	0.241847200893195	3	Wnk2
2.43167443739107e-12	0.241793877962678	3	Ano6
5.93990598405031e-10	0.241712875073063	3	A830082K12Rik
0.000359334814914697	0.241705582178298	3	Gm42456
9.79567788134846e-11	0.241585556755472	3	Galk2
9.08590084529356e-06	0.241474106301602	3	Tor1aip1
2.57601972798881e-07	0.24132355268636	3	Ercc2
4.4920548185971e-19	0.241272657979981	3	Olfm3
1.66816139406478e-08	0.241217038426897	3	Brf1
2.7406645010551e-10	0.241008567975285	3	Rapgef5
4.38699137960577e-09	0.240908258005016	3	Pkd2
4.91172395950997e-09	0.240811500178345	3	Txlng
1.01614773014532e-10	0.240456484310645	3	Nfyc
1.13919913981231e-09	0.240280388052136	3	Itsn2
0.000428918458082124	0.240138387725413	3	Gm15997
2.84621235666446e-10	0.240080542775765	3	Fbn1
2.56540742670134e-10	0.240078952093799	3	Slc22a15
4.94436113531049e-14	0.239965120037844	3	A330076H08Rik
2.40355044601675e-05	0.239955996426489	3	A530041M06Rik
2.23943629072144e-10	0.239832086493197	3	Mapk14
5.4778364167097e-06	0.239816928700602	3	Zfp944
1.22243625159893e-05	0.239802579915179	3	Tsr1
1.05978020074129e-09	0.239588736445471	3	Osbp
3.28998799070055e-12	0.239478952402048	3	Cdh7
2.73115625362975e-15	0.239342626121775	3	Epb41l2
9.70441770586109e-46	0.239014807554147	3	Anks1b
4.41500726221426e-06	0.238759111867232	3	Lix1
3.00043036769216e-10	0.23860900648573	3	Rptor
5.91451950933887e-13	0.238548925931826	3	Fmn2
5.95155832932991e-10	0.238512377244224	3	Elovl6
5.0595402884378e-10	0.238264206922877	3	Neto1
1.64002917143668e-06	0.23809096396581	3	Siah2
1.29508902778672e-11	0.238081209633797	3	Efr3a
1.49964613523408e-11	0.237892341512864	3	Flt3
2.7022929693038e-10	0.237765041666638	3	Vps53
8.68290311468624e-11	0.237598474510436	3	Exoc2
0.00110341973178972	0.237583342335737	3	Zfp574
2.78513110532221e-11	0.237394834289044	3	Fam193a
2.94654202021213e-09	0.237183440068015	3	Map3k13
1.18258253751722e-09	0.236822921046765	3	Nup155
1.53145461878406e-06	0.236689114085963	3	Chsy1
1.19504292500409e-06	0.23640638188991	3	Ccnyl1
1.67673653131816e-10	0.236320651074035	3	Grin2d
1.05334328034891e-09	0.236297086660159	3	Phc3
1.43501223275985e-06	0.236150885185407	3	Cracr2a
3.704910018892e-12	0.235671263508122	3	Ldlrad4
8.56908955444782e-10	0.235565927027934	3	Sfswap
3.36741782212553e-24	0.235256885641261	3	Ppp3ca
5.07534850250342e-07	0.235065932174087	3	Pign
1.85532083908606e-23	0.234735034092174	3	Brinp1
5.34250423584387e-10	0.23465634961279	3	D930016D06Rik
2.07628609973438e-08	0.234523453229502	3	Cdk5rap2
5.42829825519959e-12	0.234382281710991	3	Dlc1
0.00356706059073985	0.234271794482821	3	Gm43113
2.7141684636322e-10	0.234187254768555	3	Mtmr3
5.59634125066714e-10	0.234086402068069	3	Nup210
9.14877924337366e-10	0.234079213698528	3	Dtna
0.000137480888811266	0.234076778096494	3	Pla2g6
3.83559655681979e-11	0.233175644636102	3	Gm13052
5.51479304991976e-11	0.233166401775521	3	Mdn1
8.04363555586776e-07	0.23314704144963	3	Vps11
6.32704832508335e-08	0.233096102157788	3	Slc41a2
2.95945784217688e-11	0.232864606944524	3	Rasgef1a
1.40373046261717e-10	0.232861251606386	3	Sgk1
9.74387416698222e-11	0.23279474385637	3	Tnks
3.36714509413394e-10	0.232401550648193	3	Firre
1.93561966544918e-09	0.232153614329369	3	Fnip2
1.16907250117753e-10	0.231905656725196	3	Sgms1
8.41214284636488e-09	0.231810799394556	3	Ttbk2
2.01064858941751e-06	0.231547205195827	3	Gm2895
0.00345638032545323	0.231005060896445	3	Snhg4.1
1.10875233075709e-09	0.230962947391198	3	Pepd
9.71030583856971e-08	0.230751111561783	3	Mitf
7.37386559358372e-05	0.230623046351406	3	Cndp2
2.71054141565086e-07	0.230470059302563	3	Rbsn
1.51794188632328e-12	0.2303364109926	3	Dcun1d2
0.00314674437570781	0.229950729363972	3	Col6a5
0.000401297129652023	0.229732200418559	3	Gpr21
2.13791070211566e-10	0.229291905228462	3	Ammecr1
0.00161825605796054	0.228595824264513	3	Pcdhb16
0.000109663190649933	0.228557578273539	3	Gm42664
0.000309025386724906	0.228412603204243	3	Arhgef10
0.00186594401113916	0.228313666185029	3	Gm35430
2.7887936072267e-07	0.22806333885021	3	St6gal1
8.73439080469495e-12	0.227877716573274	3	Snph
5.44972064201985e-10	0.227810835156735	3	Trpm2
0.00663870899546504	0.227721753061584	3	Fam163b
3.07988570961313e-09	0.227425645435245	3	Elmo2
1.62919079528259e-10	0.227418509743693	3	Arap2
1.47055644323295e-09	0.227300533063765	3	Ryk
2.15637119398582e-10	0.227095105090187	3	Anxa6
5.7301931484201e-06	0.226571315293867	3	Krr1
0.00299350533975571	0.226449531808772	3	Gm13561
5.62200069110691e-30	0.226418845749464	3	Trpm3
1.51745530980366e-08	0.226258393896452	3	Kat2b
1.02631401593903e-09	0.226171104148322	3	Pds5b
2.10313530474443e-08	0.226157447115778	3	Esrrg
0.00064961289123131	0.226069126814323	3	Adamts1
2.07457643079038e-06	0.225879689584588	3	Slc25a37
3.12916606398249e-11	0.225629792920766	3	Ppm1b
3.57205243514658e-10	0.225514029196422	3	Atg5
0.000515746910622913	0.225352835068965	3	Gm29443
1.21120404537584e-17	0.22526023247769	3	Sema6a
8.46827668545924e-11	0.224988577473942	3	Hspa12a
7.99790429782882e-09	0.224917517161936	3	Rab11fip5
2.57014001079613e-10	0.224835154881459	3	Chd1
0.00518514666654188	0.224800339647009	3	Laptm4b
7.2341439814804e-09	0.224767124603099	3	Rtn4rl1
1.14441643272455e-10	0.224708807908159	3	Lrrc8d
5.9134649442695e-10	0.224468656809033	3	Rnf216
2.00179829358842e-09	0.224423720022145	3	Vopp1
5.24884096214489e-06	0.224151643567835	3	Inpp5j
7.53469904644341e-11	0.224018264755612	3	Slc6a17
1.27416011276682e-08	0.223991909726471	3	Acvr1
7.50332513303388e-10	0.223822527678644	3	Ano4
0.000492789238847689	0.223707465293089	3	Gm44767
1.03507503272411e-08	0.223487067264634	3	Nckap5l
0.00394819268491651	0.223129942462248	3	2610042L04Rik
3.55201551709504e-08	0.222923231679255	3	Tbc1d22b
4.14867203939645e-08	0.222901607764996	3	Nop58
7.06670399335167e-10	0.222732727829507	3	E130308A19Rik
6.90589143435221e-09	0.222385006228242	3	Adar
8.44654978929039e-05	0.222378101339975	3	Fam71d
3.79372542629644e-11	0.222370323888489	3	Scamp1
0.000215858451645686	0.222161286361325	3	Gm29502
2.3780883782422e-08	0.222109940476635	3	Sh3rf1
2.37508071308177e-11	0.221947665412039	3	Nars2
2.80503163039401e-11	0.221692579903222	3	Gabrb2
4.02945522881833e-11	0.221687944580103	3	Celf1
0.00262713187412279	0.221639097530876	3	Wdr89
0.000359051482727563	0.22149212300818	3	Rasgrf2
8.06772050671276e-10	0.220948865773664	3	Arhgef18
2.73002881452742e-37	0.220936383679422	3	Gria2
1.17845770063723e-07	0.220739444692952	3	Ryr1
4.69821296553405e-06	0.220670692065362	3	Gm26885
6.22448601321965e-09	0.220583659900935	3	Zbtb37
0.00233114174557258	0.220527141145342	3	Gm15411
4.08432522162643e-10	0.220297215647214	3	Sipa1l3
1.97782766207679e-08	0.219951018675226	3	Rcan2
4.45932180054363e-07	0.219945821156436	3	Mal2
2.7283939981785e-09	0.219889210290671	3	Mthfd1l
2.32864258178363e-11	0.219283701074783	3	Rps6kc1
7.23309116929682e-08	0.219211292774783	3	Paqr9
2.88725911740658e-07	0.219184798685091	3	Igf1r
4.42597008154296e-10	0.219106334135512	3	Ikbkb
5.48343278241931e-07	0.218904170136387	3	Phf10
9.33081589147526e-10	0.218793347783187	3	Map6
5.20888149754516e-08	0.2187026362736	3	Camsap3
5.60645627568295e-09	0.218562879518577	3	Cacng7
6.8476173550411e-18	0.218556908451673	3	Ablim1
1.20639968825251e-09	0.218360668512789	3	Tspan14
3.47084242941417e-09	0.218297482581709	3	Trim9
5.14490657198043e-07	0.218290764576082	3	Sdhaf2
1.91322450279455e-05	0.21817428681989	3	Ubap1l
3.20249449120832e-09	0.217862783746797	3	Cul9
1.15138369869079e-09	0.217789402023467	3	Ubr3
8.26979664650652e-30	0.217569615245259	3	Lsamp
5.38443473520919e-05	0.217501752758926	3	Gpld1
3.24519488842449e-06	0.217456880429661	3	Pld5
1.5671625169055e-08	0.217222403371828	3	Dgkz
0.000345265421327584	0.216722731984015	3	Polr1e
2.23372148213342e-13	0.21667032560603	3	Gria1
2.98549864271533e-19	0.216655399527597	3	Gramd1b
9.33202182438082e-11	0.21655968530465	3	Hectd4
1.80643974551724e-08	0.216322584998981	3	Snd1
2.06398727475248e-16	0.216089042010415	3	Cdc42bpa
2.23248625195161e-06	0.216032657409715	3	Exog
2.37061457134797e-10	0.215992617615958	3	Tbc1d16
6.39547479385578e-09	0.215968709410838	3	Reps1
3.30851250198173e-08	0.215779787715162	3	D10Wsu102e
8.22950545269742e-12	0.215558036429667	3	Bmerb1
1.36991308741049e-13	0.215294637952867	3	Pakap
6.34317049292749e-09	0.215216339188032	3	Astn1
3.8789711460296e-06	0.215062242816461	3	Cars
9.39326746110953e-10	0.214916614010073	3	Zbtb9
6.63135352219581e-09	0.21440996811573	3	Hnrnpul1
0.00412459843895867	0.214292292652932	3	Cip2a
6.91834841985125e-11	0.214084143360758	3	Ppm1h
1.55777493184804e-09	0.213882603264217	3	Gm19938
1.33819119749305e-07	0.213740250747452	3	Palld
0.000570416125702563	0.213684363813586	3	Snx18
1.37807806724362e-14	0.213608105505674	3	Otud7a
4.6155680308448e-11	0.213530697227903	3	Ddx10
7.60486069097306e-09	0.213412429314369	3	A630089N07Rik
1.42829601263276e-10	0.213353040786666	3	Rasa3
5.00495041125047e-15	0.213255666739107	3	Adgrl2
0.000108452028700564	0.213242283873992	3	Yjefn3
0.000158933231354224	0.213221355340278	3	Dync2li1
1.10154635515442e-20	0.213081288856073	3	Lrrc4c
2.63126909648213e-10	0.213064732864002	3	Acyp2
5.99198892382138e-08	0.213042245283111	3	9030625G05Rik
2.51223495621322e-05	0.212832734658516	3	Elac2
2.17348185312877e-44	0.212672829527252	3	Ank2
0.000115889188547376	0.212492176983821	3	Zfp142
7.59267514637187e-11	0.212307170263097	3	Rabep1
0.00722527954734203	0.212077602694318	3	Gm12762
2.40781690752806e-09	0.211998340086222	3	Mphosph9
3.35191465614225e-09	0.211989625875896	3	Slc35f3
9.96516420960107e-10	0.211692530200714	3	Dlg3
1.41182638511672e-26	0.211619920761014	3	Nell1
1.14752808451475e-08	0.21156401275778	3	Lmo7
7.08417569177554e-10	0.211510600174965	3	Fbrsl1
0.00816050511628246	0.211478347308765	3	BC055324
1.88300859830745e-13	0.211234364030163	3	Rap1gds1
0.000145783939798676	0.210998397806391	3	Gm49654
1.39066924563805e-08	0.210558262346831	3	Usp7
9.1215219602135e-08	0.210521721883065	3	Pip5k1b
2.43088807816651e-07	0.210290134974472	3	Cd46
8.49598936716912e-08	0.209804563857066	3	Drosha
0.00119081613389339	0.209737115784142	3	Limd1
1.63608935963584e-09	0.209542715403701	3	Cmip
5.18456700450331e-10	0.209501912107582	3	Chn1
7.6556273600551e-09	0.209349277050245	3	Slc22a14
0.00346870862971733	0.209229348880044	3	Zscan29
5.08936289285075e-05	0.208773436952798	3	Cdr2
7.29751223028551e-08	0.208744049235441	3	Nek4
0.00206035952558738	0.208693941317043	3	Pus7l
0.00232014644275295	0.208615992841893	3	Dkk3
0.00890582377726594	0.208539437245592	3	Myo15
0.000531839494118752	0.208527350570458	3	Tram2
1.83689606549394e-08	0.208442229848716	3	Epg5
4.79901071930302e-07	0.20828983370327	3	Lcmt1
2.56337345431918e-10	0.207921055345593	3	Rimbp2
0.00468908834160885	0.207890226774865	3	L3mbtl4
1.37403073105934e-09	0.207854617109116	3	Pakap.1
6.25138340293836e-10	0.207480589551661	3	Vgll4
0.00160437112947554	0.207445260628394	3	Pheta1
2.24801542373757e-09	0.207289916243105	3	Rusc2
2.69408787689733e-05	0.207108143984376	3	Polr3gl
1.17160202573955e-08	0.206758094107044	3	Lpgat1
8.74123329102906e-09	0.206719170474296	3	Glt1d1
5.76070570509139e-10	0.206601237782041	3	Slmap
0.00220344035956647	0.206490483210856	3	Gm3248
5.27754710942625e-15	0.206309299738459	3	Snap91
1.32641882191859e-36	0.206247673798346	3	Ank3
0.000221082425001811	0.206037181736995	3	Mmp15
3.8938816267289e-08	0.20589128798445	3	Bckdhb
1.72774285115299e-09	0.205775952928432	3	Trappc9
9.47079957985971e-09	0.20546051224039	3	Ift172
2.69922356631963e-06	0.205265338912301	3	Wars2
2.30016939511933e-11	0.205134318205938	3	Agap3
1.53602258220789e-11	0.205084148563375	3	Brsk1
0.000366798291399605	0.205025236862138	3	Nfil3
1.67003710866813e-38	0.204761816184838	3	Fgf14
1.45464737077743e-07	0.2046008079962	3	Sbno2
1.54716904904525e-05	0.204350099937981	3	Rnaseh2b
4.12821170099397e-06	0.204280861897466	3	Mov10
1.85592124033131e-05	0.204142247906592	3	Gm3739
7.80986478156348e-05	0.203981365896249	3	Gm20342
1.85682983868685e-07	0.20389303674865	3	Atxn7l1
1.98067368954181e-09	0.203771151697435	3	Pi4ka
7.76155490940815e-09	0.203562874351899	3	Asxl2
2.50567352987656e-10	0.203502663013106	3	Nol4
1.17108165466949e-10	0.203452727812834	3	Yeats2
2.48367772743041e-07	0.203340248779576	3	Glb1
2.00868689857845e-09	0.203015815269235	3	Pag1
3.32017211217238e-07	0.202708515218978	3	Clcn5
7.28558754625108e-05	0.202460149473449	3	Opa3
1.58385089033587e-09	0.202454204056813	3	Uck2
1.11821449902109e-07	0.202282605439331	3	Fbxw11
0.000111150708765445	0.202213933358915	3	Tbc1d10a
0.00502365988691999	0.202182683212513	3	Trmt61a
2.65384361743623e-08	0.202160675213276	3	Ipo11
8.76230929420214e-10	0.202109280795149	3	Arhgap23
1.76784056071161e-09	0.202067232698706	3	Hipk2
3.35670893680357e-08	0.201737477484711	3	Lrrc8c
5.5857567234021e-05	0.201465145121587	3	Sec22c
7.57099063317313e-11	0.201436400000885	3	Sash1
5.77817474541342e-09	0.20136909872192	3	Naa25
1.87039306908891e-06	0.201222491869099	3	Gm11944
2.72283293607125e-27	0.201222439518844	3	Tenm4
4.25832341816101e-07	0.200964438307951	3	Satb1
1.79329902908771e-08	0.200762872010058	3	Sec14l1
6.52356659655397e-06	0.200475812468884	3	Phactr4
9.76666622710602e-06	0.200204072993664	3	Arhgef17
0.00525413988714031	0.200150111293886	3	Ap1g2
9.74659488181615e-06	0.200123278316219	3	Plekhm1
7.88130123304195e-24	0.20009996834826	3	Kcnd2
3.23171238365667e-09	0.199860422121107	3	Ttll11
1.56083443729712e-09	0.199665420361758	3	Myo10
3.74773557859051e-06	0.199557589409261	3	Grip2
5.37956759835704e-09	0.199534615867886	3	Mark3
9.68784593342371e-06	0.199520385818201	3	Ddx31
2.26660611607151e-07	0.199465282731204	3	Usp54
3.02783116347885e-07	0.19939952948016	3	Trip11
4.44733035420318e-06	0.199348223241672	3	Ift140
2.56087414006955e-08	0.199282525364448	3	Kif21b
2.14584427847424e-13	0.199122401065889	3	Fry
7.40957481398289e-09	0.198913209777047	3	Ambra1
1.28306424485255e-07	0.198849443319175	3	Myo1d
3.8138820219609e-05	0.198703099455844	3	A330015K06Rik
3.77765731203495e-10	0.198537273624723	3	Inpp4a
1.67722700318191e-05	0.197800456791324	3	Rffl
1.35251160128857e-07	0.197738007806456	3	Inpp5a
2.01267895157815e-08	0.197625179215738	3	Lnpep
1.74002094661328e-07	0.19760459277438	3	Hexa
2.505518006061e-06	0.197461305014979	3	Zfp287
0.00330402882155493	0.197252206033521	3	Rfx5
7.61526587695453e-08	0.197233620667392	3	9330182L06Rik
2.09342754570642e-07	0.197213864407486	3	Rps6ka3
1.69622519591546e-08	0.197154604586895	3	Hnrnpm
1.84079667325827e-08	0.197001762577711	3	Galnt9
4.22210899406267e-12	0.19692796420469	3	Trio
5.73259489454807e-07	0.196560319636486	3	Ube4b
2.17216571669681e-08	0.196539050750009	3	Kcna1
5.01288861174751e-11	0.196370489475314	3	Ankrd17
2.86847661859768e-08	0.196300804038202	3	Cacna1h
1.82196967936551e-13	0.196245290972741	3	Shank1
1.12268506370704e-08	0.196216472997814	3	Ago4
2.09936561357494e-08	0.195914005401642	3	Atp11c
5.34204353296742e-08	0.195891178082429	3	Mvb12b
0.00123506251970937	0.195738966554523	3	Acr
4.99720407869861e-06	0.195543206301844	3	Kcnmb2
0.00323907302880882	0.19536324716414	3	Gm12089
4.63934016311415e-09	0.195104087207116	3	Jph4
1.56587081806266e-06	0.194935542659486	3	Parp11
5.15223137621002e-10	0.194859387262465	3	Hectd2
1.04654717616415e-06	0.194814857628534	3	Wdr59
0.00247587751641055	0.19470229924564	3	Gab1
1.75095658474291e-08	0.194463312619763	3	Adam11
4.70135449065149e-07	0.194353083177995	3	Otud5
0.00223915452818435	0.194244584495501	3	Pcdhb19
1.22302966865781e-09	0.194204177673877	3	Prep
8.98611576736566e-13	0.194173535024248	3	Klf12
3.83712587672287e-08	0.194003431400647	3	Gm9866
0.000465570525620989	0.193875645391793	3	Sec14l2
5.40263334652925e-08	0.193826874454031	3	Dym
0.00119952725921154	0.193707193943723	3	Gm42869
7.11628907215731e-10	0.19341230935034	3	Usp15
0.000130641570445937	0.192929590953752	3	Gm15672
1.49224123307639e-07	0.192829043475446	3	Ldb2
2.23701763988291e-08	0.192604186451196	3	Iqsec3
3.74408517033252e-08	0.192526728712799	3	Nat10
4.84159814166723e-09	0.192305099864383	3	Plch2
2.32160333101849e-09	0.19229324963706	3	Dusp22
2.50261818114783e-14	0.192217382821995	3	Ncald
2.94715798628456e-08	0.192190387681162	3	Ppp2r5e
8.681723816151e-08	0.192077498441451	3	2610307P16Rik
5.92722015596301e-06	0.191921779992974	3	Cbfa2t3
2.75800657665205e-09	0.191766562533851	3	Hdc
2.88304795836408e-09	0.191430755362109	3	Jdp2
2.88383787619509e-08	0.191257784773035	3	Otud4
8.64406626481203e-05	0.19121315962961	3	Tbc1d17
3.97373777931209e-08	0.191143316206371	3	Nr2f1
4.84210838468878e-09	0.191055108080672	3	Adgrl1
1.88056473210423e-05	0.190612137911284	3	Rbm19
2.32764497737559e-12	0.190590620370886	3	4930402H24Rik
3.5293408558061e-08	0.190525048711046	3	Nploc4
1.3746419653943e-08	0.190512821850072	3	Stxbp1
1.28566448298321e-06	0.190501686987032	3	Lpin1
0.00244386479095843	0.1903666711268	3	Slc16a10
1.22093377822487e-06	0.190318324937753	3	Synj2
0.00019771210735127	0.190312192831315	3	Ttc6
2.69007494871809e-05	0.190241297242177	3	Pik3r2
1.67194530090189e-08	0.19019228156659	3	Gm4258
0.00033599886455309	0.190000168248658	3	Vars2
0.00185549091221247	0.189828961340118	3	Nsdhl
2.25892817026431e-05	0.189821332459143	3	Tbrg4
1.9478381900946e-08	0.189784586805954	3	Arfgef3
8.00645708823424e-07	0.18937047071799	3	Gpat4
0.00080715596190363	0.189324884563749	3	Hdac10
0.00312595762825049	0.189261105713803	3	Gm12811
1.37890168032256e-07	0.188963057752993	3	Srbd1
1.41596146816877e-09	0.188751367841947	3	Ilf3
0.00326031438657501	0.188702824024955	3	Pard6b
5.24948745570782e-05	0.188697114567834	3	Med20
2.1007616448168e-06	0.188451502685823	3	Amot
2.09984957788405e-07	0.18842884246927	3	Atg4a
0.000944460074487528	0.188427231896509	3	Ptcd2
1.16965199040443e-05	0.188371530247186	3	Ube2g2
0.000200974216091059	0.188341183569147	3	Rbm15b
2.16636251435729e-07	0.18796942632124	3	Ipo8
0.00366211434216563	0.187943968971036	3	Itga11
5.22930041183895e-09	0.187938879350948	3	Ulk4
8.19342323984396e-05	0.187884420492133	3	Bc1
2.17808155538109e-10	0.18773632259803	3	Fam135b
0.00555573648993715	0.187657298820513	3	Gm47728
3.46740929370273e-08	0.187628272915366	3	Arfgef2
2.97587480838838e-09	0.187525279188736	3	Atxn2
7.29975569585334e-08	0.18724036934472	3	Hipk1
1.73490288047684e-07	0.186850375187145	3	Rictor
2.65787886781044e-08	0.186819135492533	3	Csnk1d
1.82611289678197e-05	0.186687081441931	3	Gm10419
5.53403493088483e-07	0.186611561789109	3	Gm49890
8.49276643991437e-08	0.186460677702644	3	Fam193b
2.81750824160831e-10	0.186413154309745	3	Myh10
3.2813339916977e-08	0.186267674686568	3	Lclat1
1.08308794443192e-07	0.186188123531481	3	Fam114a2
1.72381395056912e-09	0.185913995428022	3	Nav1
2.82970231905166e-09	0.185540952650194	3	Pacs2
1.10862248940652e-11	0.185484907541035	3	Ptprn2
7.42163253878427e-09	0.185462629501407	3	Lrfn1
1.20989850147519e-07	0.185057248240002	3	Adcy9
2.877657785976e-05	0.185006609584503	3	Gm37529
2.83772157328367e-07	0.184950698440165	3	Cog2
7.68569349036126e-08	0.184591182981579	3	Spen
1.21894495057998e-09	0.184486057196028	3	1700025G04Rik
2.74622497312181e-09	0.184358718009453	3	Cpe
1.04774919338308e-07	0.184250055834922	3	Iqgap1
1.17863118060877e-06	0.184225770771517	3	Taf4
7.23744729062684e-08	0.18421507425864	3	Emsy
1.78802115152662e-05	0.184159777737577	3	Sntg2
1.13292058302096e-08	0.184080425068986	3	Pikfyve
3.46374592706141e-08	0.184073103084674	3	Igsf9b
1.89893326193194e-08	0.183936549763175	3	Vps13d
4.63336795701153e-07	0.183781325309351	3	Fbxl19
0.00389694019528224	0.183561186843849	3	Ppif
0.00528755199904917	0.183328311342588	3	Atp6v0a4
9.51530711213203e-08	0.183070120590397	3	Mirg
2.28203733651079e-08	0.183048965848055	3	Sec24c
1.8130355626259e-07	0.182932722225935	3	Sufu
2.56840790273194e-08	0.182740156645522	3	Ash1l
2.58943470559325e-08	0.182673553898609	3	Eps15l1
2.67229211682382e-08	0.182301203008334	3	Ypel2
8.33967866849716e-10	0.182082249013604	3	Srrm3
2.35007555608921e-10	0.181958395366331	3	Pde7b
3.26768832087158e-09	0.181868545290857	3	Cdk16
1.99790211050181e-07	0.181749453494012	3	Rrp1b
8.47351897905589e-09	0.181663859394239	3	Apex2
1.22053843177851e-07	0.181592659672099	3	Srsf6
2.51969979920663e-06	0.181571712632222	3	Aacs
7.37952697385148e-10	0.181545648841088	3	Taf3
1.94639148712783e-07	0.18150840793704	3	Pkp4
4.60269823388996e-10	0.181481104325904	3	Tmem132b
6.77747184698928e-10	0.18147891736615	3	Nf1
9.12844042249075e-09	0.181197821309258	3	Zyg11b
3.66415317791528e-11	0.181047792977614	3	Mtss1
3.00304854968157e-06	0.1807716905704	3	Recql5
7.26500369591575e-05	0.180726117546429	3	Psmg1
1.91349734501132e-05	0.180622199331203	3	Fhit
6.17917581803942e-07	0.180495387219665	3	Nbas
0.000296768949172373	0.180276873834545	3	Wdr95
5.88895050833849e-10	0.179930938999199	3	Flna
2.57846942352954e-07	0.179907852131874	3	Amph
0.00163758133487818	0.179897098322507	3	Entpd5
0.00511008634016094	0.179861016700883	3	Zfp11
3.60202599019454e-09	0.179649465523172	3	Ahcyl2
1.6381628988208e-07	0.179647727101563	3	Dnm1
3.58991799243185e-10	0.179593763572408	3	Gk
0.00521154382300692	0.179569512712698	3	4930414F18Rik
0.000495832769708586	0.179540355234137	3	Snhg15
1.45110623606695e-05	0.179433523438911	3	Tmem11
0.00952432111637701	0.179402122335932	3	Gm13481
0.0087345999167854	0.179307058476779	3	Dclre1b
3.06807301614952e-09	0.179228025862348	3	Lemd3
8.9157081081875e-09	0.179184662216329	3	Brwd1
1.5060540702069e-06	0.179145399762997	3	Dnajc13
0.000197823165344356	0.179112358661644	3	Dnah9
1.74408083835357e-06	0.179080523591622	3	Klf8
0.000241286923121764	0.178986755477179	3	Grk2
1.35416021425849e-24	0.178859200185748	3	Rora
1.32978248873795e-07	0.178822021705948	3	Cpeb4
1.18196276383964e-08	0.178699802950909	3	Spred2
5.15647003909046e-07	0.178501999587956	3	St3gal3
5.23147938453995e-10	0.178481432769318	3	Lars2
3.05156623485231e-07	0.178320419812157	3	Slc30a7
0.000740188853764106	0.178260412748693	3	Ccdc97
1.62286717713846e-07	0.178124946153857	3	Phf2
3.6829191331071e-08	0.178029547155523	3	Nova2
3.65714323253472e-14	0.177862575636622	3	Slc24a3
2.71612421482662e-05	0.1776256071487	3	Taf8
0.000818400490486222	0.177580942307213	3	Vamp3
4.86855334863789e-11	0.177222979310378	3	Elavl3
0.00961580564608822	0.17719155202989	3	Loxhd1
1.39083171990856e-07	0.177134269271155	3	Sec31a
4.0783620167387e-06	0.177042412070561	3	Ubac2
9.25031631550122e-17	0.176930800184221	3	Gm26917
1.83151275265123e-05	0.176907694338619	3	Foxp4
3.10828781173531e-07	0.176605835778104	3	Pik3r4
3.27350387028343e-08	0.176584323121693	3	B830012L14Rik
1.64934616646144e-06	0.17658377306693	3	Epb41l4a
4.43791869906503e-09	0.17648091016256	3	Sik3
0.000142545674344516	0.17645511177567	3	Kctd9
0.00374469872114839	0.176351092450794	3	Zfp748
3.74486098500321e-05	0.176208378294641	3	Gm3985
2.16920310375978e-06	0.175970245187532	3	Alg9
7.86768291398865e-07	0.175961617541501	3	Pcnx3
4.24245213658584e-07	0.175813229937058	3	Aatf
1.38346413868491e-08	0.175811253564334	3	Fyn
8.27024826924818e-11	0.175743699000267	3	Rasal2
4.36768111010499e-13	0.175567322087816	3	Epha6
3.51776144271231e-05	0.175414047280859	3	Vrk1
0.00501187884032255	0.175391744740441	3	Nubp2
0.00230190589452206	0.175344667027899	3	Zfp629
1.78509985221334e-05	0.175251722347392	3	Neurl1a
1.2745465131959e-07	0.175168546433808	3	St7
3.13592158887139e-08	0.175066667747157	3	Moxd1
6.33811417667922e-05	0.175019594948931	3	Edem1
4.27488845823414e-07	0.174954744283563	3	Ints1
4.0021380732594e-08	0.174941960647073	3	Sart3
3.55066192440944e-07	0.17467482556714	3	Dgcr2
5.19680278516389e-09	0.174664641068211	3	Kndc1
4.89518859411329e-08	0.174533709776133	3	Cntfr
4.39275589678647e-08	0.174490403729866	3	Ttll5
6.56043716065757e-08	0.174427262912373	3	Cry1
0.00364225444447579	0.174361252060216	3	Rtn4rl2
8.93561391712253e-05	0.174287959489664	3	Mrps28
4.33815433435255e-08	0.174264566037161	3	Sik2
2.56879940486961e-06	0.173943031255731	3	Bcl9
1.90019944960332e-10	0.173915628700043	3	Kansl1
8.79632880030556e-11	0.173775007270787	3	Rnf112
6.65742384687161e-08	0.173691855178513	3	Gdpd5
1.06523017179036e-07	0.173676781031633	3	Wnt9b
0.000163381353643136	0.173587228648024	3	Gm28055
2.01597606649073e-06	0.173582030797414	3	Ddhd1
8.45205659659524e-08	0.173546942704057	3	Lin7a
1.60841214685241e-15	0.173401441434539	3	Hdac9
8.22585801359835e-06	0.173311775192453	3	Smo
9.88159301337301e-07	0.173136268330181	3	Osbpl10
1.07525824430575e-05	0.173117718609434	3	Rrp12
1.16333555892769e-10	0.172969174553967	3	Setbp1
1.47534395199673e-08	0.172954083687373	3	Abl2
4.23452527104207e-08	0.172938614911418	3	Zfp60
2.35156663164784e-10	0.172877366865195	3	Dicer1
0.000432998275349514	0.172727125369872	3	Nfkbiz
5.54806617158593e-07	0.172685649772093	3	Pnpla6
2.53352854971181e-05	0.172561496894946	3	A330008L17Rik
2.92935922113834e-07	0.172521888189214	3	Ctdspl
2.06027338747734e-07	0.172440276242766	3	Etv6
1.70171377825177e-26	0.172230429736576	3	Grm7
1.56791338878747e-05	0.172074304518575	3	Ints6l
3.42656433054871e-06	0.171997223797037	3	Tex2
1.11376144995698e-05	0.171888950951781	3	Uap1
1.01123787467245e-05	0.171879534306827	3	Plxdc2
3.67490466332602e-09	0.171531083601716	3	Nrg2
8.29262467508707e-07	0.171360564632419	3	Mtor
2.66690052818668e-09	0.171281983785012	3	Mical2
6.38773576529569e-20	0.171249859944668	3	Snhg14
2.61507154437326e-07	0.17119711821482	3	Abl1
5.33649714539813e-07	0.171113406923217	3	Carmil1
0.00988875713789676	0.171074942294422	3	Rhoj
0.00878409558767015	0.171073830677801	3	1600002K03Rik
1.25955710034118e-06	0.171073377294458	3	Numbl
1.29633901777478e-07	0.1709017942276	3	Fam20c
2.7190190961646e-07	0.170856711179505	3	Wdr19
9.55892572140017e-08	0.170662492693589	3	Ap2b1
1.0780648138807e-06	0.170583216330948	3	Tbc1d14
1.35373991535695e-06	0.170570674884669	3	Vti1a
0.00286721572619101	0.170456895862224	3	B3gnt5
1.95060275155458e-07	0.170441467351212	3	Sdad1
0.00113909225235919	0.170150836228024	3	Gm4793
3.01651325971151e-06	0.170093120711364	3	Ern1
1.99858830265847e-08	0.169981040089791	3	Exoc4
2.6455402561403e-08	0.16992149083141	3	Fam172a
1.64317189117432e-09	0.169841583190857	3	Fbxl17
4.39236445186375e-07	0.169796567703004	3	Braf
1.4776040647984e-05	0.169749688810132	3	Cc2d1a
2.99952229003985e-08	0.169588546785841	3	Msl2
3.75575842611106e-08	0.169330234244748	3	Mon2
1.31460958627647e-06	0.169193365863094	3	Prkar1b
6.54347265350169e-10	0.169167883906039	3	Ece2
5.31571449937017e-07	0.169154301924451	3	Atad2b
5.03335860311964e-08	0.169104077741161	3	Grik5
1.86408571171756e-07	0.168697686631229	3	Kcnj9
1.01133074190015e-07	0.168679311000659	3	Lrp12
2.50100836262627e-06	0.168660204884851	3	Cacnb1
6.21487486964034e-09	0.16864640376727	3	Srsf4
2.62285174369848e-06	0.16861994627241	3	Fbf1
4.21872693674355e-07	0.168588320305719	3	Mllt6
7.16062573155675e-07	0.168487306078667	3	Mib1
0.00631490548944582	0.168432317583963	3	Lama2
4.3908837604503e-15	0.168404155950827	3	Tnik
2.56681376030712e-05	0.168374909056465	3	Ssbp2
2.61269623489611e-08	0.168209839030001	3	C78859
2.58508151894745e-05	0.167976209221623	3	Usp39
1.57615293791493e-05	0.167958354297066	3	Pkib
2.26854162343756e-07	0.167937596868058	3	Tpst1
0.00101513540732718	0.167907188901713	3	Myh15
3.04557634225196e-05	0.167787128595199	3	Mbd6
1.77060748367284e-07	0.167773992709817	3	Gfm1
6.49218559568862e-06	0.167540219247545	3	Specc1l
9.94638226818646e-07	0.167360457993918	3	Prkag2
4.37318679974423e-05	0.167304362593486	3	Poc5
1.07430745692199e-06	0.167291950092803	3	Jph3
3.29763118531655e-07	0.167189434279958	3	Ttc17
8.64023117401242e-06	0.167176545395354	3	Cog3
6.88360328861625e-08	0.167111224033083	3	Ctnnd1
2.88740860202883e-06	0.16707338032895	3	Zc3h4
0.00461378236060201	0.167050883098971	3	Plekhh3
1.19173152860609e-06	0.166957693157787	3	Pank1
9.06893600727995e-08	0.166902125077942	3	Kctd1
1.91564264845757e-06	0.166866124126216	3	Mcf2
3.73232433193632e-08	0.166754054160316	3	Ppp1r12b
1.88052011538353e-06	0.16651270945717	3	Zpbp
3.35372990836425e-06	0.16646889656474	3	Fam222b
4.78171305452831e-07	0.166301792818929	3	Spire1
2.28231380199221e-08	0.166279611944869	3	Zkscan3
1.85014265185485e-08	0.166234203979303	3	Cdr1os
9.31486166776837e-07	0.166224776499663	3	Armh3
0.000264529866696226	0.166217451639299	3	Obscn
1.05152920016362e-09	0.166208147115029	3	Dhx32
2.67787005469528e-05	0.166198469415056	3	Slc25a20
5.20230283913737e-07	0.166096186428187	3	Scaf8
6.97400365178103e-06	0.166030519543547	3	Aars2
1.8489511685977e-06	0.165772712983515	3	Rims3
1.14043454348992e-10	0.165597893988961	3	Atp8a2
1.30061549233282e-06	0.165520231813424	3	Fgd1
0.0095215165524234	0.165315487690354	3	Gm43707
4.22335499283585e-07	0.165306996466232	3	Arhgef10l
5.40785914872232e-07	0.16530306617011	3	Slc1a4
1.22679495310363e-11	0.165172714414705	3	Nkain2
3.77062917318975e-05	0.165081705755532	3	Sp1
1.93967773218779e-07	0.165054902420322	3	Kif17
2.9834587131218e-08	0.165045393387028	3	Hdx
1.10028086184942e-08	0.164903509529644	3	Lingo1
6.64994003926171e-08	0.164882154453499	3	Slc7a1
8.65657087352132e-08	0.164710082923881	3	Grb10
0.000254594738133735	0.164649680365146	3	Erich6
3.15342450460407e-07	0.164641564474968	3	Znrf1
1.15233400632932e-08	0.164597883660795	3	Usp13
1.27393771286354e-14	0.164491542990536	3	Vav3
2.80274349382337e-14	0.16420085195618	3	Sorbs1
2.02181471470271e-06	0.164188198478632	3	Lifr
0.00064316961174051	0.164155702371661	3	Tmem232
3.17822761944935e-06	0.164148579841572	3	Atrn
1.11538389022805e-05	0.164114350305008	3	Abcg4
6.57841656306777e-07	0.164112804431674	3	Jarid2
0.000851105080532609	0.164080935406503	3	Zfp335
3.175491627258e-06	0.164021911405985	3	Tmem132c
8.90367046606958e-07	0.163983875066595	3	Mcu
5.24298383955646e-06	0.163908194505227	3	Etf1
6.18621801555758e-07	0.163867589866843	3	Dnmt3a
8.38622347418722e-06	0.163818932724472	3	Fam219a
7.33300862677246e-17	0.163802225755392	3	Cadps
2.42953291946296e-07	0.16371470287078	3	Fam126b
4.38626310176481e-06	0.163686697001504	3	Lrfn2
1.16760124051069e-07	0.16366031874133	3	Ptpn2
3.06826457710288e-07	0.1636014692756	3	Srcin1
4.35611385921169e-06	0.16356373444119	3	Ppargc1a
5.61881200104495e-06	0.163025728018113	3	Cyfip2
1.23374995300869e-05	0.162963291520994	3	Kcnh5
3.29485018983902e-07	0.162766180662912	3	Zfp827
6.55848718555346e-08	0.162748177074831	3	Washc4
9.65701460580411e-08	0.162665011368558	3	Ehbp1
0.00217313647149039	0.162575003908781	3	Miip
1.57693248989909e-05	0.162321927010232	3	Gm10115
0.00297002317188367	0.162285899111684	3	Cad
0.000632730796400342	0.162248776611161	3	Slc27a3
0.000327531863903199	0.162213494645914	3	Gm16596
8.72217165583578e-05	0.162155492338709	3	Upp2
3.03622764633433e-08	0.162069721407634	3	Castor2
4.1260304969359e-07	0.162035085949195	3	Nin
0.000757867495137327	0.161979746266776	3	Il31ra
1.24568007290782e-08	0.161865572768439	3	Ctif
3.59056057588924e-07	0.16178518726193	3	Med27
3.75383657612589e-05	0.161668379781457	3	Pcbp3
1.7978419714402e-07	0.161647385213604	3	Rassf5
0.00130420695620499	0.161615168563284	3	Zfpm1
8.36746862857474e-11	0.161597547959512	3	Nedd4l
1.87119390997692e-05	0.161455690767775	3	Ascc1
3.93111054943228e-07	0.16139852256852	3	Inha
3.96536234930814e-08	0.161383881746019	3	Snx25
0.000445955323729694	0.161379437254993	3	Ajm1
2.04078502553467e-05	0.16124340001919	3	Klhdc4
2.37240903097628e-05	0.161228859821964	3	Acvr2b
7.20025059316647e-14	0.161153773602019	3	Tanc2
8.03906477399647e-08	0.161104249923028	3	Txndc11
4.63118151942126e-07	0.161103566524563	3	Uspl1
4.97515520629303e-13	0.161082615056848	3	Mgat5
1.58677953476593e-06	0.160772259603115	3	Tada2a
1.08520768399151e-05	0.160672112168793	3	Osbpl8
7.04590508213971e-05	0.160542931338947	3	Foxred2
1.78465237878265e-07	0.160481745354286	3	Ajap1
6.58371165592226e-06	0.160414508764345	3	Fars2
1.62067027760926e-05	0.160409106310045	3	Ice2
0.00289157562045961	0.160337255594487	3	Cdc14b
9.55362354765148e-07	0.160290149959377	3	Whamm
1.31595938602751e-12	0.160285991245706	3	B3galt1
2.9610313576115e-07	0.160055863525845	3	Ptpn9
4.43354108177688e-06	0.159936876189509	3	Clvs2
5.17408409411436e-07	0.159910017190725	3	Fkbp15
3.94047100430389e-06	0.159866505188895	3	Gmds
1.19311139838476e-07	0.159836995361724	3	Kalrn
4.22111437234762e-07	0.15983598108301	3	Sae1
3.31401948126213e-07	0.159737414111637	3	Ncs1
3.31423252117136e-09	0.159700038555723	3	Sel1l3
0.00419096333632068	0.159470872691239	3	Napepld
3.08619798583541e-13	0.159431908045754	3	Kcnb2
2.90044666877185e-06	0.15914040957791	3	Rab3c
3.49474267359231e-09	0.159108745060001	3	Sh3gl2
9.92041772725148e-07	0.159065392546306	3	Hps5
2.70600397422151e-05	0.158962987978536	3	Irs1
0.000497634182698478	0.158765835960345	3	Stac2
1.93287641356301e-06	0.15866624422244	3	Pdss2
2.59948895929854e-07	0.158584177338946	3	Elp3
2.32504451090808e-06	0.158453855633087	3	Fstl5
4.87564099373411e-05	0.158336151918311	3	Ldlrad3
1.36999860300533e-05	0.158240295520923	3	Rit2
1.48718618135336e-06	0.158198172661745	3	Ranbp17
1.02630756004215e-06	0.158152912739686	3	E130307A14Rik
0.00136646154512471	0.158102950783572	3	Incenp
[truncated: 627 more rows]

## Sheet: cluster 4 marker genes
p_val	avg_log2FC	cluster	gene
1.28670286771807e-20	4.52501480890284	4	Trbc1
1.41631206912668e-06	3.07153058280896	4	Gpr52
5.65059738598789e-05	2.98330327851294	4	Gm35722
2.19383859540033e-97	2.83653810518485	4	Mkx
2.00163003057439e-05	2.78584362915322	4	Rrm2
7.83592820422976e-09	2.64094133843674	4	Eya4
1.77697000322092e-07	2.53138160950526	4	Fgf10
1.06982201691793e-179	2.385258211095	4	Kcnq5
0.000320501824433726	2.38186735355393	4	Mapkapk3
0.000352823443071774	2.36979236238499	4	Oprk1
3.77314885493464e-05	2.27824549010046	4	Tle3
7.82092395723537e-06	2.26719725796377	4	Pou2f3
0.000354796785143827	2.23261644330929	4	Gpr157
1.47514079148319e-05	2.20324695720077	4	Meox1
1.81634475863661e-27	2.2008287458458	4	Fgf1
0.0025095547574109	2.20046578397675	4	Rspo3
2.86005429270411e-05	2.196879598135	4	Tmcc3os
9.86130142996221e-05	2.19205648047117	4	Enpep
0.000100684323370449	2.19165275485766	4	Csrp1
7.88768974270767e-22	2.18124014920312	4	Trbc2
0.00215577794502702	2.17945309430954	4	Mro
7.10473887248407e-05	2.12356441726127	4	Myo1e
0.00184549453045499	2.09256669266017	4	Gm50292
3.19082936727092e-09	2.08066997558969	4	Zic5
0.000956945105938809	2.07311525423764	4	B020031H02Rik
0.000583355344007211	2.03194641888089	4	A730011C13Rik
0.00112364622991286	2.01014213026529	4	Cyp4b1
0.000193578963804037	1.92454649570388	4	Gm2350
0.00151740954719877	1.86298180036496	4	Gm12116
0.000786391631967457	1.84371730491061	4	Clca3a2
8.50126724076022e-05	1.82362447843921	4	Shroom1
0.00574389622642197	1.80435485642957	4	Prrg4
0.00367070438090764	1.78936447716181	4	Gm32816
3.96070583053766e-18	1.7872824802587	4	Cdh9
9.21781172927998e-06	1.77327939476878	4	Gm14862
0.00496785177299733	1.75222039176115	4	Tmem51os1
1.94379711378742e-05	1.74886071717389	4	2810468N07Rik
0.00143763009359233	1.70091949989182	4	Ngb
0.00362101065449555	1.69918791011489	4	Pcdha2
1.01795407053253e-05	1.69675232702767	4	Gm20752
0.00365930359974322	1.68512570552713	4	Efna1
2.45157016240288e-09	1.66073447414371	4	Bhlhe40
0.00663570979907657	1.64646416404375	4	Gm26964
1.7220911474781e-05	1.63678772142717	4	Ttyh2
4.51444813237584e-25	1.61759382399692	4	Plpp4
0.00155191979304717	1.60893643066977	4	Naalad2
0.0058027339549545	1.59295546415965	4	Gm13938
0.00490199353605307	1.58652518767656	4	Spc24
1.49604731637968e-05	1.58499981985173	4	Gm26802
0.00941421249367564	1.58231341044252	4	Rhoh
0.00139493566758468	1.57816316258445	4	Gm42889
8.43110623794272e-09	1.57517607886131	4	Gm38575
0.00950097856781859	1.5747015007774	4	Etv4
0.00141837435471186	1.54821865098042	4	Gm35696
2.01067676537673e-09	1.54617403440049	4	Adamts3
0.000106777137043692	1.54175808737411	4	Onecut3
0.00022113261253055	1.52821149946631	4	Gm31266
0.00585785497088669	1.51821947766499	4	Cst6
0.00155642499643106	1.50313743607178	4	Uap1l1
0.00245809007991621	1.47744420794669	4	Sapcd1
0.00349935360917525	1.47455989002161	4	Gm20069
1.9097139925076e-06	1.46449707081559	4	Skap2
0.000524055146692268	1.45860233673517	4	Mettl27
0.00149288924351192	1.45762324494286	4	Gm45866
3.41933516087763e-07	1.45724143123797	4	Creb5
1.02834013107765e-06	1.45197305259923	4	Neb
0.00055752741083518	1.44676035003393	4	Gadd45a
2.41825251429902e-47	1.44544493004204	4	Pcdh11x
0.00360128025726562	1.44325849624039	4	Gm16316
0.00155304496666285	1.43269354341534	4	Gm47956
0.00668718371764987	1.42259716941734	4	4732419C18Rik
6.04022318493816e-07	1.40358741342241	4	Gm35520
1.43564582134973e-24	1.39645489322187	4	9630014M24Rik
1.80664059125189e-10	1.38501855038459	4	Gm5820
7.3550673502845e-22	1.3770854132193	4	Fancd2
1.12794332081545e-05	1.37120978277598	4	Cys1
0.00345197425082036	1.36805447123758	4	Zfp960
0.00143829820516045	1.36582655587295	4	Tmprss3
0.000565514488730653	1.36184832561805	4	Gm45767
0.00794725769923518	1.3590409501923	4	Amigo2
0.00459074350797781	1.35867471950945	4	D130058E05Rik
0.00081345187662332	1.34258880724597	4	Hsf4
4.05026793700215e-06	1.34093561461482	4	Akr1b10
0.00508921131924588	1.31984865056437	4	Nod2
1.44104828856431e-05	1.31637759666148	4	Atp2a1
7.07150189927321e-19	1.31093899523021	4	Col19a1
0.00134189585470493	1.30518498664971	4	Tmem88
0.00671790773668924	1.29738799001547	4	B230217J21Rik
0.000116958893164675	1.29144399099653	4	Pcdhga11
0.00570058650449652	1.29066753691677	4	Gm49463
1.10823627787499e-05	1.28115923307777	4	Ntrk3
1.20563330603186e-09	1.27747762218261	4	Baiap2l1
1.49685793899388e-05	1.2766636435906	4	Gm42560
0.00177750468745169	1.2671048584136	4	E130006D01Rik
0.00342156844951592	1.26219072872037	4	D030068K23Rik
3.9624439697451e-05	1.2590429500604	4	Smc2os
0.00653646367774111	1.25782464347465	4	Lgals9
9.04525490954314e-10	1.24098633024045	4	Susd1
0.0031505008640555	1.22726880782196	4	4930428E07Rik
2.73623206191913e-09	1.2271172460246	4	Pth2r
0.00172671431936343	1.22067682980907	4	Ddx28
0.00416117763210946	1.2203060222911	4	Best3
0.00200728898961124	1.2174841083486	4	Gm24362
2.49291812947349e-05	1.21495609548032	4	6330576A10Rik
0.00580253043021809	1.21095231476374	4	Zfp455
1.48799989594696e-05	1.19826933626431	4	Ldhd
5.35498866464438e-13	1.19129785926386	4	Fkbp14
7.03736452510809e-20	1.18398974814867	4	Cpa6
7.98769640286376e-73	1.18060054799408	4	Ctnna3
2.94702906541068e-08	1.17943422972483	4	Stat4
2.0081899596084e-15	1.17547404297103	4	Kcp
0.000380404687994238	1.17460184750736	4	5033417F24Rik
0.00579084920472394	1.17290639509217	4	Inhbb
2.8467708157494e-20	1.16202918216111	4	Tle2
0.00582014614327308	1.14880559168411	4	Ephx2
0.00873749522932676	1.14606639683542	4	Ccn1
0.00949657524626518	1.14291825296517	4	Gm31718
0.00894635764350415	1.14213346531121	4	2009-09-01
0.00224349597591201	1.1264112945061	4	Gm13986
1.87560992764337e-05	1.12602835211187	4	Gpr1
0.00162722145396463	1.12567543558438	4	4833422C13Rik
3.03246330253762e-06	1.12544623567166	4	Gm28822
0.00654808968183699	1.12501494263024	4	Gm26532
0.00821864998912011	1.12364211507243	4	Iqca1l
4.86225827928794e-38	1.12171517720079	4	Gm29478
7.8589158304293e-81	1.11612393840742	4	Kctd8
0.00141743221168849	1.10534711780713	4	H2-M3
0.000286808963230523	1.09843100850871	4	Uchl1os
0.00527418914338961	1.09773408112183	4	Gm46526
0.00931969512666836	1.09568648135058	4	Syt15
0.000772532605912347	1.08939766987556	4	Lonrf3
0.00494898450789037	1.08361255664957	4	Gm15663
9.43136064170042e-06	1.07690498200525	4	Bves
2.14346083141639e-06	1.06700743478504	4	Wnt5b
8.99391166004327e-32	1.06588601096829	4	Zfpm2
1.29722039985732e-16	1.0563665653343	4	Gm32647
1.0024471501808e-08	1.05503239627238	4	Syt17
0.00278659164865983	1.05207169923155	4	Ntsr1
3.37498007735152e-45	1.04745908423121	4	Dgkb
0.00347624741809501	1.04273692044384	4	Gldn
2.04825269066816e-117	1.04129968180517	4	Lrrtm4
0.00661148849843378	1.03227807730309	4	9630028H03Rik
3.0991848031955e-27	1.0258149715618	4	Luzp2
0.00197481510959217	1.02557439439641	4	2610306M01Rik
0.000139634223344059	1.02454988018801	4	Entpd1
0.00750803461177682	1.02094635292906	4	Gm10532
4.17730418492697e-22	1.01516875456691	4	Cpne2
9.68104670616694e-08	1.01430354373622	4	Gm49678
0.00368633121069122	1.01327008427175	4	Urod
3.09959125678994e-06	1.01076744532041	4	Slc7a3
0.00651252587427121	1.0036365487139	4	Adra1d
4.31247802201999e-07	0.997971133488527	4	Spred3
0.000714732670596659	0.996300963848203	4	2610035F20Rik
0.0097003007197953	0.99126519290322	4	Tcfl5
0.00733024459635721	0.990920525966946	4	4930426I24Rik
8.27128173290972e-70	0.988065394216725	4	Lrrtm3
0.0011961833985624	0.981469711003267	4	Psmc3ip
0.00014443555386304	0.980049729819547	4	Def6
0.00141789258622761	0.978154474847566	4	Gm30881
3.88837851060167e-06	0.973312749618517	4	Ctnna1
0.00394454122681566	0.973110941700337	4	Gm16984
0.00465886450878365	0.972945591938748	4	Gm15856
3.03418491387674e-11	0.972919664549701	4	Gm13269
9.36909963586053e-33	0.971155478708932	4	Shc3
0.00436361239058796	0.971126868127848	4	2010109A12Rik
0.0085806946616924	0.97008261925096	4	Aox4
3.39701686708878e-11	0.967923352306839	4	Cdh20
0.00245884564332032	0.961030669712674	4	Dera
8.65991387719605e-06	0.957698117675007	4	Etv5
0.00109842696489555	0.957388280470822	4	Gm44040
6.57481388245949e-06	0.954174731321372	4	Cped1
7.68584814299768e-06	0.953804681531289	4	Mdfic
2.07172788910462e-05	0.943685682535667	4	Pllp
0.00565549834174517	0.936299011843613	4	Trmt12
3.87881188550021e-13	0.929947231735738	4	Col4a4
0.00129618447877526	0.928052864449566	4	Gm11837
1.29571276726044e-93	0.927824989521491	4	Cdh10
0.00406164399951662	0.925051014697416	4	Map2k3os
0.00429786211238076	0.9239318482662	4	Ripk4
0.00350435971923403	0.923081786120924	4	AA465934
0.00465994812532469	0.919353733380669	4	Gm13963
0.000204778614511539	0.916407876144673	4	BC016579
0.00881973924019257	0.914315525715853	4	4933427D06Rik
0.000691212099232032	0.913887896990194	4	Enpp1
4.82114836230631e-05	0.913695934535386	4	Zfp536
0.00439668750981276	0.913343265955138	4	Pxylp1
3.33767191023127e-06	0.910328022163818	4	Gm2164
0.00761315421257269	0.910026170804507	4	Mdk
0.00113045204728665	0.906218436687326	4	Zfp970
0.00852205779364709	0.905521114661619	4	Gca
0.0015629264576204	0.901037997067592	4	Hmgb2
0.00269312318673492	0.898174168227071	4	A930012L18Rik
0.00653571589237522	0.897131242537606	4	Gm26781
0.000257184393169658	0.896494230662072	4	Cyyr1
8.21675765087811e-25	0.895561363921148	4	Tmem132cos
0.00546824991551274	0.895171578276783	4	Sowaha
0.000644006851370893	0.894693160362548	4	Lipg
0.00026159329909311	0.894404093288715	4	Arhgef26
1.84567085906326e-05	0.89216652792047	4	Eya2
0.00040611402503348	0.890625654770328	4	Pigw
0.00131233858524296	0.889262525018188	4	A730045E13Rik
0.000417652702298121	0.889193501990577	4	Plod1
0.000585093693066779	0.889183852926432	4	Cutc
3.32837890234502e-06	0.887631907024602	4	Ppm1n
3.90108860256571e-07	0.884994871331662	4	Rassf3
1.6389788937678e-05	0.88179807046309	4	4933433G19Rik
1.38206977001743e-05	0.87199010755994	4	Mycbpap
0.000715305782614919	0.871838516663708	4	Ascl4
0.0022554266130952	0.870353393807132	4	Acbd4
0.00850611898212037	0.868973634826683	4	Gm39244
0.000515207855985078	0.868687828195501	4	4930505G20Rik
0.000960462035808913	0.86630775554331	4	Gm44079
1.9873380350228e-06	0.86550128625049	4	Zic2
1.68078892467617e-06	0.860496757477483	4	4930594M22Rik
1.2184839154598e-11	0.859518907040603	4	Slc4a4
7.95919047553144e-06	0.854372149366825	4	Pip5k1b
2.92995578214459e-06	0.853535100059088	4	Pde8b
0.00273987459488898	0.843743839786944	4	Fam117a
2.74504183266462e-05	0.839610796308097	4	Gm17058
0.000166078284742925	0.839493370391895	4	Sfrp4
0.000107130932739004	0.839109249987798	4	Strip2
0.00743577482140256	0.836009620394521	4	Gm12166
0.00952668078669845	0.832567815571891	4	Tmem97
3.42758087082544e-19	0.829110335403912	4	Stat2
8.37139697742143e-40	0.827903762728665	4	Sox5os4
0.00658952994163082	0.827877593744699	4	Syt12
0.000840323516327852	0.826793177246063	4	1600012H06Rik
0.00194441988562153	0.816830697065913	4	Anln
2.09875949901167e-15	0.815944669614217	4	Rnf207
2.46196570718058e-12	0.815654393125798	4	Chrna7
0.000347803796818954	0.813910032979202	4	Pole3
2.06407874682723e-05	0.813522983492104	4	C2cd4b
0.000345293543934706	0.811701396176852	4	H2afv
1.90737841595667e-06	0.808729948753031	4	Slc16a12
0.00640670154717142	0.797200144458149	4	4930565N06Rik
0.00304798753573746	0.797139482266265	4	Cfap99
0.00409148537699463	0.795701617800552	4	Il12rb2
5.99689364188275e-124	0.794476525845403	4	Kcnip4
3.35661889783333e-05	0.791891059073066	4	Nxpe2
9.91610248173926e-05	0.790387731014129	4	Rab37
3.58290522285632e-06	0.782138693905882	4	Tctex1d1
2.05084538143552e-05	0.781901461114724	4	Timeless
0.00230641011425202	0.780643782744879	4	9330104G04Rik
0.00999978308951191	0.778919591437449	4	Fam161a
7.1153652057455e-06	0.777635581391273	4	Pkib
0.00489658952489747	0.775130060458909	4	Zfp457
0.00138533766184677	0.774278514454441	4	Brd3os
0.00152791150932771	0.774205488861401	4	Gm34868
2.84222152343612e-30	0.771434585716485	4	Ust
9.89750922784172e-08	0.768105369835561	4	Jun
0.00195941633458742	0.767547200154747	4	Crtap
2.44783565487507e-06	0.767003341502336	4	Gm5089
0.000877420279130565	0.763866575085701	4	Pde1a
0.00283558248636567	0.76373945894747	4	Pold4
0.00841052103054076	0.758903375136722	4	Ppm1m
0.000327046599583892	0.755382970485083	4	1700080N15Rik
1.57810240188748e-39	0.749800825437518	4	Tmem132c
6.60038084251696e-09	0.745007867750364	4	Arsj
1.68101187068343e-29	0.739090552576397	4	Spock3
6.35997268832912e-41	0.738778860511772	4	Foxp2
0.00638478347282005	0.738128808724746	4	6330403L08Rik
5.1063615001782e-15	0.73471924856203	4	Tmcc3
0.00225433777191395	0.733224634348956	4	Slc22a3
4.36854456125265e-49	0.732376488957284	4	Necab1
0.000378867588706652	0.731153736534135	4	Clic1
1.34862305899494e-07	0.727418509516263	4	Elk3
0.00768508514301892	0.72652288666512	4	Trpv6
0.000395084118585769	0.725757487932499	4	Herc6
3.91576914749363e-12	0.724353658617089	4	Pou6f2
0.00954427836867263	0.722751653992894	4	Wfs1
0.00148550262268886	0.720487368834151	4	Hydin
0.000764362274504637	0.719239144014335	4	Hif3a
1.6883890719676e-26	0.718291956622373	4	Gm20713
0.000787821154435208	0.714709911411245	4	8430437L04Rik
0.00306149440248392	0.713110111777165	4	Cox15
3.52875523185692e-29	0.71301908001341	4	Adgra1
0.00149117101664791	0.710079978248458	4	A230056P14Rik
0.000388910536675363	0.709975497138641	4	Phf24
1.97168465823288e-05	0.70614168860673	4	Mpp2
8.07312840301266e-22	0.703870042403428	4	Utrn
3.88909833181807e-09	0.700345154821741	4	Nek7
4.62810860297896e-23	0.693280616800905	4	Itga9
7.19409801241617e-11	0.690015241347071	4	Sphkap
0.00546030160583762	0.688744715178109	4	Gm12925
1.05702613565978e-11	0.687234782549785	4	Dgkg
0.00721955505277678	0.687064178388389	4	Socs1
0.000627545420156843	0.684386492876297	4	Fam107b
9.49875135068919e-13	0.684181174100907	4	Wls
0.00069942444727291	0.683082954827539	4	Gm28960
0.00609991344409804	0.678714535633167	4	Zbtb40
3.61735557475394e-06	0.67808926658916	4	Grik4
0.00921261009662061	0.675043954160107	4	Orc1
3.04857193314812e-20	0.671324905976527	4	Chsy3
1.79362639379625e-06	0.671004643131275	4	Dusp16
8.82770118026235e-39	0.670148146287098	4	March1
0.000712943133034071	0.66843680137948	4	Mrpl35
8.4538997724147e-06	0.668329937354776	4	Dr1
4.4497015769577e-70	0.665863565962902	4	Adarb2
1.71057505116398e-06	0.665164714052478	4	Gm11844
1.02241143928788e-08	0.664363176409916	4	Mctp2
5.0334742619436e-05	0.662304930932565	4	Npy5r
0.00700818511401139	0.661967543505334	4	Eef1akmt4
1.0933402717229e-13	0.659785920867981	4	Bub3
9.20450064562329e-07	0.659672515901465	4	Sox5os2
0.00268890290414257	0.658922282144208	4	Ldb3
1.95664959841668e-11	0.657933938333187	4	Btbd11
4.59915403339789e-05	0.657175934802068	4	Macrod1
0.00051420541044259	0.656028753848623	4	Ost4
3.00701147383467e-07	0.655872018642399	4	Sorl1
1.2728517328409e-17	0.655120444984675	4	Cdh18
0.00667276650939923	0.654624415358629	4	Dusp14
0.00211344902572165	0.652876338153317	4	Trmt10c
5.98969214767431e-06	0.652374833146464	4	Myocd
0.00816244156688046	0.644971150081868	4	Ap1s2
0.00325250878159495	0.644655690661721	4	Smim18
0.0021680071312235	0.643097855110105	4	Prox2
5.20319338526064e-11	0.639644502740706	4	Nkain3
1.60755888095817e-32	0.631970362819652	4	Rnf121
0.00177454582027131	0.631592611683781	4	Cdk20
3.41148068846025e-09	0.628100525867738	4	Mcc
0.000402714688536728	0.626732058156849	4	Gm28652
0.0037233628511296	0.625519805107033	4	Gm10629
0.00380865950757363	0.624068339916876	4	AW146154
0.000754450629210598	0.622236688036019	4	Shc4
2.07306047068044e-05	0.62059347414334	4	Qrsl1
0.00872692132531135	0.62022175487398	4	Ddit4
0.0025868638959776	0.619340796027715	4	Pard3b
4.84881675921966e-07	0.617569703428592	4	Ppp1r8
0.000666268651051045	0.617536211836711	4	Gm20063
0.00164070424404276	0.616884790493077	4	Laptm4b
0.00132271489236801	0.615745109215817	4	Gm28307
8.99038060999166e-05	0.614814658677323	4	Kif26a
0.00715435333278172	0.613992956824436	4	Dcbld2
0.00206117548488072	0.612388740719163	4	Gm15489
0.0037514963666636	0.610642475160887	4	Prrt1
0.00219645505868848	0.610303107630481	4	Mov10
0.00039378734743598	0.609407609640396	4	Gm43192
0.000673864505954649	0.607830253734615	4	Dpp7
0.000474497787650049	0.60683335535999	4	Tktl1
0.000830618529805804	0.605411199276003	4	C030047K22Rik
2.32536563870589e-10	0.60400479719219	4	Arhgef28
0.00202932166289265	0.603765280511298	4	Lef1os1
9.93518337183287e-10	0.600788652190265	4	Adamts18
0.00997672568328884	0.599432385775008	4	Scpep1os
0.00368163770022013	0.597513957637762	4	Gm14471
4.1820387487123e-05	0.596408690345599	4	Lncbate1
0.000727162265620306	0.596209782712515	4	H1f0
0.000118525906379529	0.593325216689527	4	Limch1
1.11047137794049e-33	0.59319809363918	4	St6galnac5
0.00210418313493927	0.589996679208455	4	Tmem256
1.92342615030843e-08	0.587827739168636	4	Bche
4.77853493688283e-19	0.587225421177944	4	Phactr1
0.00637273573901204	0.586148048784699	4	Tbc1d22bos
0.000729691999988853	0.585901938161201	4	Tshz2
3.61367604124927e-05	0.584520676796421	4	Ctu2
0.00656717207792063	0.584468087845421	4	Ackr4
0.00368774562725783	0.582554994950287	4	Mrpl44
2.6112202960616e-13	0.581774545246479	4	Ndst4
0.0086764099751339	0.581010027971438	4	Evc
6.83981173482361e-09	0.578304055522745	4	Gm34299
0.00715859307273994	0.577277665970907	4	Rab26
1.45879535828475e-05	0.574155080157695	4	Sc5d
5.31647334134305e-09	0.573129406321994	4	Hcrtr2
4.8114061456822e-06	0.572454157266643	4	Mpdz
0.00425363584933951	0.571628381512092	4	C130013H08Rik
0.00320467783367088	0.568327230975852	4	Tex47
0.000382360417021891	0.567187032369367	4	2810013P06Rik
3.44685066842403e-05	0.566786066503975	4	Tshz3
4.4338566908836e-25	0.566560376593195	4	4930509J09Rik
1.42592205894069e-07	0.565060565182619	4	Clybl
8.03481208751997e-12	0.564756714873583	4	Prr16
1.38451921200799e-67	0.563939705989698	4	Cadm1
0.00181755832765425	0.562381956289366	4	Necab3
0.00153685240146713	0.562373682012087	4	Gm26918
1.53457221811273e-44	0.560454025365754	4	A330076H08Rik
0.00134413800147931	0.560003910537713	4	Gm30648
1.47779761247645e-05	0.558659080681018	4	Tspan33
2.06137797068844e-10	0.555421507960314	4	Dlg1
0.000824686376209656	0.552781700518872	4	Cmtm8
0.00332302569923886	0.550618114840179	4	Gpatch3
2.88192587000991e-05	0.55007219447344	4	Ppp1r16b
4.93354374864537e-32	0.547229294765647	4	Cacnb2
0.00623138837730315	0.545696368105539	4	BC028777
3.34205395236497e-05	0.545063263962499	4	Cntnap5c
0.000506489281937229	0.54499738008298	4	Gnb1l
5.66896367069353e-05	0.544699165258983	4	Stard4
0.000251513454256639	0.544502596861487	4	Zfpm1
8.00980158556974e-09	0.542610194283175	4	Plcb1
2.53267452992519e-07	0.54247790626934	4	Tmem164
0.00268773915742372	0.54187585855795	4	Chrd
5.71483535820071e-19	0.540410349161822	4	Cenpv
7.30325626301245e-09	0.537918380216291	4	Hgsnat
0.000214937991338093	0.528376492912163	4	Sgk3
0.000357181671458919	0.527453796572704	4	Gm3848
0.000310087518811967	0.526981927625748	4	Gm50232
0.00460941666869369	0.524369476647888	4	Rprml
5.4028902319735e-26	0.523642072719142	4	Kcnh7
3.80565754897036e-12	0.523352834112523	4	Gm21798
0.00641670430308963	0.522547143389491	4	Gm10563
0.00542569748461696	0.519270715542804	4	Caln1
1.07102672436767e-08	0.518912688252728	4	Timp3
0.000502916444939185	0.518120177828234	4	Zfp706
0.00126797620783653	0.517379361851262	4	Gm5441
0.00143059685240389	0.517072556239324	4	F730043M19Rik
0.00253048934521845	0.516607436490979	4	Psph
0.00502672547425875	0.515045388099535	4	Sox5os3
0.000963084698530763	0.514383277590174	4	Prss48
0.000378408974155237	0.514227126957193	4	Ephb1
0.000107075432318258	0.513430042298056	4	Entpd3
0.00314999827387761	0.51249086377594	4	Gm48708
1.49073080493842e-41	0.512011192638432	4	Sgcz
1.22372343188599e-05	0.508903722712443	4	D630023F18Rik
0.00831936117629214	0.508662726800369	4	Rbm11
0.0063147419212783	0.506710717032886	4	Gm16153
0.000175321531318975	0.505442460036727	4	Ephb6
0.00431274468120667	0.504993440074159	4	Rdh11
0.00795464558881707	0.504649977194478	4	Zfp35
0.00261021779503238	0.502840964055899	4	Zfp758
0.00613911998170107	0.502633514080836	4	Sec13
4.94596931848429e-15	0.502118283851836	4	Msi2
1.86918966451954e-06	0.499500695774033	4	Gm12296
2.35132932439229e-66	0.498966671683992	4	Gpc5
7.0080074572114e-05	0.497365100801788	4	Fndc5
1.03838825785342e-09	0.497113159239283	4	Atp11a
0.00283724218530364	0.496479397013225	4	4930452B06Rik
2.29049793768731e-05	0.492882742559429	4	Ptbp3
0.00793160750310154	0.492589139724257	4	Col5a1
1.50737037449351e-05	0.492349114070508	4	Slc2a8
0.00558436107110897	0.491633093015438	4	Gm10848
0.000581366141589787	0.491309976656874	4	Asphd2
0.00635369651127153	0.490731783491604	4	Ppp1ca
7.33997950878253e-30	0.489936793488032	4	Chrm3
0.00800505302815301	0.489757440665812	4	4930455G09Rik
0.00118363560604045	0.489136348052468	4	Bok
5.07631960414152e-05	0.488929696619415	4	Slc12a8
0.00550733830755592	0.488400872500165	4	Sfxn4
0.000180861134578966	0.488341168947527	4	Pms1
0.0092386943166912	0.486814684564993	4	Zfp579
0.00174426979512434	0.486538588083752	4	Wipf3
1.77254916916158e-06	0.486532279998743	4	Rpl37
0.000710380071256971	0.484768523137018	4	Actr5
9.326808844951e-06	0.484111905363969	4	Dusp3
4.88813735633733e-05	0.481228668644024	4	Nap1l5
0.000226278584509912	0.480788444520823	4	Gm3510
0.00126210233127744	0.479657791875569	4	Fahd2a
0.00168888531012534	0.479643433580747	4	Rbm48
0.00857084320498598	0.478525268687539	4	Dnal4
0.00202283440060848	0.476943016393724	4	Slitrk6
1.70764568109719e-11	0.475741238311624	4	Gabra5
0.000836008204981391	0.474509696634335	4	Col4a3
1.0661159617091e-09	0.4738102495063	4	Napb
0.0073606377308988	0.473409869020562	4	Lancl3
1.29478687520523e-05	0.473155191490313	4	Grk4
2.0142881219908e-15	0.468699177449344	4	Pigk
0.00628407423386313	0.468059342747168	4	Fgf22
9.2453037435578e-18	0.467940933948619	4	Gfra1
0.000232046915100325	0.467903407672922	4	Prkg2
0.00820536569367719	0.467424061351606	4	Cptp
0.00101329790716888	0.466475089532233	4	Ciao3
0.000641399634301437	0.466289761411587	4	Fam207a
7.4906597264224e-12	0.465190711982625	4	Tlk1
0.00125142730704195	0.464975100877403	4	Pgm3
2.66826423523413e-08	0.46323362165022	4	Flrt3
0.00493394836898016	0.462424566502392	4	Stat5b
1.84967736738256e-05	0.46187835043341	4	Adam9
2.2727722802326e-76	0.461744764542776	4	Schip1
0.000145750813141493	0.460484998443842	4	Armcx6
3.65212474955203e-05	0.459450939182988	4	Usp25
0.00487647457397899	0.459302596564325	4	Ctsf
0.00438960678580958	0.458840664372844	4	Galk1
0.00610202488871794	0.458502356926982	4	Dnajc30
3.65245915157785e-65	0.457962237514564	4	Sox5
0.00270081418617093	0.457939924729075	4	Mif4gd
0.00389019127985385	0.456093113937396	4	Mta2
5.50827633421882e-22	0.455840796516446	4	Kcnn3
0.000778694698100751	0.454596342931944	4	E530011L22Rik
2.81735765009015e-05	0.453465206417095	4	Rps6kl1
0.00601071801462778	0.452305308949583	4	Zw10
5.45483842618988e-09	0.452049454287113	4	Lncenc1
1.24941975464298e-08	0.45177673966307	4	Smarca2
0.00838205509741043	0.450480311455588	4	Foxo3
0.00308884575861323	0.450064015713159	4	B3galnt1
1.85027886015252e-38	0.44891084352769	4	A230057D06Rik
0.000549005312192673	0.448850803538946	4	Pla2g3
0.00829344982834907	0.448513869730456	4	Gm36371
0.00145062467546349	0.447019090733357	4	Kcnk12
0.00365620992932695	0.445765818992329	4	Ccne2
4.33064817529985e-05	0.44357593324221	4	Tm7sf3
3.48523309830226e-12	0.442999144099052	4	Alk
0.00296909740963181	0.441939396467041	4	Gm20658
7.7113486636546e-06	0.441830565356433	4	Mturn
0.00951998554453728	0.441545928138641	4	Pip4k2c
2.41510944601476e-07	0.441028876094078	4	Prkg1
0.00350770852016887	0.438058874628318	4	Pnp
1.81864368090857e-05	0.436860338771146	4	Clstn1
0.00613437634375618	0.435959091732488	4	Gapdhs
3.51973532893954e-43	0.435762971491009	4	Gm20754
0.000295549894405954	0.434699376580108	4	Gm11659
0.000262022950186182	0.434689839002942	4	Gm11084
0.00628116166925482	0.433642699913939	4	Exosc3
0.00601386947074055	0.431798556985846	4	Ankzf1
1.78264551072117e-07	0.430959033919983	4	4930517O19Rik
4.22873529752271e-06	0.430241087556625	4	Pip4k2a
0.00333094136001904	0.429796706312646	4	Gm45435
0.0033791877122334	0.428052079960223	4	Mtmr11
3.27142703756112e-05	0.427900398240838	4	Arid5b
6.56914908639551e-13	0.427636685619943	4	Ptprm
0.00353989310638667	0.426654584646976	4	Map11
0.00156796469054872	0.425628340834637	4	Cftr
0.00391298808809996	0.42524958067911	4	Rnf44
4.41937998039425e-05	0.424926573529192	4	Lactb2
3.59504221917696e-06	0.423639929795618	4	Plch2
0.00502953966250067	0.422582130256537	4	Gm15788
0.00960247737390608	0.421102688064704	4	Lpcat4
0.00215437616670082	0.420823947780099	4	Kcnmb4
0.000871685317965417	0.419625620233297	4	Eaf2
8.55954405497356e-05	0.419568953013623	4	4930488L21Rik
0.00603523463687269	0.416186723627447	4	Saysd1
0.0077489562953069	0.416134820294902	4	Zbtb16
1.5523001289182e-08	0.414131999904458	4	Cdyl
0.00245944988842509	0.413493840755991	4	4932443L11Rik
0.00016277843529848	0.412340276265118	4	Wtip
0.000972253782227039	0.410627940075155	4	Synj2
0.000181642102185489	0.410015632222781	4	Gtf2a2
2.42161848874874e-07	0.407630224737483	4	Tbc1d30
8.25489677905874e-05	0.405142955350674	4	Gm5468
0.000257222373793065	0.404722228190061	4	Cpsf2
7.79311353081585e-05	0.404394433601339	4	Lurap1
0.0065980160288331	0.404163170270665	4	Gm42477
6.19924500742115e-05	0.404078334809078	4	P2ry12
0.00280409906523492	0.403884690673921	4	Cd302
9.97697339103179e-07	0.403358391548472	4	Gm13883
0.00242984641533743	0.403245190071601	4	Slc30a10
0.00350076174981847	0.402964995406301	4	Ppt2
5.04252543703462e-05	0.402943422110042	4	Mid1
0.00167736657323523	0.402716200984384	4	Gpd2
0.000512057181219392	0.402680264112523	4	Ryr1
0.00164047978300958	0.402050446204231	4	Lrrtm2
0.000378065973012417	0.401795751489618	4	Gm20635
0.00635641866956345	0.400484547746063	4	Gas2l1
8.5524943991398e-14	0.400204324289797	4	Specc1
4.89275774718509e-08	0.399806004477966	4	Myo1d
0.000226048463035927	0.39922894788784	4	Ggact
0.00107401040809871	0.398752345868788	4	C230038L03Rik
0.00651764428204054	0.396145633087151	4	Rap2c
3.62432181383595e-07	0.395854644039529	4	Vwc2
0.00428598233135226	0.395809182796762	4	Gm44129
7.60526725927958e-05	0.395806998661004	4	Wdr4
0.00113036589129166	0.39383645451932	4	Mfsd4a
0.000310709075499792	0.393420153176491	4	Ubqln4
0.00149578710272104	0.393253308690974	4	Gm960
0.00584049301765795	0.393244637588853	4	Plcd4
0.00569824238815729	0.392028433263363	4	Tiparp
0.000189554779225834	0.387376455676888	4	Hrh2
9.3857498388574e-08	0.387156970513085	4	Ano4
0.00227724813474221	0.386929269954817	4	Itpk1
0.000683691722398142	0.386837396815618	4	Dcbld1
0.000299980854687562	0.386375506991685	4	Gnpda1
5.92353735193744e-05	0.385952101591219	4	Slc37a1
2.2269026273104e-12	0.385062316095719	4	Usp43
0.000134844119897548	0.385002438500267	4	Ccdc127
0.00601155915446692	0.384974025873189	4	2900026A02Rik
4.35322498530645e-11	0.383802751744683	4	Zswim6
2.32218400448517e-18	0.38265292492528	4	Pde4b
0.00436734322924891	0.381676578333255	4	Dtwd1
0.000708142249836794	0.381464985327134	4	Clcn2
6.51055237878534e-05	0.378099567500344	4	Aacs
1.05022154740051e-05	0.375871069210747	4	Smad7
0.000271160176020495	0.375868284758492	4	Rph3a
0.00384907428965297	0.374368699592411	4	Cfap97
4.07422879767343e-05	0.374315748140725	4	Ppa1
0.00798775672696709	0.372794843271157	4	Sycp3
0.00102283866688015	0.372430328816443	4	Zfp738
0.00941700468148444	0.371053991128419	4	4930414N06Rik
2.40937157698175e-06	0.370743828255105	4	Igf1r
0.00433111469896705	0.370406688013162	4	Slitrk4
2.28088927746781e-09	0.370098543868695	4	Pcdh10
0.00149501874785688	0.3695321956703	4	Dhcr24
1.0824673551015e-05	0.369361602833986	4	Hs6st1
1.85092938205484e-40	0.369059159502146	4	Zfp804b
0.000907314897501159	0.368010494460088	4	Stox1
2.8854430903051e-05	0.366974174618753	4	Akap13
0.000555596531503063	0.366074111028955	4	Gm49003
0.000977051395288638	0.365327527851504	4	Grin2a
0.00239516700271768	0.363066552116509	4	Tmco6
0.000306970075725465	0.362012193160868	4	Col9a2
3.27108579251204e-08	0.360233834736528	4	Gm42439
0.000300206369427375	0.360169056123685	4	Gm27153
0.00781024139271126	0.360110354127903	4	Sap30l
8.71925199245392e-05	0.359274477635815	4	Cyp51
0.000914183153741626	0.358582187509642	4	Aamp
0.000691468372011228	0.357895997629768	4	Lyplal1
0.00257983806641031	0.357138172200446	4	Nudt13
0.00334931637849203	0.355819943925484	4	Nova1
2.78361887697775e-05	0.355387718852263	4	Tle5
5.67442092614468e-92	0.355220365350098	4	Tenm2
0.000124390015803621	0.355020763849701	4	Cpeb1
3.0397684510796e-05	0.354910366182075	4	Rnpep
0.0002270057497174	0.354238465523398	4	Lrrc1
8.44127256335046e-05	0.354232263525143	4	Bex2
0.00248199425373312	0.352556672988038	4	Mrps21
4.59647805651756e-05	0.352543366939633	4	Chst1
0.00072349371722692	0.352379374794734	4	Gm15270
8.29311953911485e-07	0.352093438019513	4	Calb2
0.00526316270358302	0.351854508216926	4	Trib2
0.00923491138613454	0.350883223193623	4	Lsm4
0.00177688664722907	0.350763196552092	4	Gtpbp6
0.00131528894865232	0.35075029064473	4	Sema4f
5.18094928283285e-17	0.349975322697311	4	Mef2c
3.32853678247894e-08	0.349540795550335	4	Npas3
3.47526308521133e-05	0.348946709023158	4	Bbs5
5.37910172799591e-09	0.348845894573324	4	Dpp10
0.00592409456272216	0.348757955555216	4	Nup43
0.00490926255765997	0.348731353606685	4	Rabep2
9.1272621355002e-23	0.348381927183283	4	Ralyl
0.00926224743104877	0.348205996218101	4	Dhx16
0.00910130414931876	0.348204915430661	4	Zfand1
0.00105035089814965	0.347409249044996	4	Grip1os2
5.05469479431484e-08	0.347052678383545	4	B3gat2
0.00075972433299669	0.346745960850196	4	Man1b1
0.000565505190950398	0.34636099797537	4	Lpcat2
0.00714511312476522	0.346317189892579	4	Gm43154
2.39253787922195e-06	0.345945034082061	4	Gm15414
0.000235189704327676	0.344917310970298	4	Idh3b
6.51901215775794e-07	0.344723254564505	4	Plppr5
0.000638634211919477	0.343521880336186	4	Nit1
3.02016371456383e-14	0.343100139874996	4	Adcy8
3.0065286763133e-06	0.34239229854092	4	Stxbp5
0.00750903332350191	0.342323965808708	4	Dmac2
0.00708222179228798	0.341965868497049	4	Trmt10a
0.00645233734168808	0.341832579715614	4	Rad51ap2
3.25480511788976e-05	0.341626294060375	4	Snta1
0.000550538226749663	0.340118273384647	4	Mgat2
6.34973927208932e-06	0.339918083461099	4	Cntln
0.000799728489850815	0.339797369482087	4	Adamtsl1
1.03065272214696e-07	0.339523399829419	4	Ptpn5
0.00166169626453583	0.339374996141788	4	Zfp940
4.20614896319523e-49	0.338649410478604	4	Robo1
5.5403802227583e-05	0.338299290920895	4	Nell1os
2.52052263089309e-06	0.33783783923048	4	Tdrd7
2.35742276845266e-05	0.336833851106615	4	Epha6
0.00211858591774823	0.336461545861517	4	Sav1
0.000212588154329918	0.336382092249523	4	Gm14330
5.85858338313519e-07	0.335247285275838	4	Gm36975
0.000298071315198527	0.335164343060829	4	Gm11817
0.000577969953674868	0.334950710897022	4	Gm13944
0.000207751278030346	0.333658667073557	4	Ostc
9.95778205037628e-09	0.333417000872392	4	P2ry14
0.000167288930245233	0.331970548456882	4	Adamts6
0.000114991070800425	0.331896185989082	4	Zrsr1
0.000901392780060212	0.331379858378546	4	Wbp2
0.00860291014995776	0.330863255538403	4	9530068E07Rik
2.86272861660863e-05	0.330055842474756	4	Ptch1
0.000495534025493386	0.329801600083346	4	Cacng4
1.33841653901681e-09	0.329322744720303	4	Tmeff2
0.00421753561039931	0.329139833489467	4	Rnf123
0.00263256457977252	0.327794622998934	4	Gm15577
0.00138486917924769	0.32719632171134	4	Tmed2
0.00726384498169658	0.326621172795693	4	4930590L20Rik
0.00165600541874362	0.326501327503999	4	Eepd1
1.14600451657623e-05	0.326311051445044	4	Arl5a
0.00403459679449313	0.326308039624048	4	Gm48956
0.000161202660594843	0.325943682771355	4	Dele1
0.000220534926014602	0.325656723268123	4	Dcun1d4
0.000380104284656735	0.325307239448445	4	Cd63
0.000614703812966345	0.324510087945934	4	Mrpl52
0.00975383598142491	0.323542602807503	4	Tmem68
0.00725706964268543	0.323070575645092	4	Psme1
1.16034217289804e-05	0.322463553962142	4	Rassf1
0.00682377204985019	0.322248422548558	4	Krtcap2
0.00207997547209942	0.321815650359995	4	Dmac2l
0.00577012251206514	0.32080492427828	4	Tox4
0.0081059203088602	0.320702618596401	4	Gm16008
2.7395785868281e-07	0.319731978469708	4	Gm11149
0.00589044513638329	0.318623863570508	4	Ppp1r11
0.00137453090988184	0.318549666595571	4	Fam122a
0.00499537863235873	0.318314903348821	4	Cgn
0.00921226277697473	0.318150455276055	4	Supv3l1
1.10386271332155e-10	0.31695456642204	4	Elmo1
0.00599009982829745	0.316733155512912	4	Fam229b
0.000604461578689227	0.316032768991162	4	Gm12828
0.00758626452272339	0.315837437048999	4	Tspan2
0.00539724027913588	0.315200449965154	4	9130017K11Rik
0.00972310410952916	0.31489717074762	4	Ptch2
0.000853124747056412	0.314613562281749	4	R3hcc1l
0.0014348965304461	0.314583785314666	4	Med21
0.000485708526271257	0.314176227111689	4	2700097O09Rik
3.62937645508968e-06	0.314115156995158	4	Prune2
0.000482836930956538	0.31389506171983	4	Armcx3
0.000413303414409713	0.313607386111465	4	Gm11714
0.00990308175265245	0.313404397348968	4	Mrpl27
0.000368806202079262	0.312409275254469	4	Rabgef1
6.10488105700842e-05	0.312376238400354	4	Fbxo10
0.00745341866194319	0.312271997711768	4	Plek
0.000949178563833937	0.311312399380083	4	Zbtb7c
9.59638535847436e-07	0.310507438307352	4	Diaph2
0.000143179542233635	0.309557429082251	4	Macrod2os1
0.00647665879438972	0.309479112823325	4	Pkd2l2
0.000289304495537716	0.308927492184093	4	Zdhhc18
0.00143208485516958	0.308837161710519	4	Brip1os
0.000376661429802604	0.308718265332584	4	Ptges3
0.000417243916041652	0.307903118445627	4	P4ha1
0.00463069945363328	0.307820954114171	4	Wdr73
1.00129659002946e-05	0.305292387054093	4	Ywhah
0.00388799260869533	0.305083853483024	4	Gm47167
0.00493279007100091	0.304999198664856	4	Ubxn6
3.03072724935614e-05	0.304356743375634	4	Pik3cb
0.00250800308752845	0.304335395219132	4	Cend1
0.00369472367527416	0.304184938669172	4	Abhd14b
0.000922649207286363	0.303747210742113	4	Gm48765
0.00277937305516381	0.302462190401046	4	Plekha8
0.00350975592680462	0.30230648702759	4	Sh2d3c
0.00486526935308795	0.302305788009642	4	Gm41505
0.0018959170396863	0.302267579799179	4	Atp5j2
3.43902810725461e-09	0.30187704350208	4	Zfp462
1.61892524967899e-07	0.301781426312871	4	Sox2
0.00615948724417379	0.301117122067847	4	Tcaim
0.00800108724985626	0.300917766749179	4	Psma4
0.000349260940917338	0.299321399118091	4	Gm42303
3.33726141361467e-06	0.298232052724827	4	Ppfibp1
0.00225955247905223	0.297774377077593	4	Ifngr2
2.233309399383e-18	0.29646938283717	4	Tln2
1.2373291875087e-06	0.295487858798289	4	Rtl4
2.44426431967361e-07	0.295431536699461	4	Tmtc2
0.00209546809245772	0.294945446492825	4	Kcnt1
0.0038938755440401	0.29346494097881	4	Snx30
1.1099024790961e-28	0.292069133327579	4	Vav3
0.00547810760077798	0.291209492735669	4	Slc50a1
0.00025231220128895	0.291201096317105	4	Sil1
0.00266080906055381	0.290558724391416	4	Spred2
2.91427062820168e-24	0.289907248895183	4	Mgat4c
0.00016714558587986	0.2893946562028	4	Coro6
0.00274481728242446	0.289314590210282	4	Rexo2
2.31533188949185e-05	0.289101661491604	4	Acsl3
7.9038779345407e-07	0.289017145293042	4	Fhod3
0.00839203236258583	0.288865739537103	4	Trim7
0.000521464100340564	0.2883162461089	4	Gm27032
1.86171438307996e-07	0.287742569749383	4	Syt7
0.00758901665931105	0.287665643589854	4	Gm50138
1.29840662137686e-06	0.287527778023323	4	Lhx9
0.00277767039277595	0.287114410722613	4	Gm28198
9.29715795870798e-06	0.28680011625772	4	Vps13a
0.00581778655224097	0.286785453602542	4	Cnot9
0.00535300443100267	0.286537465596935	4	Adprhl2
0.00147909244515769	0.286229622455769	4	4930430F08Rik
1.36557424712995e-07	0.285424232213853	4	Rapgef5
2.47937135756678e-06	0.28538278724751	4	Gm16183
0.000165326803415896	0.284387339597918	4	Pls1
0.00385829728533126	0.28430583490654	4	Lgi3
0.00238105405440012	0.283580147690017	4	Zdhhc22
0.00379534019222145	0.283568543552774	4	Cntn2
6.01439492080423e-17	0.283451579295853	4	Nrg3os
2.14604033276464e-06	0.282607630555436	4	Sp3
8.47719649755863e-06	0.281886785562205	4	4930447C04Rik
6.04674070757813e-06	0.281685179389607	4	Ctnnal1
0.00126582263258346	0.280304061875216	4	Daglb
3.58366008540253e-05	0.279471615798197	4	Glt8d1
3.72813753612502e-07	0.27894554460472	4	Kcnt2
0.00016242908602448	0.277385725197266	4	Rnf38
0.000298514657143128	0.277223866574382	4	Fyco1
1.93325288857137e-07	0.276764008609351	4	Rnf180
0.00891381391125492	0.27628618316254	4	Suclg2
0.000218808343319917	0.276183958910342	4	Sqle
0.00208480105217161	0.275808404417521	4	Gm26724
0.000363124705959175	0.275083470320135	4	Pafah1b2
0.00504978051502153	0.274719099997307	4	Cenpt
0.00408169323449923	0.274524912093492	4	Snx9
0.00823284639693609	0.274365985460767	4	Ufsp2
0.00405218876933757	0.273669050900555	4	Mettl25
6.01500767901669e-07	0.273413515702143	4	Cox8a
0.00382080110418375	0.273207977474582	4	Pi4k2a
0.00660929461313263	0.27307895791302	4	Myl6
7.55471228727232e-06	0.272542483842101	4	Ttyh3
1.91384844934351e-06	0.271371882385051	4	Fam171b
0.00300463229366817	0.27105745148017	4	Tdp1
0.00139235300966916	0.270848555069852	4	Nxpe4
0.0097937561198124	0.270730265194908	4	9030625G05Rik
3.12639091166696e-07	0.270579697114838	4	Gtdc1
4.04195753037457e-09	0.27045225413126	4	Galntl6
9.0869799668912e-06	0.270339221019158	4	Cyld
0.00819350730893472	0.269826022288651	4	Acp2
0.000581382211584752	0.269587400882425	4	Actr1b
7.99275585333296e-05	0.267664559789663	4	Hlcs
0.00813879423985163	0.266977184148718	4	Cope
5.46696027347111e-05	0.266784917661585	4	Adipor2
0.00459868503177403	0.266714534198876	4	C1galt1
4.27281299425124e-05	0.265835134206904	4	Lactb
0.0058827596694578	0.264959282681382	4	Idh1
1.25603678136175e-13	0.264572443679289	4	Gm20642
8.70756713680365e-08	0.264079592954886	4	Afdn
0.00188911782347776	0.263731856133536	4	Far1os
8.28705227045485e-06	0.263257943355628	4	Tcf12
0.00437513764204001	0.263118969599251	4	Rhobtb1
0.00019110718338903	0.263114728232648	4	Cers5
4.936158408162e-08	0.261940167532523	4	Rps6ka3
2.65767222689923e-06	0.260858078487105	4	Sv2b
0.00306280104923096	0.260641590945525	4	Gm48742
0.00915570390134161	0.260260663051701	4	Abhd2
0.0011567797952242	0.260150172704139	4	Myrip
0.000711610825012234	0.260009460734845	4	Fhl1
0.000218958311387533	0.259364691885041	4	Itpr1
0.00016916647893548	0.259319515993057	4	Gm48727
0.00175566639367209	0.258264319481483	4	Mrpl41
0.00135801789202432	0.258215966231455	4	Snhg4
4.99259911836215e-07	0.258170049876213	4	Fbn2
3.26916281423849e-05	0.257209915443644	4	Ube2g1
0.00778377638579281	0.256685169661371	4	Drap1
0.000103130975550229	0.256649101468952	4	Zkscan1
0.00451896335501217	0.256360688755108	4	Hdac6
1.09443004898356e-32	0.255878759032272	4	Inpp4b
0.00524436376918836	0.254580269759068	4	Ap3m1
0.00107102116195142	0.253452545000009	4	Epb41l5
0.00748041492528443	0.253220275074117	4	Gm15336
0.0091038701061588	0.253116823717199	4	Dnaja3
0.00014615942872688	0.253051077834691	4	Gm49179
0.000448976836385555	0.252165259151297	4	Wasf3
0.00734255574201121	0.252050169589985	4	Tpd52l2
2.8237352447353e-28	0.251885675852972	4	Shisa9
0.000842407327988021	0.25162248162901	4	Actr8
0.00799924228259475	0.251121896147826	4	Fgf9
3.73599613251011e-10	0.250730073390339	4	Zfp804a
0.0014080569716395	0.249838967869241	4	Cetn3
0.00957138212470283	0.249282163464387	4	Lsm12
0.00134242225271531	0.248715838011815	4	Os9
0.00279104080469421	0.247936239004019	4	Slc39a10
2.00990082738881e-06	0.247503754338327	4	Ablim3
2.69481876625524e-08	0.247349984154798	4	Dtna
1.28659964210529e-05	0.246803661785956	4	Snhg20
0.00419753739457945	0.246371745243511	4	Vcpip1
1.95161569435099e-05	0.246198959029703	4	Acp1
0.00173603749488111	0.246175143500786	4	Hsd17b4
3.75788467657179e-06	0.245109296018298	4	Fstl5
1.64892821305355e-13	0.244904977886697	4	Tcf7l2
0.00846348257617412	0.24447860025123	4	Mettl8
3.66541314000433e-10	0.244388164046509	4	Prickle1
0.00201842895315887	0.243160170433429	4	Prpf6
0.00102652311348487	0.242967611619263	4	Smim19
7.75068202654968e-05	0.242962583032881	4	Leng8
0.00709784232967511	0.242596874288743	4	Cipc
5.54602393465669e-05	0.242448849778987	4	Gm15520
6.89710142163554e-06	0.242356218046156	4	Sh2d4b
0.00691494084131117	0.242129374250036	4	Cep95
8.78669065614132e-05	0.241850525724727	4	Dhps
0.00100702234425259	0.241714021201716	4	Wbp4
1.50539405172966e-05	0.241665375782926	4	Pcsk1n
0.00753413744661027	0.241491297219469	4	Cdk5rap2
0.000419514899117092	0.24139628800848	4	Sf3b6
0.00511876321341537	0.241318822959535	4	Als2
0.000176599548615497	0.241265430225476	4	Grm4
0.00856399431923267	0.240158246216761	4	Mctp1
0.00369789081137553	0.239956481747526	4	Xrcc6
0.000723851405201504	0.238197620913504	4	Camk2n2
7.94993001340887e-05	0.237973724145221	4	Gm26691
0.00557955302816058	0.237285402387007	4	Ergic3
0.00154167150411101	0.237080118580924	4	Tox3
0.00228269157419968	0.236958783060819	4	Tfcp2
1.52435442688925e-13	0.236924539171745	4	Klf12
0.00973758922200694	0.23682635851663	4	Fam160b2
2.60363425489008e-05	0.236458434862519	4	Usp28
9.66978796328043e-06	0.236348935459079	4	Pcca
0.000185231217285835	0.235824440765271	4	Tmem63c
0.00487518714335149	0.235814791035545	4	Parl
0.000385621548402167	0.235780429247231	4	Tm6sf1
2.88532342074847e-07	0.235776112257801	4	Crebzf
0.000339224035389875	0.235128747631363	4	Gm1992
1.70351611877278e-06	0.233374530124222	4	Grb10
0.00564198001960853	0.233370722410729	4	Rlim
0.00220339711507146	0.232742209934535	4	Tsnax
0.000703451840678904	0.231296445418703	4	Grem2
1.51215215573879e-05	0.230928827847831	4	Klhl5
0.00681191224782007	0.230560220778375	4	0610030E20Rik
0.00603408899787054	0.229959880945738	4	2008-09-01
6.03644487615209e-06	0.229839487901831	4	Homer2
1.12250060758546e-05	0.229805804710355	4	Dnaja2
0.00227881143611883	0.229677663553798	4	Pcgf6
0.0023910442715236	0.228803600581578	4	Hmgcr
1.87310436735245e-08	0.226336096498706	4	Cpne9
0.00953003781418062	0.225399280252603	4	Shox2
0.00404754471646164	0.22426483480099	4	Minpp1
0.00219391558915996	0.224100295046468	4	Tmem245
0.0090416546854975	0.224033163061087	4	Wdr18
0.0024886624172941	0.223313532936094	4	Qtrt1
0.00569696019746118	0.222541651456811	4	Scrn1
9.898236058087e-06	0.222483946313784	4	Flii
0.00222535600500394	0.221953779915509	4	Rgs11
0.00011229268082913	0.221652491278823	4	Ftx
0.000899594079209056	0.22163923610712	4	Mest
0.0065775968537447	0.221502194298409	4	Kiz
0.00359626389432276	0.220718287700301	4	Fsd1
0.00199061285916116	0.22058576067654	4	Mtif2
0.00232932174524321	0.22051033545699	4	Tbk1
0.00248241422534212	0.220114725341781	4	Gm46367
0.00642472790858975	0.22006100143928	4	Ptp4a2
0.00520255360480948	0.219829998522217	4	Becn1
0.00244156679113058	0.219702231746141	4	Rab30
0.00808262762263351	0.219563169271728	4	Fam92a
0.00446850377281608	0.21944751910935	4	Gnl3l
1.81284572696808e-07	0.219301535555332	4	Ddx5
0.00838582351669035	0.219092205483747	4	Acbd3
0.00326081259161794	0.219058505071493	4	Lrpap1
0.000566776969183595	0.218812017931294	4	Thrap3
0.00833517603209801	0.21872770211495	4	Knop1
9.77331689204139e-06	0.21759156709033	4	Asap1
0.002341002839279	0.217374237811392	4	Atp1b3
0.00127187249456724	0.217304502492036	4	Iffo1
0.000908746762811663	0.216914456772471	4	Mfhas1
3.45689691136241e-06	0.216321738931404	4	Ankrd24
5.84213098571278e-12	0.215163808982478	4	Atp6v0b
0.00298874939665589	0.214419464915936	4	Syt9
3.51506046615836e-05	0.213933614946207	4	Rimbp2
5.31852845952169e-05	0.213196389253051	4	Zic1
0.00106488765656658	0.212224293279403	4	Sumo2
0.000403729776198676	0.212170810557666	4	Suds3
0.00658736077429441	0.212084971303558	4	Arhgef25
2.8237735891351e-11	0.211826966625164	4	Snap25
0.00585959804339275	0.211591188831113	4	Nup93
0.000804151961106747	0.210785545800664	4	Stim2
1.87018248733933e-13	0.210301728435373	4	Frmd5
7.01664002083105e-07	0.210027047122986	4	Plekhg1
1.64090923021037e-05	0.209973079326429	4	Shisa6
0.00131074525891895	0.209684343917974	4	Gm16599
0.00019251336834002	0.20926353283986	4	Eid1
0.0018229376635608	0.208677405692674	4	Gpatch2
3.23321964178207e-05	0.208320415372896	4	Nfx1
1.02115027897848e-20	0.207430148507464	4	Adgrb3
0.000250350213167194	0.206872718038004	4	Shisa4
0.00678004211107077	0.206569925458404	4	Dcaf17
0.00325385786819304	0.20569625466278	4	Stub1
0.00889069015648743	0.205531884533668	4	Kpnb1
0.00184986255545113	0.205441399450267	4	Hmgn3
0.00475429779085209	0.205233820675867	4	Smap2
0.00657946930754985	0.204505541416739	4	9430015G10Rik
4.57451347908348e-05	0.203562730848833	4	Nmt2
1.84367075655265e-05	0.203163487277298	4	Tmem191c
0.00706447766712278	0.202628640745674	4	Gm15952
1.81856954065784e-05	0.202576624586411	4	Clk1
0.00388618459113745	0.202129227050033	4	Tcp11l1
0.00956337611276798	0.202025509282625	4	Eml2
0.000844652015635605	0.201344925474928	4	Coch
1.25316686625179e-07	0.201232722392183	4	Tmem132d
8.81806429078775e-05	0.200529447593325	4	Crtac1
0.000289661987662501	0.199530400312296	4	Tspan7
0.00251085333761733	0.199430304402679	4	Itm2b
3.93649795706171e-07	0.198917517137582	4	Ly6h
0.00646147112554787	0.198145859960394	4	Lgr5
0.00965211100542675	0.197733402203403	4	Ube2m
4.00855323781936e-07	0.196239151887348	4	Tox
0.00215523352548552	0.195900185037514	4	Zfp74
0.000996664736647192	0.195440522459602	4	Kcnc2
0.00594254270079423	0.194912797788885	4	Cog6
0.0051153224604389	0.194385980944423	4	Rnf103
0.00261279756191432	0.19366869298592	4	Sema3e
0.00100097814565213	0.193602329479367	4	Sf3b2
0.00631590961525329	0.19349539140893	4	Ankrd44
4.24650314554463e-05	0.192995047609222	4	Nebl
0.00611210016902932	0.191858343584174	4	Sh3gl1
0.00850103149549296	0.191817405955826	4	Tpi1
2.80003292152382e-05	0.191798610345229	4	Cdkl5
0.00393535747441964	0.191714989437321	4	Srsf3
1.01500854262674e-11	0.191285305201276	4	Car10
3.2633232534255e-10	0.190741896217864	4	Pam
5.75327579066095e-07	0.18977465468067	4	Pnn
0.00299341442146225	0.189587886552341	4	Col9a3
1.150107221017e-12	0.189221176949708	4	Camk2d
0.00290954763871297	0.188971704147556	4	Hmgcs1
0.0004617933823189	0.188268005068533	4	Moxd1
0.00328082196336424	0.188187374619799	4	Nono
0.0084603976374493	0.185884536029894	4	Plpp5
3.89523598586624e-06	0.185262719749013	4	5330438D12Rik
0.00731417831004741	0.184752012036184	4	Ccdc107
4.24896477242954e-05	0.184702076719303	4	Shtn1
0.000159046250587322	0.184268850829691	4	Sdk1
0.00502833346697988	0.183661123211962	4	Atp5h
1.75788127358006e-06	0.182951108043419	4	A230006K03Rik
0.00610821924813315	0.182638691653885	4	Rspry1
0.00137818534423983	0.182619127178026	4	Mpp7
0.00718485732355641	0.182585630176569	4	Ksr1
1.25161219933201e-05	0.181926242776309	4	Gm47283
0.000975384259166895	0.181586902923829	4	Htt
0.00541825568185541	0.180165639733869	4	Ppid
0.00433312816372199	0.17987600093831	4	Hectd2
0.00207126778347597	0.17958174951444	4	Evi5
0.00562954375513114	0.179256112248547	4	Kansl1l
0.00310561390498041	0.179248125877375	4	Gm48091
0.00808625980223051	0.178295624668136	4	Mgat4a
0.00271169677615911	0.177885977138328	4	Smyd3
0.000404300853599109	0.176791436885654	4	Acap2
0.00222697709788299	0.175718874751537	4	Kif5b
0.0081811369217602	0.175715033976673	4	4632427E13Rik
3.48651423215696e-05	0.175696007153258	4	Ice1
0.00292976460519819	0.1749252274862	4	Atpif1
0.00216035017290626	0.174899018086976	4	Anapc4
2.72916145633724e-05	0.174824615833053	4	Fgfr2
0.00381432406236662	0.174589847574645	4	Cacna1g
8.94182074142842e-06	0.174195761450578	4	Srsf7
0.00373867351499741	0.174047895850574	4	Dnm2
0.00554546140252375	0.173948718649423	4	Uso1
0.0029868712701246	0.172974857895633	4	Hdac8
0.0084583172196172	0.172843926480019	4	Rsf1os1
0.00157561697562132	0.171437843592372	4	Fam173a
0.00211716134608558	0.171313733930975	4	Mink1
0.00597054308455628	0.171288004551123	4	Psmd7
4.53459240289299e-05	0.171042826801499	4	Ncoa1
0.00653638012012444	0.17058902680912	4	Gpr137c
0.00627970360898592	0.170270496345963	4	Gm16105
0.00404487139417725	0.169564294135319	4	Srebf2
0.00187493728238881	0.169550792334434	4	Rhoa
0.00654138227483389	0.169265164262584	4	Tmbim6
0.000537416527892355	0.169146932359768	4	Igsf21
0.00640754966010886	0.16876870653876	4	Scaf1
0.00136029133577879	0.168128098791783	4	Gm17106
0.000103710432225528	0.167407093394952	4	Foxn3
0.00728977839779663	0.167008648968284	4	N4bp1
0.00254448230568694	0.16694949786499	4	Ube2b
6.965848207221e-05	0.166774136169762	4	Tfg
0.0086716261700617	0.166532323396057	4	Nck1
0.00990569273021514	0.166477978566117	4	Ssr4
0.003517470499656	0.166423980484665	4	Btbd3
0.000469837619579441	0.165036377202853	4	Ncoa7
0.00225735656466017	0.163695331122409	4	Cep70
0.00884257843593809	0.163010484595168	4	Haghl
0.00634489096369407	0.162363959989271	4	Cep78
0.00638931987746152	0.162332981075101	4	Lyst
0.00345307805984952	0.161381644089389	4	Dpm1
0.000641646848204545	0.160714201740975	4	Ddx1
3.47779035274357e-07	0.160397145922583	4	Kctd16
0.000517497450172538	0.160184757529713	4	Chka
6.13410607787512e-06	0.159853418968483	4	Sntg1
0.0080283977791105	0.159776524552038	4	Nin
0.00573525742701083	0.159397884471541	4	Nhsl2
0.000856826564720637	0.158873453345148	4	Puf60
0.00604695271065073	0.158524495004245	4	St6gal2
0.00103313693400975	0.15797157643829	4	Rnf25
0.00564577523069647	0.157229453324158	4	Emc9
0.000777724817069958	0.157063700556188	4	Golgb1
0.00335645826878905	0.156971200218771	4	Dhrs13
0.0027227886090192	0.156894111719227	4	Acss2
0.00301173162441052	0.156752617727493	4	Cdca7
5.69178977604877e-14	0.156012207006118	4	Macrod2
0.000228419890887432	0.155427250485304	4	Gm37240
0.00443597645014915	0.154096085723582	4	Rapgefl1
5.93138263015356e-15	0.153680878824558	4	Malat1
0.00295984125191131	0.15320490475305	4	Rap1gap
0.00388083764907082	0.152716891295372	4	Cobl
3.24977155934881e-06	0.152104638969284	4	Sgcd
0.00209576246845247	0.152087082287697	4	Zic4
2.59889896344297e-15	0.151297700355264	4	Mdga2
0.00504758271442874	0.151136260306578	4	Hivep3
0.00659799335119792	0.149492430174169	4	Focad
0.00584100406559187	0.148197327071948	4	Pcyt2
0.00747519072584481	0.148038299197721	4	St6galnac3
0.00872406261490229	0.146014342525853	4	Wnk1
0.000418900267495256	0.145716960687363	4	Wnk2
0.00483084442588752	0.145579232996892	4	Lsm7
0.00114570325945394	0.145543179777517	4	Sp9
0.00380278792016369	0.1454070434138	4	Gnal
0.00186594415133311	0.144953278621608	4	Dock11
0.00652869923240582	0.144715739387559	4	Hif1a
0.00962240300162709	0.144504885005422	4	Acbd5
0.00042441926246285	0.143664607471694	4	Elavl2
0.00138822265034435	0.143335076725306	4	Farp1
3.50593674089441e-05	0.143116936550979	4	Rbm5
0.0058156910164258	0.14304152393805	4	Rabgap1l
0.00746388195132804	0.142956761376809	4	Sf3b3
0.000705253404749095	0.142167406483958	4	Itsn1
3.48890226581188e-13	0.142164983700751	4	Rims1
0.00114333821436434	0.141166917504251	4	Hnrnpdl
0.00147501405735702	0.14111647166923	4	Mtus2
0.00436956493149369	0.140542594592497	4	Arhgef1
0.00983453982754459	0.140518714841669	4	Cdc42se2
6.15094930270766e-15	0.139020611875171	4	Cntnap2
0.00119749858607295	0.138024170726679	4	Jarid2
6.25620744481565e-05	0.137644491123969	4	Gabrb3
0.00258710049453272	0.136886420671781	4	Rnf111
0.00458018901726619	0.136147383801165	4	Usp53
0.00740005152156127	0.13582488690001	4	Mettl2
0.00118335349654414	0.134895804290985	4	Trim35
0.00183745392119244	0.134670379689596	4	N4bp2l2
0.000685416208290175	0.134428409675236	4	Mir124-2hg
5.0894755171814e-05	0.134336690228774	4	Rsrp1
0.00137972985238901	0.133870147124496	4	Rgs7bp
0.00108025142879048	0.133033409994558	4	Rmdn1
0.00227424378718256	0.132249084030438	4	Srsf2
0.000270365422373537	0.132071056312961	4	Tmem208
0.00559193831730238	0.131128394427047	4	Ophn1
0.000685048899843555	0.130810723761203	4	Etnk1
0.00872048531733658	0.129834981160909	4	Atp6v1b2
0.00109373492720869	0.129207474305575	4	Kif3a
2.6772167921306e-05	0.129153713362492	4	Gabrg3
0.00998297679153263	0.128810488600409	4	Zc3h7a
0.00756423499035989	0.128514932387447	4	Gm20275
7.87362994135057e-17	0.127955457731929	4	Snhg11
0.000301196717868327	0.127057955894217	4	Hnrnpa2b1
7.16300029195252e-05	0.126932345592007	4	Son
0.00392143170696153	0.126809012559998	4	Cpeb3
1.4892071870543e-24	0.126496542720627	4	Ptprd
0.00965988552834646	0.12617074983162	4	Inpp5f
1.32161749643714e-07	0.125423619096303	4	Magi2
0.0099889245232689	0.124302913292951	4	Pcdh19
1.98734506984105e-06	0.123896382991514	4	Tenm4
0.00614787586238958	0.123461046621952	4	Odf2
0.00530192920501493	0.121018791337723	4	Tnrc6b
0.00399840170733333	0.120787144305197	4	Pak1
2.17193544852227e-05	0.119349650361994	4	Pde10a
0.000880718361185183	0.118646002003804	4	Ckb
0.00366181543194878	0.117789500123073	4	Wdr47
0.00490508450918192	0.117664610154707	4	Pura
0.00433804619054569	0.117618007062165	4	Dnaja1
2.04809832851676e-06	0.114868171385446	4	Kcnq3
0.000306535565381498	0.114556390340001	4	Nwd2
0.00296034434449896	0.114312052652491	4	Ktn1
0.00611567639333421	0.114063522498092	4	Mrps5
5.1557412823862e-05	0.11387653196264	4	Prpf4b
0.00873503866805548	0.113705014102916	4	Mtmr1
0.00644251780061324	0.112696953315426	4	Unc13a
0.00250357525439189	0.112273959918576	4	Osbpl8
5.19002369434935e-07	0.110851755174739	4	Pde4d
0.00622145978304332	0.11018805636904	4	Med12l
0.00463267970460851	0.109656342234093	4	Erc1
0.00387695809923133	0.109180936449648	4	Cdc42
0.00718676884973892	0.107614550940875	4	Ank1
7.58192374159695e-07	0.107090249896395	4	Ube3a
0.00064174257180557	0.106165755289043	4	Ttc14
0.00927853953897918	0.106132319861697	4	Mir99ahg
0.00183761932026824	0.105379757165676	4	Ncald
6.93808474106507e-08	0.104903193856639	4	Egfem1
0.00393201071516534	0.104760617607058	4	Esyt2
0.00811693085320177	0.104594072082695	4	Parg
0.00158599631202974	0.103214082774129	4	Clvs1
0.0085304870450214	0.101990271207091	4	Atp6v0a1
0.000120122444432371	0.101837463208888	4	Zmat4
0.0039237540780177	0.100461778488906	4	Rgs7
0.00503375240880236	0.100159692207507	4	Ap2b1

## Sheet: cluster 5 marker genes
p_val	avg_log2FC	cluster	gene
6.64784817909277e-06	3.20676968122736	5	4930583K01Rik
1.52209978987366e-06	3.0513593254072	5	Fmo1
5.15031257622385e-06	2.75504138967652	5	Cdcp1
2.32808087132488e-05	2.68662331443806	5	Ucp3
0.000163836779766739	2.67739221114565	5	Gja3
6.6754377054302e-05	2.50170742740448	5	F630040K05Rik
6.65732966012006e-05	2.49288181045272	5	Gm47204
1.64912695979136e-08	2.46134028641592	5	Optc
0.000150169771509947	2.29072863819924	5	Gm13620
0.00137784889485204	2.245309056549	5	Omd
0.00137106915741349	2.21129131975952	5	Cd248
1.97256198687362e-05	2.20599398565735	5	Gm48740
3.52920198406257e-05	2.18346697399872	5	Lgals12
1.95738832171345e-08	2.08305240173905	5	Gm29771
0.0039197647526349	2.01360848136366	5	Olfr731
3.61144535449183e-05	2.00934977366642	5	Nron
0.00916171929277377	2.00646602256309	5	9130008F23Rik
0.00396025874011476	1.94841892637383	5	Gm7457
0.00373873343044825	1.92738256879339	5	4930512H18Rik
0.000372069825790811	1.90579525972425	5	Gm47392
0.000852463176333637	1.89320904819081	5	Gm12081
9.08167521288152e-05	1.8672685262878	5	Olfr55
0.000152776856498026	1.86353094116804	5	Gm29371
0.0014025127729402	1.8253064524617	5	Gm44647
0.00556156302468727	1.77324748918067	5	Gm36251
0.00333936602110295	1.76512694974369	5	Gm38642
0.0078708894269122	1.72344639293389	5	Tex29
0.00027096263908107	1.7059085443876	5	Slc25a35
0.000221038907057265	1.69594424350159	5	Gm48796
0.00234623024221937	1.64830009240961	5	Fitm1
0.00234797896813701	1.62931800117782	5	Gm43728
0.000974245863940448	1.62882107162047	5	Tmem26
0.00284599316192674	1.62079434268771	5	Xlr3a
0.00934922182489926	1.61752201395652	5	Fam43a
0.00142477730672782	1.60565039305073	5	1700021N21Rik
0.00245059890930826	1.59147526896819	5	4930417H01Rik
0.000252001738676644	1.57040044389356	5	Plac8l1
0.00337512938936543	1.56312148877475	5	Fastkd5
0.00622103076372482	1.55761091261667	5	Mgam
0.00172629494754147	1.55618429153694	5	Gm34983
0.00122972475425869	1.55403910093162	5	1700113H08Rik
0.00626597750220308	1.53231363983488	5	Tnfrsf4
0.00123564376544025	1.50730821039005	5	Gm15397
0.000850289016768202	1.50176347542565	5	Gm14027
0.00386441733323646	1.47947795322484	5	Spata9
0.000272136210851765	1.47139068688901	5	1600002D24Rik
0.00566354215176595	1.46517042219716	5	Nmi
0.00563072678784068	1.45897002776217	5	Ddn
0.00417094291419273	1.4564856525584	5	Gm49272
0.00939838910295173	1.4474143877824	5	Gm10614
0.00568001443901463	1.44406196460448	5	E030044B06Rik
0.00054275846352092	1.43672485270271	5	4930533K18Rik
7.94126523467569e-05	1.43512270645837	5	Gpr139
1.99665303482443e-05	1.43498445267098	5	Gm13986
0.0093352162443047	1.38986556393349	5	Gm26608
0.000179052815673861	1.38446624790749	5	Adgrg2
0.00909924791381931	1.38360369285275	5	Gm9767
7.66186617184794e-15	1.37506995888478	5	Otof
2.19922025695228e-08	1.37316052511873	5	6720468P15Rik
0.0040098381877521	1.34886365001858	5	Arl4aos
0.00892858317054492	1.34553166467844	5	Gm33732
0.00247088385056991	1.33893483267746	5	Gm28505
0.00665907608444701	1.31642411347567	5	Esr1
0.00555334644576298	1.30461160287795	5	Mafb
0.00892973917639354	1.3000192771997	5	Gas2l3
0.00090282162897346	1.29892695247583	5	Cdh15
0.00781291786054062	1.29380450803876	5	AI987944
0.00177122675227331	1.2694221847297	5	Gm34059
0.000124526191459374	1.25638110454897	5	1810059H22Rik
6.25466041067815e-05	1.23980013743091	5	Htr2a
0.00334410789494121	1.2368210908466	5	Serpinb3b
1.34389996209851e-12	1.23334598967215	5	Plce1
0.00717304761079856	1.22763953079268	5	Pcdhb18
0.000480881167182245	1.22722213664664	5	4930502A04Rik
0.00323456707457405	1.2268463784659	5	Prr11
0.00665153947308739	1.21607549871889	5	Snx22
0.00114680122843593	1.20347916268699	5	4930458D05Rik
0.00300770482026883	1.19447633598822	5	Asap3
4.52202798795587e-06	1.17883287731739	5	Gm15832
0.00371407776160738	1.16330915407783	5	Stom
3.45464146421942e-24	1.16102639781935	5	Kcng3
0.00334600942639593	1.1562713540192	5	Dact2
0.000207872881112856	1.14339069440024	5	Cbln2
1.78823140538164e-06	1.14286059176387	5	Dnah14
0.00668486986108398	1.14118041462783	5	Usp26
0.00549935812538429	1.13271291956566	5	Rest
0.00272623776657051	1.12841588831385	5	Loxhd1
0.000630489054448343	1.12766608470659	5	Gm1604b
0.000778152641151406	1.12068592719917	5	Prlr
1.41999557833957e-26	1.11332355021304	5	Tafa2
3.97414273924192e-11	1.1080538801618	5	Col18a1
0.000578287766333193	1.0982617025273	5	Pcdhga6
0.00857047516989628	1.09668749182006	5	Gm34590
0.00620732698809142	1.09407547951441	5	Gm14322
0.00801992870249279	1.08569069717151	5	Pbld1
0.000375817043319537	1.07897711068437	5	Gm28529
0.00323654110210409	1.06454140184146	5	Hspe1-rs1
0.00345603825231979	1.05425821740118	5	Gm26629
0.0020151530512475	1.04998405251315	5	Gm10287
0.00453707917451339	1.03863968559878	5	Bnipl
2.02750625262941e-10	1.03521370709361	5	Kynu
0.00191097313074125	1.03355344934859	5	Megf10
0.00487684157049856	1.03256526330112	5	Nrg4
0.000764502105168765	0.987342826314809	5	Atxn7l1os1
0.00074309397524826	0.984167143174554	5	Gm43138
0.00552847115179399	0.979799938349034	5	Gm46409
0.00203238590922252	0.969116240224547	5	Ranbp3l
0.00358305033397009	0.96817235000536	5	Il20rb
0.00381698103783058	0.967178995654793	5	Plp1
0.00665529198618517	0.96478386444887	5	Gm34655
6.76990486828968e-06	0.962788331899368	5	Gm49171
9.83628593323176e-44	0.958314173451441	5	Alk
0.00641258308269331	0.954460964793257	5	Trib3
0.00397271199122384	0.953516397604913	5	5730507C01Rik
0.00126633759695054	0.95196876025234	5	Gm13404
0.0067994740090357	0.949967634759089	5	Rasl10a
0.00414060236512873	0.9496513486554	5	Lpl
0.00110070111994135	0.948813674887945	5	Ifnlr1
0.000404176772649799	0.94822025610153	5	Gm13748
5.61848084056087e-18	0.940565080316898	5	Dgkk
0.00291125436051606	0.935739015758817	5	Appbp2os
5.79470711778796e-15	0.934212792239473	5	Vat1l
0.00484100689184023	0.932737020059099	5	Kcnk13
0.000534151209129878	0.92679406111934	5	Nudt6
0.00912555137991453	0.924409092957252	5	Ston2
0.00319358457836478	0.923066084487135	5	Gm5535
0.00323637115305323	0.922036280412047	5	Mettl7a1
0.00391538363616936	0.917809250783971	5	D730045B01Rik
0.00851117622949891	0.910532313425605	5	Nek8
0.0088608612748811	0.902713378627714	5	Cldn18
3.67231273315179e-31	0.889435370615818	5	Thsd4
6.91650791176008e-05	0.889332225774204	5	Gsn
0.00265156037431026	0.886112671164544	5	Myzap
0.00337941911099284	0.882378850124608	5	Bhlhe40
0.00491906451457202	0.882127435422925	5	Hs3st3b1
0.00132574561517301	0.870645379177804	5	4930565N06Rik
8.68515807287492e-16	0.867812286785456	5	Ephb1
3.95156071559444e-08	0.864839765131526	5	Pik3c2g
0.00911344986021372	0.864117044704454	5	Gm47136
0.00235393926505506	0.8632872117596	5	G630055G22Rik
0.00231785900996072	0.862955216543061	5	Gm30124
4.98527060530507e-05	0.860657429037821	5	Iqgap2
0.00745004903809558	0.850971958059101	5	BB365896
0.00152891973556691	0.840474534670029	5	Zfp36l2
1.28668884339823e-07	0.840174829405887	5	Gm1604a
0.0026029184368357	0.839624805433443	5	Gm43599
0.00346689053955842	0.839016696887242	5	Pcsk1
0.000299622126570687	0.83706509970371	5	Tmem45a
5.20239544394624e-06	0.836761585327834	5	Ntn1
0.00312569945738383	0.833664148846501	5	Chdh
5.38391436741179e-31	0.833662926235397	5	Gm30382
0.000196083537809627	0.829626015432753	5	Rai14
0.0058906226571266	0.824965420356196	5	Gm8108
0.00346420279571434	0.822363134927079	5	Tbc1d2
0.000611382463715679	0.81257019655064	5	Gm47405
1.56161974040112e-08	0.80994280150182	5	Itga4
0.00133179130186315	0.804017599460194	5	Dsg2
3.99742681284788e-06	0.803914229945399	5	Pth2r
0.00105670500152673	0.801998162991348	5	Gm2061
0.00301420902300678	0.7911975664047	5	Trpt1
2.61785417251555e-05	0.783971548071826	5	Ednra
0.00316877723757105	0.782014842261551	5	Zfp433
0.00704527994449639	0.777896194348462	5	B630019K06Rik
0.00520368492682379	0.777717482432763	5	Spdya
0.00027386633378267	0.772427798012953	5	Zbtb1
0.00810247734874895	0.766060129241725	5	Gm48604
1.59245577834234e-10	0.76058519570966	5	Dnah9
0.000716539879581351	0.753743051038784	5	Dennd3
1.81305832745804e-11	0.73309933236181	5	Dlk1
0.00131082425361275	0.732793465541273	5	Gm13780
0.00629866652385983	0.731032255350694	5	Gm10575
7.12636061118654e-07	0.727906778551212	5	Shroom4
0.00060994882330124	0.726722329477036	5	Gpsm2
1.70409954325175e-84	0.726057599402683	5	Cntnap5a
9.65105891175598e-05	0.724612673992908	5	1700028E10Rik
0.00511487620015431	0.720211499031828	5	C130071C03Rik
0.00418985549727373	0.713470794061855	5	Il11ra1
5.86356010615474e-05	0.71159655158274	5	Slc16a12
0.00299211420845531	0.702723946983655	5	Itga2b
0.00593582396781061	0.701648978447546	5	Gba
0.00916362808746326	0.700055331607373	5	Fstl3
0.0020229486199526	0.699864581208725	5	Htr1f
0.00174100562093832	0.69922405667235	5	Kcnab3
0.0068874584324819	0.6974773781171	5	Gpr149
0.000104909964401368	0.696288538595796	5	Gab3
0.00159886904894707	0.68685569684216	5	Acr
7.86688634693862e-05	0.685010374073257	5	Gm15902
5.86863334178313e-05	0.681070194826407	5	Me3
0.000868865216278067	0.680327450215951	5	Nkd2
5.86857271671255e-05	0.678439413779222	5	Ercc3
0.000146360938732614	0.676400733982912	5	Incenp
0.000714130083819767	0.675532661136094	5	Zfp760
0.00938680938910896	0.670154184381628	5	Zbtb7b
6.69036632374109e-05	0.669958819980471	5	Tbxas1
0.00628876687675755	0.667235150674066	5	Aifm2
0.000238988641134042	0.666847211201606	5	Pde8b
9.04761875793641e-30	0.66615172939158	5	Gfra1
0.00518618761595294	0.664153809630581	5	Olfml2b
2.97034671695001e-05	0.660933226469486	5	Gm48239
0.000205132054489865	0.658018819141629	5	Gm28320
0.000955089028402621	0.656298599937723	5	Grem1
1.03038198226692e-17	0.656258368230244	5	Chsy3
3.31524355778034e-38	0.655927539720113	5	Stxbp6
0.0092822637485061	0.653896805338943	5	Colgalt2
0.00404978628086293	0.648293060779842	5	Spag4
0.00016073471402475	0.643852415409355	5	Csrnp2
3.27081024732045e-09	0.643328395070988	5	Slc2a9
1.42187952924146e-09	0.640865135876822	5	Tbc1d1
0.00523746238973877	0.638598661854874	5	Col15a1
0.00126188310531481	0.637296303979294	5	Sema4c
0.00496640393672781	0.630792260976381	5	Akr7a5
0.000206795576634632	0.624896025423646	5	Kif26a
1.25310323730912e-10	0.61680580724599	5	Chrna7
0.000143193133861645	0.615725605197396	5	Sdc2
1.32128868614885e-07	0.614604243328846	5	Gab1
1.52579146926057e-06	0.612970932469866	5	Ankrd6
0.000497555885266771	0.609670726974993	5	Gm5784
0.00334518715431712	0.60622954420603	5	Gm4128
6.34862752866871e-07	0.60398092205312	5	Nxn
0.00370110975653865	0.600048775094161	5	Ccnf
0.00497903861508045	0.594774117521665	5	Gm49249
6.1061442864709e-05	0.593966782658401	5	Gm20063
0.00363524157918043	0.590516812009778	5	Arhgap6
5.14729992979503e-07	0.589381239582865	5	Mpdz
2.44020037935041e-07	0.58852774661524	5	Cryl1
4.482418356618e-15	0.586643968773857	5	Moxd1
0.00215975794031971	0.58618475076764	5	Galnt10
0.00523783971756652	0.577675815109842	5	Gm35438.1
0.00198284777676059	0.577625873049583	5	Gm13562
3.71769414730928e-06	0.577562639179449	5	Fbxl7
0.00962432548480161	0.577303124415513	5	Cmc2
1.18726545555386e-09	0.576716293889468	5	2810404M03Rik
0.00335657217268134	0.57570631832034	5	Gm29266
2.24354775998454e-22	0.572847769114659	5	Rgs6
0.000918775659889183	0.571229836064092	5	Impg1
0.00038162606941806	0.567124834988367	5	A330093E20Rik
0.000224798326644675	0.563665102105481	5	Tmem51
0.00685218162796886	0.563289714533423	5	Nudt11
1.1461595847751e-06	0.560050634121673	5	Tfeb
1.55407724240568e-09	0.559685667235804	5	Sphkap
4.15972146182091e-13	0.553410519009042	5	Qrfpr
0.00657853578981901	0.551352856482637	5	Gm5149
0.00446066913251434	0.550679646522696	5	Ism1
3.30413048952794e-08	0.550597424709837	5	Notch3
0.00189373446499328	0.546818044014704	5	Gm20033
0.00392670024968966	0.546669970466406	5	Polr1e
0.00309425152791229	0.546289707818363	5	Gramd2
0.000177145465998051	0.538946112445019	5	Scube3
8.63870965884676e-19	0.536158062137356	5	Tmem132c
0.00430170511570564	0.53613272185871	5	Lrriq1
0.0085105088905204	0.53577681582421	5	4930539J05Rik
4.69370015113163e-10	0.534811209608142	5	Adamts18
1.04775774742122e-05	0.533869637677828	5	Adamts12
1.0134370394218e-06	0.533275262546141	5	Fgd5
1.35814676759296e-06	0.527523705602392	5	Zbtb7c
0.00917567981351165	0.526438991843473	5	Fam219b
5.70595418381461e-09	0.523651398800984	5	Ndst4
1.47505644700362e-08	0.51900288163615	5	St8sia6
0.00124291806424523	0.518601663666673	5	Syt17
0.00187499320215141	0.514559079850707	5	Gm37107
0.00106572731010043	0.512947037755988	5	Hsd17b11
4.48673210935042e-05	0.510672187287657	5	Gm19667
9.14340555847206e-05	0.510181269605394	5	Dcbld1
0.000918767677817288	0.50949172038314	5	2610002M06Rik
0.00315014998645594	0.506236305438097	5	Zbtb2
0.000270829186531789	0.505956195744019	5	Zbtb10
2.30434801461058e-21	0.505947382040442	5	Ryr2
0.000434411104628352	0.504657389751983	5	Hirip3
1.24013033282055e-06	0.50454589239558	5	Pknox2
0.000896992730729825	0.503916892841607	5	Prrt1
0.00323929024961565	0.503891766946035	5	Bend4
0.0081510503235715	0.503342785958922	5	Gm48623
0.00542466538700406	0.49809777470125	5	Alg12
0.001584097393682	0.497784771556702	5	Slc14a2
0.00878964016425753	0.495762289071725	5	Gm37640
4.67339106792842e-38	0.49567388371736	5	Sgcz
0.00265613142571403	0.495490422157688	5	Cdh9
3.51144170508311e-11	0.495110244828718	5	Ptprt
0.00512719704663931	0.491158663972034	5	Pbx3
0.00021734087223282	0.489941381161029	5	Sh3pxd2a
3.96490185488905e-10	0.489159904854987	5	Mctp1
0.00784175244532065	0.488499365409353	5	Poln
0.00302601626711914	0.48690109152143	5	Brf2
0.00939440918404	0.485902358522251	5	Parva
2.47066277052551e-10	0.484041755765533	5	Tox3
0.00779851719579197	0.483727366280865	5	Gm42456
3.15241220916335e-27	0.483672524156926	5	Tmem132d
0.0051707312348226	0.483433871825711	5	Gm20387
1.7639580342945e-08	0.481569068326361	5	Slco2a1
0.00926041259245568	0.480230722933009	5	4930513D17Rik
6.96431232849193e-10	0.479389516420974	5	Sipa1l1
0.00296598916392986	0.477859682756297	5	Mrpl39
0.000650220009757579	0.477568082229584	5	Pou6f1
3.86472306625836e-16	0.477237784304953	5	Cntnap5b
0.00613674390022302	0.476986030683647	5	Deptor
0.00816693495748793	0.476535511598829	5	P3h2
0.00622552488255295	0.475403308678152	5	Fggy
0.0067158114356662	0.472292290649239	5	Gm3693
0.00106268647860808	0.471743555815469	5	Erich1
0.000909595863214523	0.471135297739858	5	Ccdc177
0.000542856738977727	0.470073385877649	5	Dubr
0.00846140606153961	0.468694208038329	5	Myadm
0.000152603042215154	0.468482602616948	5	Cast
0.00134903084244928	0.468333349708154	5	Txndc5
0.00665154480988823	0.466510045489134	5	Mmp28
9.56290857832445e-06	0.464358232859186	5	Frmpd3
0.00529967943403089	0.463396805123165	5	Rab37
5.007673343055e-07	0.462938277817017	5	2610316D01Rik
0.000104788268523247	0.462534618776934	5	Pld5
0.000489380614649236	0.462174385088635	5	1700021F05Rik
7.68212413651734e-06	0.461149328054823	5	Mid1
2.36570405923647e-05	0.461017037022086	5	Carmil1
1.41065303363639e-16	0.460973621963993	5	Sdk1
5.38548012601838e-07	0.460597884745048	5	A830018L16Rik
0.00117583580558364	0.459679910990206	5	Npl
4.45049100547411e-14	0.455582787734656	5	Dock4
4.51884767010336e-10	0.455164783884857	5	Zfp521
0.000627370916729018	0.45478415715253	5	Ppp1r16a
0.000703803619372812	0.452396009824078	5	Ngf
0.000392750095286788	0.450898857840827	5	Sh3rf1
0.0015289653325601	0.448839846155781	5	Itpr2
0.00144371844998555	0.447643425985087	5	Lancl3
0.000200675288728433	0.446461896710552	5	C230034O21Rik
0.00739200787911898	0.445775077699276	5	Zfp235
0.00452843859681295	0.44443042463587	5	Gm45464
1.16358782034234e-06	0.442289691103719	5	Zswim5
2.73051056637943e-07	0.440829299662785	5	Spon1
0.00112129272019801	0.440081522361296	5	E430024P14Rik
0.00682649530491497	0.438159743200937	5	1700109H08Rik
0.000606090355585446	0.437387677427486	5	Hectd3
2.4028450785863e-19	0.436804529645152	5	Ak5
3.49332237018468e-38	0.434935989956939	5	Gm20754
1.80198664885068e-05	0.434510931107102	5	Ghr
0.00192147820025207	0.433702721362498	5	Eef1akmt3
3.02714765077524e-20	0.433136188626744	5	Fstl5
0.00568232224956773	0.43250751796002	5	Tmem18
4.70410096436298e-17	0.431530020247947	5	Galnt18
0.00388005459565155	0.431008395569171	5	Polg2
2.66442725735573e-15	0.429310293499201	5	Adgrl2
0.00375641118461074	0.428623716734453	5	Jhy
0.000216866737171525	0.427856456268608	5	Neurl1a
0.00357913495078335	0.427777006100553	5	Dkk3
2.18855304867863e-19	0.426046191063432	5	Gpc6
4.90737925944172e-05	0.424010530458643	5	Slit1
0.00179853845320993	0.423527898482809	5	A030001D20Rik
0.00193733344786336	0.422936243923694	5	2900060N12Rik
1.329723466768e-08	0.422489674423393	5	Egflam
0.000135325939087426	0.422303395569276	5	Acvr1b
0.0045572397598772	0.42214989112645	5	1700086O06Rik
1.93011256139063e-06	0.421275468596808	5	Il17d
0.000748456485913373	0.419540171914555	5	1190005I06Rik
0.000315254568088776	0.41644905261289	5	Nsun5
0.006123861958166	0.416127279576225	5	Ypel5
0.000370403350902932	0.415396697669263	5	Med26
0.000390600607975575	0.412886453256378	5	Commd2
0.00306872607650034	0.411040231994837	5	Ift80
1.69848189931625e-05	0.410849048044756	5	Thrb
3.28327290140477e-46	0.409940566008941	5	Sorcs1
0.00691418656618749	0.409017140999407	5	Zfp319
3.52484992964294e-05	0.408660104871474	5	Spag16
0.000399419074105378	0.408463422191293	5	Hcrtr2
0.000159147701989232	0.407115358429621	5	Plcb1
1.31356827893318e-07	0.40685315255179	5	Ano4
0.00133597248128075	0.404724176518989	5	Gm13187
0.00123740866730097	0.403353754266772	5	Acat2
8.98153044025794e-07	0.403184016592813	5	Tmem200a
0.00567048197651318	0.402420504933681	5	Ssbp2
0.00402400730295633	0.402230803123188	5	Hap1
0.00302633200691812	0.40075430800846	5	Gm26542
0.00892264975348648	0.39936914113328	5	Timeless
0.000603139872938211	0.398564255191551	5	Prrg3
2.83781526959655e-05	0.398161393619638	5	Spint2
0.00031138396826543	0.39438992854891	5	Abtb2
0.00236644144750041	0.390637644928293	5	Gm20721
4.17163242563227e-06	0.389752442961243	5	Baalc
0.00259313653984058	0.389580819494073	5	D630023F18Rik
2.04274635121346e-06	0.389390235653913	5	Disc1
6.68824361948122e-11	0.388977455906718	5	Sema3e
0.00317796005013166	0.388155456641946	5	Zfp395
8.96363497329267e-07	0.387750445858081	5	Mtcl1
2.61979995009984e-07	0.387684327874418	5	Ndrg1
0.000141921941893538	0.386626207818185	5	Prim2
0.00054295289290639	0.38628238110588	5	Tti1
3.02131297604614e-18	0.386028601488416	5	Unc13b
0.000280953375189645	0.38439302188314	5	Arsb
1.86351718404848e-05	0.384064570267488	5	Cables1
5.53189354846214e-15	0.383282474449215	5	Atp8b5
0.000316655082308074	0.382450685868264	5	Msrb3
0.00028808823261199	0.381604063752823	5	Tmem241
8.99433296579215e-20	0.38107466596628	5	Ndst3
0.00152492564775621	0.379871216489756	5	Top3a
0.00017359521901908	0.379516887808685	5	St3gal6
1.23269294404753e-05	0.378271381112722	5	Spata13
7.93725714595365e-30	0.375809876985819	5	Gabrg3
0.00706093799326605	0.374906362825545	5	Zfp219
9.23161677020492e-06	0.374189973101463	5	Psat1
2.96805939946527e-07	0.374038793099808	5	Itpr1
0.00429754983391464	0.3720605728934	5	Syndig1l
1.48733835732456e-10	0.371958437307082	5	Bcl2
0.00999170721043823	0.367998121224589	5	Cdh22
0.0041820663405795	0.366646734189565	5	Ptpn22
4.34757586259995e-09	0.366018338365892	5	Cdh12
1.4108998580887e-15	0.364360023543319	5	Nwd2
3.26151677667429e-05	0.363969949911494	5	Gk5
0.00152515729442717	0.363376900108803	5	Plpp4
0.00974261045990178	0.362845841483681	5	Gramd3
2.14194962108937e-12	0.362217747675871	5	Tll1
4.10752544961346e-07	0.361299368049344	5	Rasgrf2
6.45973443232776e-11	0.360878469369939	5	Palld
0.00157761160033179	0.360691753971594	5	Gan
1.17601356170885e-06	0.360069109299448	5	Stk32b
1.00031438487312e-07	0.359986854585005	5	Adcy2
0.000438335105538791	0.359883468425375	5	Msantd3
4.62678127105482e-07	0.359578198805406	5	Inpp5k
3.75391288731582e-14	0.359496529943458	5	Med12l
0.00464853152650047	0.359060968062282	5	Mmgt2
0.000690786942494634	0.358934107782017	5	Kcnk3
2.61912295594914e-10	0.358699382208463	5	Htr7
0.00150834826638808	0.358552109455961	5	Gnai2
0.0064002367767349	0.356812913476458	5	Laptm4b
0.00552392436083128	0.3561890594794	5	Ssh3
9.88956472904799e-05	0.354949312847681	5	Polr2b
0.00351325484007122	0.35472566491494	5	Cpa6
0.000212880542939326	0.354015327319202	5	Hcn3
0.00202144168127335	0.3538207217124	5	Ugp2
0.00106528442726719	0.353310459847835	5	Ly75
4.26397695544283e-26	0.352776594394844	5	Plekha5
0.000590526726957619	0.351563219612303	5	Osbpl5
0.000157785492532228	0.348922982954967	5	Phldb2
1.64281674540329e-25	0.347986578312003	5	Robo2
0.00107997058420356	0.347176357782924	5	Adam17
0.000187959276987986	0.346880717316566	5	Sat1
0.00351112619314914	0.346345240453354	5	Rpa1
0.00646758964870141	0.346173909385877	5	4732463B04Rik
2.12174491218437e-07	0.344628462256608	5	Crtac1
5.7982846020932e-06	0.344543527144827	5	Lcorl
1.10160415224118e-16	0.343379941349531	5	Tmeff2
0.000196754588010829	0.342757899246173	5	Ppp2r3c
0.0018476799106905	0.341808408423759	5	Vac14
5.21667224558529e-10	0.341438105070005	5	Grm3
0.00417434599621079	0.340085688425563	5	Elf1
0.00729693400954399	0.339866796447127	5	Gm49085
0.00390112464459987	0.33880654901747	5	Gm26944
0.00426573332358348	0.338421872410828	5	Ncapd2
0.00955944464824274	0.338084765078742	5	Kctd9
0.00273559163984555	0.336778301452837	5	Ptgr2
0.00375370208948271	0.336749688340821	5	Gm16701.1
0.00114636732534448	0.335894839572846	5	Gpr176
0.000278714774948814	0.333206214818896	5	Gm16152
0.00134081559167932	0.333186955871645	5	Tsc2
2.22468589059407e-11	0.332820560241112	5	Cpne4
0.00647196762235315	0.332737388973399	5	2810432F15Rik
0.00545634503922519	0.332478942116254	5	Stac
3.519473015164e-08	0.332008022668077	5	Shb
0.00558651982715592	0.331614790223415	5	Olfr889
9.98071032581885e-05	0.330971260022524	5	Maml2
3.39032557111259e-08	0.330891996544759	5	Crim1
9.33889596328699e-13	0.328883929921949	5	Chrm3
0.000591871004336266	0.328308284131263	5	Tbc1d31
0.00503776269127949	0.328043443270897	5	Gm11457
5.0568708823123e-05	0.32704290592623	5	2900079G21Rik
0.00272282323989055	0.326766050981585	5	Efnb3
1.2517082449613e-06	0.324367678919015	5	Eps8
0.0032465267680629	0.322672343329672	5	Tcof1
3.69278256242697e-08	0.321717770603725	5	Sfmbt2
5.67615319085981e-48	0.321522874390407	5	Adgrl3
2.38485875770162e-06	0.319234738435222	5	Epb41l1
0.00103503098508491	0.318852949619422	5	Nuak1
1.74387249848389e-19	0.318781435424202	5	Il1rapl2
4.37777311712571e-08	0.3187729566828	5	Ppm1l
0.000205439529216489	0.318016587966679	5	Bmp6
0.00745098496430571	0.31782725164039	5	Tmtc4
0.00178987822293437	0.316275044972259	5	Slc27a1
0.0029735181778913	0.315840783861645	5	Hcfc2
0.000375292978841433	0.315114908050403	5	Gtf2e2
1.02970525060174e-08	0.31509054452288	5	Fam163a
0.00164861586020814	0.315079852275785	5	Golim4
0.000245850875398355	0.314702859908132	5	Fkbp5
0.000134705066667717	0.314568974243519	5	Slit2
1.59570590946703e-13	0.314076529830217	5	March1
1.01288934034613e-05	0.313419013552003	5	Pcbp3
1.90869236664986e-12	0.313301086525521	5	Necab1
0.0040615244747509	0.313179601593841	5	Fbxo16
0.00510156907768582	0.312930088462055	5	Pcdha11.1
1.72333765134384e-07	0.31238360148289	5	Lrrc3b
1.41235227265199e-05	0.312268434248913	5	Cd55
2.95572962824233e-06	0.312165840595633	5	Fndc3b
8.47534943009429e-09	0.3115010093591	5	Kctd8
0.000105199203175351	0.310275179590804	5	L3mbtl4
9.44580255682057e-05	0.309754444981867	5	Edem2
1.77644370779288e-08	0.309613566725778	5	9330182L06Rik
3.0938774716346e-10	0.30874891901764	5	Greb1l
0.00437132490767113	0.307515183269319	5	Elk3
6.46309427683788e-05	0.306066687140445	5	Man2a1
0.000308972073570735	0.305419171143245	5	Ankrd13a
0.00406522938197608	0.304451664961941	5	Plek
0.00266404041308684	0.302957988630326	5	Gm2694
9.52272261597234e-47	0.30264401969491	5	Nrg1
1.61309550382626e-25	0.302487493534422	5	Mgat4c
0.000128639035579839	0.301115871883902	5	Tcf4
0.000514619637652069	0.300718169947888	5	Trim7
0.00357452312227014	0.300471019888693	5	Sqle
2.28833234575498e-06	0.300250651130124	5	Pikfyve
9.80259251684899e-07	0.29923711482457	5	Bche
0.00695871244053572	0.29847563285857	5	B3gntl1
0.00212050344726772	0.298240309754619	5	Dnpep
2.72940311471088e-06	0.297543917174717	5	Eya3
0.00971015711263024	0.29750707321746	5	Cnr1
7.84062329944045e-07	0.296994469649451	5	Mpp7
0.000929720172213216	0.296976887441551	5	Dis3
6.66272998857845e-28	0.296707964591894	5	Kcnip4
1.55930696198076e-05	0.296472647299889	5	St6galnac3
9.56836697071978e-08	0.294717626037117	5	Zswim6
0.00585925095413634	0.294350826012439	5	Cdadc1
0.000199168024694048	0.293587677882272	5	Xpo5
0.00810250641420308	0.293042518640932	5	9430015G10Rik
0.000104860114051604	0.292739709554473	5	Fbn1
0.00105217404368811	0.2920332221493	5	Nrip1
0.000281689445265833	0.291878257712028	5	Mpped2
0.00569943686894964	0.291391902010853	5	E330009J07Rik
2.84047329205537e-07	0.291280375648446	5	Epb41l4a
0.000752035902095037	0.290344652395176	5	T2
0.0022202936202932	0.29009776599238	5	Trim67
6.91650014156241e-05	0.288446633191765	5	Tex2
0.000141146347124154	0.288395136466991	5	Lrrc42
2.70633582111881e-35	0.287896203770587	5	Dab1
4.64740771302632e-06	0.287856192098616	5	Tmem245
0.00097602329684466	0.287657690693903	5	Yeats4
0.000686368199272593	0.287583053829897	5	Glcci1
3.67269500237807e-31	0.287363651739938	5	Astn2
0.000187157469636572	0.286526449417749	5	Gpd2
0.00524407720052725	0.286023892021054	5	Usf2
0.00761430668248453	0.285852778205356	5	Rab10os
0.000167692254436562	0.285738708060053	5	Trps1
3.91159914143494e-05	0.28528910514705	5	Rgs20
0.000713073041156519	0.284901798764825	5	Rad21
0.00028730590214067	0.283641823601545	5	Fbxo34
0.00348747918440701	0.283590946157999	5	Zmpste24
3.10516863921073e-05	0.283283791013766	5	Stk3
0.00775335043165311	0.283168930215411	5	Nomo1
0.00462054124916304	0.28134049070443	5	Unc5a
0.00493627052406889	0.280544560466809	5	2310002F09Rik
0.00849872619959915	0.280505142210578	5	Zfp868
0.000626933349984697	0.279680009147539	5	Stk24
6.87702792036122e-06	0.279608347728991	5	Frmpd1
0.00401842075573302	0.278391251159499	5	Setd1b
7.08771559091686e-05	0.277545821705738	5	Shld2
5.04613210859974e-06	0.277079477380161	5	Diaph2
0.00817068509066588	0.276583984344007	5	Gm15246
3.71065639610213e-13	0.276159428430611	5	Myo16
1.95279288723688e-05	0.275948991604635	5	Ube2ql1
0.00370611867517939	0.275222338423873	5	Fam192a
0.00143918800322562	0.275050776217408	5	Wdr48
3.80575844835551e-05	0.274081973555307	5	Ankfy1
2.96813133502607e-10	0.274050366943407	5	Ttc28
2.09830472331655e-39	0.27365563012464	5	Grm7
0.000106046150090537	0.273537949734541	5	Lix1
3.2830880764757e-05	0.273192657266284	5	Epb41l5
0.000471094595184082	0.272897660896172	5	Tmem170b
2.92870482915797e-42	0.272738222955557	5	Cntn5
5.67140119153266e-09	0.272250987562722	5	Gpr45
0.00101240604881922	0.27224632176712	5	Socs7
3.27781622638002e-17	0.271799012437211	5	Car10
0.000319655545837511	0.271544673808106	5	Wwp2
0.000125821297297935	0.270943172537825	5	Peli1
0.00254777874046675	0.270900680850423	5	Lama3
5.2029311589607e-13	0.270239412515217	5	Fign
7.373305987927e-06	0.269495598728097	5	Mbip
9.63923360344922e-06	0.268926894886959	5	Fhod3
0.000168551373667829	0.268738000673357	5	Mitf
0.00222550661606138	0.268460674357421	5	Apaf1
0.00011167461079773	0.268426887257474	5	Jam2
0.00107075786755231	0.26800264688752	5	Clip4
0.0012783239442678	0.267978803838491	5	Shf
0.00651522993181943	0.267874829941941	5	Wdr59
8.20515655908324e-07	0.267545575696861	5	Frmd4b
7.66309496504978e-09	0.267499936273625	5	Gnal
0.000103759668987047	0.266526957866206	5	Ephb2
0.00266495298623146	0.265862232970364	5	Lmf1
0.00298341833562985	0.265414909290351	5	Atpaf1
3.70903675525985e-06	0.265128355315264	5	Prkg1
0.00744388031802956	0.26392307402044	5	Galns
0.00239337543918318	0.263532346758276	5	Rbm41
0.00951381746483485	0.263304702181337	5	Armc2
4.43251463365145e-06	0.263278255011464	5	Rnf217
0.000665741371063316	0.263073265001855	5	Hmgn1
1.99459382925853e-05	0.263004157457866	5	Slc2a3
0.000251947411342931	0.262566662584677	5	Me1
0.00349404244640436	0.262541273402014	5	Tmem260
0.00277985484556123	0.261110197095008	5	Nhsl1
4.42375860004529e-05	0.260835223358847	5	Plekhm3
2.90186332704253e-05	0.26081799879136	5	Dpp10
0.000491850066768232	0.260397723960059	5	Begain
1.52986447209399e-06	0.258981465129186	5	Map2k5
2.90354685332987e-10	0.258939437493942	5	Galnt13
0.00335242327196643	0.25854139414308	5	Dpf3
0.0076632593594699	0.258239959637435	5	Slc25a33
0.00380213762422981	0.257393617405545	5	Hps5
0.00356153203949226	0.256443499400754	5	Bicra
0.00174810996060196	0.256443189532748	5	Hrh2
4.18064398651674e-07	0.255685474459845	5	Eml5
9.60048530693759e-07	0.255644335321533	5	Foxn3
2.74339694114311e-06	0.254249564314298	5	Gng4
0.000834580493629756	0.254124116952209	5	Slc10a7
0.000502729395886175	0.253925878671261	5	Usp6nl
0.00489769634267809	0.25358836811129	5	Dgka
0.00480477790949375	0.253164736758283	5	Wtap
0.000553794590106839	0.25248092366239	5	Git2
0.00168039696995021	0.252076035837037	5	Lonrf1
2.44476677191016e-05	0.251752941847278	5	Dgkb
0.00130374950008615	0.2514759261195	5	Cdk5rap2
0.00080872447872842	0.249954682770251	5	Rab3ip
0.000826146328011533	0.249650230212796	5	Gabra5
0.000170303913764103	0.249504381361674	5	4931428F04Rik
0.00131174527234624	0.249234805405094	5	Erlin2
2.95412463980657e-06	0.248650204903902	5	Spock3
0.00155261926379688	0.248504254231127	5	Gm32647
0.00067666552062746	0.248182667400985	5	Clmp
0.000523771181563754	0.247445427291465	5	Gm11713
8.42152520664178e-13	0.246855007381852	5	Aff3
6.31734430537922e-05	0.246274072666819	5	Sptb
0.000114930165592676	0.246145469064196	5	Cdyl
0.00487748629198572	0.2457231250885	5	Patl1
7.57498536258799e-05	0.245022597929229	5	Gnb4
0.00446019685227464	0.244873109599512	5	Gm7854
0.00361487974867009	0.244654021453213	5	2700049A03Rik
0.000891003602526863	0.244136299793125	5	Gemin5
0.00623719427803328	0.243416066082571	5	Slc38a11
0.000265432545425898	0.243164241631395	5	Fnip1
0.00381502660606108	0.243074877583223	5	Tgfbr1
0.000259965326392261	0.242858601306241	5	Zfyve1
0.00031856782923388	0.242501969943595	5	Ust
0.000141128661443626	0.241228964469763	5	Elovl6
0.00291486827107588	0.240513941678646	5	Trmt11
0.000380760576496783	0.240096771604245	5	Chpt1
0.00182999332861067	0.239990226657403	5	Ttc39c
0.00142085738796077	0.239671794957088	5	Pard6g
9.55489486359587e-23	0.238872188484226	5	Tafa1
0.00222304629907656	0.238775584453112	5	Ttc7
0.000156064976879583	0.238578389930778	5	Zcchc14
0.0051689777168125	0.238479212130495	5	Pygo1
0.00946950653473798	0.238089837091395	5	Zhx1
3.52750384451199e-14	0.238054901401262	5	Edil3
0.00290643017907935	0.238021037879384	5	Mrps35
0.00123357333099514	0.237788284458805	5	Ezh2
0.000712892593818888	0.237785093167577	5	Slc37a1
0.0010646669701708	0.237149225372754	5	Pfkfb4
0.000752662287282881	0.236175070069106	5	A730056A06Rik
0.00684579807281736	0.236135148797764	5	Sgsm3
1.9484268116037e-05	0.235506785052832	5	Pdlim5
8.99146288978391e-11	0.235492833570528	5	Tmem132b
0.00516149479301358	0.235224045492878	5	Gm31152
0.00154925452797644	0.234994004637856	5	Mta3
1.43250534039508e-35	0.23362969055907	5	Nlgn1
8.10769465620729e-05	0.233577973804315	5	Rnf144a
0.000254522496749569	0.233453347756725	5	Tmem65
0.00469879944223892	0.233221362546428	5	Tgfbr3
1.72464704338286e-07	0.232559692667003	5	Hs3st4
7.6893287073731e-06	0.232400268564924	5	Gab2
3.53595963638192e-06	0.232311861128649	5	Slc44a5
0.00323455658479232	0.232140636434564	5	Dok5
6.28682664822013e-10	0.232097620757056	5	Col25a1
0.00024977698716159	0.231798495938428	5	Hmbox1
4.74446515947532e-05	0.230366973472686	5	Anapc10
0.00724947596175565	0.230277270339499	5	Alad
6.74717891419226e-10	0.22987598613761	5	Sash1
5.54797004901595e-24	0.229133466131749	5	Shisa9
0.00030304251690535	0.22904372277381	5	Tmem132cos
0.00207775278505696	0.228402812842247	5	Ubr4
0.00107052181953618	0.227753463840389	5	Narf
0.00346057230620698	0.22765598743764	5	Mtmr12
0.00136836570370156	0.226994362789184	5	Rps6ka5
7.9036222852803e-05	0.226755080937936	5	Atp11c
3.93111103579748e-12	0.226434830444973	5	Gabrb3
3.21921946428592e-05	0.226255775554039	5	Hs6st1
0.000785837136990575	0.225925033722334	5	Taf3
0.000847840917779018	0.225512571580371	5	Ccdc82
0.00478093066461862	0.225442896920997	5	Cd302
0.0096014555826244	0.225182169073247	5	Mboat7
1.65974188079193e-06	0.225123243924139	5	Sox2ot
5.02096784146583e-05	0.224953954003376	5	4933406I18Rik
0.00423193120888765	0.22465573976277	5	Kcna6
0.00231151513481649	0.224187691830784	5	Prpsap2
0.000186089297895834	0.223632929277448	5	Prune2
0.00356694700109415	0.223222111842258	5	Adamts6
0.00193885240911805	0.223121840272921	5	Ptch1
0.00549912279976913	0.22306208910866	5	Vta1
0.0009070034425431	0.22277408554795	5	Shroom3
1.11571740422146e-06	0.222035377744803	5	Nectin3
0.000214099557517913	0.221870589447925	5	Ints6
0.00379477293417783	0.221486921446684	5	Tshz2
0.000990313876350646	0.221268063529906	5	Mtss2
3.38337465684079e-10	0.219862476164148	5	Ext1
0.00165860490995374	0.219739262261371	5	Rcbtb2
2.15950526832896e-12	0.219631653869111	5	Nkain2
0.00520359924555682	0.219291638647889	5	Tead1
0.00541491918517916	0.219148516275346	5	Cdk19
0.00118480346607065	0.218814427703139	5	Hic2
2.77263269998521e-11	0.218769888298331	5	Cdh8
0.00150872367922388	0.218370656259929	5	Zfp652
0.00371810301131376	0.217577060675834	5	Gm45352
7.93141471110437e-05	0.217378424857884	5	Xkr6
9.56887260848914e-08	0.216763406001069	5	Cntnap4
0.000355804691110205	0.215984936637973	5	Iqsec3
0.00205868344250142	0.215720089392215	5	Uty
0.00132044671467882	0.215685824067342	5	Bmper
0.00271700066502248	0.215211869032443	5	Arhgef28
0.00841485712331414	0.214958817343804	5	Mei4
0.000530462273976023	0.214682993017284	5	Dlg1
1.92289745755486e-05	0.214433816743673	5	Gabrb1
0.00177456529916764	0.214020909321057	5	Eif4e3
0.000205667951305548	0.213502412338058	5	Plekhh1
0.00394378523477485	0.213029292247859	5	Adamtsl1
0.00331688351410706	0.212211455100168	5	Rttn
0.00997252861027368	0.211334908952053	5	Gpbp1l1
3.06063876301478e-05	0.21132175920234	5	Smyd3
0.00127318313564629	0.211312174703521	5	Mios
0.00404763398984839	0.21119201761969	5	Kctd1
0.00151666190598344	0.210990625065985	5	Hace1
1.5162892104101e-11	0.210756099043969	5	Gpc5
0.00552427669221178	0.21062194702164	5	Lrrc28
0.000442071451171403	0.209927319598873	5	Prkar2a
0.00175325398846029	0.209917069589014	5	Cacna1h
0.0082663793140213	0.208817715216328	5	Phf8
0.00826428810907696	0.207414200693978	5	Pex26
0.00759580883946362	0.206896532587341	5	Pola1
0.000653093145106148	0.206815870592871	5	Trpc5
0.00239908908750501	0.20676632757768	5	Pip4p2
2.49042181305642e-06	0.206676860706963	5	March3
0.0051683516527939	0.206664648108574	5	Tiam2
0.00817181237021838	0.205980129723062	5	Vgll4
1.39073164940319e-11	0.205961918086682	5	Atxn1
0.00749775668732214	0.204781837414555	5	Dchs1
7.16382366682085e-15	0.204397863514223	5	Samd5
1.29225347795483e-07	0.20432576571643	5	Zfp385b
0.00231812188402861	0.203849621974355	5	Slc30a6
0.00245644506990613	0.203733248011367	5	Slc39a11
0.00278943478256862	0.203636908114225	5	Tbck
0.000104060041247921	0.203406564736415	5	Tmem108
0.0010122850203436	0.201709918835615	5	Gm49692
0.00220660086632053	0.201486433211795	5	Gak
5.35974739747917e-06	0.20146769961099	5	Epha10
0.00151828816435034	0.201221246747335	5	Psen1
0.00191492694619195	0.201172918240302	5	Cep192
0.000305764444663402	0.201126042264536	5	Rtn4rl1
0.0094380495233261	0.200977043325937	5	Tert
4.65178712116812e-05	0.200757259280146	5	Phip
0.000891513516888607	0.200653183105142	5	Afg1l
0.00274637288772984	0.200631181947097	5	Smyd1
0.000149718118835986	0.200112153596883	5	Lgi2
6.39581257306422e-15	0.200063648760054	5	Rora
0.000137227790519277	0.199046874638812	5	Gdpd1
0.00216099427280464	0.19878050726269	5	Tubgcp4
0.00186764465780864	0.197535224917359	5	Mrps9
0.00534019079595897	0.1971662851828	5	Tdrd7
0.00475875884722153	0.19674520019172	5	Dpy19l4
0.000281780554173452	0.196700949740048	5	Thsd7b
0.00561069660868465	0.196598043691491	5	Drosha
0.00241035631496649	0.196499363393399	5	Napb
0.00345447048565671	0.196158655733611	5	Dram2
3.59543984967684e-09	0.1953484884677	5	Grm8
4.37444934862986e-08	0.195204886180723	5	Cacna1e
0.00687437171737228	0.195159703558217	5	Rnf19b
5.99260518556156e-09	0.194743879504395	5	Atp8a2
0.00183048899017889	0.194730868926424	5	Exoc1
0.0096560176902702	0.194203545625192	5	Dhx35
0.00201144165061036	0.194160151234398	5	Tmem67
0.00272955468856125	0.194127610150745	5	Zkscan3
0.000145218963524898	0.19401839318288	5	Lhx9
0.00716419259293344	0.193977833490098	5	Dpy30
0.000677347105530375	0.192153891329069	5	Sesn1
0.00089542333946459	0.191572848788557	5	Fam102b
5.23190886411857e-08	0.191359835504176	5	Rbms1
0.00716132014753267	0.191086374401783	5	Gm5441
5.31925249088526e-07	0.190602390408377	5	Cpne8
0.00540379409729803	0.190088347353023	5	Pdzrn4
4.86095578937076e-05	0.190053422156435	5	Camkmt
0.0023573027597821	0.189925145087339	5	Sh3bgrl2
2.33898048295699e-08	0.189308899613475	5	Lhfp
1.71603547215253e-11	0.18929805132845	5	Gramd1b
0.00273205576634168	0.188935417844855	5	Gpr155
9.07178221023705e-05	0.188824768618921	5	Arhgap10
0.00760881672799798	0.188647712489922	5	Tspyl2
0.00249561987803078	0.187584262282909	5	Tm9sf2
0.000176242661663321	0.187323849325683	5	Slc16a7
3.14785890921979e-20	0.187294690128457	5	Hs6st3
0.00538252333241147	0.187278669885641	5	Gm38393
0.000292330693658952	0.187103538489507	5	Mtus2
0.0023704416465838	0.186246799848005	5	Rnf38
1.37223705316321e-05	0.186107005507594	5	Rtl4
0.00287239382381961	0.185539774017439	5	Prr16
0.00138590781775677	0.185315247490509	5	Ap2b1
0.00318929288633526	0.185131126329525	5	Ndufb3
0.00109418772847537	0.185115622896695	5	Arfgef2
0.00798701776171488	0.184704499373824	5	Ptpn2
0.000213917054795016	0.18456472373544	5	Ctif
1.39320285497721e-05	0.184414232905706	5	Pcnx
0.00119049782180009	0.184241855188168	5	2210408I21Rik
0.000836173803873565	0.184014689626128	5	Atp11a
5.90473760894135e-11	0.183834635057572	5	Slc35f1
2.52070878412936e-05	0.183694873230297	5	Cobl
0.000523307317205835	0.183518012551377	5	Slc12a6
0.00199390471682363	0.183441385241706	5	Ercc6l2
0.000398591766491991	0.182741256421094	5	Czib
0.00197948674729226	0.18243951847628	5	Depdc5
8.98557460019555e-07	0.182115360953253	5	D430041D05Rik
0.00814226490017635	0.182065202758599	5	Lrig1
0.00920440305952571	0.181735446586379	5	B3gat2
0.00319937033815239	0.181128092137079	5	Cnot6l
0.00864106675542746	0.180985404844119	5	BC002059
0.000192986090018445	0.180844314090881	5	Wnk1
0.00151241184959278	0.18046064684226	5	Prpf19
0.000537194658635528	0.179434470125157	5	Srsf12
0.00120339626146725	0.179360815793741	5	Gm47591
0.00173372032311632	0.178681153507787	5	Zdbf2
0.00445180493849726	0.178458606192152	5	Celf6
0.00427730937468265	0.178172966016213	5	Cep104
0.00287711348460829	0.177930045270887	5	Cdkl3
0.00184168049419576	0.177746479458982	5	Sh3bp5
0.00104284680037922	0.17723294594359	5	Ppp3cc
8.20552867731583e-07	0.176983449102666	5	Tln2
0.00144293117593664	0.176853459800744	5	Syn3
0.00238586683139919	0.176510945914674	5	Fam171a1
0.00209714202294204	0.175984849032679	5	Neto2
0.00270205651845358	0.175844686417927	5	Jdp2
9.97842631202148e-06	0.175263244114949	5	Ptprj
[truncated: 279 more rows]

## Sheet: cluster 6 marker genes
p_val	avg_log2FC	cluster	gene
[truncated: 534 more rows]

[truncated: 9 more sheets: cluster 7 marker genes, cluster 0 GO, cluster 1 GO, cluster 2 GO, cluster 3 GO, cluster 4 GO, cluster 5 GO, cluster 6 GO, cluster 7 GO]
