# Supplementary material for: Developmental emergence of first- and higher-order thalamic neuron molecular identities
Source: Development. 2024 Sep 30;151(18):dev202764. doi: 10.1242/dev.202764 (PMC11463969; doi:10.1242/dev.202764)
Supplement: Table S19. P7 LG subclusters Ctl. Vs. Enu. differentially expressed genes list and associated biological processes (related to Fig. S15). [file develop-151-202764-TableS19.xlsx]

## Sheet: LG P7 Ctrl vs Enu Cluster 0
	p_val	avg_log2FC	pct.1	pct.2	p_val_adj
Pde10a	9.81504816806174e-201	1.1853553496519	0.988	0.909	2.50332803526415e-196
Cwc22	3.47998234153112e-35	0.839298313222084	0.58	0.419	8.87569496207511e-31
Dcc	3.2066223761265e-62	0.839175486237542	0.802	0.537	8.17849037031063e-58
Hmcn1	5.47068302952622e-90	0.781454812825568	0.924	0.72	1.39529770668066e-85
Kcnn3	1.72410405034947e-101	0.77032773570648	0.714	0.333	4.39732738041632e-97
Ebf1	4.82710500632932e-85	0.756370911106595	0.987	0.872	1.23115313186429e-80
Osbpl3	1.57797661101915e-99	0.735061016435333	0.692	0.31	4.02462934640435e-95
Sorcs3	5.68951813995253e-104	0.717830022614553	0.989	0.885	1.45111160159489e-99
Shisa6	1.42476466633622e-59	0.659623293411678	0.633	0.333	3.63386228149052e-55
Kcnj6	5.26142452997302e-98	0.634177569353801	0.998	0.941	1.34192632636962e-93
Colec12	4.86060345393094e-63	0.617521875173565	0.914	0.65	1.23969691092509e-58
Plekhg1	1.49857633298474e-66	0.609823137968461	0.869	0.661	3.82211893727757e-62
Sgcd	7.11723447728651e-62	0.607975101258283	0.961	0.871	1.81525065343192e-57
Schip1	5.72256446829522e-84	0.590877456961772	0.999	0.992	1.4595400676387e-79
BC005561	1.88519602302902e-68	0.582278958907126	0.909	0.779	4.80819245673551e-64
Thsd7b	6.8320121989623e-45	0.577330712415071	0.771	0.557	1.74250471134533e-40
Chrm2	5.58928603289772e-40	0.509533904426062	0.507	0.256	1.42554740269056e-35
Bcl2	2.00558676131277e-46	0.498381535107253	0.605	0.335	5.11524903472822e-42
Aff2	2.47543643264945e-37	0.488519313103238	0.86	0.747	6.31360062147243e-33
Ctnna3	7.49373783554327e-36	0.483114174240526	0.579	0.361	1.91127783495531e-31
Vsnl1	1.37688687929388e-38	0.481629137081365	0.793	0.625	3.51174998563905e-34
Dgkg	2.43451373535727e-53	0.476298451840302	0.322	0.085	6.20922728202871e-49
Mir670hg	1.14159173871816e-39	0.475905283132172	0.548	0.327	2.91162972960067e-35
Tafa4	9.20144394002367e-37	0.472268894622698	0.677	0.466	2.34682827690304e-32
Ryr3	2.51734862994268e-73	0.455884121904405	0.999	0.991	6.42049768066882e-69
Lrrtm3	5.04906895428968e-33	0.455084413841264	0.7	0.484	1.28776503679158e-28
Ahi1	9.56714161257333e-72	0.449440466426602	0.998	0.992	2.44009946828683e-67
Ak5	2.00336619913928e-32	0.430415742322541	0.813	0.652	5.10958549090473e-28
Kcnab1	4.221757921292e-22	0.423168722411335	0.631	0.463	1.07675935782553e-17
Specc1	8.4317043639554e-28	0.419934710341723	0.766	0.648	2.15050619802682e-23
Spred2	8.49125768059851e-43	0.4091763400122	0.469	0.227	2.16569527143665e-38
Kcnip4	2.70793981852913e-25	0.406465550793146	0.998	0.994	6.90660050715854e-21
Cdh4	4.92414859235736e-25	0.399247526539961	0.786	0.649	1.25590409848074e-20
Prickle1	1.35953121600861e-37	0.391217226932481	0.959	0.926	3.46748436642996e-33
Tafa1	1.42344369481424e-49	0.375273612741946	1	1	3.63049314362371e-45
Gm20642	5.55659440482764e-27	0.371187590651706	0.899	0.839	1.41720940295129e-22
Psd3	1.10745047244037e-33	0.370639755717807	0.9	0.844	2.82455242995917e-29
Olfm3	2.27745635601107e-29	0.367100857691307	0.992	0.986	5.80865243600624e-25
A530058N18Rik	8.57450102021708e-32	0.362964141014885	0.59	0.389	2.18692648520637e-27
Shc3	1.00510351676052e-62	0.360374936668418	0.236	0.022	2.5635165194977e-58
Pdlim5	4.52074109438858e-23	0.359759217962459	0.65	0.501	1.15301501612381e-18
Bach2	2.45501352023968e-31	0.359224297020355	0.947	0.901	6.26151198337129e-27
Nrg3os	4.46040115750686e-31	0.359214730232869	0.912	0.822	1.13762531522212e-26
Prr16	2.96421485210175e-15	0.352319049096012	0.324	0.192	7.5602299802855e-11
Ptpn5	4.30772035871564e-28	0.351986942210104	0.535	0.357	1.09868407749042e-23
Chst2	1.42697484628777e-29	0.351024899987154	0.493	0.308	3.63949934545697e-25
Rtl4	2.02570339999379e-16	0.350334005204557	0.716	0.573	5.16655652168417e-12
Ccdc141	5.11411012822635e-26	0.345936916365579	0.366	0.189	1.30435378820413e-21
1500004A13Rik	1.38972061610607e-19	0.345277243503133	0.659	0.533	3.54448243137852e-15
Fam135b	2.50058661009145e-24	0.332638806157587	0.947	0.899	6.37774614903825e-20
Srrm2	5.23498342414842e-38	0.327901322918432	0.995	0.989	1.33518252232906e-33
Pak3	3.18500552939048e-36	0.319685472868047	0.993	0.983	8.12335660271042e-32
Nrxn3	1.69419930946745e-98	0.315410672646388	1	1	4.32105533879673e-94
Epha5	1.19640244177273e-20	0.310953131087865	0.976	0.95	3.05142442774135e-16
Kcnh8	4.67829022445098e-21	0.310461295856196	0.97	0.944	1.19319792174622e-16
Spred1	1.53323826524931e-24	0.309927694456268	0.431	0.258	3.91052419551837e-20
Hcrtr2	1.06418335196587e-42	0.309744447447479	0.241	0.051	2.71419963918895e-38
Cit	2.56239152705759e-21	0.307644824793683	0.899	0.846	6.53537958976037e-17
4930447C04Rik	3.10107581777589e-13	0.30628950444656	0.498	0.373	7.90929387323741e-09
Fbn2	1.12025900242874e-16	0.304112299153855	0.748	0.651	2.85722058569451e-12
Gpc6	3.13995029667014e-10	0.300135261703513	0.798	0.749	8.0084432316572e-06
Cotl1	1.29541772083153e-16	0.29898563773256	0.504	0.383	3.30396289698081e-12
Pam	5.44732210110894e-23	0.292641533280658	0.972	0.953	1.38933950188784e-18
Pappa	1.75476037612838e-16	0.292596389609217	0.523	0.373	4.47551633931544e-12
Tgfb2	3.87463018900399e-17	0.289515836433845	0.485	0.339	9.88224429705469e-13
Mast2	1.50230995754172e-25	0.288812000929694	0.922	0.875	3.83164154671015e-21
Tafa5	9.16360568000185e-22	0.288553052642894	0.909	0.835	2.33717762868447e-17
Pitpnc1	1.55356322016135e-25	0.288124986884639	0.991	0.986	3.96236299302152e-21
Prkg1	1.72182852431733e-12	0.286458716317966	0.335	0.218	4.39152365127136e-08
Slc22a23	1.13817053623309e-17	0.286230473041885	0.901	0.837	2.9029039526625e-13
Uty	4.40937635202678e-13	0.284081738979456	0.482	0.348	1.12461143858443e-08
Ube3a	1.96224497414691e-21	0.282545047094471	0.966	0.951	5.00470580656168e-17
Syn2	9.99285466985576e-17	0.278208019689681	0.892	0.819	2.54867758354671e-12
Moxd1	3.13612446970546e-30	0.277099375012529	0.23	0.072	7.99868545998377e-26
Etv6	5.82202420917915e-13	0.277096101763828	0.567	0.476	1.48490727455114e-08
Airn	7.66250499816412e-11	0.276830432612668	0.581	0.482	1.95432189978176e-06
Trpc5	4.86160227859095e-11	0.274477112521503	0.465	0.347	1.23995166115462e-06
Frmd4a	3.06777571364049e-39	0.274056285816505	1	1	7.82436195764006e-35
Map3k20	8.21190103381641e-13	0.273818729178454	0.58	0.483	2.09444535867488e-08
Prkd1	1.88312484251938e-11	0.273107452153165	0.428	0.318	4.80290991084568e-07
Gm48749	7.22759348931292e-14	0.272399434516314	0.715	0.635	1.84339771944926e-09
Ptchd4	3.64768185274032e-14	0.271769964232567	0.839	0.765	9.3034125654142e-10
Trpc3	6.92473338312133e-16	0.269067848755429	0.854	0.805	1.76615324936509e-11
Sorcs1	1.86933075251596e-22	0.268104327596438	0.995	0.981	4.76772808429195e-18
Cadm2	3.30307560551027e-57	0.267081812294617	1	1	8.42449433185396e-53
Ptpn4	2.66185634833486e-19	0.266808113927514	0.987	0.976	6.78906461642806e-15
Hsd17b12	3.39244139945384e-26	0.26637762971012	0.3	0.135	8.65242178930702e-22
Srsf7	3.60598479449265e-18	0.265203886592775	0.857	0.791	9.19706421835352e-14
Kcnk9	5.4078308515289e-26	0.264127203580863	0.272	0.111	1.37926725868245e-21
9530059O14Rik	6.63699461028638e-25	0.263801027874956	0.982	0.974	1.69276547535354e-20
Peg3	6.06617905407499e-17	0.263393489627743	0.906	0.851	1.54717896774183e-12
Sh2d4b	6.499018564723e-11	0.262896476660136	0.813	0.772	1.6575746849326e-06
Nefm	1.31002932972087e-09	0.262591377104351	0.529	0.449	3.34122980545307e-05
Slc4a4	3.86107079065278e-27	0.262046530157132	0.246	0.09	9.84766105155992e-23
Myt1l	1.32956459330332e-22	0.261864495063866	0.996	0.985	3.39105449522012e-18
Arid5b	4.00930738986878e-14	0.260460935001138	0.379	0.256	1.02257384978603e-09
Alk	6.91238366166748e-21	0.259998627908626	0.219	0.088	1.76300345290829e-16
Lrp1b	7.11496228236678e-44	0.259581192859983	1	1	1.81467113011765e-39
Gm2912	1.0979885131343e-17	0.257593372944463	0.472	0.326	2.80041970274902e-13
P2ry14	9.03651487220975e-13	0.256015629080571	0.479	0.372	2.3047631181571e-08
Kirrel3	6.88902711464685e-14	0.255251051896269	0.228	0.119	1.75704636559068e-09
Eif2s3y	1.56738346912601e-13	0.253095839702207	0.496	0.351	3.99761153800589e-09
Sgk1	1.18004578456972e-14	0.25174747157812	0.874	0.794	3.00970677354506e-10
Srsf11	2.5929871759401e-19	0.251657171102957	0.935	0.916	6.61341379223522e-15
Adcy2	1.87301443346556e-68	-0.797183715105755	0.326	0.683	4.77712331255391e-64
Cacna2d3	5.98036576134731e-66	-0.623812910933425	0.892	0.979	1.52529228743163e-61
Gm20754	2.08453508097208e-49	-0.574749696616471	0.947	0.978	5.31660672401928e-45
Stxbp6	5.73983711994274e-51	-0.568549100510815	0.755	0.916	1.4639454574414e-46
Xist	1.72734570782313e-22	-0.562069898010827	0.389	0.582	4.40559522780288e-18
Igsf21	8.3557315276494e-55	-0.513702074777903	0.767	0.911	2.13112932612698e-50
Tmem132b	1.08390632964907e-66	-0.494107203630265	0.966	0.995	2.76450309376996e-62
Cntnap5a	4.81175877583081e-27	-0.490890610612271	0.957	0.985	1.22723907577565e-22
Prkag2	1.50528749804226e-63	-0.485598018592905	0.959	0.988	3.83923576375678e-59
Pik3r3	1.32938587845913e-34	-0.479690786545569	0.366	0.61	3.39059868301002e-30
Asic2	5.49074283794965e-37	-0.455609182849104	0.94	0.979	1.40041396081906e-32
Lrrc4c	4.60067008451902e-40	-0.446279278006729	0.999	0.999	1.17340090505658e-35
Chrm3	2.39052064540216e-32	-0.442969470729069	0.811	0.924	6.0970229060982e-28
Gabrb1	1.9487162701336e-29	-0.436114966711337	0.901	0.958	4.97020084697575e-25
Galntl6	9.720944865487e-31	-0.434621955349032	0.953	0.98	2.47932698794246e-26
Gm42418	5.13275887000394e-98	-0.424577460266577	1	1	1.30911014979451e-93
Pik3c2g	2.66852363229096e-46	-0.41884437140915	0.102	0.371	6.80606952415808e-42
Fam189a1	6.04385027123115e-52	-0.411851577389781	0.984	0.994	1.54148401167751e-47
Robo2	5.28261271806884e-52	-0.40869315571536	0.993	0.998	1.34733037374346e-47
Sorcs2	7.41173427744145e-43	-0.402298168858329	0.931	0.981	1.89036282746144e-38
Edil3	1.11940809312465e-37	-0.38552044412667	0.986	0.994	2.85505034151443e-33
Egfem1	2.55317379853915e-68	-0.360679090063941	1	1	6.5118697731741e-64
Grm8	2.18599024050505e-44	-0.356745452700788	0.995	0.997	5.57536810840813e-40
Cdh12	7.68192967912898e-21	-0.354366583267845	0.397	0.597	1.95927616466185e-16
Sgcz	1.29540154448316e-13	-0.346768436839842	0.872	0.926	3.3039216392043e-09
Ldb2	4.07646090342868e-18	-0.344970763469351	0.241	0.408	1.03970135341948e-13
Mgat5b	1.07577748727083e-29	-0.341603743332122	0.82	0.907	2.74377048128425e-25
Syn3	4.33189398876461e-20	-0.338564005634752	0.665	0.804	1.10484956183441e-15
Cntnap2	3.92318920204995e-108	-0.334665737882967	1	1	1.00060940598284e-103
Epha6	3.11017045857164e-14	-0.327094061795865	0.585	0.715	7.93248975458698e-10
Pard3	1.03387171164131e-19	-0.326969565102692	0.706	0.851	2.63688980054116e-15
Rxfp1	2.18360114321485e-17	-0.322295737045858	0.354	0.528	5.56927471576948e-13
Slc44a5	2.49980619378485e-16	-0.319746298508347	0.663	0.781	6.37575569724826e-12
Pou2f2	4.67681899028631e-24	-0.310708577488861	0.807	0.918	1.19282268347252e-19
Rnf220	7.71546558921179e-49	-0.3066823804189	0.999	1	1.96782949852847e-44
Crim1	2.90558546042791e-16	-0.301212180989451	0.625	0.75	7.41069571682137e-12
Cecr2	2.08728856569946e-17	-0.298966792525881	0.551	0.703	5.32362948681648e-13
Mgat4c	1.94786100603686e-20	-0.297922452561688	0.991	0.997	4.96801949589701e-16
Ralyl	1.97047222814125e-19	-0.297364595004441	0.946	0.978	5.02568941787427e-15
Galnt18	2.68887883113723e-16	-0.291031334839965	0.758	0.863	6.85798545881551e-12
Gas7	3.04747283529002e-19	-0.289521493731842	0.478	0.667	7.77257946640719e-15
Cmss1	7.9171127404233e-25	-0.2865492015057	0.979	0.993	2.01925960444496e-20
Dcdc2a	2.56526458510048e-16	-0.280736548459439	0.334	0.51	6.54270732429878e-12
Cdh8	1.78640074789928e-19	-0.280360882615408	0.982	0.987	4.55621510751711e-15
Arl15	5.9549327454007e-19	-0.276463136202058	0.854	0.917	1.51880559671445e-14
Plekha5	7.98159363824195e-33	-0.274331647337405	0.993	0.998	2.03570545743361e-28
Mpp7	1.02498485788011e-16	-0.273032955812954	0.606	0.753	2.61422388002323e-12
Pcdh15	1.42786576707349e-10	-0.265596972051583	0.839	0.906	3.64177163892094e-06
Galnt17	1.86087327710516e-16	-0.265420646037647	0.901	0.947	4.7461572932567e-12
Fgf13	1.18575920340509e-24	-0.265107953415989	0.996	0.995	3.02427884828467e-20
Sox5	2.89234556783204e-29	-0.265023059711888	0.999	1	7.37692737075563e-25
Epb41	4.25976295669455e-19	-0.264926357844416	0.24	0.429	1.08645254210494e-14
Lrrtm4	2.01721953608372e-07	-0.26339116094351	0.874	0.908	0.00514491842678154
Dlgap1	4.16509464613584e-37	-0.260993442808309	1	1	1.06230738949694e-32
Tspan9	4.07238679286046e-17	-0.258266763633448	0.456	0.631	1.03866225151906e-12
Arhgap26	1.1290690331979e-29	-0.257757234148206	0.997	0.999	2.87969056917125e-25
Shb	1.583822296953e-16	-0.25758776900184	0.522	0.685	4.03953876837863e-12
Mxd4	1.08447528821474e-21	-0.256228602415465	0.183	0.374	2.76595422259169e-17
Dlgap4	4.46113195934479e-21	-0.255423388246196	0.956	0.98	1.13781170623089e-16
Slc43a2	2.14033940776842e-16	-0.254225294418029	0.793	0.879	5.45893565951336e-12
Gm30382	5.80707607361685e-14	-0.253439332430713	0.291	0.451	1.48109475257598e-09
Kcnq5	5.46491270696453e-06	-0.25285966884255	0.266	0.357	0.13938259859113
Ptprt	1.71359022464793e-14	-0.251597339432948	0.282	0.435	4.37051186796453e-10

## Sheet: Cluster 0 GO Control versus Enu
Term	PValue	Genes	Fold Enrichment
GO:0034220~ion transmembrane transport	1.3821521416431537E-4	TRPC5, KCNJ6, TRPC3, KCNK9, KCNH8, KCNIP4, KCNAB1, KCNN3, RYR3	5.880920031055901
GO:0006811~ion transport	3.922568474889631E-4	SLC22A23, TRPC5, KCNJ6, TRPC3, KCNK9, KCNH8, KCNIP4, KCNAB1, KCNN3, SLC4A4, RYR3	3.9918972332015814
GO:0006813~potassium ion transport	4.0192504618096083E-4	KCNJ6, KCNK9, KCNH8, KCNIP4, KCNAB1, KCNN3	9.545841209829868
GO:0060325~face morphogenesis	8.942115365143219E-4	TGFB2, SCHIP1, ARID5B, PRICKLE1	20.90993788819876
GO:0016310~phosphorylation	0.0010213529322097817	ALK, DGKG, EPHA5, MAST2, MAP3K20, PRKD1, AK5, PAK3, SGK1, PRKG1, CIT	3.52569025706125
GO:0016358~dendrite development	0.002063268846671116	PRICKLE1, PAK3, PRKG1, CIT	15.682453416149068
GO:0098609~cell-cell adhesion	0.0028900578192789647	KIRREL3, CDH4, DCC, BCL2, CTNNA3, PRICKLE1	6.127098078867543
GO:0006468~protein phosphorylation	0.006992688800863065	ALK, EPHA5, MAST2, MAP3K20, PRKD1, PAK3, SGK1, PRKG1, CIT	3.176831399412834
GO:0032956~regulation of actin cytoskeleton organization	0.00832105871686504	EPHA5, TGFB2, PAK3, PAM	9.545841209829868
GO:0007275~multicellular organism development	0.010478569580056614	ALK, EPHA5, AHI1, SPRED2, CDH4, SPRED1, DCC, MYT1L, EBF1, PAK3, 4930447C04RIK, CIT	2.3929629190854165
GO:0035556~intracellular signal transduction	0.012317457197236453	DGKG, SHC3, MAST2, MAP3K20, PRKD1, PAK3, SGK1	3.6247180065627562
GO:0007169~transmembrane receptor protein tyrosine kinase signaling pathway	0.01253281547873089	ALK, EPHA5, AHI1, SHC3	8.20763917106867
GO:0055085~transmembrane transport	0.016248126522282427	SLC22A23, TRPC5, TRPC3, KCNH8, KCNAB1, SLC4A4, RYR3	3.4077171502940327
GO:0090311~regulation of protein deacetylation	0.017900600292925416	SPRED2, SPRED1	109.77717391304347
GO:0007010~cytoskeleton organization	0.01815338564004592	MAST2, MAP3K20, NEFM, PRICKLE1	7.1399787910922585
GO:0071805~potassium ion transmembrane transport	0.01933942568995683	KCNK9, KCNH8, KCNIP4, KCNN3	6.969979296066253
GO:0051480~regulation of cytosolic calcium ion concentration	0.01979811232335114	TRPC5, TRPC3, HCRTR2	13.722146739130435
GO:1902747~negative regulation of lens fiber cell differentiation	0.026731686433881456	SPRED2, SPRED1	73.18478260869566
GO:0009966~regulation of signal transduction	0.02729246304747317	SPRED2, SPRED1, GPC6	11.555491990846681
GO:0086003~cardiac muscle cell contraction	0.031117731922027207	SGCD, UTY	62.72981366459627
GO:0030326~embryonic limb morphogenesis	0.0328242969964736	FBN2, TGFB2, PRICKLE1	10.45496894409938
GO:0016477~cell migration	0.039091612730277545	TGFB2, BCL2, CTNNA3, PRICKLE1, GPC6	3.879052081732985
GO:0007156~homophilic cell adhesion via plasma membrane adhesion molecules	0.040947928581888976	KIRREL3, CDH4, CADM2, HMCN1	5.196552611268331
GO:0008380~RNA splicing	0.04125069419270369	SRRM2, CWC22, SRSF7, SRSF11, AFF2	3.8117074275362315
GO:0048666~neuron development	0.04186095220262933	DGKG, TGFB2, MYT1L	9.148097826086955
GO:0018105~peptidyl-serine phosphorylation	0.04277281741821366	MAST2, BCL2, PRKD1, SGK1	5.105915065722952
GO:0001822~kidney development	0.049145785638449554	TGFB2, SCHIP1, BCL2, ARID5B	4.82537028189202
GO:0043517~positive regulation of DNA damage response, signal transduction by p53 class mediator	0.052756434249287616	SPRED2, SPRED1	36.59239130434783
GO:0050774~negative regulation of dendrite morphogenesis	0.052756434249287616	TRPC5, CIT	36.59239130434783
GO:0010976~positive regulation of neuron projection development	0.053180517960841917	AHI1, DCC, PRKD1, PTPN5	4.671369102682701
GO:0008152~metabolic process	0.055256231895447455	PDE10A, PAK3, PAM, PRKG1	4.597996813111768
GO:0007611~learning or memory	0.05632975760781629	SHC3, KCNAB1, AFF2	7.7489769820971865
GO:0048812~neuron projection morphogenesis	0.05632975760781629	KIRREL3, PRICKLE1, SGK1	7.7489769820971865
GO:0007411~axon guidance	0.06171268825473105	EPHA5, TGFB2, CDH4, DCC	4.391086956521739
GO:0030097~hemopoiesis	0.06474242276458539	KIRREL3, TGFB2, BCL2	7.159380907372401
GO:0010469~regulation of receptor activity	0.06550950413730823	TAFA4, TAFA1	29.273913043478263
GO:0061049~cell growth involved in cardiac muscle cell development	0.06550950413730823	PDLIM5, PRKG1	29.273913043478263
GO:1904753~negative regulation of vascular associated smooth muscle cell migration	0.06550950413730823	TAFA5, PRKG1	29.273913043478263
GO:0021766~hippocampus development	0.06597696397367758	ALK, KIRREL3, EPHA5	7.082398316970547
GO:0007165~signal transduction	0.06842079778501756	DGKG, CHRM2, TGFB2, PDE10A, OLFM3, TAFA5, P2RY14, PTPN5, HCRTR2, PITPNC1, PRKG1	1.8520688850360099
GO:0045793~positive regulation of cell size	0.08224979334381059	PRR16, PRKD1	23.110983981693362
GO:0010801~negative regulation of peptidyl-threonine phosphorylation	0.08224979334381059	SPRED2, SPRED1	23.110983981693362
GO:0042391~regulation of membrane potential	0.08271074371249224	TAFA4, KCNH8, SLC4A4	6.213802296964725
GO:0030307~positive regulation of cell growth	0.08271074371249224	TGFB2, BCL2, SGK1	6.213802296964725
GO:0006397~mRNA processing	0.08868012900892033	SRRM2, CWC22, SRSF7, SRSF11, AFF2	2.935218553824692
GO:0030036~actin cytoskeleton organization	0.08904819513134968	SPECC1, THSD7B, HMCN1, PDLIM5	3.753065774804905
GO:1901379~regulation of potassium ion transmembrane transport	0.09050836879908097	KCNIP4, KCNAB1	20.90993788819876
GO:0042462~eye photoreceptor cell development	0.09050836879908097	AHI1, OLFM3	20.90993788819876
GO:0060997~dendritic spine morphogenesis	0.09050836879908097	EPHA5, PAK3	20.90993788819876
GO:0070588~calcium ion transmembrane transport	0.09082888497887234	TRPC5, TRPC3, RYR3	5.880920031055901
GO:0009791~post-embryonic development	0.09220414160562747	SCHIP1, BCL2, ARID5B	5.82887649095806

## Sheet: LG P7 Ctrl vs Enu Cluster 1
	p_val	avg_log2FC	pct.1	pct.2	p_val_adj
Pde10a	9.60184309763241e-113	1.25633592585317	0.936	0.703	2.44895008205115e-108
Cwc22	1.52385560338201e-45	1.37775999009351	0.448	0.168	3.88659371642583e-41
Dcc	8.61805351455747e-32	0.912842458495966	0.514	0.264	2.19803454888788e-27
Kcnn3	2.56768376455446e-55	0.909786358435736	0.487	0.14	6.54887744149614e-51
Hmcn1	2.66385552441662e-51	0.862435289439308	0.785	0.529	6.79416351502459e-47
Sgcd	7.88952640209889e-45	0.784153849576718	0.843	0.649	2.01222370885532e-40
Gpc6	1.47207348262338e-32	0.747921976397591	0.687	0.492	3.75452341743094e-28
Kcnj6	1.32721198809931e-57	0.738607223976763	0.937	0.817	3.38505417564728e-53
Kcnip4	4.14649643065558e-55	0.737055878653515	0.987	0.965	1.05756391463871e-50
Osbpl3	1.35100591668333e-34	0.713410052200667	0.391	0.131	3.44574059050083e-30
Aff2	4.46125987480182e-32	0.697714963968946	0.686	0.484	1.13784433106821e-27
Sorcs3	9.79064856778484e-41	0.687351491919306	0.844	0.661	2.49710491721352e-36
Schip1	2.81631612833245e-60	0.656400704183667	0.995	0.976	7.18301428531191e-56
Thsd7b	6.52994898397051e-29	0.643520878811811	0.545	0.289	1.66546348836168e-24
Bcl2	5.05432093931597e-26	0.609259232463901	0.406	0.183	1.28910455557254e-21
1500004A13Rik	1.52905078243298e-22	0.568783981229407	0.56	0.373	3.89984402059531e-18
Ebf1	8.27140388300406e-14	0.55700632926863	0.738	0.617	2.10962156036019e-09
Shisa6	6.22260415506937e-19	0.554708616998837	0.38	0.199	1.58707518975044e-14
Ctnna3	1.53317630956339e-16	0.549775739603225	0.496	0.333	3.91036617754142e-12
Tafa4	5.28818402428683e-20	0.541930142492743	0.397	0.207	1.34875133539435e-15
Sdk1	3.54052491287353e-17	0.5365679960423	0.444	0.268	9.03010879028394e-13
Tafa1	2.37878170207976e-44	0.520414318528177	0.985	0.979	6.06708273115443e-40
Ryr3	6.43955492590628e-36	0.517290489308548	0.961	0.907	1.6424084838524e-31
BC005561	3.38949820805018e-25	0.516418055796396	0.807	0.729	8.64491517963199e-21
Alk	3.04560107846801e-22	0.500132909267523	0.188	0.035	7.76780555063266e-18
Shc3	1.9445309235275e-31	0.499540545573272	0.187	0.009	4.95952612045689e-27
Chst2	1.05625087406965e-18	0.494271898736247	0.378	0.195	2.69396785431463e-14
Plekhg1	1.78927482654774e-14	0.483392893987427	0.566	0.42	4.56354544511002e-10
Mir670hg	1.11693860120899e-17	0.473716041601945	0.336	0.165	2.84875190238352e-13
Ak5	4.09201128629481e-15	0.466218435034954	0.6	0.452	1.04366747856949e-10
Vsnl1	6.68025282291574e-15	0.461873476765507	0.573	0.413	1.70379848248466e-10
Prickle1	1.95578404153705e-18	0.460891639665272	0.835	0.765	4.98822719794025e-14
Spred2	3.97914869505447e-20	0.460645702194952	0.277	0.101	1.01488187467364e-15
Sorcs1	2.94757445795277e-25	0.444154065990097	0.947	0.92	7.51778865500854e-21
Moxd1	5.10577448244076e-23	0.437382570344327	0.194	0.036	1.30222778174651e-18
Lrp1b	6.81033124389845e-48	0.435066142286933	1	0.995	1.7369749837563e-43
Cntnap5b	3.44242990674379e-08	0.430966803322433	0.271	0.172	0.000877991747715004
Ahi1	8.89905599156633e-34	0.417451641565996	0.991	0.983	2.26970423064899e-29
Kirrel3	8.66236765417073e-14	0.406038515452181	0.189	0.068	2.20933687019624e-09
Bach2	1.36939930413665e-15	0.399393010947214	0.763	0.672	3.49265292520052e-11
Lrrtm3	1.79557306796487e-09	0.397627981417269	0.479	0.361	4.5796091098444e-05
Prkg1	1.33537261246661e-12	0.39624115196922	0.229	0.103	3.40586784809608e-08
Rgs6	6.01223667155997e-13	0.383359680002716	0.212	0.084	1.53342096308137e-08
Spred1	1.31313638090201e-12	0.379313059811579	0.266	0.133	3.34915433949057e-08
Car10	3.43973983766302e-16	0.372256459860401	0.914	0.884	8.77305645595954e-12
Nefm	1.54442925762044e-07	0.370701686286085	0.453	0.368	0.00393906682156094
A330076H08Rik	3.77407514103104e-09	0.368975371299695	0.779	0.727	9.62577864719967e-05
A530058N18Rik	3.86517561682031e-10	0.365239969852401	0.383	0.26	9.85813041070019e-06
Pde3a	5.26379136900749e-11	0.363365942236092	0.195	0.084	1.34252998866536e-06
Nrxn3	4.19175210950954e-63	0.363057857544837	1	1	1.06910637553041e-58
Pde4b	3.21200906323682e-07	0.358595722187581	0.612	0.544	0.0081922291157855
Ptchd4	3.45106457267267e-10	0.358441559405983	0.643	0.544	8.80194019260165e-06
Ptpn5	7.75174636907936e-11	0.351274402251389	0.356	0.225	1.97708291143369e-06
Gfra1	2.0365478213933e-09	0.34523508992159	0.341	0.221	5.1942152184636e-05
Slc9a9	2.19180704896174e-10	0.344891339429204	0.26	0.143	5.59020387837691e-06
Myt1l	3.66110811683978e-16	0.344381668046044	0.915	0.891	9.33765625199987e-12
Dgkg	1.78465420140989e-15	0.343990724505377	0.139	0.028	4.55176054069592e-11
Fbn2	6.46440385858969e-08	0.34357061498363	0.516	0.409	0.0016487462041333
Mast2	2.47273275900188e-11	0.341381085649007	0.709	0.605	6.30670490183428e-07
Chrm2	2.11808002712239e-09	0.34060399763642	0.264	0.151	5.40216310917567e-05
Cdca7	1.95314607235458e-08	0.340185477873711	0.393	0.285	0.000498149905754035
Ppp1r1a	2.78483421633815e-08	0.339074020330437	0.419	0.309	0.000710271966877046
P2ry14	1.92265938916285e-06	0.333318888535338	0.464	0.384	0.0490374277205986
Ext1	2.29897799659853e-12	0.332350746572877	0.824	0.747	5.86354338032456e-08
Cit	5.32252844189671e-10	0.330507598232984	0.723	0.664	1.35751087910576e-05
Nkain2	7.36419922176917e-15	0.330334134548336	0.951	0.948	1.87823901151223e-10
Pitpnc1	6.88741846862381e-14	0.324788133158927	0.929	0.9	1.7566360804225e-09
Psd3	1.33617243064769e-09	0.320891799255022	0.729	0.647	3.40790778436693e-05
Slc22a23	2.77112160178986e-07	0.316879541906886	0.62	0.543	0.00706774564536504
Epha5	2.83284080605932e-11	0.316749881678822	0.89	0.828	7.22516047585429e-07
Trpc5	9.23879388707769e-07	0.312212862272696	0.294	0.199	0.0235635438089917
Kctd8	4.12458757058843e-06	0.311572933345001	0.427	0.329	0.105197605987858
Rtl4	1.26844765702803e-06	0.311197490199479	0.471	0.367	0.0323517574925
Pdlim5	6.31648776255234e-07	0.308980234532504	0.414	0.32	0.0161102020383897
Grid2	0.000207728690472047	0.307553761509972	0.623	0.596	1
Gpi1	1.02126419092335e-08	0.306255314081044	0.692	0.617	0.000260473431895002
Ccdc141	3.33370071958587e-11	0.304766746958483	0.188	0.077	8.50260368530375e-07
Sh2d4b	1.51236005965353e-06	0.302455176962214	0.548	0.456	0.0385727433214634
Gabrg3	4.34509418007469e-12	0.301062420471712	0.931	0.925	1.10821627062805e-07
Dpf3	4.76817171978195e-05	0.298527806032964	0.329	0.259	1
Gm16093	2.29778166395669e-07	0.296261133103653	0.295	0.203	0.00586049213392153
Sema3e	1.86573363594458e-09	0.295113437333564	0.271	0.153	4.75855363847666e-05
Specc1	1.04424556601049e-06	0.292673469342229	0.525	0.433	0.0266334831610975
Hsd17b12	4.12226575261387e-10	0.291357532459742	0.168	0.069	1.05138388020417e-05
Hcrtr2	1.0555751606792e-16	0.287931584421583	0.134	0.021	2.69224444731229e-12
Cadm2	2.68203312884602e-30	0.287822240579105	1	1	6.84052549512178e-26
Gm48749	1.50296597064793e-06	0.286179690212192	0.665	0.611	0.0383331470813755
Kcnb2	8.48568871224574e-14	0.285100047842309	0.971	0.949	2.16427490605828e-09
Kcnh8	4.2005592506145e-10	0.284935017576264	0.843	0.783	1.07135263686923e-05
Mllt3	1.5706126543254e-08	0.277935800861407	0.855	0.805	0.000400584757485693
Atxn1	1.61295014245313e-12	0.277907714701067	0.952	0.937	4.1138293383267e-08
Tgfb2	4.94219723790143e-05	0.271795829236699	0.281	0.207	1
Adam19	3.40163228717562e-06	0.266856255862388	0.283	0.193	0.0867586314844143
Camk1	3.37698867127003e-05	0.265458848556715	0.463	0.399	0.861300960607421
Srrm2	1.33170954663947e-13	0.264707843603092	0.964	0.967	3.39652519870396e-09
Pak3	2.56112860519954e-11	0.260418001837269	0.912	0.909	6.53215850756142e-07
Acaca	5.00605343950527e-08	0.259319356036198	0.729	0.66	0.00127679392974582
Pten	1.34473337797928e-06	0.257062263968747	0.632	0.571	0.0342974248053617
Pde1c	0.000790588278053878	0.254702890241712	0.389	0.329	1
Prxl2a	0.000271495612029683	0.254430805523761	0.345	0.281	1
E230016M11Rik	3.5476585631886e-05	0.254395977754386	0.335	0.263	0.904830316541252
Gm41505	6.33679734693177e-08	0.254107792164903	0.194	0.103	0.00161620016333495
Lrrfip1	9.09878963312489e-07	0.253571012852159	0.724	0.681	0.023206462959285
Syn2	5.08381390394297e-06	0.253306435932572	0.691	0.623	0.129662673620066
1700025G04Rik	5.76338507810768e-06	0.252930638603254	0.627	0.569	0.146995136417136
Kcnq3	7.98247475726963e-12	0.251820240620064	0.986	0.979	2.03593018684162e-07
Adgrl2	2.19736263441265e-06	0.251574519400267	0.84	0.815	0.0560437339906947
Pcsk5	8.25606762193016e-05	0.250537532792619	0.468	0.407	1
Grm7	5.32261857652235e-20	0.250011837922378	0.999	0.999	1.35753386794203e-15
Cacna2d3	4.48315709695072e-24	-0.516078338922084	0.67	0.852	1.14342921757728e-19
Prkag2	5.84333904740098e-27	-0.474676531764141	0.798	0.912	1.49034362403962e-22
Gm42418	1.43070626875442e-46	-0.452917979040694	1	1	3.64901633845814e-42
Lrrc4c	1.26500863665722e-21	-0.443612135477728	0.964	0.985	3.22640452779424e-17
Rxfp1	1.18066334164186e-16	-0.404180045201508	0.223	0.413	3.01128185285757e-12
Sorcs2	5.15450224204661e-19	-0.395661559173639	0.713	0.865	1.31465579683399e-14
Robo2	5.42143309115794e-23	-0.395268099075465	0.927	0.968	1.38273650989983e-18
Adcy2	1.75900223716191e-13	-0.386238529673631	0.189	0.347	4.48633520588144e-09
Cmss1	4.34790733829525e-18	-0.380176960748802	0.895	0.969	1.1089337666322e-13
Igsf21	2.67478227597093e-12	-0.376487288057178	0.491	0.664	6.82203219486387e-08
Tmem132b	4.06037517521895e-20	-0.375515285574601	0.84	0.931	1.03559868843959e-15
Fam189a1	4.69952248730675e-19	-0.366633233622659	0.87	0.945	1.19861321038759e-14
Stxbp6	1.68489465201638e-12	-0.362621732820844	0.583	0.731	4.29732380996778e-08
Gal	6.40990394928928e-21	-0.357942677221989	0.048	0.195	1.63484600226623e-16
Fgf13	7.59515185614813e-21	-0.357180686584449	0.903	0.972	1.93714348091058e-16
Pik3r3	3.57461711584475e-11	-0.350839565390931	0.175	0.319	9.11706095396202e-07
Chrm3	5.12100865032494e-11	-0.346095650012262	0.702	0.801	1.30611325626538e-06
Scg2	2.6383045241105e-14	-0.346071754486659	0.489	0.661	6.72899568874382e-10
Pcsk1n	1.45695596404243e-14	-0.341744093158895	0.511	0.705	3.71596618629022e-10
Mast4	2.34462351781066e-11	-0.338121504137059	0.643	0.792	5.97996228217609e-07
Cntn4	2.43135709717757e-19	-0.335428971880333	0.934	0.977	6.2011762763514e-15
Arl15	5.4600700631835e-12	-0.330495764525945	0.536	0.7	1.39259086961495e-07
Adarb1	1.38783364526687e-17	-0.329532402891181	0.878	0.955	3.53966971225316e-13
Pdcd4	1.31167438039524e-13	-0.319115082758512	0.228	0.408	3.34542550719805e-09
Thsd7a	3.06196303577138e-17	-0.318074892583298	0.917	0.967	7.8095367227349e-13
Galnt17	1.68892954468886e-10	-0.290340270488944	0.645	0.761	4.30761480372894e-06
Ift57	2.51991805065215e-09	-0.289477011367302	0.615	0.732	6.42705098818831e-05
Grm8	4.12451111055984e-14	-0.285900685304279	0.936	0.959	1.05195655874829e-09
Gm20754	6.13574327075652e-10	-0.285474030012378	0.868	0.935	1.56492132120645e-05
Plekha5	7.21471724082178e-14	-0.285432852953908	0.909	0.951	1.8401136322716e-09
Gabrb1	6.94947271831413e-08	-0.285079261555135	0.687	0.804	0.00177246301680602
Cntnap2	2.02205578089967e-39	-0.281986176446209	1	1	5.15725326918461e-35
Cd47	1.92773481987491e-11	-0.276696578192617	0.717	0.845	4.91668765809096e-07
Fut9	1.13745813930595e-06	-0.275636184866617	0.627	0.724	0.0290108698429982
Prox1	7.77967113011813e-10	-0.274784462271594	0.266	0.427	1.98420512173663e-05
4930509J09Rik	1.17692786937515e-07	-0.271893171073887	0.391	0.537	0.00300175453084133
Ptms	3.4722050726974e-11	-0.269545663238839	0.14	0.275	8.85585903791471e-07
Dixdc1	1.5624504790818e-09	-0.268923271423947	0.764	0.855	3.98502994689814e-05
Mxd4	3.57470669034596e-11	-0.267899465892276	0.096	0.213	9.11728941372736e-07
Rorb	6.9526485585842e-07	-0.267690790238773	0.416	0.553	0.017732730148669
Cecr2	2.39534695946724e-09	-0.264748762501773	0.32	0.483	6.1093324201212e-05
Egfem1	3.92970531047633e-21	-0.263330441488675	0.995	0.999	1.00227133943699e-16
Cux2	1.06349335887748e-07	-0.260986581797389	0.485	0.631	0.00271243981181701
Gabra2	2.11992091956723e-09	-0.259885490338607	0.765	0.888	5.40685830535622e-05
Pcdh7	3.44818791148128e-17	-0.257593552701437	0.997	0.999	8.79460326823301e-13
Tspan9	2.17605103152437e-07	-0.254678329269417	0.265	0.385	0.00555001815590291
Lars2	6.24652376908232e-08	-0.253127088081761	0.344	0.492	0.00159317588730445
Lhfp	2.00291219369653e-11	-0.253058556406295	0.88	0.94	5.10842755002301e-07
Dcdc2a	1.47502572708254e-08	-0.252172418835984	0.184	0.309	0.000376205311692401
Mgat5b	1.55978964509778e-08	-0.250605325687154	0.539	0.681	0.000397824348982189

## Sheet: Cluster 1 GO Control versus Enu
Term	PValue	Genes	Fold Enrichment
GO:0034220~ion transmembrane transport	2.9325008139530545E-5	TRPC5, GRID2, KCNJ6, KCNB2, KCNH8, KCNIP4, KCNQ3, KCNN3, GABRG3, RYR3	6.262090773809524
GO:0019933~cAMP-mediated signaling	7.013884179644213E-5	EPHA5, PDE10A, PDE1C, PDE4B, PDE3A	22.383643617021274
GO:0006811~ion transport	1.2717898536465406E-4	SLC22A23, TRPC5, GRID2, KCNJ6, KCNB2, KCNH8, SLC9A9, KCNIP4, KCNQ3, KCNN3, GABRG3, RYR3	4.173347107438016
GO:0007399~nervous system development	1.9947269985988236E-4	ALK, EPHA5, ATXN1, MYT1L, PTEN, DPF3, GFRA1, SEMA3E, CAMK1, CIT	4.870515046296297
GO:0071805~potassium ion transmembrane transport	3.226894756848213E-4	KCNB2, KCNH8, SLC9A9, KCNIP4, KCNQ3, KCNN3	10.019345238095237
GO:0006813~potassium ion transport	4.899780458623155E-4	KCNJ6, KCNB2, KCNH8, KCNIP4, KCNQ3, KCNN3	9.148097826086957
GO:0007165~signal transduction	0.0010880029778755668	DGKG, CHRM2, TGFB2, PDE1C, P2RY14, HCRTR2, PITPNC1, PDE10A, GRM7, PPP1R1A, PDE4B, PDE3A, CAMK1, PTPN5, ADGRL2, PRKG1	2.581671779141104
GO:0030534~adult behavior	0.001239402612891034	ALK, GRM7, PTEN, NRXN3	18.702777777777776
GO:0007169~transmembrane receptor protein tyrosine kinase signaling pathway	0.001636940805364647	ALK, EPHA5, AHI1, SHC3, GFRA1	9.832067757009346
GO:0016477~cell migration	0.002199434168694626	TGFB2, PTEN, BCL2, CTNNA3, GFRA1, PRICKLE1, GPC6	5.204394876325089
GO:0016358~dendrite development	0.002332507722936785	PRICKLE1, PAK3, PRKG1, CIT	15.029017857142858
GO:0007416~synapse assembly	0.0027078306326191806	KIRREL3, SDK1, PTEN, NRXN3	14.264830508474576
GO:0035176~social behavior	0.003883708668241904	EXT1, ATXN1, PTEN, NRXN3	12.561567164179104
GO:0060997~dendritic spine morphogenesis	0.004336536895574194	EPHA5, PTEN, PAK3	30.058035714285715
GO:0016310~phosphorylation	0.004942704241221922	ALK, DGKG, EPHA5, ATXN1, MAST2, CAMK1, AK5, PAK3, PRKG1, CIT	3.071624087591241
GO:0071711~basement membrane organization	0.006119874876551381	EXT1, HMCN1, PRICKLE1	25.24875
GO:0007611~learning or memory	0.0075356294616861375	GPI1, SHC3, PTEN, AFF2	9.901470588235295
GO:0060218~hematopoietic stem cell differentiation	0.009313968673813547	EXT1, BCL2, MLLT3	20.361895161290324
GO:0010719~negative regulation of epithelial to mesenchymal transition	0.010511702461760662	SPRED2, SPRED1, PTEN	19.127840909090907
GO:0001822~kidney development	0.010748540319723637	TGFB2, SCHIP1, BCL2, GFRA1, PCSK5	5.780391483516484
GO:0035108~limb morphogenesis	0.011134773113746776	FBN2, PRICKLE1, PCSK5	18.565257352941174
GO:0008152~metabolic process	0.012649755566268524	PDE10A, CAMK1, PAK3, PRKG1, ACACA	5.508017015706806
GO:0031069~hair follicle morphogenesis	0.013784661644810224	EXT1, TGFB2, BCL2	16.611019736842106
GO:0007275~multicellular organism development	0.014219537361236987	ALK, EPHA5, AHI1, SPRED2, SPRED1, DCC, MYT1L, EBF1, SEMA3E, CAMK1, PAK3, CIT	2.2932561307901906
GO:0007411~axon guidance	0.014753977325240855	EXT1, EPHA5, TGFB2, DCC, SEMA3E	5.2601562500000005
GO:0035556~intracellular signal transduction	0.014987448442319888	DGKG, SHC3, PPP1R1A, MAST2, CAMK1, PAK3, RGS6	3.4736880896226414
GO:0007507~heart development	0.015171559245077047	ADAM19, TGFB2, PTEN, PRICKLE1, PDLIM5, PCSK5	4.098823051948052
GO:0060325~face morphogenesis	0.016679148547291953	TGFB2, SCHIP1, PRICKLE1	15.029017857142858
GO:0010975~regulation of neuron projection development	0.01743982653782105	GRID2, PTEN, PAK3	14.679505813953487
GO:0090311~regulation of protein deacetylation	0.0186818850492233	SPRED2, SPRED1	105.20312499999999
GO:1903701~substantia propria of cornea development	0.0186818850492233	TGFB2, KCNQ3	105.20312499999999
GO:0098609~cell-cell adhesion	0.01872982714792871	KIRREL3, DCC, BCL2, CTNNA3, PRICKLE1	4.893168604651163
GO:0007613~memory	0.019472206880495065	ATXN1, GRM7, PTEN, SORCS3	6.955578512396693
GO:0055085~transmembrane transport	0.019685623864966573	SLC22A23, TRPC5, KCNB2, KCNH8, SLC9A9, KCNQ3, RYR3	3.2657289356984482
GO:0051402~neuron apoptotic process	0.01989652229130044	TRPC5, BCL2, KCNQ3, CIT	6.898565573770491
GO:0006468~protein phosphorylation	0.02734386872320914	ALK, EPHA5, MAST2, KCNQ3, CAMK1, PAK3, PRKG1, CIT	2.706189710610932
GO:1902747~negative regulation of lens fiber cell differentiation	0.027892902262054438	SPRED2, SPRED1	70.13541666666667
GO:0009966~regulation of signal transduction	0.02954674064617774	SPRED2, SPRED1, GPC6	11.074013157894736
GO:0035249~synaptic transmission, glutamatergic	0.02954674064617774	EXT1, GRID2, SHC3	11.074013157894736
GO:0030182~neuron differentiation	0.03117735528055018	TRPC5, CNTNAP5B, MYT1L, KCNQ3, GFRA1	4.174727182539683
GO:0030326~embryonic limb morphogenesis	0.03550846489118297	FBN2, TGFB2, PRICKLE1	10.019345238095237
GO:0006198~cAMP catabolic process	0.04154925581245036	PDE10A, PDE4B	46.75694444444444
GO:0014050~negative regulation of glutamate secretion	0.04154925581245036	GRM7, PRKG1	46.75694444444444
GO:0097107~postsynaptic density assembly	0.04154925581245036	PTEN, NRXN3	46.75694444444444
GO:0048666~neuron development	0.045232746845846765	DGKG, TGFB2, MYT1L	8.766927083333332
GO:0007156~homophilic cell adhesion via plasma membrane adhesion molecules	0.0455552844359003	KIRREL3, SDK1, CADM2, HMCN1	4.980029585798817
GO:0007612~learning	0.04866888893570255	ATXN1, NRXN3, SORCS3	8.41625
GO:0051965~positive regulation of synapse assembly	0.04983483995310047	GRID2, LRRTM3, ADGRL2	8.305509868421053
GO:0009653~anatomical structure morphogenesis	0.04983483995310047	FBN2, GFRA1, SEMA3E	8.305509868421053
GO:0098976~excitatory chemical synaptic transmission	0.05054785409918033	KCNQ3, SHISA6	38.25568181818181
GO:0031175~neuron projection development	0.05242474268566543	EXT1, PTEN, GFRA1, PRICKLE1	4.701815642458101
GO:0060485~mesenchyme development	0.05501575353716084	EXT1, PRICKLE1	35.067708333333336
GO:0050774~negative regulation of dendrite morphogenesis	0.05501575353716084	TRPC5, CIT	35.067708333333336
GO:0043517~positive regulation of DNA damage response, signal transduction by p53 class mediator	0.05501575353716084	SPRED2, SPRED1	35.067708333333336
GO:0010467~gene expression	0.055860371745258715	EXT1, PTEN, KCNQ3, PRICKLE1, MLLT3	3.449282786885246
GO:0050808~synapse organization	0.05703823068329542	NRXN3, SEMA3E, ADGRL2	7.697789634146342
GO:0010976~positive regulation of neuron projection development	0.059010418025329414	AHI1, DCC, CAMK1, PTPN5	4.476728723404254
GO:0070373~negative regulation of ERK1 and ERK2 cascade	0.06076822586381933	SPRED2, SPRED1, PTEN	7.426102941176471
GO:0043524~negative regulation of neuron apoptotic process	0.06756221061724296	GPI1, GRM7, BCL2, SEMA3E	4.2292713567839195
GO:0061049~cell growth involved in cardiac muscle cell development	0.06829500719015472	PDLIM5, PRKG1	28.054166666666667
GO:0010469~regulation of receptor activity	0.06829500719015472	TAFA4, TAFA1	28.054166666666667
GO:0030097~hemopoiesis	0.06978322675907864	KIRREL3, TGFB2, BCL2	6.861073369565218
GO:0032956~regulation of actin cytoskeleton organization	0.06978322675907864	EPHA5, TGFB2, PAK3	6.861073369565218
GO:0021766~hippocampus development	0.07110510973484177	ALK, KIRREL3, EPHA5	6.787298387096775
GO:0043951~negative regulation of cAMP-mediated signaling	0.07268026156538372	PDE10A, PDE3A	26.300781249999996
GO:0007155~cell adhesion	0.07344505682592217	KIRREL3, EXT1, SDK1, CNTNAP5B, CADM2, NRXN3, CTNNA3	2.364115168539326
GO:0033555~multicellular organismal response to stress	0.0770450921218089	GRM7, PTEN	24.753676470588232
GO:0048566~embryonic digestive tract development	0.0813895929799333	TGFB2, PCSK5	23.37847222222222
GO:0016525~negative regulation of angiogenesis	0.08196625681607618	TGFB2, SPRED1, SEMA3E	6.249690594059406
GO:0014070~response to organic cyclic compound	0.08335813618115046	BCL2, KCNQ3, ACACA	6.188419117647059
GO:0010801~negative regulation of peptidyl-threonine phosphorylation	0.08571385781572366	SPRED2, SPRED1	22.148026315789473
GO:0060134~prepulse inhibition	0.08571385781572366	GRID2, PTEN	22.148026315789473
GO:0071625~vocalization behavior	0.08571385781572366	EXT1, NRXN3	22.148026315789473
GO:1904888~cranial skeletal system development	0.08571385781572366	EXT1, TGFB2	22.148026315789473
GO:0048599~oocyte development	0.09001797989118693	PDE3A, BCL2	21.040625
GO:0007420~brain development	0.09076272937453977	ALK, EXT1, ATXN1, CCDC141	3.7240044247787605
GO:0045666~positive regulation of neuron differentiation	0.09185882698452978	TRPC5, PTEN, RGS6	5.844618055555556
GO:0030036~actin cytoskeleton organization	0.09820066656974907	SPECC1, THSD7B, HMCN1, PDLIM5	3.5966880341880336

## Sheet: LG P7 Ctrl vs Enu Cluster 2
	p_val	avg_log2FC	pct.1	pct.2	p_val_adj
Cwc22	1.89235149684053e-49	1.23823065887929	0.498	0.226	4.82644249269176e-45
Pde10a	8.95107896267607e-66	0.725232519321672	0.949	0.83	2.28297268943053e-61
Alk	1.30834023922677e-45	0.711915149547763	0.648	0.345	3.33692178014787e-41
BC005561	1.10809273197754e-58	0.687479597833494	0.903	0.773	2.82619051290872e-54
Hmcn1	7.00782418805749e-32	0.630506856572727	0.557	0.318	1.78734555916406e-27
Prkg1	6.06746893290176e-24	0.542255997378061	0.529	0.324	1.54750795133659e-19
Ebf1	4.60999580853342e-08	0.470213342392614	0.653	0.561	0.00117577943096645
Ctnna3	3.40440339208207e-14	0.431843273156108	0.451	0.303	8.68293085150533e-10
Schip1	8.50310630942578e-37	0.431603368747666	0.991	0.983	2.16871726421904e-32
Kcnj6	3.30824151824443e-26	0.423569844323944	0.917	0.844	8.43766999228242e-22
Moxd1	1.04532851674955e-18	0.416331161669997	0.292	0.133	2.66611038196973e-14
Kcnn3	4.01765421152795e-18	0.415671242366472	0.502	0.344	1.0247027066502e-13
Dcc	4.5076898751115e-11	0.412412784660484	0.454	0.319	1.14968630264719e-06
Vsnl1	9.20767751365944e-17	0.403481132290913	0.503	0.336	2.34841814985884e-12
Sgcd	1.55353871630604e-22	0.399598957756569	0.909	0.839	3.96230049593857e-18
Kcnip4	4.05311366340511e-29	0.399473048439458	1	1	1.03374663985147e-24
Ahi1	1.68132706778406e-43	0.388405438283376	0.999	0.993	4.28822468638325e-39
Shc3	9.17519404927415e-29	0.383322935463236	0.209	0.041	2.34013324226737e-24
Aff2	3.37829314927892e-16	0.382235373640288	0.681	0.534	8.61633667723587e-12
1500004A13Rik	2.28699624129284e-15	0.377723369913197	0.605	0.469	5.83298391341738e-11
Ptchd4	5.93461419377766e-13	0.365706586472412	0.701	0.605	1.51362335012299e-08
Cntnap5b	4.3120238753358e-12	0.361166656248525	0.613	0.478	1.0997816894044e-07
Gm48749	9.42515802555019e-16	0.350567802625248	0.805	0.71	2.40388655441658e-11
Srrm2	2.59915674247603e-29	0.34869475734711	0.987	0.968	6.62914927168512e-25
Chrm2	2.92085868849768e-10	0.344699678235928	0.385	0.267	7.44965008501334e-06
Hcrtr2	2.38486810507762e-18	0.344002587459821	0.241	0.094	6.08260610200048e-14
P2ry14	1.20900404192472e-09	0.343837682334706	0.627	0.524	3.08356480892899e-05
Sorcs3	1.25251483554611e-14	0.343655678086587	0.871	0.791	3.19453908806034e-10
Pam	4.3759761896301e-19	0.34031118096562	0.955	0.92	1.11609272716516e-14
Ube3a	1.83124361242344e-22	0.337931621156703	0.985	0.959	4.67058683348599e-18
Pde1c	1.12007788628472e-10	0.330422136099942	0.457	0.328	2.85675864896918e-06
Tafa4	4.75828554565021e-12	0.329796225500459	0.269	0.152	1.21360072841809e-07
Sdk1	2.73439926217193e-08	0.320529153593497	0.539	0.446	0.000697408531816951
Kcnh8	4.08807025402411e-13	0.317424201516501	0.871	0.837	1.04266231828885e-08
Tiam2	8.24896988500629e-09	0.312333363294117	0.336	0.225	0.000210389976917085
Bcl2	2.37056267625135e-11	0.31096940125751	0.568	0.448	6.04612010577907e-07
Spred2	1.26285422332243e-13	0.310699299348464	0.321	0.181	3.22090969658386e-09
Dgkb	1.02125107799432e-08	0.308124096808959	0.418	0.306	0.000260470087442452
Lrrtm3	5.24381977666366e-10	0.307151614728545	0.398	0.276	1.33743623403807e-05
Gpc6	3.11296451319217e-12	0.30492928177118	0.816	0.726	7.93961599089662e-08
Ryr3	2.96048600098443e-19	0.3047027678146	0.964	0.932	7.55071954551078e-15
Syn2	3.4989147768899e-09	0.302320464872688	0.689	0.608	8.92398213845769e-05
Gm1992	1.02331757765685e-10	0.296551775754163	0.566	0.453	2.60997148181379e-06
Srsf7	2.91248579496244e-13	0.294622449110484	0.851	0.8	7.42829502005171e-09
Tafa1	3.63019531040287e-28	0.294581096694222	0.999	0.995	9.25881313918252e-24
Airn	8.93902301636703e-08	0.289987617405347	0.385	0.285	0.00227989782032441
Colec12	3.67792384029995e-12	0.285076953507357	0.911	0.736	9.38054475468503e-08
Mir670hg	2.40374574575096e-10	0.28313335239922	0.294	0.182	6.13075352453783e-06
Kctd8	3.82923343071925e-06	0.282675901205415	0.623	0.544	0.0976645986504944
Gm20642	1.04150044633964e-12	0.282398093214026	0.916	0.895	2.65634688838925e-08
Cdca7	2.06194854048495e-09	0.282304085196431	0.514	0.418	5.25899975250687e-05
Rtl4	4.26761354067232e-07	0.276685825304396	0.64	0.559	0.0108845483354848
Cit	1.30255468888438e-10	0.276259039983495	0.78	0.697	3.32216573399962e-06
Dpf3	4.66739048562139e-07	0.276112670437006	0.409	0.328	0.0119041794335773
Osbpl3	2.5853955929284e-12	0.275080963277539	0.245	0.125	6.59405145976388e-08
Plekhg1	1.1324692073295e-08	0.274882880901467	0.564	0.457	0.000288836271329388
Gm15398	7.63118129942957e-05	0.270930228631407	0.39	0.335	1
Nrg3os	7.01943325247511e-12	0.267467163157454	0.935	0.873	1.79030645104378e-07
Chst2	1.47016174489913e-09	0.264908869249721	0.421	0.309	3.74964753036522e-05
Psd3	2.53831190319642e-09	0.263601088711762	0.706	0.632	6.47396450910247e-05
Camk1	8.65773508348362e-08	0.262797575920101	0.546	0.465	0.0022081553330425
Mllt3	3.07634319999478e-12	0.260224900764481	0.94	0.907	7.84621333158669e-08
Lrp1b	5.43762168769469e-24	0.258197992570046	1	0.999	1.38686541144653e-19
Ptpn5	1.25785543543224e-08	0.256487428733122	0.428	0.327	0.000320816028806994
Shisa6	1.07072940577583e-06	0.255811154914197	0.284	0.199	0.0273089534943125
Specc1	3.99288191914404e-08	0.255437906341622	0.653	0.575	0.00101838453347769
Trim35	3.27469467700959e-09	0.253516785838052	0.753	0.689	8.35210877371296e-05
Ano4	1.28229395246743e-05	0.252903856810303	0.307	0.234	0.327049072576819
Srsf11	1.01071736870222e-11	0.252276723208264	0.919	0.87	2.57783464887501e-07
Kirrel3	5.42548266045738e-08	0.251743221237572	0.188	0.102	0.00138376935254965
Gm42418	1.57796978622154e-99	-0.593226854198219	1	1	4.02461193975805e-95
Prkag2	3.89904025353708e-34	-0.497068523252677	0.819	0.931	9.94450216664632e-30
Cacna2d3	1.33680283216092e-23	-0.45101087736272	0.82	0.914	3.40951562342643e-19
Cmss1	2.54584332354114e-28	-0.446258597597185	0.932	0.983	6.49317339669168e-24
Igsf21	2.00402969658487e-17	-0.42477575654751	0.646	0.779	5.11127774113972e-13
Egfem1	1.04321912232579e-45	-0.412239981523729	0.999	1	2.66073037149193e-41
Lrrc4c	8.70138335502617e-08	-0.377370356202666	0.81	0.878	0.00221928782469942
Sox5	7.24495854415507e-26	-0.376011227179189	0.96	0.99	1.84782667668675e-21
Adcy2	1.43633884510296e-11	-0.363908094870723	0.333	0.482	3.66338222443509e-07
Tmem132b	1.18618530647944e-19	-0.34500168994112	0.9	0.952	3.0253656241758e-15
Thsd7a	7.4921815606458e-25	-0.324931079616966	0.983	0.989	1.91088090704271e-20
Cntnap2	3.37848932163092e-55	-0.323607785618621	1	1	8.61683701481966e-51
Camk1d	1.09662791537867e-11	-0.322452087359566	0.725	0.825	2.79694949817331e-07
Pcdh7	6.20405631855662e-27	-0.321225699280547	0.997	0.999	1.58234456404787e-22
Stxbp6	8.82440632441826e-15	-0.318082989490052	0.804	0.9	2.25066483304288e-10
Arhgap26	1.00822671581516e-21	-0.311416703419902	0.937	0.969	2.57148223868657e-17
Fam189a1	1.28453042815955e-19	-0.30736123180329	0.933	0.966	3.27619485702093e-15
Galntl6	2.58867632423725e-10	-0.306768288669533	0.859	0.92	6.6024189649671e-06
Robo2	2.66899125991081e-22	-0.305503396872148	0.98	0.991	6.80726220840253e-18
Pcsk1n	2.15908425345457e-09	-0.292022620270269	0.579	0.712	5.50674438843589e-05
Pik3c2g	4.3592411585462e-14	-0.291516535109225	0.181	0.344	1.11182445748721e-09
Arl15	2.1322564469089e-10	-0.288860656450882	0.585	0.716	5.43832006784114e-06
Chrm3	1.20876184455456e-10	-0.285525479559727	0.788	0.871	3.0829470845364e-06
Pik3r3	3.96722463337716e-09	-0.276031063217964	0.179	0.298	0.000101184064274284
Adarb1	2.93968563310595e-13	-0.275299765193356	0.882	0.932	7.49766820723673e-09
Sorcs2	1.63897938695584e-10	-0.264455108847796	0.792	0.882	4.18021692643086e-06
Lars2	2.09589247855362e-10	-0.263974714274975	0.354	0.508	5.345573766551e-06
Mgat5b	1.64575572284943e-08	-0.26280451835645	0.602	0.733	0.000419749997112748
Pou2f2	2.53408666586726e-10	-0.260654991710452	0.666	0.801	6.46318804129445e-06
Cacna1c	6.89546585356258e-22	-0.260482900706403	0.994	0.999	1.75868856595114e-17
Crim1	1.12184256806254e-07	-0.259446571615962	0.451	0.576	0.0028612594698435
Cacna1g	7.46464300183312e-09	-0.257958209488522	0.389	0.524	0.000190385719761754
Gsg1l	2.73656404779442e-08	-0.257853973997808	0.434	0.57	0.000697960660389968
Olfm1	1.65581872746031e-07	-0.25685729736361	0.732	0.822	0.00422316566438752
Cacnb4	4.7329366452002e-12	-0.254216395809667	0.893	0.94	1.20713549135831e-07
Ldb2	1.07215203711485e-07	-0.25135279765227	0.217	0.335	0.00273452377066143
Rnf220	4.29847452778821e-21	-0.251205522832775	0.998	0.999	1.09632592831238e-16

## Sheet: Cluster 2 GO Control versus Enu
Term	PValue	Genes	Fold Enrichment
GO:0006813~potassium ion transport	0.007673760030440694	KCNJ6, KCNH8, KCNIP4, KCNN3	9.757971014492753
GO:0008380~RNA splicing	0.009965941380400387	SRRM2, CWC22, SRSF7, SRSF11, AFF2	5.844618055555555
GO:0007165~signal transduction	0.012835148451242308	TIAM2, CHRM2, PDE10A, PDE1C, DGKB, P2RY14, CAMK1, PTPN5, HCRTR2, PRKG1	2.581671779141104
GO:0034220~ion transmembrane transport	0.016709671958335427	KCNJ6, KCNH8, KCNIP4, KCNN3, RYR3	5.009672619047619
GO:0010976~positive regulation of neuron projection development	0.01761755200965307	AHI1, DCC, CAMK1, PTPN5	7.162765957446808
GO:0008152~metabolic process	0.018366397988573577	PDE10A, CAMK1, PAM, PRKG1	7.050261780104712
GO:0006397~mRNA processing	0.023695163012852564	SRRM2, CWC22, SRSF7, SRSF11, AFF2	4.500668449197861
GO:0098609~cell-cell adhesion	0.024990664753115413	KIRREL3, DCC, BCL2, CTNNA3	6.263255813953489
GO:0033028~myeloid cell apoptotic process	0.03450282881684512	TRIM35, BCL2	56.108333333333334
GO:0007169~transmembrane receptor protein tyrosine kinase signaling pathway	0.039113867309594444	ALK, AHI1, SHC3	9.438785046728972
GO:0010469~regulation of receptor activity	0.04294402554419184	TAFA4, TAFA1	44.88666666666667
GO:0071805~potassium ion transmembrane transport	0.05245013693303084	KCNH8, KCNIP4, KCNN3	8.01547619047619
GO:0001764~neuron migration	0.06877607827596316	KIRREL3, DCC, PRKG1	6.870408163265307
GO:0010842~retina layer formation	0.07327893504788636	AHI1, SDK1	25.896153846153847
GO:0060218~hematopoietic stem cell differentiation	0.08675313575153212	BCL2, MLLT3	21.719354838709677
GO:0007156~homophilic cell adhesion via plasma membrane adhesion molecules	0.08740836367148282	KIRREL3, SDK1, HMCN1	5.97603550295858
GO:0045930~negative regulation of mitotic cell cycle	0.08942477225427542	TRIM35, BCL2	21.040625
GO:0002092~positive regulation of receptor internalization	0.08942477225427542	AHI1, PTPN5	21.040625
GO:0000398~mRNA splicing, via spliceosome	0.09094427291385974	SRRM2, CWC22, SRSF7	5.8378612716763

## Sheet: LG P7 Ctrl vs Enu Cluster 3
	p_val	avg_log2FC	pct.1	pct.2	p_val_adj
Pde10a	5.90856869516123e-207	1.46897569660275	0.991	0.924	1.50698044570087e-202
Dcc	4.31995540359287e-97	1.28963566299431	0.763	0.359	1.10180462568636e-92
Osbpl3	1.4646229389489e-161	1.05113262469664	0.739	0.179	3.73552080578917e-157
Hmcn1	3.13853607954594e-122	1.01412461486243	0.94	0.703	8.00483627088191e-118
Kcnj6	3.98342724290098e-145	0.905946885626839	0.999	0.926	1.0159731183019e-140
Kcnip4	1.16819191659894e-72	0.901638676392652	0.999	0.973	2.97947348328561e-68
Kcnn3	9.97592419002943e-119	0.897427819954716	0.827	0.396	2.54435946466701e-114
Sorcs3	4.75279632924943e-109	0.847553412434955	0.973	0.839	1.21220070377507e-104
Shisa6	5.28894926420814e-78	0.839927281810183	0.822	0.466	1.34894650983629e-73
Cwc22	1.41105630694801e-34	0.837302840233122	0.587	0.397	3.5988991108709e-30
Aff2	9.24697546436055e-87	0.808465820020558	0.916	0.686	2.35844109218516e-82
Plekhg1	1.79108807649881e-87	0.771306276461102	0.896	0.685	4.56817013911022e-83
Bcl2	7.8828638100885e-88	0.756513865009366	0.713	0.318	2.01052441476307e-83
Sgcd	1.4167154229841e-79	0.736547620367142	0.967	0.877	3.61333268632096e-75
Shc3	2.67593912338404e-138	0.709134132001513	0.482	0.016	6.82498273419101e-134
Ebf1	1.17396052460047e-34	0.698871775998344	0.55	0.31	2.99418631799349e-30
Thsd7b	3.05282581937148e-59	0.694480417427462	0.738	0.432	7.78623225230695e-55
Schip1	2.4590818151128e-106	0.638640319352913	1	0.996	6.27188816944519e-102
Tafa4	1.53221602143623e-57	0.637628574751303	0.699	0.404	3.90791696267311e-53
Gpc6	8.25371779153024e-38	0.605899406861992	0.922	0.817	2.10511072272979e-33
Vsnl1	4.88556844955295e-53	0.598529541175625	0.889	0.701	1.24606423305848e-48
Spred2	7.18482305203913e-67	0.553136299697435	0.557	0.213	1.83248911942258e-62
Ryr3	2.31252964170377e-86	0.543742215236731	0.999	0.992	5.89810685116545e-82
Mir670hg	1.82193612373952e-41	0.529963901678856	0.557	0.313	4.64684808359764e-37
Prkg1	1.15359916747428e-37	0.521348022016817	0.399	0.163	2.94225467664315e-33
Prickle1	2.51490370664782e-52	0.512813915076964	0.983	0.942	6.41426190380526e-48
Psd3	1.94715932577057e-55	0.51232257495953	0.94	0.848	4.96622986037785e-51
Sdk1	9.18057780657178e-31	0.509891907009635	0.784	0.611	2.34150636956613e-26
Alk	1.90084391033939e-46	0.508217736868265	0.339	0.089	4.84810239332061e-42
Moxd1	1.77959750345298e-64	0.494052071336937	0.405	0.093	4.53886343255682e-60
Mast2	5.02535631787859e-46	0.471618367715829	0.943	0.887	1.28171712887493e-41
Cntnap5b	3.12615033399944e-25	0.471154057769905	0.58	0.387	7.97324642686558e-21
Hcrtr2	2.7723119642561e-65	0.463007094274779	0.318	0.039	7.07078166483518e-61
BC005561	1.13151678540491e-40	0.460294199796969	0.912	0.827	2.88593356117523e-36
Tafa1	2.20701843344551e-57	0.448853332651515	1	0.999	5.62900051450276e-53
Kctd8	4.3286109939713e-18	0.44568814053781	0.744	0.611	1.10401223401238e-13
Chst2	9.67317367986005e-43	0.434026284018942	0.522	0.262	2.4671429470483e-38
Nrxn3	6.85984995972204e-135	0.431165285969577	1	1	1.74960473222711e-130
Bach2	7.74251040593854e-42	0.429833719829879	0.962	0.913	1.97472727903462e-37
Pitpnc1	5.48875383917065e-54	0.428912316793148	0.999	0.997	1.39990666668047e-49
Ptpn5	2.54467183575174e-36	0.428740491829705	0.6	0.357	6.49018551708481e-32
A530058N18Rik	1.85610078144493e-35	0.42401397415555	0.572	0.342	4.73398504307529e-31
Ctnna3	4.6683087718106e-19	0.422440154746416	0.61	0.464	1.19065215225029e-14
Ak5	7.41155128422582e-23	0.421368079060959	0.81	0.699	1.8903161550418e-18
A330076H08Rik	3.67001895904959e-32	0.419656677810996	0.978	0.961	9.36038335505598e-28
Pappa	5.41256361034467e-23	0.417216912976125	0.51	0.321	1.38047434881841e-18
Slc22a23	2.96415697367407e-34	0.416779486059786	0.917	0.843	7.56008236135571e-30
Ncald	1.49397885447318e-50	0.415298461510258	0.995	0.982	3.81039306833383e-46
Colec12	5.32756866651462e-35	0.408524154370158	0.901	0.669	1.35879638839455e-30
Lrrtm3	2.68621306531006e-19	0.39877117253659	0.762	0.627	6.8511864230733e-15
Ccdc141	8.40611163382216e-31	0.39222190924998	0.404	0.184	2.14397877220634e-26
Lrp1b	7.32348884880044e-69	0.38320866600812	1	1	1.86785583088655e-64
Fbn2	3.40106032322882e-22	0.383059112168768	0.851	0.766	8.67440435439511e-18
Cadm2	3.61289617691454e-76	0.382230708024568	1	1	9.21469169922053e-72
Pam	1.03110787352096e-30	0.379923302967859	0.98	0.946	2.6298406314152e-26
Nkain2	1.15465698258083e-35	0.376791619295978	1	0.99	2.9449526340724e-31
Ahi1	5.14928835481992e-47	0.367997471250602	1	0.995	1.31332599489682e-42
Kcnb2	1.35334830914002e-43	0.366993530668419	1	0.995	3.45171486246163e-39
Sh2d4b	1.51355107742314e-19	0.365123495007072	0.845	0.811	3.86031202296772e-15
Rtl4	7.11346192224553e-13	0.36417991233603	0.62	0.48	1.81428846326872e-08
Sgk1	7.81940086808908e-25	0.35916821082065	0.882	0.787	1.99433819140612e-20
A230057D06Rik	2.55504590970705e-29	0.358307953381986	0.995	0.987	6.51664459270784e-25
Tafa5	7.37212921132155e-26	0.356962414144997	0.899	0.806	1.88026155534756e-21
P2ry14	1.86210018100031e-21	0.355471112548764	0.554	0.381	4.74928651164128e-17
Epha5	2.57978932967234e-23	0.354123954935669	0.968	0.906	6.57975268532929e-19
1500004A13Rik	3.06926508606411e-19	0.351839996191394	0.677	0.546	7.82816060200651e-15
Nefm	2.43176527136627e-20	0.351661232424226	0.633	0.481	6.20221732461966e-16
Kcnip1	1.35567315158519e-12	0.35000205229594	0.541	0.431	3.45764437311802e-08
Spred1	2.60321040447069e-33	0.349974437314922	0.47	0.233	6.6394881366025e-29
Eif2s3y	1.0806619546521e-21	0.347286570371455	0.548	0.343	2.75622831534018e-17
Cit	1.97567994533855e-21	0.341161750968566	0.859	0.789	5.03897170058597e-17
Med12l	1.81695832704793e-21	0.340035148937294	0.92	0.907	4.63415221313574e-17
Trpc3	1.71334970071352e-24	0.335488346849623	0.924	0.875	4.36989841166984e-20
Fam135b	2.73105723896221e-22	0.334094175067158	0.949	0.932	6.96556148797311e-18
Fndc3b	5.12387124015098e-18	0.32999556985255	0.656	0.537	1.30684335980051e-13
Bmpr1b	2.27363918852655e-24	0.328573504471123	0.35	0.165	5.79891675033695e-20
Sorcs1	2.03246827836056e-24	0.327835831614014	0.985	0.972	5.1838103439586e-20
Dgkg	7.75023719848003e-38	0.327687837540155	0.232	0.043	1.97669799747233e-33
Setbp1	6.26486615779869e-30	0.325833964167706	0.989	0.979	1.59785411354656e-25
Prr16	2.77191474024874e-16	0.322770629629392	0.366	0.212	7.06976854500441e-12
Pde3a	2.13669434250868e-20	0.321609095508023	0.402	0.221	5.44963892056838e-16
Kirrel3	2.55833850789133e-21	0.321320741422369	0.218	0.075	6.52504236437684e-17
Trpc5	5.66030137219993e-11	0.320033264095426	0.398	0.282	1.44365986497959e-06
Adamts6	2.4113399360016e-13	0.31640454616314	0.468	0.325	6.15012250677207e-09
Gfra1	2.80110605201046e-13	0.316116705939445	0.665	0.539	7.14422098565268e-09
Cdh13	3.69934108488238e-11	0.316014078660422	0.68	0.569	9.43516943699252e-07
Kcnq3	2.34933848102719e-47	0.314031450824313	1	1	5.99198779585986e-43
Adam19	1.10891064039575e-22	0.313459254126526	0.54	0.356	2.82827658832937e-18
Hsd17b12	9.671033665797e-36	0.310659113889778	0.367	0.138	2.46659713646153e-31
Usp28	1.14381283650383e-16	0.309000859175372	0.755	0.676	2.91729463950302e-12
Gm20642	5.91643894945238e-20	0.300416464609216	0.873	0.812	1.50898775405783e-15
Specc1	2.3253944983313e-14	0.292463252810136	0.732	0.631	5.93091866799399e-10
Slc4a4	1.34422427926699e-22	0.289286631748327	0.277	0.114	3.42844402427045e-18
Etv6	1.18532725856109e-14	0.288877198978156	0.584	0.461	3.02317717296006e-10
Uty	3.21765042349465e-16	0.288355405861301	0.518	0.333	8.2066174051231e-12
Pdlim5	4.10740895663059e-10	0.286117977995087	0.602	0.518	1.04759465438863e-05
Ptchd4	1.88333877059231e-14	0.285068683644108	0.905	0.845	4.80345553439569e-10
Pak3	2.15941378084061e-25	0.279161131315143	0.995	0.988	5.50758484803397e-21
Pde7a	3.59836482685326e-19	0.278634141534395	0.949	0.908	9.17762949088924e-15
Airn	1.52456020270529e-12	0.277428178245825	0.679	0.564	3.88839079699983e-08
Grm1	8.87939814097654e-05	0.275438661420074	0.287	0.223	1
Chrm2	1.06674462181011e-19	0.274040304457794	0.246	0.098	2.72073215792668e-15
Olfm3	3.84538347147653e-18	0.270848900418673	0.994	0.986	9.80765054400088e-14
Kcnab1	0.000107739775525599	0.269727487352169	0.601	0.54	1
Kcnd2	7.44750812161459e-30	0.267003473422887	1	0.999	1.8994869464178e-25
Gm1992	5.00429988068879e-14	0.266085238122877	0.523	0.399	1.27634668456968e-09
Unc13b	3.23598796793384e-15	0.26575672964553	0.895	0.828	8.25338731221527e-11
Car10	3.17625781705352e-15	0.265121471128757	0.98	0.961	8.10104556239499e-11
Hdac9	9.8809948332974e-28	0.262846993148512	1	0.997	2.5201477322325e-23
2006-09-01	1.27302239227244e-11	0.261254395438069	0.551	0.444	3.24684361149085e-07
Srrm2	9.53268081140382e-26	0.261031852035842	0.995	0.995	2.43131024094854e-21
Raph1	2.7774766571781e-16	0.25989590167451	0.928	0.875	7.08395421413273e-12
Xkr4	2.76791501323739e-45	0.259597737232341	1	1	7.05956724126196e-41
Cald1	3.32791233516389e-14	0.259471972796915	0.739	0.599	8.48784041083551e-10
Myt1l	3.68163825250935e-20	0.258745555197805	0.99	0.981	9.39001836302509e-16
9630014M24Rik	1.90065839399219e-37	0.25742324896835	0.162	0.01	4.84762923387707e-33
1700025G04Rik	4.5379064105675e-17	0.257388783248173	0.907	0.837	1.15739303001524e-12
Dtna	3.67620144637118e-12	0.25707727642725	0.898	0.856	9.37615178896969e-08
Nrg3os	1.3798851681086e-16	0.253990066124228	0.891	0.842	3.51939712126097e-12
Pde4b	1.08358158751101e-09	0.251514158762809	0.815	0.745	2.76367483894684e-05
Kcnh8	4.32907486078211e-12	0.251465190121284	0.957	0.946	1.10413054324248e-07
Gm48749	5.55836053594121e-12	0.250775685791514	0.711	0.629	1.41765985469181e-07
Xist	3.28156872713758e-33	-0.734829805590263	0.351	0.63	8.36964103856441e-29
Adcy2	5.33868752413197e-59	-0.730614790387113	0.312	0.661	1.36163225302986e-54
Cacna2d3	3.74081830344822e-64	-0.640710420593221	0.929	0.982	9.54095708294468e-60
Stxbp6	3.10150226814315e-32	-0.52970686669057	0.707	0.869	7.9103815348991e-28
Epha6	7.56834288941434e-27	-0.517144004694646	0.622	0.791	1.93030585394513e-22
Igsf21	1.97824075326248e-52	-0.514721118174162	0.828	0.933	5.04550304119595e-48
Sorcs2	6.06760166437602e-58	-0.512102353631133	0.937	0.981	1.54754180449911e-53
Robo2	2.08352907322636e-62	-0.510065551986592	0.994	0.998	5.31404090126382e-58
Gabrb1	4.13560181787069e-33	-0.464358836279064	0.863	0.951	1.05478524364792e-28
Tmem132b	8.79344612795332e-58	-0.462370967091102	0.982	0.991	2.2427684349345e-53
Gm20754	6.60897053166785e-29	-0.451670694522799	0.982	0.984	1.68561793410189e-24
Mast4	1.44379390185367e-26	-0.431716980329385	0.816	0.905	3.68239634667777e-22
Prkag2	2.01313524948629e-47	-0.427886671463631	0.961	0.981	5.13450145381478e-43
Cdh12	2.95463949240031e-23	-0.422482339984307	0.433	0.653	7.53580802536699e-19
Rnf220	4.7503844752696e-68	-0.406474873732074	0.999	0.999	1.21158556041751e-63
Edil3	1.30202550052121e-39	-0.404602398680065	0.983	0.993	3.32081603907934e-35
Cntn4	2.16924548308782e-35	-0.403889212335408	0.979	0.997	5.53266060461548e-31
Ldb2	3.27091523456308e-22	-0.40210752228284	0.309	0.514	8.34246930575314e-18
Gm42418	8.08031879287993e-75	-0.399948739015337	1	1	2.06088530812403e-70
Pou2f2	2.8877396723774e-32	-0.390514740890485	0.822	0.92	7.36518003439856e-28
Efna5	2.38467706868772e-23	-0.368468229644946	0.98	0.993	6.08211886368803e-19
Grm8	6.76650229296288e-30	-0.363194794341687	0.97	0.996	1.72579640982018e-25
Crim1	1.06923594525113e-22	-0.357144082310083	0.65	0.806	2.72708627836301e-18
Gabra2	7.96617852502605e-26	-0.349690361570707	0.939	0.967	2.0317738328079e-21
Cntnap5a	7.54011391399878e-15	-0.342033002250855	0.982	0.998	1.92310605376539e-10
Cntnap2	9.22705795544069e-85	-0.336803869641122	1	1	2.35336113153515e-80
Fam189a1	4.3314313068104e-30	-0.331290144706009	0.99	0.996	1.10473155480199e-25
Tcerg1l	7.38964231631921e-26	-0.330954535463301	0.961	0.988	1.88472827277721e-21
Syn3	5.79129205776886e-19	-0.327451679651295	0.715	0.839	1.47706903933395e-14
Gm30382	1.87834421797094e-15	-0.325232212708979	0.47	0.651	4.79071692793489e-11
Ift57	2.63033582060289e-17	-0.32401627992341	0.888	0.938	6.70867151044768e-13
Slc44a5	8.36822940091094e-17	-0.315769279944051	0.62	0.757	2.13431690870233e-12
Chrm3	8.32740622460965e-20	-0.315635098331087	0.949	0.984	2.12390495758669e-15
Syt9	1.28155058511387e-22	-0.312951586841378	0.322	0.546	3.26859476733292e-18
Pcdh7	2.08462525902587e-33	-0.312936394199552	1	1	5.31683672314549e-29
Mgat5b	1.32285211316012e-22	-0.309632653885133	0.866	0.931	3.37393431461489e-18
Cacna1g	2.1150636916625e-20	-0.309265545741219	0.556	0.725	5.3944699455852e-16
Cmss1	2.18080961177978e-27	-0.306559515222381	0.988	0.999	5.56215491484433e-23
Fgf13	7.45872292050498e-28	-0.305165341364923	0.993	0.997	1.90234728087479e-23
Glra2	2.58451208067244e-16	-0.303045433028038	0.862	0.926	6.59179806175505e-12
Trhde	9.63732364421577e-18	-0.298833409842612	0.943	0.972	2.45799939545723e-13
Thsd7a	2.93858711042158e-18	-0.297135979195388	0.991	0.992	7.49486642513023e-14
Rxfp1	1.10382922856298e-15	-0.295170461894843	0.666	0.809	2.81531644744987e-11
Lrrtm4	2.95639532743795e-16	-0.294331305648198	0.959	0.984	7.54028628263048e-12
Kcnc2	1.10961231343277e-11	-0.285621835360884	0.682	0.821	2.83006620541028e-07
Pik3r3	9.56003945536012e-13	-0.284751458732027	0.352	0.504	2.4382880630896e-08
Gsg1l	6.57090038649924e-15	-0.283393758494352	0.773	0.877	1.67590814357663e-10
Rgma	4.65011959412284e-17	-0.283216076772356	0.529	0.696	1.18601300248103e-12
Tll1	5.47719366546941e-10	-0.282692965281305	0.772	0.852	1.39695824437797e-05
Cecr2	1.07861509121385e-16	-0.282529801247335	0.567	0.729	2.75100779014093e-12
Lrrc4c	4.82003683979527e-19	-0.282236893937645	0.996	0.997	1.22935039598978e-14
Dlgap4	7.78671137157672e-24	-0.277007948635131	0.98	0.988	1.98600073532064e-19
Srcin1	8.55528026436604e-18	-0.268629370052834	0.745	0.851	2.18202423142656e-13
Vipr2	3.70504721911692e-13	-0.266245650296894	0.498	0.659	9.44972293235771e-09
Galnt17	1.16606900881679e-17	-0.263417745846929	0.949	0.984	2.97405900698722e-13
Shank1	2.02596592227123e-15	-0.262841883333231	0.896	0.936	5.16722608475277e-11
Lhfp	2.37149503846169e-20	-0.260487958320516	0.988	0.993	6.04849809559653e-16
Arl15	3.09722371982126e-13	-0.257897338336448	0.848	0.914	7.89946909740411e-09
Grm5	7.11430514267036e-32	-0.25574359082386	1	1	1.81450352663808e-27
Inpp5a	3.61381057182229e-15	-0.255613295003095	0.701	0.843	9.21702386343274e-11
Pip5k1b	1.00777833558274e-14	-0.254280783448747	0.189	0.346	2.57033864490378e-10
Gas7	1.37470932000587e-14	-0.252314190049228	0.552	0.718	3.50619612067497e-10
Pde9a	1.00546456179078e-14	-0.251879888443678	0.594	0.739	2.5644373648474e-10
Pard3	3.03660383286023e-09	-0.250951731585891	0.546	0.663	7.74485807571001e-05

## Sheet: Cluster 3 GO Control versus Enu
Term	PValue	Genes	Fold Enrichment
GO:0006813~potassium ion transport	6.181877666694042E-7	KCNJ6, KCNIP1, KCND2, KCNB2, KCNH8, KCNIP4, KCNQ3, KCNAB1, KCNN3	12.42760459392945
GO:0034220~ion transmembrane transport	1.4185923802556366E-6	TRPC5, KCNJ6, TRPC3, KCNIP1, KCND2, KCNB2, KCNH8, KCNIP4, KCNQ3, KCNAB1, KCNN3, RYR3	6.805592991913747
GO:0006811~ion transport	1.536017841663974E-5	KCNJ6, TRPC5, TRPC3, KCNIP1, KCND2, KCNH8, KCNB2, KCNIP4, KCNAB1, SLC4A4, RYR3, SLC22A23, KCNQ3, KCNN3	4.409574302198659
GO:0071805~potassium ion transmembrane transport	5.080515156529214E-5	KCNIP1, KCND2, KCNB2, KCNH8, KCNIP4, KCNQ3, KCNN3	10.586477987421384
GO:0019933~cAMP-mediated signaling	1.0354156958136286E-4	EPHA5, PDE10A, PDE4B, PDE3A, PDE7A	20.27197912484946
GO:0055085~transmembrane transport	5.766049643060448E-4	SLC22A23, TRPC5, TRPC3, KCND2, KCNB2, KCNH8, KCNQ3, KCNAB1, SLC4A4, RYR3	4.225201857507426
GO:0006198~cAMP catabolic process	9.409048085159273E-4	PDE10A, PDE4B, PDE7A	63.5188679245283
GO:0007169~transmembrane receptor protein tyrosine kinase signaling pathway	0.002360746656442335	ALK, EPHA5, AHI1, SHC3, GFRA1	8.904514195027332
GO:0016358~dendrite development	0.0030979288223012156	PRICKLE1, PAK3, PRKG1, CIT	13.611185983827493
GO:1901379~regulation of potassium ion transmembrane transport	0.005269882305934609	KCNIP1, KCNIP4, KCNAB1	27.222371967654986
GO:0098609~cell-cell adhesion	0.005326323176042362	KIRREL3, DCC, BCL2, CDH13, CTNNA3, PRICKLE1	5.317858709960509
GO:0007165~signal transduction	0.007549522952688688	DGKG, CHRM2, P2RY14, RAPH1, GRM1, HCRTR2, PITPNC1, PDE10A, OLFM3, TAFA5, PDE4B, PDE3A, PDE7A, PTPN5, PRKG1	2.1919854728556545
GO:0016310~phosphorylation	0.009400674159681956	ALK, DGKG, EPHA5, MAST2, AK5, PAK3, BMPR1B, SGK1, PRKG1, CIT	2.7818482302713123
GO:0030182~neuron differentiation	0.010213430748455958	TRPC5, CNTNAP5B, MYT1L, KCNQ3, GFRA1, HDAC9	4.537061994609164
GO:0007156~homophilic cell adhesion via plasma membrane adhesion molecules	0.011754619209019447	KIRREL3, SDK1, CADM2, CDH13, HMCN1	5.637769342413756
GO:0006468~protein phosphorylation	0.015842770484590794	ALK, EPHA5, MAST2, KCNQ3, PAK3, BMPR1B, SGK1, PRKG1, CIT	2.7572498938300063
GO:0090311~regulation of protein deacetylation	0.02063305754007527	SPRED2, SPRED1	95.27830188679245
GO:0007507~heart development	0.022393397923447023	ADAM19, UTY, PRICKLE1, PDLIM5, HDAC9, ADAMTS6	3.712141631952953
GO:0051402~neuron apoptotic process	0.025809273591897695	TRPC5, BCL2, KCNQ3, CIT	6.247757500773275
GO:0051480~regulation of cytosolic calcium ion concentration	0.02585010699652923	TRPC5, TRPC3, HCRTR2	11.909787735849058
GO:1902747~negative regulation of lens fiber cell differentiation	0.030790891690319903	SPRED2, SPRED1	63.5188679245283
GO:0009966~regulation of signal transduction	0.03549278867040187	SPRED2, SPRED1, GPC6	10.029294935451837
GO:0086003~cardiac muscle cell contraction	0.03583060626432601	SGCD, UTY	54.44474393530997
GO:0007416~synapse assembly	0.03779764798505091	KIRREL3, SDK1, NRXN3	9.689318835944995
GO:0070782~phosphatidylserine exposure on apoptotic cell surface	0.045832295848523795	TRPC5, XKR4	42.34591194968553
GO:0006703~estrogen biosynthetic process	0.050794535022763446	HSD17B12, BMPR1B	38.11132075471698
GO:0007268~chemical synaptic transmission	0.052493705138773605	CHRM2, UNC13B, NRXN3, GRM1	4.705101327742837
GO:0098976~excitatory chemical synaptic transmission	0.055731212116484026	KCNQ3, SHISA6	34.64665523156089
GO:0016477~cell migration	0.06026725428801714	BCL2, CTNNA3, GFRA1, PRICKLE1, GPC6	3.3667244482965533
GO:0007275~multicellular organism development	0.060279426081987775	ALK, EPHA5, AHI1, SPRED2, SPRED1, DCC, MYT1L, EBF1, CDH13, PAK3, CIT	1.9038352783918566
GO:0043517~positive regulation of DNA damage response, signal transduction by p53 class mediator	0.060642457546952855	SPRED2, SPRED1	31.75943396226415
GO:0050774~negative regulation of dendrite morphogenesis	0.060642457546952855	TRPC5, CIT	31.75943396226415
GO:0001822~kidney development	0.06934562054891974	SCHIP1, BCL2, GFRA1, ADAMTS6	4.188057225793075
GO:0007611~learning or memory	0.07236073718476599	SHC3, KCNAB1, AFF2	6.7255271920088795
GO:0048812~neuron projection morphogenesis	0.07236073718476599	KIRREL3, PRICKLE1, SGK1	6.7255271920088795
GO:0007399~nervous system development	0.07487969152584756	ALK, EPHA5, MYT1L, GFRA1, HDAC9, CIT	2.646619496855346
GO:0010469~regulation of receptor activity	0.07522489817875151	TAFA4, TAFA1	25.40754716981132
GO:1904753~negative regulation of vascular associated smooth muscle cell migration	0.07522489817875151	TAFA5, PRKG1	25.40754716981132
GO:0061049~cell growth involved in cardiac muscle cell development	0.07522489817875151	PDLIM5, PRKG1	25.40754716981132
GO:0008152~metabolic process	0.07763525932074831	PDE10A, PAK3, PAM, PRKG1	3.9907142151536106
GO:0043951~negative regulation of cAMP-mediated signaling	0.08003570801499815	PDE10A, PDE3A	23.819575471698112
GO:0006940~regulation of smooth muscle contraction	0.08003570801499815	CHRM2, CALD1	23.819575471698112
GO:0032956~regulation of actin cytoskeleton organization	0.08291656302125666	EPHA5, PAK3, PAM	6.213802296964725
GO:0021766~hippocampus development	0.08446130861544857	ALK, KIRREL3, EPHA5	6.14698721850274
GO:0010801~negative regulation of peptidyl-threonine phosphorylation	0.09431990659964343	SPRED2, SPRED1	20.058589870903674
GO:0019722~calcium-mediated signaling	0.09712488929062743	SGCD, GRM1, NCALD	5.6600971417896515
GO:0051930~regulation of sensory perception of pain	0.0990323154139732	TAFA4, GRM1	19.05566037735849
GO:0048599~oocyte development	0.0990323154139732	PDE3A, BCL2	19.05566037735849

## Sheet: LG P7 Ctrl vs Enu Cluster 4
	p_val	avg_log2FC	pct.1	pct.2	p_val_adj
Hmcn1	5.58741951427519e-116	1.61345106639642	0.835	0.252	1.42507134711589e-111
Pde10a	4.07013447590593e-131	1.40813397108608	0.987	0.866	1.03808779807981e-126
Cwc22	5.27985285650141e-32	1.25272276952329	0.518	0.263	1.34662647105068e-27
Kcnj6	7.15488117215041e-77	0.893742729889141	0.985	0.85	1.82485244295696e-72
Osbpl3	6.22296435898238e-63	0.887173630768907	0.551	0.12	1.58716705975846e-58
Alk	2.74859146579257e-44	0.868332984573831	0.532	0.168	7.01028253350395e-40
Shc3	4.40571899988644e-64	0.82595636086314	0.496	0.056	1.12367863092104e-59
Aff2	1.15821931894924e-46	0.815977115654155	0.734	0.391	2.95403837298005e-42
Vsnl1	6.28749649696081e-44	0.777811086513831	0.742	0.437	1.60362598154985e-39
Shisa6	1.56706531483977e-35	0.760294897130444	0.586	0.264	3.99680008549884e-31
Kcnn3	4.53170966301035e-54	0.757760269160897	0.801	0.426	1.15581254955079e-49
Dcc	5.0033763339677e-26	0.757634435197563	0.479	0.203	1.27611113397846e-21
Tafa4	1.24246456218241e-38	0.731116240514114	0.521	0.192	3.16890586584625e-34
Ctnna3	1.89578814085654e-30	0.708023532520118	0.801	0.6	4.8352076532546e-26
Schip1	1.18903211357994e-78	0.696645483232397	1	0.993	3.03262640568564e-74
Ebf1	1.14906328193696e-17	0.695621793990374	0.516	0.297	2.93068590058021e-13
Sgcd	8.9514258436778e-49	0.691768233264712	0.981	0.812	2.28306116143002e-44
Plekhg1	8.586630861654e-42	0.685591762539743	0.827	0.563	2.19002020126485e-37
Gpc6	1.41236730959705e-24	0.672857120789071	0.799	0.612	3.60224282312727e-20
Thsd7b	9.18258396656591e-34	0.670710396567274	0.514	0.205	2.34201804067263e-29
Sorcs3	2.74749556575854e-37	0.658909261932461	0.9	0.746	7.00748744046717e-33
Ryr3	7.98986655464946e-49	0.631886123514702	0.997	0.944	2.03781546476334e-44
Sdk1	8.60162642316639e-24	0.624838914741481	0.684	0.473	2.19384481922859e-19
Bcl2	3.31617031261933e-30	0.624100797083332	0.635	0.361	8.45789238233559e-26
Prickle1	8.85286706758457e-35	0.602797357811858	0.959	0.85	2.25792374558744e-30
Ptpn5	7.87725931718397e-31	0.596415193807626	0.583	0.301	2.00909498884777e-26
Cadm2	7.70228881912517e-66	0.592217336790697	1	1	1.96446876331787e-61
Hcrtr2	2.97138279702686e-32	0.555678511087305	0.346	0.071	7.578511823817e-28
BC005561	4.82070400982111e-33	0.550339380894895	0.923	0.815	1.22952055770487e-28
Lrp1b	8.21548214035901e-42	0.545584818295384	0.994	0.995	2.09535871989857e-37
Dgkg	1.18672428832019e-26	0.54054247824155	0.332	0.089	3.02674029736065e-22
Ak5	8.91019367571113e-22	0.529685341100256	0.824	0.703	2.27254489699012e-17
Prr16	3.2926263625415e-17	0.517468791575178	0.412	0.205	8.39784353766208e-13
Moxd1	5.4147842327076e-34	0.514624285925776	0.349	0.067	1.38104071855207e-29
Cntnap5b	5.07125954910681e-16	0.512840806916266	0.547	0.339	1.29342474799969e-11
Ahi1	3.95530237620031e-44	0.50430704365351	0.999	0.991	1.00879987104989e-39
P2ry14	1.8473937015605e-17	0.499118158897206	0.666	0.489	4.71177763583006e-13
A330076H08Rik	4.67077533823105e-27	0.498147473412222	0.945	0.909	1.19128125001583e-22
Spred2	9.93624924577226e-21	0.495126090621821	0.453	0.226	2.53424037013421e-16
Ncald	1.93015233551913e-31	0.486620364815909	0.976	0.933	4.92285353174154e-27
Kctd8	6.78945617535193e-16	0.469973718275095	0.874	0.716	1.73165079752351e-11
Chrm2	3.37424946763876e-15	0.469166723387924	0.428	0.23	8.60602326721266e-11
Chst2	1.03674980377941e-19	0.465477939198316	0.487	0.284	2.64423037453939e-15
Lrrtm3	3.32986763674567e-19	0.454205518491203	0.846	0.663	8.49282740751983e-15
1500004A13Rik	2.19770181478829e-18	0.452796729536754	0.696	0.496	5.60523847861753e-14
Nefm	8.27075864254799e-17	0.443279215775635	0.533	0.348	2.10945699178186e-12
Ptchd4	4.33655734162877e-15	0.44232897297354	0.697	0.558	1.10603894998242e-10
Pitpnc1	1.10576098745517e-22	0.438694791265868	0.985	0.955	2.82024339850441e-18
Rtl4	5.33887095964606e-12	0.437992012716254	0.753	0.583	1.36167903825773e-07
Kcnb2	8.18579898584744e-30	0.437220658221031	0.993	0.982	2.08778803134039e-25
Prkg1	1.16997939814897e-12	0.431004846093077	0.489	0.308	2.98403245497894e-08
Srsf7	1.38903173400112e-16	0.407910666438025	0.886	0.806	3.54272543756986e-12
Fndc3b	9.6668879297982e-16	0.407862428817916	0.511	0.317	2.46553976649503e-11
Mir670hg	2.64459448320462e-16	0.399781842439361	0.38	0.187	6.74503822941337e-12
Psd3	6.6395822880711e-15	0.39294752438312	0.796	0.716	1.69342546257253e-10
Tafa1	1.12743226118758e-25	0.391460030351834	1	0.998	2.87551598215891e-21
Nrxn3	7.35030542020383e-65	0.390707825202019	1	1	1.87469539742299e-60
Trpc5	4.92362071996926e-12	0.390579264473019	0.479	0.312	1.25576946462816e-07
Srrm2	1.10279240446902e-30	0.388466656446142	0.996	0.993	2.81267202759824e-26
Slc22a23	3.36728508774212e-13	0.387083223728467	0.78	0.676	8.58826061628628e-09
9630014M24Rik	1.40971555932592e-26	0.38473406024069	0.205	0.009	3.59547953406075e-22
Olfm3	9.23439950214602e-16	0.384641350832071	0.968	0.957	2.35523359302234e-11
A230057D06Rik	1.37663219416399e-19	0.383436476764174	0.993	0.967	3.51110041121525e-15
Lrrfip1	3.39393162223812e-14	0.381974429132324	0.838	0.741	8.65622260251832e-10
Kctd16	2.27416231034598e-19	0.380615820298378	0.997	0.971	5.80025097253743e-15
Kirrel3	4.51619387120511e-18	0.376169097859685	0.3	0.105	1.15185524685086e-13
Pde1c	9.15217734977229e-12	0.37444359715807	0.576	0.4	2.33426283305942e-07
Gm1992	8.65094433245951e-11	0.370691342599379	0.598	0.478	2.2064233519938e-06
Spred1	1.12458960727873e-15	0.369929164068552	0.406	0.216	2.8682657933644e-11
Pappa	1.25584815009284e-11	0.366596670199287	0.282	0.134	3.20304070681179e-07
Ano4	2.78998439011406e-12	0.366253312071356	0.482	0.312	7.11585518698591e-08
Nrg3os	1.85639948343291e-16	0.363461419417696	0.95	0.902	4.73474688249563e-12
Cdca7	1.40011400699977e-12	0.356168207367387	0.552	0.388	3.57099077485291e-08
Dnaja2	1.99152068549559e-12	0.353891830364785	0.694	0.56	5.07937350835651e-08
A530058N18Rik	1.1814478797995e-11	0.352996844911038	0.459	0.303	3.01328281742863e-07
Bub3	5.90846023085244e-10	0.349020368430186	0.48	0.359	1.50695278187892e-05
Sorcs1	2.87540408853685e-15	0.345021830640691	0.978	0.96	7.33371812781323e-11
Fam135b	7.54172330476599e-11	0.343213516460377	0.858	0.803	1.92351652888057e-06
Trpc3	3.35465647133721e-11	0.341119334454571	0.719	0.621	8.55605133014555e-07
Med12l	4.87198405952858e-12	0.337450518459838	0.882	0.824	1.24259953438276e-07
Gm41505	3.0781249633056e-18	0.336447701808491	0.251	0.071	7.85075771891094e-14
Pid1	4.27166101200074e-10	0.335151329197082	0.802	0.732	1.08948714111079e-05
Mast2	1.04622065935232e-11	0.328466769466826	0.873	0.817	2.6683857916781e-07
Asap2	1.47415639986588e-11	0.327241419844112	0.82	0.746	3.75983589785792e-07
Sema3e	4.08793493057439e-10	0.326698646267918	0.482	0.333	1.042627804043e-05
Astn2	8.03791792800152e-21	0.326633993587955	0.999	0.995	2.05007096753679e-16
Pak3	3.32027919665278e-18	0.326310689247924	0.99	0.973	8.46837209106292e-14
Kcnab1	4.50808127669778e-07	0.323175641077195	0.455	0.339	0.0114978612962177
Igf1	3.62989858046821e-10	0.321596695164402	0.433	0.275	9.25805632948416e-06
Gfra1	7.52965144997182e-11	0.318557387131254	0.672	0.529	1.92043760231531e-06
Kcnh8	7.47742612774914e-10	0.317660419573262	0.894	0.846	1.90711753388242e-05
Gm20631	4.54836469357629e-21	0.316094642668791	0.185	0.016	1.16006041509663e-16
Gm20642	1.62591077112875e-13	0.315633245914794	0.942	0.922	4.14688542176388e-09
Kcnip4	4.30256486544263e-16	0.315183968894358	1	1	1.09736916893114e-11
Fbn2	7.58728326022932e-09	0.3146760369252	0.724	0.638	0.000193513659552149
Pam	2.00162714193528e-15	0.313664997612609	0.976	0.942	5.10515002550594e-11
Hsd17b12	3.18336984660237e-14	0.313062465137912	0.301	0.132	8.11918479375935e-10
Nkain2	1.60088015277186e-14	0.312511391936118	0.99	0.973	4.08304482964462e-10
Grik1	2.52677653717704e-12	0.311225607394409	0.985	0.969	6.44454355807004e-08
Pls1	2.23757960450645e-09	0.310476107829649	0.374	0.239	5.70694678129371e-05
Ptpn4	8.12711117173258e-11	0.31030913428059	0.934	0.884	2.0728197043504e-06
Cald1	4.56491381977886e-07	0.3102978576143	0.36	0.246	0.011642812697346
Cntnap5c	5.2574243104336e-05	0.310152373770186	0.332	0.246	1
Airn	8.57902869883379e-08	0.308283305227558	0.524	0.409	0.00218808126963756
Slc4a4	3.56103424339028e-10	0.306782255506826	0.273	0.136	9.08241783776692e-06
Sh2d4b	3.05223455848233e-07	0.304786549890772	0.762	0.688	0.00778472424140917
Eif2s3y	3.42761953002892e-08	0.300051092526112	0.372	0.239	0.000874214361133876
Crebzf	7.93506587049732e-10	0.298561637881284	0.82	0.768	2.02383855027034e-05
Adam19	9.41835186226958e-10	0.297606481078111	0.428	0.288	2.40215064247186e-05
Cit	2.85038507478869e-08	0.297463979628503	0.786	0.736	0.000726990713324856
Pde3a	6.37774437849457e-09	0.296637870413477	0.253	0.13	0.000162664370373504
Gm16093	1.56085045961076e-09	0.293291030164949	0.326	0.192	3.98094909723724e-05
Ankrd24	3.57369561364528e-10	0.293277995168889	0.719	0.607	9.11471066260229e-06
Nhsl2	1.96424476399021e-08	0.292646312795733	0.511	0.384	0.000500980627055703
Arid5b	2.40956753936974e-08	0.291583204516913	0.393	0.263	0.000614560200916252
Pnn	1.04970873574682e-10	0.291541921434702	0.914	0.88	2.67728213052228e-06
Pdgfa	5.201117243345e-07	0.286607343470678	0.483	0.388	0.0132654495291514
Diras2	5.8665644032583e-08	0.28648716322995	0.431	0.313	0.00149626725105103
Adamts6	2.37067686710392e-07	0.286269943711656	0.335	0.223	0.00604641134954854
Gm37240	7.61571497910936e-08	0.285566132756123	0.625	0.527	0.00194238810542184
Flrt3	4.84689480157662e-08	0.279953608517943	0.403	0.277	0.00123620051914212
Kcnq3	1.0878947765775e-16	0.278270662857909	0.999	0.995	2.77467562766091e-12
Gm11149	2.56383516322298e-07	0.277950443674423	0.567	0.487	0.00653906158380021
Bach2	9.00248427519971e-09	0.276424012078555	0.922	0.879	0.000229608361438969
Ttc19	5.38046825845675e-10	0.274770663997299	0.907	0.88	1.37228842931939e-05
Zswim6	8.74382566215088e-07	0.274526508579981	0.713	0.629	0.0223011273513158
Uty	7.5207739108534e-08	0.272113222543336	0.335	0.199	0.00191817338596316
Tro	2.82117081084052e-09	0.270778697215877	0.84	0.774	7.19539615304874e-05
Acp1	3.67143581598861e-07	0.269106446345843	0.595	0.5	0.00936399704867894
2006-09-01	1.0487215890459e-06	0.268207817846987	0.436	0.344	0.0267476441286158
Specc1	1.04169498768394e-06	0.265019077932373	0.799	0.75	0.0265684306608788
Galnt3	6.76844706488986e-06	0.263036136316745	0.536	0.457	0.172629242390016
Trpc1	8.62772012092066e-08	0.263023935407718	0.705	0.611	0.00220050001684081
St3gal1	1.33575845266748e-07	0.260027225649699	0.496	0.382	0.00340685193352841
Trim35	2.3118460688036e-07	0.257033819499074	0.796	0.73	0.00589636339848358
Ptprj	7.75252921178124e-10	0.256306931675141	0.91	0.895	1.97728257546481e-05
Mfhas1	3.29135279308865e-06	0.255938353982867	0.589	0.52	0.083945952987726
Gpi1	1.2330154615544e-06	0.253452766013017	0.823	0.772	0.0314480593469449
Pdlim5	7.61675683677699e-06	0.253364207656601	0.387	0.295	0.194265383121997
Sorbs1	3.42337230749537e-10	0.253223630742238	0.976	0.976	8.73131107026693e-06
4930447C04Rik	1.61683945877947e-05	0.253070157971746	0.539	0.455	0.412374903961705
Peg3	1.19559181448921e-07	0.251868753168469	0.852	0.799	0.00304935692285472
Large1	2.1267952166041e-09	0.251124098984195	0.926	0.929	5.42439119994875e-05
Sgk1	1.16356042590921e-07	0.251116048371843	0.784	0.67	0.00296766086628145
Igsf21	8.15795528171634e-45	-0.724786904534742	0.744	0.929	2.08068649460175e-40
Mast4	3.22253927945289e-38	-0.658222657406077	0.812	0.949	8.21908643224461e-34
Robo2	1.10273561774239e-53	-0.652969566808228	0.975	0.996	2.81252719305197e-49
Gabrb1	7.88398487580626e-30	-0.627955416662121	0.793	0.92	2.01081034257439e-25
Kcnq5	6.47864359526536e-22	-0.573374274373583	0.805	0.94	1.65237804897243e-17
Cacna2d3	7.6287820977927e-22	-0.565664728569816	0.74	0.886	1.94572087404203e-17
Epha6	3.1711603102833e-26	-0.564589084423265	0.53	0.775	8.08804437137754e-22
Stxbp6	1.38712681451539e-21	-0.564228751667418	0.434	0.672	3.53786694042151e-17
Tmem132b	1.63892212151898e-37	-0.555463741152471	0.926	0.98	4.18007087093416e-33
Tmcc3	2.60780235829512e-19	-0.536563943739501	0.353	0.594	6.65119991483171e-15
Thsd7a	1.78253871295228e-40	-0.515283344384145	0.994	0.995	4.54636498738479e-36
Gm42418	6.80447578178665e-60	-0.495518143211194	1	1	1.73548154814469e-55
Sorcs2	4.96432329975462e-28	-0.493977186436874	0.804	0.924	1.26615065760242e-23
Rnf220	1.12243286346689e-51	-0.485085526827503	1	1	2.86276501827231e-47
Xist	3.14900537837113e-13	-0.48259944943545	0.508	0.705	8.03153821753556e-09
Cntn4	1.25759636773127e-25	-0.480155647679439	0.945	0.987	3.20749953589861e-21
Fam189a1	1.68776762117803e-28	-0.47792228575478	0.945	0.982	4.30465131781458e-24
Gabra2	8.62570420448244e-26	-0.469101650831084	0.883	0.957	2.19998585735325e-21
Cecr2	2.08113404672946e-21	-0.465548119518691	0.455	0.688	5.30793238618349e-17
Plekha5	2.03775284286734e-36	-0.463207574819919	0.972	0.996	5.19728862573316e-32
Adcy2	4.2673695305954e-17	-0.441136095525642	0.236	0.458	1.08839259877836e-12
Prkag2	1.49772767270253e-22	-0.407985860052349	0.829	0.944	3.8199544292278e-18
Ppm1l	3.41397024354201e-15	-0.402284369117037	0.64	0.795	8.70733110615389e-11
Kcnc2	1.00123913175456e-12	-0.400624431547352	0.752	0.868	2.55366040554e-08
Fgf13	2.23131885108547e-21	-0.395104822553121	0.969	0.991	5.6909787296935e-17
Cdh12	2.77018325586622e-10	-0.39452781443367	0.462	0.636	7.06535239408678e-06
Gpc5	7.61924036931168e-31	-0.383803520664026	1	1	1.94328725619294e-26
Tshz2	1.88228217982931e-17	-0.383033224746482	0.117	0.315	4.80076069965467e-13
Edil3	3.48658309861331e-18	-0.379849927716864	0.965	0.993	8.89253019301324e-14
Celf4	1.9107041547853e-09	-0.375430853896019	0.499	0.668	4.87325094677991e-05
Cd47	4.79668268103628e-14	-0.372362427948395	0.84	0.92	1.2233939177983e-09
Chrm3	2.5140174346695e-17	-0.370397082974166	0.935	0.966	6.41200146712457e-13
Lhfp	1.50568139208105e-16	-0.369578562103493	0.959	0.967	3.84024039050271e-12
Cntnap2	2.51794217581466e-54	-0.36903701642683	1	1	6.42201151941528e-50
Cmss1	8.33597416234368e-19	-0.368456798659926	0.956	0.982	2.12609021010576e-14
Crim1	1.11869137176865e-11	-0.367075028451003	0.442	0.616	2.85322234369594e-07
Greb1l	6.26482206516043e-12	-0.359728789551127	0.677	0.821	1.59784286771917e-07
Chrna7	1.56046723815223e-16	-0.357295805571511	0.258	0.502	3.97997169090727e-12
Grm5	2.49386652167952e-33	-0.357203648707789	1	1	6.36060656354361e-29
Efna5	4.61874807812408e-13	-0.354841472167746	0.982	0.987	1.17801169732555e-08
Ndst4	6.51459468687507e-13	-0.352520820500851	0.422	0.618	1.66154737488749e-08
Rims4	3.67710090617625e-14	-0.350768500141787	0.436	0.652	9.37844586120253e-10
Syt9	8.82489488893016e-13	-0.350433886072899	0.357	0.56	2.25078944142164e-08
Shisal1	9.07777913332599e-16	-0.348405870809483	0.446	0.694	2.31528756795479e-11
Cadm1	5.3655789103418e-25	-0.347902027924812	0.997	0.998	1.36849090108268e-20
Arhgap26	1.92810187627201e-25	-0.346926744713541	0.99	0.996	4.91762383543175e-21
Pou2f2	8.84939720569095e-14	-0.345317648839855	0.706	0.846	2.25703875731148e-09
Gm20754	1.49748976623787e-23	-0.343275969245044	0.999	0.998	3.81934764878969e-19
Dcdc2a	4.98929912113249e-13	-0.341171533417693	0.229	0.426	1.27252074084484e-08
Trhde	1.24606157214772e-12	-0.340159101974459	0.894	0.957	3.17808003976277e-08
Myo1d	6.41853706715253e-14	-0.339269647088566	0.549	0.728	1.63704787897725e-09
Gas7	9.39141131624425e-11	-0.338787474933727	0.396	0.571	2.3952794562081e-06
Syt1	3.35142147076949e-53	-0.326121410941437	1	1	8.54780046119759e-49
Akap6	3.16739482422856e-28	-0.324854072809275	0.994	0.998	8.07844049919494e-24
Oxr1	9.99972045999058e-09	-0.315336843533266	0.789	0.85	0.00025504287033206
Pcdh7	1.75910293098515e-15	-0.31506792116194	1	1	4.48659202547763e-11
Ndrg1	1.37223993983534e-11	-0.313111771015491	0.281	0.476	3.49989796655003e-07
Pcsk2	1.47945010197196e-10	-0.310213047739574	0.142	0.293	3.77333748507947e-06
Dlgap1	3.37239134438038e-24	-0.309472781145228	0.997	0.996	8.60128412384216e-20
Pip5k1b	3.85333495793535e-15	-0.308653280659571	0.174	0.379	9.82793081021411e-11
Cacna1g	1.10344379288936e-10	-0.303868832514129	0.538	0.716	2.81433339376431e-06
Reps2	4.33826887844993e-10	-0.302632926803093	0.48	0.658	1.10647547744865e-05
Tox	2.30831985909093e-11	-0.302225897251005	0.922	0.964	5.88736980061141e-07
Dixdc1	1.11384767765547e-12	-0.301323632937493	0.907	0.957	2.84086850186028e-08
Olfm1	3.44676209071144e-11	-0.29963909296182	0.833	0.917	8.79096671235952e-07
Pik3c2g	1.50192013931169e-19	-0.296277259453286	0.072	0.266	3.83064731531447e-15
Frmd5	5.47414706787694e-16	-0.293947271581786	0.994	0.998	1.39618120966201e-11
Zfpm2	1.15887839350032e-07	-0.289825592515312	0.483	0.632	0.00295571934262257
Gm973	5.06823208942333e-15	-0.286087170847735	0.167	0.379	1.29265259440742e-10
Pde9a	2.88166193951868e-10	-0.285276644924384	0.514	0.712	7.3496787767424e-06
Pfkp	4.55192281187199e-19	-0.28507182537086	0.985	0.989	1.16096791316795e-14
Ift57	8.43604039562988e-07	-0.283954619576265	0.657	0.775	0.021516121029054
Adamtsl1	3.24921939637534e-07	-0.282948950281372	0.334	0.469	0.0082871340704553
Pik3r3	1.15892995060478e-09	-0.281740935839507	0.285	0.453	2.9558508390175e-05
Slc24a2	3.33801547845159e-12	-0.281578310269709	0.95	0.976	8.51360847779077e-08
Tox3	2.57970613443375e-08	-0.279402827427774	0.344	0.5	0.000657954049587327
Epb41l1	4.40321422624365e-08	-0.279331847638937	0.428	0.58	0.00112303978840344
Tmtc2	9.71600989445313e-08	-0.278691168838995	0.687	0.783	0.00247806832358027
Gm30382	7.87110257342577e-09	-0.273968725001307	0.421	0.603	0.000200752471135224
Arl15	6.64535626879334e-08	-0.273586102371666	0.622	0.737	0.00169489811635574
Plekha1	5.4740747156617e-08	-0.271210596592057	0.804	0.888	0.00139616275622952
Mgat5b	5.21563263582714e-08	-0.270381776519898	0.682	0.817	0.00133024710376771
Sobp	4.57691167961168e-09	-0.268463087996667	0.836	0.893	0.000116734132388496
Rai1	1.84452494577936e-09	-0.268289070718225	0.629	0.79	4.70446087421025e-05
Zfp804a	4.27362130111263e-09	-0.266326709276133	0.965	0.98	0.000108998711284878
Fam49a	1.55749382298903e-10	-0.266169089501724	0.35	0.538	3.97238799553353e-06
Lars2	1.30418312574009e-10	-0.264828251022053	0.443	0.638	3.3263190622001e-06
Tenm4	1.04868617414625e-16	-0.264465507676407	1	0.998	2.67467408716002e-12
Atp11c	9.92964784683234e-10	-0.264091726207982	0.669	0.815	2.53255668333459e-05
Galnt17	2.64571657520055e-07	-0.262979275117881	0.804	0.882	0.00674790012504901
Spock3	7.31848043650683e-07	-0.262795127186136	0.708	0.815	0.0186657843533107
Tcerg1l	1.72021760534062e-11	-0.262228604258013	0.928	0.955	4.38741500242126e-07
Mtus2	5.54119314450196e-08	-0.261335885095429	0.684	0.81	0.00141328131150523
Tcf20	6.0017065383414e-08	-0.259545117080693	0.666	0.775	0.00153073525260397
Scn9a	3.17321667800097e-07	-0.259142930378168	0.705	0.822	0.00809328913724147
Nrxn2	9.79510984599389e-10	-0.256377172252538	0.824	0.895	2.49824276622074e-05
Ptprm	1.12727905290889e-05	-0.255146227433505	0.716	0.786	0.287512522444412
Dock11	7.5747599693367e-06	-0.254820753876208	0.635	0.719	0.193194253017933
Asic2	3.07968948120476e-09	-0.253654491347991	0.907	0.953	7.85474802181274e-05
Flrt2	2.4655484198231e-06	-0.252525933755701	0.418	0.54	0.0628838124475882
Srcin1	2.28967985510308e-07	-0.252329864630761	0.61	0.708	0.0058398284704404
Aff3	3.93919227780106e-10	-0.252303722930762	0.966	0.978	1.00469099045316e-05
Cntnap4	6.80327610719984e-07	-0.252252340859108	0.628	0.754	0.0173517557114132
Tet1	3.27645068589971e-10	-0.252063620067498	0.21	0.382	8.3565874743872e-06
Agap1	6.45866169006602e-10	-0.251560500034529	0.941	0.975	1.64728166405134e-05
Vipr2	1.15475922764702e-08	-0.251189750746772	0.434	0.616	0.000294521341011372
Tnik	2.49647446390501e-14	-0.251055149994237	0.985	0.991	6.36725812018974e-10
Col4a4	1.01491943210573e-09	-0.250957386959935	0.223	0.393	2.58855201158566e-05
Olfm2	3.29552583728753e-08	-0.250585381673361	0.419	0.589	0.000840523864800184
Cacna1b	6.38856765381183e-12	-0.250385704926058	0.978	0.973	1.62940418010471e-07
Nav1	7.80589915566854e-10	-0.250287249690359	0.784	0.884	1.99089457965326e-05

## Sheet: Cluster 4 GO Control versus Enu
Term	PValue	Genes	Fold Enrichment
GO:0034220~ion transmembrane transport	7.274667099826154E-6	TRPC5, KCNJ6, TRPC3, KCNB2, KCNH8, TRPC1, KCNIP4, KCNQ3, KCNAB1, GRIK1, KCNN3, RYR3	5.771142857142857
GO:0006811~ion transport	8.993319977813783E-5	KCNJ6, TRPC5, TRPC3, KCNH8, TRPC1, KCNB2, KCNIP4, KCNAB1, GRIK1, SLC4A4, RYR3, SLC22A23, KCNQ3, KCNN3	3.739319008264463
GO:0006813~potassium ion transport	2.1039883338174842E-4	KCNJ6, KCNB2, KCNH8, KCNIP4, KCNQ3, KCNAB1, KCNN3	8.196695652173913
GO:0055085~transmembrane transport	4.716362274773603E-4	SLC22A23, TRPC5, TRPC3, KCNB2, KCNH8, TRPC1, KCNQ3, KCNAB1, LARGE1, SLC4A4, RYR3	3.9412682926829268
GO:0071805~potassium ion transmembrane transport	0.001086310068683712	KCNB2, KCNH8, KCNIP4, KCNQ3, KCNN3, LARGE1	7.694857142857143
GO:0048008~platelet-derived growth factor receptor signaling pathway	0.0021767572237453552	SCHIP1, ARID5B, PDGFA, PTPRJ	15.389714285714286
GO:0007507~heart development	0.0029511311245973117	ADAM19, FLRT3, PTPRJ, UTY, PRICKLE1, PDLIM5, LARGE1, ADAMTS6	4.197194805194806
GO:0051480~regulation of cytosolic calcium ion concentration	0.003193078566698762	TRPC5, TRPC3, TRPC1, HCRTR2	13.466000000000001
GO:0016358~dendrite development	0.0049387309995422984	PRICKLE1, PAK3, PRKG1, CIT	11.542285714285715
GO:0009966~regulation of signal transduction	0.005190016138201688	MFHAS1, SPRED2, SPRED1, GPC6	11.33978947368421
GO:0007416~synapse assembly	0.0057153670680610445	KIRREL3, SDK1, FLRT3, NRXN3	10.955389830508475
GO:0071711~basement membrane organization	0.010226179265804186	HMCN1, PRICKLE1, LARGE1	19.39104
GO:0098609~cell-cell adhesion	0.010571346943559747	KIRREL3, PNN, DCC, BCL2, CTNNA3, PRICKLE1	4.5095441860465115
GO:0010842~retina layer formation	0.01103423440453153	AHI1, SDK1, LARGE1	18.64523076923077
GO:0001764~neuron migration	0.012885926331381884	KIRREL3, DCC, LARGE1, ASTN2, PRKG1	5.4963265306122455
GO:0006470~protein dephosphorylation	0.013182493388985524	BCL2, PTPRJ, PTPN4, ACP1, PTPN5	5.459189189189189
GO:0050808~synapse organization	0.014064313336012027	FLRT3, NRXN3, SEMA3E, LARGE1	7.882536585365854
GO:0010761~fibroblast migration	0.014535277296527897	SCHIP1, FNDC3B, ARID5B	16.159200000000002
GO:0007611~learning or memory	0.015479894004864724	GPI1, SHC3, KCNAB1, AFF2	7.604329411764707
GO:0048812~neuron projection morphogenesis	0.015479894004864724	KIRREL3, ZSWIM6, PRICKLE1, SGK1	7.604329411764707
GO:0055013~cardiac muscle cell development	0.0164421429690039	SGCD, PRICKLE1, LARGE1	15.149249999999999
GO:0021740~principal sensory nucleus of trigeminal nerve development	0.02433226755631422	KIRREL3, LARGE1	80.79599999999999
GO:0090311~regulation of protein deacetylation	0.02433226755631422	SPRED2, SPRED1	80.79599999999999
GO:0001822~kidney development	0.025955436933047832	SCHIP1, BCL2, ARID5B, GFRA1, ADAMTS6	4.439340659340659
GO:0060325~face morphogenesis	0.02743116495374197	SCHIP1, ARID5B, PRICKLE1	11.542285714285715
GO:0042391~regulation of membrane potential	0.02757394167747304	TAFA4, KCNH8, GRIK1, SLC4A4	6.097811320754717
GO:0007169~transmembrane receptor protein tyrosine kinase signaling pathway	0.028245540704325136	ALK, AHI1, SHC3, GFRA1	6.040822429906542
GO:0008152~metabolic process	0.03025164536758068	PDE10A, PAK3, LARGE1, PAM, PRKG1	4.2301570680628275
GO:0030534~adult behavior	0.031168955216089648	ALK, NRXN3, GRIK1	7728-10-01
GO:0070588~calcium ion transmembrane transport	0.03173338801137571	TRPC5, TRPC3, TRPC1, RYR3	5.771142857142857
GO:0019933~cAMP-mediated signaling	0.03376610753041379	PDE10A, PDE1C, PDE3A	10.314382978723403
GO:1902747~negative regulation of lens fiber cell differentiation	0.036277239149975805	SPRED2, SPRED1	53.864000000000004
GO:0006468~protein phosphorylation	0.03801477393928758	ALK, MAST2, KCNQ3, PAK3, SGK1, LARGE1, ST3GAL1, PRKG1, CIT	2.3381479099678453
GO:0051402~neuron apoptotic process	0.039352954054253264	TRPC5, BCL2, KCNQ3, CIT	5.298098360655738
GO:0007010~cytoskeleton organization	0.039986787314053356	MAST2, NEFM, PRICKLE1, LARGE1	5.255024390243903
GO:0086003~cardiac muscle cell contraction	0.04219521183160303	SGCD, UTY	46.16914285714286
GO:0051649~establishment of localization in cell	0.04243073933573533	BCL2, KCNQ3, GRIK1, ANO4, SLC4A4	3.7932394366197184
GO:0060510~Type II pneumocyte differentiation	0.048077135054370876	FNDC3B, IGF1	40.397999999999996
GO:0051897~positive regulation of protein kinase B signaling	0.04941985796298051	MFHAS1, PDGFA, PTPRJ, SEMA3E, IGF1	3.606964285714286
GO:0007399~nervous system development	0.05045078843826922	ALK, GRIK1, GFRA1, SEMA3E, ZSWIM6, IGF1, CIT	2.618388888888889
GO:0030036~actin cytoskeleton organization	0.056292326990106153	SPECC1, THSD7B, PDGFA, HMCN1, PDLIM5	3.4528205128205127
GO:0051592~response to calcium ion	0.06218038688865824	TRPC3, PDE1C, TRPC1	7.345090909090909
GO:0098976~excitatory chemical synaptic transmission	0.06550877967965829	KCNQ3, SHISA6	29.380363636363636
GO:0006816~calcium ion transport	0.06612133079873855	TRPC5, TRPC3, TRPC1, RYR3	4.280582781456953
GO:0030182~neuron differentiation	0.069890598592279	TRPC5, CNTNAP5B, CNTNAP5C, KCNQ3, GFRA1	3.2061904761904763
GO:0050774~negative regulation of dendrite morphogenesis	0.07124867027261529	TRPC5, CIT	26.932000000000002
GO:0033028~myeloid cell apoptotic process	0.07124867027261529	TRIM35, BCL2	26.932000000000002
GO:0043517~positive regulation of DNA damage response, signal transduction by p53 class mediator	0.07124867027261529	SPRED2, SPRED1	26.932000000000002
GO:0035264~multicellular organism growth	0.07248000974398283	ARID5B, IGF1, PRICKLE1, LARGE1	4.116993630573249
GO:0007275~multicellular organism development	0.07590169730055846	ALK, AHI1, SPRED2, SPRED1, DCC, FLRT3, EBF1, PDGFA, SEMA3E, PAK3, 4930447C04RIK, CIT	1.7612207084468665
GO:0009653~anatomical structure morphogenesis	0.07945651253196441	FBN2, GFRA1, SEMA3E	6.378631578947369
GO:0048146~positive regulation of fibroblast proliferation	0.08307344916330324	FNDC3B, PDGFA, IGF1	6.215076923076923
GO:0007156~homophilic cell adhesion via plasma membrane adhesion molecules	0.08597898979885096	KIRREL3, SDK1, CADM2, HMCN1	3.824662721893491
GO:0061049~cell growth involved in cardiac muscle cell development	0.08825934631512017	PDLIM5, PRKG1	21.5456
GO:0010469~regulation of receptor activity	0.08825934631512017	TAFA4, TAFA1	21.5456
GO:0007155~cell adhesion	0.08932499686695307	KIRREL3, SDK1, CNTNAP5B, CADM2, FLRT3, CNTNAP5C, NRXN3, CTNNA3	2.0750176565008025
GO:0006940~regulation of smooth muscle contraction	0.09386060677377013	CHRM2, CALD1	20.198999999999998
GO:0043951~negative regulation of cAMP-mediated signaling	0.09386060677377013	PDE10A, PDE3A	20.198999999999998
GO:0070373~negative regulation of ERK1 and ERK2 cascade	0.09611274285350453	SPRED2, SPRED1, IGF1	5.70324705882353
GO:0016477~cell migration	0.09687122598670132	BCL2, CTNNA3, GFRA1, PRICKLE1, GPC6	2.854982332155477
GO:0043116~negative regulation of vascular permeability	0.09942773181430951	PDE3A, PTPRJ	19.010823529411763

[truncated: 6 more sheets: LG P7 Ctrl vs Enu Cluster 5, Cluster 5 GO Control versus Enu, LG P7 Ctrl vs Enu Cluster 6, Cluster 6 GO Control versus Enu, LG P7 Ctrl vs Enu Cluster 7, Cluster 7 GO Control versus Enu]
